# Supplementary material for: Recovery of genomes from metagenomes via a dereplication, aggregation and scoring strategy
Source: Nat Microbiol. 2018 May 28;3(7):836–43. doi: 10.1038/s41564-018-0171-1 (PMC6786971; doi:10.1038/s41564-018-0171-1)
Supplement: Supplementary file 5 — Accuracy of reconstructed genomes per method based on F1 score for simulated microbial communities of low, medium and high complexity [file 41564_2018_171_MOESM5_ESM.xlsx]

## Sheet: F1 scores
Reference Genome	Sample	ABAWACA.1.07	CONCOCT	DAS_Tool	MaxBin.2	MetaBAT	tetraESOM
1010920	high	0	0	0.991484	0.968026	0.992082	0.73163
1030704	high	0	0	0.97647	0	0	0.672281
1030707	high	0.961409	0.980778	0.97677	0.980077	0.975058	0.964725
1030710	high	0	0	0.980892	0.976638	0.980892	0.97102
1030713	high	0	0	0.995187	0.995187	0.992584	0.996911
1030719	high	0	0	0	0	0.0353511	0.106915
1030722	high	0.91837	0.982641	0.982641	0.996756	0.881672	0.639837
1030725	high	0	0	0.975535	0.975535	0.997521	0.764686
1030731	high	0	0	0.663734	0	0	0
1030734	high	0.948343	0	0.969426	0.952359	0.969626	0.632359
1030743	high	0	0	0.858938	0.858938	1	0.998915
1030746	high	0	0	0.990852	0.990852	0	1
1030749	high	0	0	0.553762	0.234522	0.553762	0.302979
1030758	high	0	0	0.996145	0.996145	0.989151	0.321387
1030761	high	0	0	0.9587	0	0	0
1030764	high	0	0	0.994813	0.993356	0.991687	0.986674
1030767	high	0	0	0.970836	0.968512	0.967423	0.559894
1030770	high	0.940289	0	0.985727	0.984679	0.953439	0.844065
1030773	high	0	0.990012	0.967138	0.97529	0.633509	0.967138
1030785	high	0	0	0.968368	0.958151	0.960103	0.968368
1030788	high	0	0	0.861247	0.959802	0.861247	0.950207
1030791	high	0	0.735154	0.845578	0.845578	0.734754	0.733094
1030794	high	0.992486	0.363365	0.989652	0.989573	0.993502	0.992715
1030797	high	0	0	0.768859	0.958639	0.950855	0.930004
1030803	high	0	0.990316	0.988691	0.989439	0.981971	0.984049
1030809	high	0	0.97797	0.976643	0.976643	0.975579	0.956287
1030815	high	0.933884	0.968544	0.973184	0.969391	0.973184	0.969215
1030818	high	0	0.644271	0.915171	0.0267911	0.134735	0.827671
1030821	high	0.994713	0.99977	0.99977	0.991712	0.999503	0.994796
1030824	high	0	0.980801	0.958707	0.984235	0.98673	0.963015
1030827	high	0	0.66473	0.575802	0.283073	0.159334	0
1030830	high	0	0	0.851693	0.851693	0.618814	0.142136
1030839	high	0	0.516876	0	0	0.256589	0.202063
1030845	high	0	0.108625	0.866731	0	0	0.866731
1030857	high	0.99275	0.511752	0.99275	0.979913	0.98933	0.956255
1030860	high	0	0	0.97847	0.97847	0.978687	0.937886
1030872	high	0	0	0.996718	0.996718	0.999287	0.984048
1030875	high	0.958208	0	0.992478	0.992478	0.984432	0
1030890	high	0	0	0.950809	0.940509	0.951682	0.922959
1030893	high	0	0	0.998863	0.998863	0.996143	0.710051
1030911	high	0.988978	0	0.990393	0.84071	0.180311	0
1030917	high	0	0	0.451229	0	0.504957	0
1030929	high	0	0.302204	0.951078	0.939713	0.598263	0
1030935	high	0	0.291384	0.953847	0	0.475082	0.949906
1030947	high	0	0	0.986836	0.986125	0.0419696	0.312147
1030956	high	0	0	0.958957	0.948206	0.958957	0.940262
1030965	high	0	0.681503	0.994322	0.997202	0.995852	0.680866
1035897	high	0	0.996884	0.975745	0.973472	0.990365	0.969644
1035909	high	0.568165	0	0.995699	0.97087	0.995699	0.247925
1035912	high	0	0	0.993833	0.899406	0	0
1035915	high	0	0.584054	0.99203	0.99203	0.461616	0.695844
1035924	high	0	0	0.962587	0.930682	0.918431	0.957374
1035933	high	0.992283	0	0.983789	0.990198	0.990993	0.983789
1035936	high	0.97089	0	0.97089	0.96282	0.967367	0.967367
1035945	high	0	0.981005	0.987357	0.962464	0.987357	0.956264
1035948	high	0	0	0.849322	0.923593	0.917432	0.849322
1035972	high	0	0.985001	0.985001	0.966847	0.900516	0.947111
1035975	high	0.884208	0.989993	0.983325	0.982053	0.99569	0.672968
1035978	high	0	0.966251	0	0.835626	0	0.847503
1035984	high	0	0.996345	0.977464	0.977464	0.99617	0.989866
1035987	high	0	0	0.996374	0.997873	0.997703	0.980526
1035990	high	0	0.632785	0.967366	0.996204	0.996451	0
1035996	high	0	0	0.986873	0.991509	0.989246	0.986873
1035999	high	0	0.943445	0.991593	0.949076	0.991593	0.988261
1036002	high	0	0.443656	0.994375	0.99424	0.991376	0.991636
1036008	high	0	0	0.998122	0.998122	0.994261	0.984745
1036542	high	0	0	0	0	0	0.464127
1036545	high	0	0.43004	0.991508	0.373916	0.696648	0.81723
1036548	high	0.968467	0	0.975809	0.960899	0.973477	0.732638
1036551	high	0	0	0.591289	0	0	0
1036560	high	0	0	0.931845	0.96201	0.970784	0.931845
1036563	high	0	0	0.99691	0.99691	0.246662	0.216858
1036569	high	0	0	0.626197	0	0	0
1036572	high	0	0	0.941596	0.953228	0.964261	0
1036575	high	0.159762	0.333518	0.991384	0.978614	0.989815	0.68431
1036578	high	0.993892	0	0.996416	0.996416	0.996669	0.970507
1036581	high	0	0.172379	0.905768	0.914802	0.959011	0.920039
1036584	high	0	0	0.905128	0.905128	0.883247	0
1036587	high	0	0	0.961755	0.955997	0.961755	0.965508
1036590	high	0	0	0.998078	0	0	0.998078
1036593	high	0	0	0.968594	0.968594	0.958783	0.510255
1036596	high	0	0	0.973567	0.95598	0.920303	0.966278
1036599	high	0	0.810748	0.958902	0.981798	0.994809	0.953552
1036602	high	0	0	0.995697	0.984136	0.988458	0.995697
1036605	high	0.314692	0	0.969472	0	0	0.968114
1036611	high	0	0.663443	0.973343	0.847792	0	0
1036617	high	0.926102	0.995418	0.928839	0.999347	0.934685	0.93224
1036620	high	0.803603	0.456308	0.977676	0.948857	0.977676	0.889728
1036623	high	0	0.638494	0.941411	0.985363	0.99547	0.984085
1036632	high	0.992318	0.987059	0.983791	0.990492	0.988444	0.985225
1036638	high	0.993188	0	0.932815	0.923302	0.998796	0.989677
1036647	high	0.995907	0.999276	0.999823	0.999823	0.998349	0
1036650	high	0.953042	0	0.9561	0.948775	0.948505	0.857724
1036653	high	0.997956	0	0.979155	0.979155	0.979008	0
1036656	high	0.953286	0	0.964951	0.988171	0.964951	0.56914
1036659	high	0	0	0.962679	0.954867	0.958729	0
1036662	high	0.98173	0	0.983178	0.983178	0	0
1036665	high	0	0	0.858983	0.807596	0.543782	0.900319
1036668	high	0.43795	0	0	0	0	0
1036671	high	0	0	0.963121	0.96733	0.968816	0.963121
1036674	high	0.981447	0	0.967312	0.967312	0	0
1036677	high	0.850729	0	0.872864	0.994736	0.995231	0.98081
1036686	high	0.454198	0	0	0	0	0
1036689	high	0.44559	0.496762	0.138757	0	0.277633	0.295711
1036692	high	0	0.975959	0.982071	0.982071	0.981955	0.962823
1036698	high	0.99696	0.601661	0.992401	0.946186	0.992401	0.937303
1036710	high	0.994705	0.263029	0.995151	0.569743	0	0
1036713	high	0.94389	0.606557	0.904293	0.904293	0.93313	0.678143
1036719	high	0.997656	0.999204	0.997829	0.999612	0.952096	0.691195
1036722	high	0	0	0.983198	0.983198	0	0.960664
1036725	high	0	0	0.954026	0.951455	0.638423	0
1036734	high	0.992212	0	0.980559	0.980559	0.81615	0.920277
1036746	high	0	0	0.986322	0.9813	0	0.980465
1036752	high	0	0	0.967997	0.967253	0.886298	0.853116
1036758	high	0.965569	0	0.961417	0.976537	0.987994	0.940273
1036761	high	0.479509	0	0.972524	0.972524	0.990718	0.945014
1036764	high	0	0	0.992839	0.988279	0.992839	0
1036770	high	0.933016	0.998168	0.99641	0.99641	0.996059	0.959471
1036773	high	0	0	0.955901	0.956481	0.956806	0.955901
1036776	high	0	0	0.846213	0.806034	0	0.848601
1036779	high	0	0	0.669849	0	0.670583	0.647976
1036794	high	0	0	0.971646	0.971646	0.973356	0.978431
1036797	high	0	0	0.999309	0.999309	0.997262	0
1036806	high	0	0	0.930779	0.936465	0.909837	0.891702
1048576	high	0	0	0.994891	0.942625	0.994891	0.978022
1048582	high	0	0.706458	0.99705	0.99705	0.959741	0.997535
1048657	high	0	0.995198	0.936194	0.967303	0.983685	0.936194
1048762	high	0	0	0.978364	0.830832	0.983985	0.978364
1048768	high	0	0	0.868461	0.902332	0.914838	0.86756
1048771	high	0	0.00976198	0.990443	0.990443	0.990707	0.990707
1048774	high	0	0	0	0	0.548337	0.991576
1048777	high	0	0.660032	0.993145	0.998517	0.997016	0
1048780	high	0.136726	0.535587	0.97342	0.97342	0.948958	0.957635
1048786	high	0	0	0.963174	0.926172	0.963174	0.911654
1048855	high	0.997867	0	0.997867	0.934671	0.961107	0
1048864	high	0	0	0.858434	0	0.858434	0.364506
1048867	high	0	0	0.684701	0.988911	0	0.687472
1048873	high	0.996964	0	0.992289	0.993839	0.996231	0.974405
1048876	high	0	0.222978	0.987007	0.987007	0.5859	0.520972
1048879	high	0.809489	0.456673	0.976828	0.999287	0.841853	0.963594
1048882	high	0	0	0.750515	0	0	0
1048888	high	0.995543	0	0.995543	0.999577	0.998212	0
1048891	high	0	0	0.994152	0.96373	0.99771	0.993349
1048894	high	0.211403	0.667588	0.995269	0.996832	0.669427	0.667398
1048900	high	0.991867	0	0.993212	0.993212	0	0
1048903	high	0	0	0.963908	0.949897	0.963908	0
1048906	high	0	0.99184	0.986686	0.984084	0.986686	0.973922
1048909	high	0.845688	0.664057	0	0	0	0
1048912	high	0	0	0.99786	0.99786	0.937213	0.335698
1048915	high	0	0	0.868479	0	0	0
1048918	high	0	0	0.95919	0.95919	0	0.361529
1048924	high	0	0	0.999204	0.999204	0.613287	0
1048927	high	0.328229	0	0.994195	0	0.526793	0.525012
1048930	high	0	0	0.994926	0.994926	0	0
1048933	high	0	0	0.986187	0.986187	0	0
1048936	high	0.351384	0	0.978992	0.986938	0.782227	0.978992
1048948	high	0.989765	0	0.995172	0.995172	0.888782	0.778411
1048951	high	0	0.966482	0.954861	0.960572	0.954861	0.926873
1048954	high	0.991348	0	0.956004	0.956004	0.979495	0.919493
1048957	high	0	0	0.952638	0.980075	0.952797	0.637503
1048960	high	0.524903	0	0.996669	0.981829	0.996669	0.906156
1048969	high	0	0	0.573406	0.922533	0.439357	0
1048975	high	0.347628	0	0.34838	0	0.432736	0
1048981	high	0.64463	0	0.989328	0.977528	0.960942	0.989328
1048984	high	0.995662	0.979961	0.987292	0.993824	0.755338	0.977638
1048990	high	0.990876	0	0.996222	0.996222	0.994044	0.672395
1048999	high	0.995303	0	0.995303	0.99415	0.99858	0.687413
1049002	high	0	0	0.946864	0.946864	0	0.916145
1049008	high	0	0.518067	0.995839	0	0	0.416583
1049014	high	0.957452	0.680428	0.982335	0.982335	0.972383	0.981893
1049017	high	0	0	0.956621	0.983678	0.984314	0.984335
1049023	high	0.9973	0.997316	0.970718	0.990461	0.672501	0.968435
1049026	high	0.99617	0	0.99617	0.989935	0.355304	0.988038
1049029	high	0	0	0.790747	0.781382	0.199869	0.318501
1049038	high	0	0	0.987859	0.987859	0.927938	0.988205
1049041	high	0.398106	0	0.970272	0.970272	0.951405	0
1049044	high	0.991825	0	0.945012	0.991926	0.499751	0.971398
1049047	high	0.991079	0	0.991079	0.979645	0.717121	0
1049053	high	0	0	0.977646	0.977443	0.994151	0.994854
1049059	high	0	0.327971	0.887926	0	0.646683	0.29035
1049062	high	0.995486	0	0.995486	0.998835	0.995707	0
1049065	high	0	0	0.987476	0.987476	0	0
1049068	high	0	0	0.930178	0	0	0
1049071	high	0.710507	0	0.932239	0	0.100056	0
1049074	high	0	0.656948	0.957513	0.986033	0.957513	0.978038
1049077	high	0	0	0.991706	0	0	0.936328
1049080	high	0.772422	0.247145	0.992741	0.992741	0.99532	0.99459
1049086	high	0	0	0.962197	0.951362	0.970986	0.962197
1049211	high	0	0	0.975466	0.975466	0	0.190124
1052956	high	0	0	0	0.210315	0	0
1052962	high	0	0	0	0.186883	0	0
1052980	high	0	0.335992	0.343671	0.339919	0	0
1052983	high	0	0	0	0.412605	0.0606921	0
1052986	high	0	0	0	0.868776	0.0605852	0
1052989	high	0	0	0	0.222826	0	0
1053010	high	0	0	0	0	0.0907786	0
1053013	high	0	0	0.653238	0	0.63755	0
1053016	high	0	0.300602	0	0	0	0.340334
1053043	high	0	0.461341	0.984794	0.984794	0.202495	0
1053046	high	0.819145	0	0.997336	0.997336	0	0.697421
1053052	high	0	0	0	0.729956	0.34408	0.32541
1021_A	high	0	0	0.993336	0.989941	0.993336	0.676842
1021_AC	high	0.827245	0.164966	0.828242	0	0	0
1021_AG	high	0	0	0.999303	0	0.999303	0.668911
1021_AH	high	0.974578	0	0.997227	0.997227	0.893963	0.80768
1021_AN	high	0	0.0837554	0	0	0	0
1021_B	high	0.84247	0	0.84247	0	0	0
1021_BE	high	0	0	0	0.0272257	0	0
1021_BF	high	0	0.205719	0.995867	0.995867	0.518243	0.511171
1021_F	high	0	0	0.962484	0.962484	0	0
1021_G	high	0	0	0	0	0.0739365	0
1021_L	high	0	0	0	0	0	0.843432
1021_M	high	0	0	0.48197	0	0	0
1021_O	high	0.98845	0	0.961938	0.998386	0.99859	0.959922
1021_Q	high	0	0.103701	0.748312	0	0.282589	0.412227
1021_R	high	0.229996	0	0.229996	0	0	0
1021_S	high	0	0	0.83231	0.83231	0.479836	0.258688
1021_T	high	0	0	0.997746	0.997746	0	0
1021_U	high	0.994885	0	0.994885	0.994759	0	0
1021_W	high	0	0	0	0	0.241147	0
1021_Y	high	0.991831	0	0.991831	0.992776	0	0
1139_AH	high	0.980273	0.240982	0.980273	0.915899	0	0
1139_AK	high	0	0	0.933099	0.933099	0.18085	0.898918
1139_AN	high	0	0.652349	0	0	0	0
1139_AO	high	0.994551	0	0.994551	0.99836	0.98191	0
1139_AP	high	0.55998	0	0.55998	0	0	0
1139_AQ	high	0	0	0	0	0.647984	0.329998
1139_AR	high	0.997367	0.457638	0.997861	0.997861	0.988749	0.258257
1139_AS	high	0.99132	0	0.992608	0.970731	0.990622	0
1139_AY	high	0	0	0	0	0.805917	0.668594
1139_AZ	high	0	0.402079	0	0	0	0
1139_BC	high	0	0.430384	0	0	0	0
1139_BD	high	0	0	0	0	0	0.306359
1139_BE	high	0	0.922456	0.903	0.868353	0.130049	0
1139_BG	high	0	0.00132302	0.997719	0.997719	0.985851	0.971175
1139_BI	high	0	0	0.991734	0.991734	0.994845	0.728707
1139_BL	high	0	0	0.985847	0.985847	0.461105	0
1139_BN	high	0.545072	0	0.545072	0	0	0
1139_BO	high	0	0	0.915205	0	0	0
1139_BQ	high	0	0.662843	0	0	0	0
1139_BS	high	0	0	0.966579	0	0.941901	0
1139_BU	high	0	0	0.970886	0.970886	0.677069	0
1139_BV	high	0	0	0.997761	0.997761	0.996748	0
1139_BY	high	0	0	0.941379	0.941379	0.721989	0.508214
1139_BZ	high	0	0	0	0	0.664705	0
1139_C	high	0.359016	0	0.359016	0	0	0
1139_CA	high	0	0	0	0.517081	0.622131	0
1139_CG	high	0.252578	0	0	0.464202	0.391736	0
1139_CH	high	0	0	0.996505	0	0.890924	0.996505
1139_CK	high	0.528001	0.000328114	0.628458	0	0.941845	0
1139_CL	high	0.462381	0.591266	0.991307	0.991307	0.994925	0.428651
1139_CM	high	0	0.555505	0.941908	0.941908	0.999007	0.997327
1139_G	high	0	0.336916	0.974364	0.974364	0.122949	0
1139_O	high	0	0	0.759758	0.134566	0	0.669647
1139_P	high	0	0	0.324553	0	0.0794451	0
1139_Q	high	0	0.00905841	0	0	0	0.497793
1139_R	high	0	0.660496	0	0	0.530429	0.498703
1139_S	high	0	0	0	0.195328	0	0
1220_AA	high	0.992155	0	0.941471	0.941471	0.31332	0.897153
1220_AB	high	0	0	0.884577	0	0	0
1220_AC	high	0.491241	0.433829	0.679034	0	0.679034	0
1220_AF	high	0	0	0.983713	0.847272	0.98905	0
1220_AG	high	0	0	0.980041	0.980041	0.764084	0
1220_AH	high	0	0	0.990323	0.990323	0.964968	0
1220_AI	high	0.56573	0.663361	0.565215	0	0	0.226145
1220_AK	high	0	0	0.660386	0.484809	0	0.660386
1220_AM	high	0	0	0.951072	0.828273	0	0.903677
1220_AP	high	0	0	0	0	0.437627	0
1220_AQ	high	0	0	0.970808	0.970808	0	0
1220_AU	high	0	0	0	0	0	0.503847
1220_AZ	high	0.37202	0	0.988192	0.990683	0.988815	0.320278
1220_BA	high	0	0	0.993486	0	0.993486	0
1220_BC	high	0.0241503	0	0.96482	0.965162	0	0
1220_BE	high	0	0	0.997135	0	0.468645	0.516989
1220_BI	high	0.545086	0	0.431781	0	0.619357	0
1220_BK	high	0	0	0.999363	0	0.330765	0.999363
1220_BM	high	0.500715	0	0.560496	0	0	0
1220_BO	high	0.298422	0.6313	0.982303	0.982303	0.991585	0
1220_BP	high	0	0.651701	0.612301	0	0	0
1220_BQ	high	0.478051	0	0.484962	0	0	0
1220_BT	high	0	0	0.996666	0	0	0.996666
1220_BU	high	0	0	0.986008	0.988497	0.758516	0
1220_BV	high	0	0.140512	0	0	0	0
1220_C	high	0	0	0	0	0	0.349291
1220_CC	high	0	0	0	0	0.165709	0
1220_CD	high	0	0	0.439179	0	0	0
1220_CE	high	0	0	0	0	0.626055	0
1220_D	high	0	0.0294552	0	0	0	0.594597
1220_F	high	0	0.666797	0	0	0	0
1220_G	high	0	0	0.938522	0.566021	0.342253	0.936842
1220_H	high	0	0.0221135	0	0	0.380471	0
1220_I	high	0	0.236901	0.993243	0.993243	0.958642	0
1220_K	high	0	0	0.9999	0	0	0
1220_L	high	0.0268525	0.324914	0.994827	0.994827	0.448498	0
1220_M	high	0	0.659858	0.8862	0.888938	0.311917	0.793373
1220_N	high	0.850057	0	0.996649	0.996649	0.996488	0.669664
1220_R	high	0	0.00669842	0.987156	0.988673	0	0.983467
1220_U	high	0.524993	0	0.524993	0.0607922	0	0
1220_V	high	0	0	0.939364	0	0.80387	0.963028
1220_W	high	0.970802	0	0.970234	0.96467	0.945198	0
1220_Z	high	0	0.417272	0.945026	0.889015	0.590389	0
1285_A	high	0.992593	0.98955	0.992174	0.992174	0.353046	0.214214
1285_AB	high	0.998144	0	0.999798	0.999798	0.525936	0
1285_AE	high	0	0	0	0	0.544961	0
1285_AF	high	0	0	0.742879	0	0.377607	0
1285_AG	high	0	0	0.970696	0.970696	0	0
1285_AH	high	0	0	0.999016	0.999016	0.51689	0
1285_AJ	high	0	0	0.998683	0	0.538062	0.402322
1285_AM	high	0	0	0	0.0573164	0	0
1285_AN	high	0.998818	0	0.995891	0.998818	0.991538	0.995891
1285_AO	high	0	0	0	0	0.103781	0
1285_AP	high	0	0	0	0.718348	0.469007	0
1285_AR	high	0	0	0.961283	0.961283	0.328596	0.138368
1285_AT	high	0	0	0	0	0	0.257533
1285_AV	high	0.415279	0	0	0	0	0
1285_AW	high	0	0	0.936563	0	0.936563	0.923683
1285_AY	high	0	0	0.550947	0.697778	0.550947	0.417339
1285_BA	high	0	0	0.999285	0.538172	0.999285	0.999285
1285_BC	high	0	0	0	0	0.516345	0
1285_BE	high	0	0	0.986199	0	0.996418	0.671299
1285_BI	high	0	0	0.975669	0	0	0.975669
1285_BJ	high	0.997596	0.000609499	0.997596	0.991661	0.981217	0
1285_BK	high	0	0	0.974901	0.974901	0.887017	0.982914
1285_BL	high	0	0	0.984537	0.984537	0.986935	0
1285_BN	high	0.983372	0	0.983898	0.954753	0	0
1285_BQ	high	0	0.213909	0.748352	0.748352	0.372671	0.363372
1285_BS	high	0	0	0.518388	0.518388	0.339329	0
1285_BT	high	0.974421	0.998119	0.998119	0.995456	0.994932	0.666091
1285_BW	high	0.996409	0	0.996979	0.996979	0.262004	0.398537
1285_BX	high	0	0	0	0.841397	0	0.676006
1285_BY	high	0	0	0.714637	0	0.666426	0
1285_C	high	0	0.584295	0.756007	0	0	0.00641781
1285_CB	high	0	0	0	0.27059	0	0
1285_CC	high	0	0	0.796999	0.796999	0	0
1285_CD	high	0	0	0.659176	0	0	0
1285_CH	high	0	0	0	0	0.383851	0
1285_CI	high	0.966207	0.968684	0.966207	0.974732	0.960777	0.659028
1285_CM	high	0	0	0	0	0.935097	0
1285_CN	high	0.60297	0	0	0	0	0
1285_CO	high	0	0.652077	0.646314	0	0	0.365597
1285_CP	high	0	0.217371	0	0	0	0
1285_CQ	high	0	0	0.428263	0	0	0
1285_D	high	0	0	0	0	0	0.0445398
1285_E	high	0	0	0.996775	0.996775	0	0.997011
1285_F	high	0	0	0	0	0	0.204533
1285_G	high	0	0.300133	0.987997	0.987997	0.905052	0.970902
1285_H	high	0.994914	0	0.994914	0.998906	0.647077	0
1285_K	high	0.794488	0	0.97911	0.97911	0.967899	0.363847
1285_L	high	0.998097	0	0.99417	0.999524	0.795078	0.99417
1285_M	high	0.998835	0.440664	0.995459	0.995101	0.93463	0.241828
1285_N	high	0	0	0	0	0	0.00416197
1285_O	high	0	0	0	0	0.376186	0.0124094
1285_T	high	0	0	0	0	0	0.503655
1285_U	high	0	0	0.977246	0.973792	0.486807	0
1285_W	high	0	0	0	0	0	0.306864
1285_Y	high	0	0	0.955478	0.954623	0.37543	0
1285_Z	high	0	0	0.94606	0.94606	0.94365	0
1286_A	high	0.49144	0	0.49144	0	0	0
1286_AA	high	0	0	0	0	0	0.0264605
1286_AB	high	0	0.673901	0.794644	0.902279	0.752001	0.702368
1286_AC	high	0	0.625534	0.686536	0.765159	0.307337	0.263041
1286_AD	high	0	0	0.994383	0	0.994383	0.53206
1286_AE	high	0	0	0.990358	0.990358	0	0.928358
1286_AG	high	0.980857	0	0.989402	0.991845	0	0
1286_AH	high	0.532473	0	0.532473	0	0	0
1286_AJ	high	0	0	0	0.937322	0	0
1286_AL	high	0	0.0384706	0	0.425095	0	0
1286_AM	high	0	0.215419	0.892302	0	0.321318	0.892302
1286_AQ	high	0	0	0.827233	0	0	0
1286_AS	high	0	0	0	0	0.249214	0
1286_AT	high	0	0	0.984565	0.984565	0	0
1286_AU	high	0	0	0.995532	0.995532	0.543854	0
1286_AW	high	0	0	0.999806	0.999806	0	0
1286_AY	high	0.987595	0.99255	0.962721	0.992744	0.99255	0.962721
1286_BA	high	0.278722	0.400726	0	0	0	0
1286_BC	high	0	0.262794	0.9873	0.9873	0.978275	0.80873
1286_BE	high	0	0	0.999002	0	0.999002	0
1286_BF	high	0	0	0	0	0.364871	0
1286_BG	high	0	0	0.988023	0.990694	0.988023	0
1286_BP	high	0	0	0.837835	0	0	0.27232
1286_BR	high	0	0	0.979867	0.917575	0.979867	0.954536
1286_BX	high	0	0	0.911543	0	0	0
1286_BY	high	0	0	0.934217	0	0	0
1286_CA	high	0	0	0	0	0.0445461	0
1286_CB	high	0	0	0	0	0	0.652951
1286_CC	high	0	0	0	0.769877	0	0
1286_CE	high	0	0	0	0	0.20538	0
1286_CF	high	0.991241	0	0.991213	0.991213	0.996804	0.981147
1286_CH	high	0.994761	0	0.969102	0.9919	0.799981	0.969102
1286_CJ	high	0	0.0867264	0.942184	0.942184	0.659863	0.586442
1286_CK	high	0	0	0.986097	0.986097	0.995376	0.992099
1286_CL	high	0	0	0.985928	0.985928	0	0
1286_CM	high	0.999208	0	0.999208	0.999208	0.999208	0
1286_CO	high	0.991033	0	0.986852	0.990716	0.773455	0.965278
1286_CQ	high	0.997999	0.982751	0.982751	0.981755	0	0
1286_E	high	0	0	0.997319	0.997319	0.848574	0
1286_F	high	0	0	0	0	0	0.154179
1286_H	high	0	0	0.82145	0	0.580766	0
1286_I	high	0	0	0	0	0	0.00443772
1286_K	high	0	0	0.928157	0	0	0
1286_L	high	0	0	0	0.893951	0	0
1286_M	high	0	0	0.999229	0.999229	0.999229	0
1286_N	high	0	0	0.775621	0	0.775621	0
1286_Q	high	0.581423	0.311062	0.908084	0.967635	0.859552	0.252574
1286_T	high	0	0.550002	0	0.280754	0	0
1286_U	high	0	0.205974	0	0	0	0
1286_V	high	0	0.340244	0.996872	0.988353	0.923061	0.996872
1286_W	high	0	0	0.96363	0.96363	0	0
1286_X	high	0	0	0.918642	0.795937	0	0.918642
1287_AA	high	0	0	0.981528	0.915445	0.981528	0
1287_AG	high	0	0	0	0	0	0.17855
1287_AL	high	0	0	0	0	0.537792	0.2583
1287_AT	high	0	0	0.80495	0.778823	0.557053	0
1287_AV	high	0	0	0.370725	0	0	0
1287_B	high	0	0.957864	0.957864	0.956772	0.966332	0.970558
1287_BF	high	0	0	0	0	0.169232	0
1287_BL	high	0	0	0.953562	0	0	0
1287_BR	high	0	0	0.973352	0.973352	0	0
1287_BU	high	0	0.536139	0.651052	0.651052	0	0
1287_BW	high	0	0	0.584446	0	0	0.34399
1287_BZ	high	0	0.467871	0.951128	0.919283	0.649574	0.842763
1287_C	high	0	0	0.983223	0.983223	0	0
1287_CC	high	0	0	0.964009	0.972733	0.689217	0.0071566
1287_CG	high	0.994115	0.244745	0.991328	0.989563	0.991328	0
1287_CH	high	0.140378	0.496809	0	0	0	0
1287_CK	high	0	0	0.961267	0.765446	0.470081	0.969387
1287_CL	high	0	0	0.6772	0.960511	0.57638	0
1287_CM	high	0	0	0	0	0.0143919	0
1287_CP	high	0.909761	0	0.909761	0	0	0
1287_D	high	0.997912	0	0.998642	0.998642	0.99676	0
1287_G	high	0.107977	0	0	0	0	0
1287_H	high	0	0	0.999857	0.999857	0.999857	0.2726
1287_I	high	0	0	0.504822	0.534848	0.506868	0.0983071
1287_O	high	0.144177	0	0	0	0	0.20249
1287_Y	high	0.99648	0	0.996623	0.992864	0.99648	0.813597
1365_B	high	0	0	0.993605	0.989179	0.991128	0.986644
1365_D	high	0	0	0.999785	0.999785	0	0
1365_E	high	0	0.415682	0	0	0.610648	0
1365_F	high	0	0	0.985195	0	0.379451	0.985195
1365_G	high	0	0	0.994313	0.994313	0.989615	0.663477
1365_P	high	0.512124	0	0.512124	0	0	0.142871
evo_1030719.003	high	0	0	0	0	0	0.172051
evo_1030719.005	high	0	0.177724	0	0	0	0
evo_1030719.009	high	0	0	0	0	0.27795	0
evo_1030719.013	high	0	0.0644814	0	0	0	0.146003
evo_1030719.017	high	0	0	0.512524	0.516281	0	0
evo_1030719.028	high	0	0	0	0.183149	0	0
evo_1030719.036	high	0	0	0	0	0.133907	0
evo_1030827.025	high	0	0.710785	0.903706	0.413827	0.53351	0.395698
evo_1030827.033	high	0	0.00168878	0.419008	0.460371	0.0495395	0
evo_1030827.038	high	0	0	0.742821	0.449284	0	0
evo_1036569.028	high	0.670271	0	0.671357	0	0	0
evo_1036569.031	high	0.78406	0	0.996676	0.996676	0.992077	0
evo_1036569.038	high	0	0	0.611742	0	0	0
evo_1036662.016	high	0	0	0.972998	0.973372	0.661862	0.473774
evo_1036662.017	high	0	0	0.981288	0	0	0
evo_1036674.014	high	0	0	0.970406	0.970406	0.672073	0.684506
evo_1036686.006	high	0.540027	0	0	0	0	0
evo_1036686.032	high	0	0	0	0	0.517441	0
evo_1048963.008	high	0	0	0.994255	0	0.994255	0
evo_1048963.035	high	0	0.403197	0	0	0.489808	0.400748
evo_1048963.038	high	0.495526	0	0.495526	0	0	0
evo_1048969.002	high	0	0	0.642124	0	0	0
evo_1048972.030	high	0	0	0	0	0.413181	0.397218
evo_1048972.034	high	0	0.40258	0	0	0	0
evo_1048975.026	high	0	0	0.438884	0	0	0
evo_1048975.035	high	0	0.226431	0.610311	0	0	0.395155
evo_1048975.038	high	0	0	0	0	0.0510921	0
evo_1048987.032	high	0.490101	0	0.483246	0.973126	0.635736	0.496698
evo_1048987.039	high	0	0.0482268	0.43042	0	0.63632	0
evo_1052956.014	high	0	0	0	0.12287	0.170719	0
evo_1052956.019	high	0	0	0	0.106591	0	0
evo_1052962.015	high	0	0.207738	0	0	0.27017	0.206907
evo_1052962.017	high	0	0	0	0.530227	0	0
evo_1052962.028	high	0	0.16306	0	0	0.162231	0
evo_1220_Q.019	high	0	0.0698607	0	0	0	0
evo_1220_W.003	high	0	0	0	0	0.892397	0
evo_1220_W.025	high	0	0	0.957163	0	0.65265	0
evo_1220_W.027	high	0	0	0.842416	0	0	0.122557
1030752	low	0.99632	0.00698023	0.999009	0.999009	0.995776	0.994756
1030755	low	0.995215	0.998163	0.99623	0.995362	0.994899	0.991142
1030836	low	0.991461	0.674153	0.991812	0.995778	0.699136	0.675253
1030878	low	0.995871	0.992273	0.995871	0.9612	0.998217	0.994962
1035900	low	0.99696	0.999298	0.988049	0.996893	0.954026	0.988049
1036539	low	0.995874	0.00194985	0.995874	0.994761	0.208352	0
1036554	low	0.998321	0.999242	0.988165	0.999858	0.946367	0.988165
1036608	low	0.994596	0.994874	0.994874	0.931231	0.994874	0.991597
1036641	low	0.60869	0.984859	0.984859	0.94712	0.955458	0.905357
1036707	low	0.708117	0.971901	0.971901	0.874079	0.652289	0.772698
1036728	low	0	0.986359	0.986359	0.956047	0	0.863895
1036743	low	0.600327	0.947736	0.947736	0.870272	0.730335	0.525874
1036755	low	0.993447	0.992335	0.995677	0.995677	0.976668	0.983796
1048783	low	0.953009	0.968344	0.982665	0.952005	0.975284	0.98261
1048993	low	0	0.8741	0.8741	0.791873	0.552561	0.169089
1049005	low	0.97602	0	0.996248	0.996248	0.97287	0.972653
1049056	low	0	0.0138292	0.732853	0.729167	0	0.00615245
1049089	low	0.997492	0.0148555	0.997492	0.991527	0.992945	0.977872
1052944	low	0.500567	0.375619	0.603092	0	0	0.506729
1052947	low	0.877068	0	0.961078	0.991234	0.961078	0
1053058	low	0.547107	0.000823416	0.5932	0.392809	0	0
1139_AG	low	0.997263	0.69842	0.997263	0.996626	0.995102	0.857165
1220_AD	low	0.997612	0.00211374	0.999204	0.999204	0.997985	0.996843
1220_AJ	low	0	0.28046	0	0	0	0
1285_BH	low	0.99897	0.724769	1	1	1	1
1286_AP	low	0.755462	0	0.772698	0.83917	0	0
1365_A	low	0.621384	0.913239	0.913239	0.909653	0.786185	0.00884217
evo_1035930.029	low	0.691373	0.416076	0.986973	0.986973	0.400656	0.411949
evo_1035930.032	low	0.647089	0	0.777973	0.771911	0	0
evo_1049056.011	low	0	0	0.89889	0.89889	0	0
evo_1049056.013	low	0.345312	0.345553	0.728275	0.728275	0.345553	0.345226
evo_1049056.015	low	0	0	0.823595	0.823595	0	0
evo_1049056.031	low	0	0	0.801228	0.721329	0	0
evo_1049056.039	low	0	0.594543	0	0.580908	0	0
evo_1286_AP.008	low	0.879395	0.353641	0.791269	0.791269	0.354857	0.353702
evo_1286_AP.026	low	0.630168	0.000714414	0.999727	0.999727	0	0
evo_1286_AP.037	low	0	0	0.48238	0.613293	0	0
1030716	medium	0	0.507544	0	0	0	0
1030728	medium	0.751614	0.406525	0.92299	0.92299	0.509387	0.287894
1030737	medium	0.977502	0.992381	0.989872	0.989872	0.991711	0.987074
1030740	medium	0.878062	0.99939	0.986557	0.998688	0.986557	0.983011
1030776	medium	0	0.455333	0	0	0	0
1030782	medium	0	0.961445	0.961445	0.909136	0.88933	0.966647
1030806	medium	0.996078	0.747773	0.985757	0.985757	0.984801	0.0331871
1030812	medium	0	0.81474	0.813662	0.716614	0.128129	0.038708
1030869	medium	1	1	0.988861	0	1	1
1030881	medium	0.995294	0	0.995294	0.995411	0.997665	0.997665
1030896	medium	0.99732	0	0.99732	0.877493	0.982756	0.967234
1030905	medium	0.999506	0	0.991743	0.994507	0.989158	0.991743
1030968	medium	0.968065	0.997245	0.997245	0.984156	0.99502	0.987571
1035906	medium	0.996103	0.985933	0.994331	0.967867	0.994331	0.987982
1035921	medium	0.435085	0	0.986081	0.968812	0.798604	0
1035939	medium	0.993035	0	0.997672	0.986739	0.999346	0.997672
1035951	medium	0.945945	0	0.945945	0.975788	0.962986	0.958575
1035969	medium	0.980901	0.995747	0.980901	0.993477	0.995579	0.991762
1035981	medium	0.986435	0.992763	0.994718	0.969038	0.98874	0.985245
1035993	medium	0.997938	0	0.997938	0.994947	0.711394	0
1036557	medium	0.360303	0.856446	0.860959	0.664643	0.483329	0.236739
1036566	medium	0.97521	0.993463	0.965799	0.965799	0.990239	0.962423
1036614	medium	0.967251	0.99611	0.971214	0.973507	0.971214	0.970037
1036629	medium	0.734735	0	0.982696	0.979729	0.977173	0.0140397
1036635	medium	0.700312	0.998855	0.982029	0.966568	0.853203	0.997718
1036680	medium	0.992812	0.797514	0.996389	0.994697	0.985158	0.405385
1036683	medium	0.988779	0.740173	0.998973	0.99127	0.994421	0.738428
1036695	medium	0.99591	0	0.996706	0.962203	0.990851	0
1036701	medium	0.995727	0	0.995727	0.987228	0	0
1036704	medium	0.99477	0.995192	0.994923	0.994923	0.994573	0.962175
1036716	medium	0.94997	0.971291	0.971291	0.963916	0.968638	0.966681
1036731	medium	0	0	0.57981	0.581989	0	0
1036782	medium	0.535995	0.69731	0.574526	0	0.664895	0
1036785	medium	0.930595	0	1	1	0.930595	0.930595
1036800	medium	0.984332	0	0.978411	0.889404	0.971196	0.91202
1036803	medium	0.980208	0	0.980208	0.984901	0.728539	0.991085
1048861	medium	0.817659	0.551584	0.983089	0.97852	0.604475	0.735028
1048870	medium	0.699274	0.947575	0.930056	0.923168	0	0
1048885	medium	0.769067	0.696476	0.996126	0.996126	0.569087	0.950648
1048939	medium	0.998219	0.784557	0.999952	0.999952	0.988973	0.992207
1048942	medium	0	0.0510209	0	0.751297	0.314781	0
1048945	medium	0.794233	0.697901	0.859752	0.841096	0.859752	0.856566
1048966	medium	0.466659	0	0.997977	0.997977	0.674698	0.667896
1048978	medium	0.642071	0.00365621	0	0.654255	0	0
1049011	medium	0.922211	0.695731	0.922211	0.745637	0.707841	0.749834
1049032	medium	0.488596	0.347671	0.995681	0.919885	0.995681	0.749535
1049035	medium	0.995568	0.991316	0.995568	0.803733	0.991515	0.988989
1049083	medium	0.822229	0.971884	0.822842	0.809246	0.904729	0
1052941	medium	0.970116	0.682029	0.950148	0.972827	0.985087	0.950148
1052950	medium	0.995724	0	0.988562	0.989125	0.993623	0.77764
1052953	medium	0.631708	0.946099	0.937919	0.908253	0.800436	0
1052959	medium	0.370232	0.677567	0.577786	0	0.283953	0.279283
1052965	medium	0	0	0.624596	0	0.613534	0.639049
1052968	medium	0.978414	0.00559485	0.978414	0.992549	0.146175	0.00676238
1052974	medium	0	0	0.180284	0.716794	0	0
1052977	medium	0	0	0.679008	0.640835	0.673746	0.642355
1052992	medium	0.660753	0.998359	0.55349	0.596562	0.930959	0.630201
1052995	medium	0.591635	0	0.591635	0.747085	0.83104	0
1052998	medium	0.814925	0.997782	0.993211	0.993211	0.991615	0
1053004	medium	0	0.516248	0.976314	0.976314	0.898719	0.671463
1053022	medium	0	0	0.98148	0.998189	0	0
1053025	medium	0.989615	0	0.995312	0	0	0
1053028	medium	0.574765	0	0.997609	0.997609	0	0
1053031	medium	0.998654	0.404389	0.998654	0	0.404987	0.404362
1053034	medium	0.0732146	0.803597	0.759991	0.63471	0	0
1053037	medium	0	0.987673	0.967236	0.983451	0.677654	0.897523
1053040	medium	0.997673	0.261397	0.999882	0.999882	0.996505	0.987291
1053049	medium	0	0	0.991255	0	0	0.39185
1053055	medium	0.996823	0	0.981289	0.981289	0.625872	0.972125
1021_AP	medium	0.980778	0	0.983754	0.976484	0	0.993933
1021_AQ	medium	0.995429	0.668989	0.997466	0.989214	0.989169	0.537323
1021_AS	medium	0.997707	0	0.997839	0.99667	0.997707	0
1021_C	medium	0.712697	0.662941	0	0	0	0.664937
1021_P	medium	0.741027	0	0.996469	0.996469	0	0
1139_AA	medium	0	0.849728	0.854253	0.508782	0.335748	0.00290455
1139_AF	medium	0	0.39998	0	0.223117	0	0
1139_AL	medium	0	0.467923	0	0.158437	0	0
1139_AW	medium	0.353735	0	0	0	0	0.468742
1139_B	medium	0.425371	0	0.985888	0.964352	0.985888	0.665073
1139_BF	medium	0	0.440518	0.984157	0.982836	0.744315	0
1139_CF	medium	0.661726	0	0.996194	0.996194	0.997525	0.512475
1139_CJ	medium	0.9984	0.22218	0.9984	0.286856	0.575536	0
1139_CO	medium	0.988061	0	0.983779	0.990007	0.995298	0.188856
1139_T	medium	0	0.501153	0	0	0	0
1139_Y	medium	0	0	0.536214	0	0	0
1220_A	medium	0.98221	0	0.98221	0.986432	0.998694	0.998694
1220_AO	medium	0.357742	0.891157	0.883991	0.581519	0.458642	0.263932
1220_AR	medium	0.862108	0	0.984902	0.984902	0.990107	0.68158
1220_AX	medium	0.801561	0	0.998909	0.975688	0.998909	0
1220_BB	medium	0.406476	0	0.40932	0	0	0
1220_BD	medium	0.529686	0.501733	0.529686	0.592858	0	0
1220_CF	medium	0.974338	0.752122	0.927395	0.901763	0.976827	0.885585
1220_E	medium	0.966228	0.998715	0.999515	0.880286	0.999357	0.994474
1220_X	medium	0	0	0.984632	0.985763	0.99145	0.991039
1285_AC	medium	0.49261	0	0.638911	0	0	0
1285_AD	medium	0.989652	0.7371	0.995679	0.99753	0.991703	0.986863
1285_AK	medium	0	0.928495	0.928183	0.886258	0	0.00567447
1285_BD	medium	0.85205	0.978544	0.85205	0.934748	0.933533	0.830597
1285_BF	medium	0.999796	0	0.999796	0.998989	0.999796	0
1285_BO	medium	0	0	0.992558	0	0.998523	0.505287
1285_BV	medium	0.657159	0	0.657159	0	0	0
1285_CF	medium	0.974098	0	0.975394	0.775293	0.979557	0.975394
1285_CG	medium	0.950826	0	0.999104	0.999104	0.998939	0.620157
1285_CK	medium	0.500637	0.66144	0.30106	0.38866	0	0
1286_AF	medium	0.997915	0.998529	0.997915	0.968209	0.999175	0.0233247
1286_AO	medium	0	0.667192	0.703955	0.31799	0	0.668408
1286_BD	medium	0.963833	0.49683	0.997157	0.997157	0.995811	0.504043
1286_BU	medium	0.771912	0	0.77738	0	0	0
1286_BV	medium	0.935477	0.991912	0.935477	0.996812	0.989903	0.980815
1286_G	medium	0.995305	0	0.96703	0.969337	0.96703	0.501226
1286_Y	medium	0.705038	0	0.705038	0.677671	0	0
1287_BC	medium	0.552005	0	0	0	0	0
1287_BD	medium	0	0	0.984302	0.984302	0.984302	0
1287_BN	medium	0.993875	0	0.984954	0.961828	0.99931	0.665892
1287_BO	medium	0.98091	0.692792	0.984052	0.957991	0.968587	0.984052
1287_N	medium	0	0	0.994865	0.994865	0.992137	0
1287_W	medium	0.996735	0	0.996735	0.988672	0	0.710046
evo_1030728.001	medium	0.69387	0	0	0.509038	0.201991	0
evo_1030728.009	medium	0.439003	0	0	0.508043	0.198617	0
evo_1030728.011	medium	0.584922	0	0.295809	0.983283	0.892753	0
evo_1030728.035	medium	0.607755	0	0	0.731359	0.636433	0
evo_1030728.038	medium	0.561448	0	0.192592	0.589615	0	0
evo_1035921.007	medium	0	0	0.928124	0.928124	0.61805	0
evo_1035921.008	medium	0.343966	0	0.765336	0.835765	0	0.00994596
evo_1035921.028	medium	0.634696	0.539467	0.631221	0.974216	0.984431	0.342975
evo_1035921.030	medium	0.615718	0.410534	0.980861	0.980861	0.985459	0
evo_1139_Y.018	medium	0.675929	0	0.962471	0.962471	0.63896	0.405166
evo_1139_Y.035	medium	0.678051	0.98716	0.982195	0.968173	0.73075	0
evo_1286_G.010	medium	0.968517	0	0.968517	0.969006	0	0.0406162
evo_1286_G.034	medium	0.968865	0	0.966555	0.964239	0.657653	0
