# Supplementary material for: Recovery of genomes from metagenomes via a dereplication, aggregation and scoring strategy
Source: Nat Microbiol. 2018 May 28;3(7):836–43. doi: 10.1038/s41564-018-0171-1 (PMC6786971; doi:10.1038/s41564-018-0171-1)
Supplement: Supplementary file 6 — Number of high-quality genomes with low contamination (<5%) from metagenomic assemblies of samples from ecosystems representing a range of complexity. Samples were collected from a high CO2 cold water geyser (two samples), adult human gut (one faecal sample), oil seeps (five samples), and hillslope soil and underlying weathered shale (six samples). Samples were assembled and binned separately. ‘Probst.2016’ represents the combination by Probst et al. 2016 of ABAWACA.1, tetraESOM and seriesESOM and a final manual curation step. DAS_Tool.3binners uses the same three predictions as input. DAS_Tool.7binners additionally uses ABAWACA.1.07, CONCOCT, MaxBin.2 and MetaBat [file 41564_2018_171_MOESM6_ESM.xlsx]

## Sheet: Sheet1
Sample	Method	>90%_CheckM	>80%_CheckM	>70%_CheckM	>60%_CheckM	>90%_BUSCO	>80%_BUSCO	>70%_BUSCO	>60%_BUSCO
Seep_01	abawaca.1.07	4	6	7	7	7	12	16	17
Seep_01	binningrefiner.5binners	4	8	12	17	2	6	9	15
Seep_01	concoct	5	6	7	9	5	18	21	28
Seep_01	DAS_Tool	6	13	20	23	8	20	28	33
Seep_01	maxbin2	6	9	11	13	10	18	30	39
Seep_01	metabat	5	10	11	13	6	14	20	21
Seep_01	tetraESOM	4	7	12	16	5	11	18	25
Seep_02	abawaca.1.07	0	0	0	2	0	3	4	15
Seep_02	binningrefiner.5binners	0	0	1	2	0	1	1	2
Seep_02	concoct	0	0	0	1	0	5	10	14
Seep_02	DAS_Tool	1	1	2	4	0	4	9	14
Seep_02	maxbin2	1	2	2	2	1	3	11	16
Seep_02	metabat	0	0	3	5	0	1	3	7
Seep_02	tetraESOM	0	0	0	2	0	1	2	3
Seep_03	abawaca.1.07	4	11	13	22	4	15	24	29
Seep_03	binningrefiner.5binners	2	7	19	25	1	2	13	18
Seep_03	concoct	7	8	13	13	8	17	22	27
Seep_03	DAS_Tool	10	14	24	24	10	22	34	41
Seep_03	maxbin2	5	7	12	12	9	20	35	47
Seep_03	metabat	9	11	13	17	6	16	24	29
Seep_03	tetraESOM	5	10	14	14	2	11	19	21
Seep_04	abawaca.1.07	10	10	12	14	9	14	23	25
Seep_04	binningrefiner.5binners	3	10	13	16	1	6	12	17
Seep_04	concoct	3	4	7	7	6	13	19	27
Seep_04	DAS_Tool	11	12	21	22	11	23	28	40
Seep_04	maxbin2	7	8	10	12	13	28	36	50
Seep_04	metabat	3	6	10	11	6	10	17	25
Seep_04	tetraESOM	4	6	7	8	6	11	13	20
Seep_05	abawaca.1.07	5	9	15	17	2	11	21	25
Seep_05	binningrefiner.5binners	1	4	8	12	0	3	5	9
Seep_05	concoct	10	12	12	14	3	20	32	39
Seep_05	DAS_Tool	10	15	19	21	5	22	32	39
Seep_05	maxbin2	5	5	6	6	7	23	36	47
Seep_05	metabat	5	9	10	14	3	12	23	25
Seep_05	tetraESOM	3	8	9	13	2	4	7	13
Soil_100cm	abawaca.1.07	1	2	4	9	4	14	20	29
Soil_100cm	binningrefiner.5binners	2	3	3	5	0	1	3	6
Soil_100cm	concoct	2	2	6	7	2	12	30	57
Soil_100cm	DAS_Tool	3	7	15	20	4	14	24	36
Soil_100cm	maxbin2	1	5	11	13	4	17	36	67
Soil_100cm	metabat	2	4	6	8	3	8	17	28
Soil_100cm	tetraESOM	0	3	5	8	0	1	6	12
Soil_115cm	abawaca.1.07	0	1	1	2	0	5	12	19
Soil_115cm	binningrefiner.5binners	0	1	1	3	0	0	0	2
Soil_115cm	concoct	0	3	3	5	0	12	23	40
Soil_115cm	DAS_Tool	0	6	7	11	2	7	18	30
Soil_115cm	maxbin2	0	2	6	7	2	9	27	56
Soil_115cm	metabat	0	0	0	2	0	3	9	16
Soil_115cm	tetraESOM	0	2	4	5	0	1	2	7
Soil_20cm	abawaca.1.07	0	1	1	2	3	10	14	15
Soil_20cm	binningrefiner.5binners	0	1	2	4	0	1	3	4
Soil_20cm	concoct	0	1	3	5	0	7	21	27
Soil_20cm	DAS_Tool	1	3	3	8	2	5	12	18
Soil_20cm	maxbin2	0	1	1	2	1	9	18	30
Soil_20cm	metabat	0	0	2	4	0	2	6	11
Soil_20cm	tetraESOM	1	1	1	4	1	4	4	6
Soil_40cm	abawaca.1.07	4	5	6	9	5	11	20	27
Soil_40cm	binningrefiner.5binners	2	6	9	15	0	5	7	11
Soil_40cm	concoct	3	6	9	12	2	14	37	51
Soil_40cm	DAS_Tool	9	17	25	33	6	18	42	54
Soil_40cm	maxbin2	8	9	13	15	9	25	47	66
Soil_40cm	metabat	7	9	11	14	4	12	21	31
Soil_40cm	tetraESOM	4	8	8	12	3	7	16	21
Soil_60cm	abawaca.1.07	4	7	7	10	3	13	18	28
Soil_60cm	binningrefiner.5binners	4	7	11	13	1	5	8	12
Soil_60cm	concoct	2	6	8	9	1	8	18	40
Soil_60cm	DAS_Tool	12	22	23	33	4	21	38	46
Soil_60cm	maxbin2	8	13	13	16	6	23	44	66
Soil_60cm	metabat	5	5	6	11	3	11	17	29
Soil_60cm	tetraESOM	2	3	8	10	0	4	9	18
Soil_80cm	abawaca.1.07	1	1	1	4	1	3	6	11
Soil_80cm	binningrefiner.5binners	1	1	2	5	1	1	2	3
Soil_80cm	concoct	0	1	2	4	1	3	9	27
Soil_80cm	DAS_Tool	1	2	6	9	1	5	11	19
Soil_80cm	maxbin2	1	2	3	4	1	6	21	39
Soil_80cm	metabat	1	1	5	6	1	5	10	20
Soil_80cm	tetraESOM	1	1	1	1	1	2	3	4
Geyser_0.2	abawaca.1	9	12	20	23	17	32	43	63
Geyser_0.2	abawaca.107	13	21	27	39	11	29	44	67
Geyser_0.2	concoct	17	21	29	33	10	23	38	49
Geyser_0.2	DAS_Tool.3binners	23	40	52	72	15	34	44	64
Geyser_0.2	DAS_Tool.7binners	36	57	81	114	17	42	62	91
Geyser_0.2	maxbin2	25	36	46	57	18	40	65	99
Geyser_0.2	metabat	28	42	58	92	13	36	53	87
Geyser_0.2	Probst2016	32	54	70	99	17	45	57	78
Geyser_0.2	seriesESOM	19	29	40	52	12	31	42	67
Geyser_0.2	tetraESOM	13	27	37	51	6	21	31	39
Geyser_3.0	abawaca.1	10	18	20	27	20	34	51	67
Geyser_3.0	abawaca.107	17	26	34	40	17	36	52	68
Geyser_3.0	concoct	28	33	39	46	22	39	57	70
Geyser_3.0	DAS_Tool.3binners	24	37	46	57	17	35	51	64
Geyser_3.0	DAS_Tool.7binners	38	51	73	95	23	44	68	89
Geyser_3.0	maxbin2	25	30	42	50	23	41	62	97
Geyser_3.0	metabat	21	37	49	71	20	35	51	72
Geyser_3.0	Probst2016	31	44	58	74	21	40	56	71
Geyser_3.0	seriesESOM	22	29	39	47	14	31	43	55
Geyser_3.0	tetraESOM	16	22	33	40	10	23	40	49
Human_Gut	binningrefiner.5binners	28	38	46	49	16	32	44	49
Human_Gut	concoct	23	26	28	30	18	27	32	35
Human_Gut	DAS_Tool	52	64	75	80	44	71	77	87
Human_Gut	ggKbase	41	51	62	68	35	62	73	83
Human_Gut	maxbin2	34	40	43	44	33	51	62	67
Human_Gut	metabat	36	44	49	52	28	43	55	62
Human_Gut	tetraESOM	32	42	49	51	17	34	46	54
