# Supplementary material for: Recovery of genomes from metagenomes via a dereplication, aggregation and scoring strategy
Source: Nat Microbiol. 2018 May 28;3(7):836–43. doi: 10.1038/s41564-018-0171-1 (PMC6786971; doi:10.1038/s41564-018-0171-1)
Supplement: Supplementary file 7 — Predicted key enzymes of metabolic pathways of five reconstructed genomes from oil-seep and soil metagenomes [file 41564_2018_171_MOESM7_ESM.xlsx]

## Sheet: Supplementary_Table_05
Genome	Scaffold_ID in ggKbase	Location on Scaffold	Gene_Code in ggKbase	Length	Category	Annotation
JGI_Cruoil_03_Bacteria_44_89	JGI24025J20009_10009969	236..1261	JGI24025J20009_10009969_1	DNA (1026bp), protein (342aa)	Hydrocarbon degradation	Alcohol dehydrogenase (Zn-dependent alcohol dehydrogenase)
JGI_Cruoil_03_Bacteria_44_89	JGI24025J20009_10008283	4098..5900	JGI24025J20009_10008283_6	DNA (1803bp), protein (601aa)	Hydrocarbon degradation	Aldehyde:ferredoxin oxidoreductase
JGI_Cruoil_03_Bacteria_44_89	JGI24025J20009_10000129	19494..20978	JGI24025J20009_10000129_24	DNA (1485bp), protein (495aa)	Hydrocarbon degradation	NAD-dependent aldehyde dehydrogenases
JGI_Cruoil_03_Bacteria_44_89	JGI24025J20009_10002025	13276..14658	JGI24025J20009_10002025_13	DNA (1383bp), protein (461aa)	Hydrocarbon degradation	NAD-dependent aldehyde dehydrogenases
JGI_Cruoil_03_Bacteria_44_89	JGI24025J20009_10000353	10632..11333	JGI24025J20009_10000353_11	DNA (702bp), protein (234aa)	Hydrocarbon degradation	Methanol dehydrogenase
JGI_Cruoil_03_Bacteria_51_56	JGI24025J20009_10000920	16744..18231	JGI24025J20009_10000920_19	DNA (1488bp), protein (496aa)	Hydrocarbon degradation	NAD-dependent aldehyde dehydrogenases
JGI_Cruoil_03_Bacteria_38_101	JGI24025J20009_10000014	59239..60225	JGI24025J20009_10000014_64	DNA (987bp), protein (329aa)	Hydrocarbon degradation	Alcohol dehydrogenase (Zn-dependent alcohol dehydrogenase)
JGI_Cruoil_03_Bacteria_38_101	JGI24025J20009_10000658	1597..2751	JGI24025J20009_10000658_5	DNA (1155bp), protein (385aa)	Hydrocarbon degradation	Alcohol dehydrogenase, class IV
JGI_Cruoil_03_Bacteria_38_101	JGI24025J20009_10000154	44599..46095	JGI24025J20009_10000154_46	DNA (1497bp), protein (499aa)	Hydrocarbon degradation	NAD-dependent aldehyde dehydrogenases
2013_60CM_Gemmatimonadetes_65_52	2013_60cm_scaffold_49	31571..33241	2013_60cm_scaffold_49_29	DNA (1671bp), protein (557aa)	PPQ-MDH	PQQ-dependent methanol dehydrogenase (PQQ-MDH)
2013_60CM_Gemmatimonadetes_65_52	2013_60cm_scaffold_7	269737..270447	2013_60cm_scaffold_7_242	DNA (711bp), protein (237aa)	THF	Methenyltetrahydrofolate cyclohydrolase
2013_60CM_Gemmatimonadetes_65_52	2013_60cm_scaffold_34	405665..406594	2013_60cm_scaffold_34_351	DNA (930bp), protein (310aa)	THF	Methylenetetrahydrofolate dehydrogenase (EC:1.5.1.5 3.5.4.9)
2013_60CM_Gemmatimonadetes_65_52	2013_60cm_scaffold_22	292236..293201	2013_60cm_scaffold_22_254	DNA (966bp), protein (322aa)	CODH	Carbon monoxide dehydrogenase (CODH)
2013_60CM_Gemmatimonadetes_65_52	2013_60cm_scaffold_28	69440..71251	2013_60cm_scaffold_28_77	DNA (1812bp), protein (604aa)	Carbon fixation	putative 2-oxoglutarate ferredoxin-oxidoreductase alpha subunit
2013_60CM_Gemmatimonadetes_65_52	2013_60cm_scaffold_28	71248..72303	2013_60cm_scaffold_28_78	DNA (1056bp), protein (352aa)	Carbon fixation	2-oxoglutarate ferredoxin oxidoreductase subunit beta
2013_60CM_Gemmatimonadetes_65_52	2013_60cm_scaffold_34	405665..406594	2013_60cm_scaffold_34_351	DNA (930bp), protein (310aa)	Carbon fixation	folD; methylenetetrahydrofolate dehydrogenase (EC:1.5.1.5 3.5.4.9)
2013_60CM_Gemmatimonadetes_65_52	2013_60cm_scaffold_49	292338..294236	2013_60cm_scaffold_49_242	DNA (1899bp), protein (633aa)	Carbon fixation	homocysteine S-methyltransferase
2013_60CM_Gemmatimonadetes_65_52	2013_60cm_scaffold_49	27707..29524	2013_60cm_scaffold_49_25	DNA (1818bp), protein (606aa)	Carbon fixation	fumarate reductase/succinate dehydrogenase flavoprotein domain protein
2013_60CM_Gemmatimonadetes_65_52	2013_60cm_scaffold_49	29521..30360	2013_60cm_scaffold_49_26	DNA (840bp), protein (280aa)	Carbon fixation	fumarate reductase iron-sulfur subunit
2013_60CM_Gemmatimonadetes_65_52	2013_60cm_scaffold_7	269737..270447	2013_60cm_scaffold_7_242	DNA (711bp), protein (237aa)	Carbon fixation	Methenyltetrahydrofolate cyclohydrolase-like protein
2013_60CM_Gemmatimonadetes_65_52	2013_60cm_scaffold_7	843511..844284	2013_60cm_scaffold_7_740	DNA (774bp), protein (258aa)	Carbon fixation	succinate dehydogenase iron-sulfur subunit
2013_60CM_Gemmatimonadetes_65_52	2013_60cm_scaffold_7	844293..846215	2013_60cm_scaffold_7_741	DNA (1923bp), protein (641aa)	Carbon fixation	succinate dehydrogenase or fumarate reductase, flavoprotein subunit
2013_60CM_Gemmatimonadetes_65_52	2013_60cm_scaffold_7	846216..846899	2013_60cm_scaffold_7_742	DNA (684bp), protein (228aa)	Carbon fixation	succinate dehydrogenase (or fumarate reductase) cytochrome b subunit, b558 family
2013_60CM_Gemmatimonadetes_65_52	2013_60cm_scaffold_7	852431..853630	2013_60cm_scaffold_7_751	DNA (1200bp), protein (400aa)	Carbon fixation	pgk; phosphoglycerate kinase (EC:2.7.2.3)
2013_60CM_Gemmatimonadetes_65_52	2013_60cm_scaffold_7	853636..854646	2013_60cm_scaffold_7_752	DNA (1011bp), protein (337aa)	Carbon fixation	glyceraldehyde-3-phosphate dehydrogenase, type I
2013_60CM_Gemmatimonadetes_65_52	2013_60cm_scaffold_1059	7771..10527	2013_60cm_scaffold_1059_5	DNA (2757bp), protein (919aa)	Complex carbon degradation	alpha-L-rhamnosidase
2013_60CM_Gemmatimonadetes_65_52	2013_60cm_scaffold_16	127975..129471	2013_60cm_scaffold_16_113	DNA (1497bp), protein (499aa)	Complex carbon degradation	glucosylceramidase
2013_60CM_Gemmatimonadetes_65_52	2013_60cm_scaffold_16	378662..381298	2013_60cm_scaffold_16_336	DNA (2637bp), protein (879aa)	Complex carbon degradation	glycoside hydrolase family 3 domain protein
2013_60CM_Gemmatimonadetes_65_52	2013_60cm_scaffold_16	63768..65381	2013_60cm_scaffold_16_55	DNA (1614bp), protein (538aa)	Complex carbon degradation	alpha amylase catalytic region
2013_60CM_Gemmatimonadetes_65_52	2013_60cm_scaffold_16	616009..616959	2013_60cm_scaffold_16_551	DNA (951bp), protein (317aa)	Complex carbon degradation	putative indigoidine systhesis protein IndA
2013_60CM_Gemmatimonadetes_65_52	2013_60cm_scaffold_16	65381..66781	2013_60cm_scaffold_16_56	DNA (1401bp), protein (467aa)	Complex carbon degradation	alpha amylase catalytic region
2013_60CM_Gemmatimonadetes_65_52	2013_60cm_scaffold_16	94998..96470	2013_60cm_scaffold_16_85	DNA (1473bp), protein (491aa)	Complex carbon degradation	O-glycosyl hydrolase
2013_60CM_Gemmatimonadetes_65_52	2013_60cm_scaffold_16	96504..97958	2013_60cm_scaffold_16_86	DNA (1455bp), protein (485aa)	Complex carbon degradation	glycoside hydrolase family protein
2013_60CM_Gemmatimonadetes_65_52	2013_60cm_scaffold_22	139628..140173	2013_60cm_scaffold_22_150	DNA (546bp), protein (182aa)	Complex carbon degradation	glycoside hydrolase family 13
2013_60CM_Gemmatimonadetes_65_52	2013_60cm_scaffold_22	12118..13158	2013_60cm_scaffold_22_16	DNA (1041bp), protein (347aa)	Complex carbon degradation	Putative glycosyl hydrolase domain DUF4015
2013_60CM_Gemmatimonadetes_65_52	2013_60cm_scaffold_22	400646..402580	2013_60cm_scaffold_22_345	DNA (1935bp), protein (645aa)	Complex carbon degradation	Glycoside hydrolase, family 20, catalytic core
2013_60CM_Gemmatimonadetes_65_52	2013_60cm_scaffold_22	45157..46185	2013_60cm_scaffold_22_48	DNA (1029bp), protein (343aa)	Complex carbon degradation	oxidoreductase
2013_60CM_Gemmatimonadetes_65_52	2013_60cm_scaffold_241	3..2051	2013_60cm_scaffold_241_1	DNA (2049bp), protein (683aa)	Complex carbon degradation	1,4-alpha-glucan-branching enzyme
2013_60CM_Gemmatimonadetes_65_52	2013_60cm_scaffold_241	16797..19088	2013_60cm_scaffold_241_14	DNA (2292bp), protein (764aa)	Complex carbon degradation	beta-glucosidase-like glycosyl hydrolase
2013_60CM_Gemmatimonadetes_65_52	2013_60cm_scaffold_241	2048..4228	2013_60cm_scaffold_241_2	DNA (2181bp), protein (727aa)	Complex carbon degradation	glycogen debranching enzyme GlgX
2013_60CM_Gemmatimonadetes_65_52	2013_60cm_scaffold_27	143042..146311	2013_60cm_scaffold_27_114	DNA (3270bp), protein (1090aa)	Complex carbon degradation	BNR repeat-containing glycosyl hydrolase
2013_60CM_Gemmatimonadetes_65_52	2013_60cm_scaffold_27	149279..150631	2013_60cm_scaffold_27_118	DNA (1353bp), protein (451aa)	Complex carbon degradation	glycoside hydrolase family 29 (alpha-L-fucosidase)
2013_60CM_Gemmatimonadetes_65_52	2013_60cm_scaffold_27	154919..156085	2013_60cm_scaffold_27_125	DNA (1167bp), protein (389aa)	Complex carbon degradation	glycosidase-like protein
2013_60CM_Gemmatimonadetes_65_52	2013_60cm_scaffold_27	158004..161384	2013_60cm_scaffold_27_130	DNA (3381bp), protein (1127aa)	Complex carbon degradation	BNR repeat-containing glycosyl hydrolase
2013_60CM_Gemmatimonadetes_65_52	2013_60cm_scaffold_274	118246..<118485	2013_60cm_scaffold_274_91	DNA (240bp), protein (80aa)	Complex carbon degradation	glgB; alpha-1,4-glucan:alpha-1,4-glucan 6-glycosyltransferase GlgB (EC:2.4.1.18)
2013_60CM_Gemmatimonadetes_65_52	2013_60cm_scaffold_28	26269..29586	2013_60cm_scaffold_28_32	DNA (3318bp), protein (1106aa)	Complex carbon degradation	beta-galactosidase/beta-glucuronidase
2013_60CM_Gemmatimonadetes_65_52	2013_60cm_scaffold_28	78420..79646	2013_60cm_scaffold_28_85	DNA (1227bp), protein (409aa)	Complex carbon degradation	glycosyl hydrolase family 88
2013_60CM_Gemmatimonadetes_65_52	2013_60cm_scaffold_34	174612..177215	2013_60cm_scaffold_34_135	DNA (2604bp), protein (868aa)	Complex carbon degradation	glycoside hydrolase family 38
2013_60CM_Gemmatimonadetes_65_52	2013_60cm_scaffold_34	6219..8795	2013_60cm_scaffold_34_6	DNA (2577bp), protein (859aa)	Complex carbon degradation	endoglucanase-related protein
2013_60CM_Gemmatimonadetes_65_52	2013_60cm_scaffold_34	71594..73309	2013_60cm_scaffold_34_61	DNA (1716bp), protein (572aa)	Complex carbon degradation	putative endo-beta-1,3-glucanase precursor
2013_60CM_Gemmatimonadetes_65_52	2013_60cm_scaffold_34	88260..89951	2013_60cm_scaffold_34_68	DNA (1692bp), protein (564aa)	Complex carbon degradation	glycoside hydrolase family 37
2013_60CM_Gemmatimonadetes_65_52	2013_60cm_scaffold_34	93976..94680	2013_60cm_scaffold_34_74	DNA (705bp), protein (235aa)	Complex carbon degradation	glycoside hydrolase family protein
2013_60CM_Gemmatimonadetes_65_52	2013_60cm_scaffold_34	122783..123895	2013_60cm_scaffold_34_93	DNA (1113bp), protein (371aa)	Complex carbon degradation	glycoside hydrolase family 10
2013_60CM_Gemmatimonadetes_65_52	2013_60cm_scaffold_49	255892..256962	2013_60cm_scaffold_49_208	DNA (1071bp), protein (357aa)	Complex carbon degradation	peptidase M42 family protein
2013_60CM_Gemmatimonadetes_65_52	2013_60cm_scaffold_49	441316..443094	2013_60cm_scaffold_49_374	DNA (1779bp), protein (593aa)	Complex carbon degradation	glycoside hydrolase family 9
2013_60CM_Gemmatimonadetes_65_52	2013_60cm_scaffold_49	593077..595482	2013_60cm_scaffold_49_508	DNA (2406bp), protein (802aa)	Complex carbon degradation	beta-glucosidase (EC:3.2.1.21)
2013_60CM_Gemmatimonadetes_65_52	2013_60cm_scaffold_51	62537..63592	2013_60cm_scaffold_51_52	DNA (1056bp), protein (352aa)	Complex carbon degradation	cellulase (EC:3.2.1.4)
2013_60CM_Gemmatimonadetes_65_52	2013_60cm_scaffold_51	73066..75624	2013_60cm_scaffold_51_62	DNA (2559bp), protein (853aa)	Complex carbon degradation	glucan 1,4-alpha-glucosidase (EC:3.2.1.3)
2013_60CM_Gemmatimonadetes_65_52	2013_60cm_scaffold_51	90159..91970	2013_60cm_scaffold_51_70	DNA (1812bp), protein (604aa)	Complex carbon degradation	glycoside hydrolase 15-related protein
2013_60CM_Gemmatimonadetes_65_52	2013_60cm_scaffold_57	10931..12628	2013_60cm_scaffold_57_12	DNA (1698bp), protein (566aa)	Complex carbon degradation	glycoside hydrolase clan GH-D
2013_60CM_Gemmatimonadetes_65_52	2013_60cm_scaffold_57	17734..19383	2013_60cm_scaffold_57_17	DNA (1650bp), protein (550aa)	Complex carbon degradation	Glycoside hydrolase, family 20, catalytic core
2013_60CM_Gemmatimonadetes_65_52	2013_60cm_scaffold_57	20990..22018	2013_60cm_scaffold_57_19	DNA (1029bp), protein (343aa)	Complex carbon degradation	1,4-beta cellobiohydrolase
2013_60CM_Gemmatimonadetes_65_52	2013_60cm_scaffold_57	28592..29425	2013_60cm_scaffold_57_24	DNA (834bp), protein (278aa)	Complex carbon degradation	protein of unknown function DUF1080
2013_60CM_Gemmatimonadetes_65_52	2013_60cm_scaffold_7	8974..10287	2013_60cm_scaffold_7_11	DNA (1314bp), protein (438aa)	Complex carbon degradation	alpha-L-fucosidase (EC:3.2.1.51)
2013_60CM_Gemmatimonadetes_65_52	2013_60cm_scaffold_7	296190..298355	2013_60cm_scaffold_7_263	DNA (2166bp), protein (722aa)	Complex carbon degradation	Glycosyl hydrolase 67 middle domain protein
2013_60CM_Gemmatimonadetes_65_52	2013_60cm_scaffold_7	318390..320690	2013_60cm_scaffold_7_279	DNA (2301bp), protein (767aa)	Complex carbon degradation	glycoside hydrolase family 3 domain protein
2013_60CM_Gemmatimonadetes_65_52	2013_60cm_scaffold_7	24814..25710	2013_60cm_scaffold_7_28	DNA (897bp), protein (299aa)	Complex carbon degradation	glycoside hydrolase family 16
2013_60CM_Gemmatimonadetes_65_52	2013_60cm_scaffold_7	322168..323319	2013_60cm_scaffold_7_281	DNA (1152bp), protein (384aa)	Complex carbon degradation	endo-1,4-beta-xylanase (EC:3.2.1.8)
2013_60CM_Gemmatimonadetes_65_52	2013_60cm_scaffold_7	350611..353037	2013_60cm_scaffold_7_313	DNA (2427bp), protein (809aa)	Complex carbon degradation	glycoside hydrolase family 2 sugar binding protein
2013_60CM_Gemmatimonadetes_65_52	2013_60cm_scaffold_7	353069..355951	2013_60cm_scaffold_7_314	DNA (2883bp), protein (961aa)	Complex carbon degradation	glycoside hydrolase family 29 (alpha-L-fucosidase)
2013_60CM_Gemmatimonadetes_65_52	2013_60cm_scaffold_7	393228..393986	2013_60cm_scaffold_7_342	DNA (759bp), protein (253aa)	Complex carbon degradation	endo-1,3-1,4-beta glucanase-related protein (EC:2.4.1.-)
2013_60CM_Gemmatimonadetes_65_52	2013_60cm_scaffold_7	393983..396046	2013_60cm_scaffold_7_343	DNA (2064bp), protein (688aa)	Complex carbon degradation	glycogen debranching protein
2013_60CM_Gemmatimonadetes_65_52	2013_60cm_scaffold_7	396043..397920	2013_60cm_scaffold_7_344	DNA (1878bp), protein (626aa)	Complex carbon degradation	alpha-amylase-family protein
2013_60CM_Gemmatimonadetes_65_52	2013_60cm_scaffold_7	650148..651740	2013_60cm_scaffold_7_564	DNA (1593bp), protein (531aa)	Complex carbon degradation	alpha-L-arabinofuranosidase domain protein
2013_60CM_Gemmatimonadetes_65_52	2013_60cm_scaffold_7	940152..943313	2013_60cm_scaffold_7_837	DNA (3162bp), protein (1054aa)	Complex carbon degradation	glycosyl hydrolase BNR repeat-containing protein
2013_60CM_Gemmatimonadetes_65_52	2013_60cm_scaffold_7	943381..945678	2013_60cm_scaffold_7_838	DNA (2298bp), protein (766aa)	Complex carbon degradation	Glycoside hydrolase family 42 domain protein
2013_60CM_Gemmatimonadetes_65_52	2013_60cm_scaffold_16	254107..256419	2013_60cm_scaffold_16_223	DNA (2313bp), protein (771aa)	Fermentation	phosphate acetyl/butaryl transferase
2013_60CM_Gemmatimonadetes_65_52	2013_60cm_scaffold_16	392073..392735	2013_60cm_scaffold_16_347	DNA (663bp), protein (221aa)	Fermentation	formate dehydrogenase accessory protein
2013_60CM_Gemmatimonadetes_65_52	2013_60cm_scaffold_16	543461..544537	2013_60cm_scaffold_16_483	DNA (1077bp), protein (359aa)	Fermentation	Alcohol dehydrogenase (EC:1.1.1.1)
2013_60CM_Gemmatimonadetes_65_52	2013_60cm_scaffold_28	129092..131473	2013_60cm_scaffold_28_125	DNA (2382bp), protein (794aa)	Fermentation	Aldehyde Dehydrogenase
2013_60CM_Gemmatimonadetes_65_52	2013_60cm_scaffold_28	87419..88381	2013_60cm_scaffold_28_92	DNA (963bp), protein (321aa)	Fermentation	hypothetical protein
2013_60CM_Gemmatimonadetes_65_52	2013_60cm_scaffold_34	389944..390924	2013_60cm_scaffold_34_334	DNA (981bp), protein (327aa)	Fermentation	pta; phosphate acetyltransferase (EC:2.3.1.8)
2013_60CM_Gemmatimonadetes_65_52	2013_60cm_scaffold_49	146855..147895	2013_60cm_scaffold_49_117	DNA (1041bp), protein (347aa)	Fermentation	Alcohol dehydrogenase zinc-binding domain protein
2013_60CM_Gemmatimonadetes_65_52	2013_60cm_scaffold_49	412506..413534	2013_60cm_scaffold_49_348	DNA (1029bp), protein (343aa)	Fermentation	Alcohol dehydrogenase GroES domain protein
2013_60CM_Gemmatimonadetes_65_52	2013_60cm_scaffold_57	126482..127525	2013_60cm_scaffold_57_113	DNA (1044bp), protein (348aa)	Fermentation	D-isomer specific 2-hydroxyacid dehydrogenase NAD-binding protein
2013_60CM_Gemmatimonadetes_65_52	2013_60cm_scaffold_7	124106..125176	2013_60cm_scaffold_7_117	DNA (1071bp), protein (357aa)	Fermentation	Malate/L-lactate dehydrogenase
2013_60CM_Gemmatimonadetes_65_52	2013_60cm_scaffold_7	178895..180397	2013_60cm_scaffold_7_163	DNA (1503bp), protein (501aa)	Fermentation	Aldehyde Dehydrogenase
2013_60CM_Gemmatimonadetes_65_52	2013_60cm_scaffold_7	379682..380824	2013_60cm_scaffold_7_332	DNA (1143bp), protein (381aa)	Fermentation	Alcohol dehydrogenase GroES domain protein
2013_60CM_Gemmatimonadetes_65_52	2013_60cm_scaffold_7	804316..805185	2013_60cm_scaffold_7_708	DNA (870bp), protein (290aa)	Fermentation	sucD; succinyl-CoA synthetase alpha chain (EC:6.2.1.5)
2013_60CM_Gemmatimonadetes_65_52	2013_60cm_scaffold_7	805182..806327	2013_60cm_scaffold_7_709	DNA (1146bp), protein (382aa)	Fermentation	sucC; succinyl-CoA synthetase beta chain (EC:6.2.1.5)
2013_60CM_Gemmatimonadetes_65_52	2013_60cm_scaffold_7	100626..102023	2013_60cm_scaffold_7_99	DNA (1398bp), protein (466aa)	Fermentation	Aldehyde Dehydrogenase
2013_60CM_Gemmatimonadetes_65_52	2013_60cm_scaffold_16	142926..145166	2013_60cm_scaffold_16_131	DNA (2241bp), protein (747aa)	Nitrogen assimilation	Glutamine synthetase type III domain-containing protein
2013_60CM_Gemmatimonadetes_65_52	2013_60cm_scaffold_16	145258..146811	2013_60cm_scaffold_16_132	DNA (1554bp), protein (518aa)	Nitrogen assimilation	ammonium transporter
2013_60CM_Gemmatimonadetes_65_52	2013_60cm_scaffold_22	168806..170761	2013_60cm_scaffold_22_177	DNA (1956bp), protein (652aa)	Nitrogen assimilation	asnB; asparagine synthase (EC:6.3.5.4)
2013_60CM_Gemmatimonadetes_65_52	2013_60cm_scaffold_22	334661..336628	2013_60cm_scaffold_22_293	DNA (1968bp), protein (656aa)	Nitrogen assimilation	asparagine synthase (EC:6.3.5.4)
2013_60CM_Gemmatimonadetes_65_52	2013_60cm_scaffold_22	341561..343357	2013_60cm_scaffold_22_297	DNA (1797bp), protein (599aa)	Nitrogen assimilation	hypothetical protein
2013_60CM_Gemmatimonadetes_65_52	2013_60cm_scaffold_27	177187..179058	2013_60cm_scaffold_27_147	DNA (1872bp), protein (624aa)	Nitrogen assimilation	asparagine synthase (EC:6.3.5.4)
2013_60CM_Gemmatimonadetes_65_52	2013_60cm_scaffold_274	100415..102346	2013_60cm_scaffold_274_78	DNA (1932bp), protein (644aa)	Nitrogen assimilation	asnB; asparagine synthase (EC:6.3.5.4)
2013_60CM_Gemmatimonadetes_65_52	2013_60cm_scaffold_28	67632..69443	2013_60cm_scaffold_28_76	DNA (1812bp), protein (604aa)	Nitrogen assimilation	gltD; glutamate synthase small subunit (EC:1.4.1.13)
2013_60CM_Gemmatimonadetes_65_52	2013_60cm_scaffold_34	230896..232323	2013_60cm_scaffold_34_188	DNA (1428bp), protein (476aa)	Nitrogen assimilation	aspartate ammonia-lyase
2013_60CM_Gemmatimonadetes_65_52	2013_60cm_scaffold_34	18195..19154	2013_60cm_scaffold_34_19	DNA (960bp), protein (320aa)	Nitrogen assimilation	L-threonine ammonia-lyase (EC:4.3.1.19)
2013_60CM_Gemmatimonadetes_65_52	2013_60cm_scaffold_34	282775..284298	2013_60cm_scaffold_34_238	DNA (1524bp), protein (508aa)	Nitrogen assimilation	Histidine ammonia-lyase
2013_60CM_Gemmatimonadetes_65_52	2013_60cm_scaffold_34	110970..115490	2013_60cm_scaffold_34_85	DNA (4521bp), protein (1507aa)	Nitrogen assimilation	ferredoxin-dependent glutamate synthase
2013_60CM_Gemmatimonadetes_65_52	2013_60cm_scaffold_34	115483..116916	2013_60cm_scaffold_34_86	DNA (1434bp), protein (478aa)	Nitrogen assimilation	glutamate synthase, NADH/NADPH, small subunit
2013_60CM_Gemmatimonadetes_65_52	2013_60cm_scaffold_49	221059..222924	2013_60cm_scaffold_49_177	DNA (1866bp), protein (622aa)	Nitrogen assimilation	aspartate ammonia-lyase
2013_60CM_Gemmatimonadetes_65_52	2013_60cm_scaffold_51	2..199	2013_60cm_scaffold_51_1	DNA (198bp), protein (66aa)	Nitrogen assimilation	glutamine synthetase, type I
2013_60CM_Gemmatimonadetes_65_52	2013_60cm_scaffold_51	13557..15788	2013_60cm_scaffold_51_11	DNA (2232bp), protein (744aa)	Nitrogen assimilation	Glutamine synthetase type III domain-containing protein
2013_60CM_Gemmatimonadetes_65_52	2013_60cm_scaffold_51	94700..96457	2013_60cm_scaffold_51_74	DNA (1758bp), protein (586aa)	Nitrogen assimilation	asparagine synthase
2013_60CM_Gemmatimonadetes_65_52	2013_60cm_scaffold_7	168566..169897	2013_60cm_scaffold_7_152	DNA (1332bp), protein (444aa)	Nitrogen assimilation	asparagine synthase
2013_60CM_Gemmatimonadetes_65_52	2013_60cm_scaffold_7	445693..447309	2013_60cm_scaffold_7_381	DNA (1617bp), protein (539aa)	Nitrogen assimilation	asnB; asparagine synthase (EC:6.3.5.4)
2013_60CM_Gemmatimonadetes_65_52	2013_60cm_scaffold_7	751623..752930	2013_60cm_scaffold_7_656	DNA (1308bp), protein (436aa)	Nitrogen assimilation	Glu/Leu/Phe/Val dehydrogenase
2013_60CM_Gemmatimonadetes_65_52	2013_60cm_scaffold_84	3..1262	2013_60cm_scaffold_84_1	DNA (1260bp), protein (420aa)	Nitrogen assimilation	glnA; glutamine synthetase (EC:6.3.1.2)
2013_60CM_Gemmatimonadetes_65_52	2013_60cm_scaffold_84	153480..155015	2013_60cm_scaffold_84_147	DNA (1536bp), protein (512aa)	Nitrogen assimilation	ammonium transporter
2013_60CM_Gemmatimonadetes_65_52	2013_60cm_scaffold_27	29525..30658	2013_60cm_scaffold_27_30	DNA (1134bp), protein (378aa)	Sulfur metabolism	oxidoreductase molybdopterin binding protein
2013_60CM_Gemmatimonadetes_65_52	2013_60cm_scaffold_34	464528..465478	2013_60cm_scaffold_34_406	DNA (951bp), protein (317aa)	Sulfur metabolism	sulfate adenylyltransferase subunit 2 (EC:2.7.7.4)
2013_60CM_Gemmatimonadetes_65_52	2013_60cm_scaffold_34	465478..466785	2013_60cm_scaffold_34_407	DNA (1308bp), protein (436aa)	Sulfur metabolism	sulfate adenylyltransferase subunit 1 (EC:2.7.7.4)
2013_60CM_Gemmatimonadetes_65_52	2013_60cm_scaffold_49	24032..25693	2013_60cm_scaffold_49_22	DNA (1662bp), protein (554aa)	Sulfur metabolism	nitrite/sulfite reductase hemoprotein beta-component ferrodoxin domain protein
2013_40CM_Bacteroidetes_41_45	2013_40cm_scaffold_0	13518..14264	2013_40cm_scaffold_0_14	DNA (747bp), protein (249aa)	Carbon fixation	succinate dehydrogenase and fumarate reductase iron-sulfur protein
2013_40CM_Bacteroidetes_41_45	2013_40cm_scaffold_0	17701..18654	2013_40cm_scaffold_0_17	DNA (954bp), protein (318aa)	Carbon fixation	5,10-methylenetetrahydrofolate reductase (EC:1.5.1.20)
2013_40CM_Bacteroidetes_41_45	2013_40cm_scaffold_0	502384..503484	2013_40cm_scaffold_0_443	DNA (1101bp), protein (367aa)	Carbon fixation	glyceraldehyde-3-phosphate dehydrogenase, type I
2013_40CM_Bacteroidetes_41_45	2013_40cm_scaffold_3	178804..180285	2013_40cm_scaffold_3_136	DNA (1482bp), protein (494aa)	Carbon fixation	glyceraldehyde-3-phosphate dehydrogenase
2013_40CM_Bacteroidetes_41_45	2013_40cm_scaffold_3	217163..219010	2013_40cm_scaffold_3_163	DNA (1848bp), protein (616aa)	Carbon fixation	2-oxoacid:acceptor oxidoreductase subunit alpha
2013_40CM_Bacteroidetes_41_45	2013_40cm_scaffold_3	219273..220304	2013_40cm_scaffold_3_164	DNA (1032bp), protein (344aa)	Carbon fixation	2-oxoacid ferredoxin oxidoreductase subunit beta
2013_40CM_Bacteroidetes_41_45	2013_40cm_scaffold_3	81109..82299	2013_40cm_scaffold_3_45	DNA (1191bp), protein (397aa)	Carbon fixation	phosphoglycerate kinase (EC:2.7.2.3)
2013_40CM_Bacteroidetes_41_45	2013_40cm_scaffold_7	300210..300566	2013_40cm_scaffold_7_259	DNA (357bp), protein (119aa)	Carbon fixation	N-acetyltransferase GCN5 (EC:2.3.1.-)
2013_40CM_Bacteroidetes_41_45	2013_40cm_scaffold_0	681500..682381	2013_40cm_scaffold_0_586	DNA (882bp), protein (294aa)	Fermentation	succinyl-CoA synthetase subunit alpha
2013_40CM_Bacteroidetes_41_45	2013_40cm_scaffold_1	93620..94378	2013_40cm_scaffold_1_100	DNA (759bp), protein (253aa)	Fermentation	short-chain alcohol dehydrogenase
2013_40CM_Bacteroidetes_41_45	2013_40cm_scaffold_26	128128..129888	2013_40cm_scaffold_26_109	DNA (1761bp), protein (587aa)	Fermentation	AMP-dependent synthetase
2013_40CM_Bacteroidetes_41_45	2013_40cm_scaffold_3	349328..350530	2013_40cm_scaffold_3_270	DNA (1203bp), protein (401aa)	Fermentation	succinyl-CoA synthetase subunit beta (EC:6.2.1.5)
2013_40CM_Bacteroidetes_41_45	2013_40cm_scaffold_3	371758..372732	2013_40cm_scaffold_3_292	DNA (975bp), protein (325aa)	Fermentation	NAD-binding D-isomer specific 2-hydroxyacid dehydrogenase
2013_40CM_Bacteroidetes_41_45	2013_40cm_scaffold_3	375621..376676	2013_40cm_scaffold_3_297	DNA (1056bp), protein (352aa)	Fermentation	acyl-CoA reductase
2013_40CM_Bacteroidetes_41_45	2013_40cm_scaffold_7	268402..269844	2013_40cm_scaffold_7_231	DNA (1443bp), protein (481aa)	Fermentation	NAD-dependent aldehyde dehydrogenase
2013_40CM_Bacteroidetes_41_45	2013_40cm_scaffold_7	311608..312567	2013_40cm_scaffold_7_268	DNA (960bp), protein (320aa)	Fermentation	putative cytochrome c (EC:1.1.99.3)
2013_40CM_Bacteroidetes_41_45	2013_40cm_scaffold_7	312684..314246	2013_40cm_scaffold_7_269	DNA (1563bp), protein (521aa)	Fermentation	aldehyde dehydrogenase
2013_40CM_Bacteroidetes_41_45	2013_40cm_scaffold_0	171903..173813	2013_40cm_scaffold_0_158	DNA (1911bp), protein (637aa)	Nitrogen assimilation	asnB; asparagine synthase (EC:6.3.5.4)
2013_40CM_Bacteroidetes_41_45	2013_40cm_scaffold_0	185158..186996	2013_40cm_scaffold_0_170	DNA (1839bp), protein (613aa)	Nitrogen assimilation	asparagine synthase
2013_40CM_Bacteroidetes_41_45	2013_40cm_scaffold_0	189261..191078	2013_40cm_scaffold_0_173	DNA (1818bp), protein (606aa)	Nitrogen assimilation	asparagine synthase
2013_40CM_Bacteroidetes_41_45	2013_40cm_scaffold_0	462734..464926	2013_40cm_scaffold_0_413	DNA (2193bp), protein (731aa)	Nitrogen assimilation	glutamine synthetase
2013_40CM_Bacteroidetes_41_45	2013_40cm_scaffold_0	475988..477793	2013_40cm_scaffold_0_422	DNA (1806bp), protein (602aa)	Nitrogen assimilation	asparagine synthase
2013_40CM_Bacteroidetes_41_45	2013_40cm_scaffold_0	1927..3321	2013_40cm_scaffold_0_5	DNA (1395bp), protein (465aa)	Nitrogen assimilation	Glutamate dehydrogenase (NADP(+)) (EC:1.4.1.4)
2013_40CM_Bacteroidetes_41_45	2013_40cm_scaffold_0	3530..4954	2013_40cm_scaffold_0_6	DNA (1425bp), protein (475aa)	Nitrogen assimilation	glutamate dehydrogenase
2013_40CM_Bacteroidetes_41_45	2013_40cm_scaffold_0	726645..728624	2013_40cm_scaffold_0_632	DNA (1980bp), protein (660aa)	Nitrogen assimilation	asnB; asparagine synthase (EC:6.3.5.4)
2013_40CM_Bacteroidetes_41_45	2013_40cm_scaffold_1	121425..122927	2013_40cm_scaffold_1_124	DNA (1503bp), protein (501aa)	Nitrogen assimilation	histidine ammonia-lyase
2013_40CM_Bacteroidetes_41_45	2013_40cm_scaffold_1	470093..472015	2013_40cm_scaffold_1_428	DNA (1923bp), protein (641aa)	Nitrogen assimilation	asparagine synthase
2013_40CM_Bacteroidetes_41_45	2013_40cm_scaffold_1	583834..585672	2013_40cm_scaffold_1_531	DNA (1839bp), protein (613aa)	Nitrogen assimilation	putative asparagine synthetase, glutamine-hydrolyzing
2013_40CM_Bacteroidetes_41_45	2013_40cm_scaffold_1	642894..644153	2013_40cm_scaffold_1_586	DNA (1260bp), protein (420aa)	Nitrogen assimilation	asparagine synthetase B
2013_40CM_Bacteroidetes_41_45	2013_40cm_scaffold_7	338220..339443	2013_40cm_scaffold_7_291	DNA (1224bp), protein (408aa)	Nitrogen assimilation	Ammonium transporter
