# Supplementary material for: Recovery of genomes from metagenomes via a dereplication, aggregation and scoring strategy
Source: Nat Microbiol. 2018 May 28;3(7):836–43. doi: 10.1038/s41564-018-0171-1 (PMC6786971; doi:10.1038/s41564-018-0171-1)
Supplement: Supplementary file 8 — Source code of DAS Tool. For latest version please see https://github.com/cmks/DAS_Tool [file 41564_2018_171_MOESM8_ESM.gz]

Archive with 42 entries (36 files):
- DAS_Tool
- DAS_Tool/sample_output
- DAS_Tool/INSTALL.md
- DAS_Tool/db.zip
- DAS_Tool/README.md
- DAS_Tool/sample_data
- DAS_Tool/legal.txt
- DAS_Tool/doc
- DAS_Tool/license.txt
- DAS_Tool/package
- DAS_Tool/._DAS_Tool
- DAS_Tool/DAS_Tool
- DAS_Tool/src
- DAS_Tool/src/scg_blank_usearch.rb
- DAS_Tool/src/DAS_Tool.R
- DAS_Tool/src/scg_blank_diamond.rb
- DAS_Tool/src/scg_blank_blast.rb
- DAS_Tool/src/Fasta_to_Scaffolds2Bin.sh
- DAS_Tool/package/DASTool_1.1.0.tar.gz
- DAS_Tool/doc/DAS_Tool_documentation.pdf
- DAS_Tool/sample_data/sample.human.gut_contigs.fa
- DAS_Tool/sample_data/sample.human.gut_tetraESOM_scaffolds2bin.tsv
- DAS_Tool/sample_data/sample.human.gut_maxbin2_scaffolds2bin.tsv
- DAS_Tool/sample_data/sample.human.gut_metabat_scaffolds2bin.tsv
- DAS_Tool/sample_data/sample.human.gut_concoct_scaffolds2bin.tsv
- DAS_Tool/sample_output/DASToolRun1_DASTool_scaffolds2bin.txt
- DAS_Tool/sample_output/DASToolRun2_DASTool_scores.pdf
- DAS_Tool/sample_output/DASToolRun1.seqlength
- DAS_Tool/sample_output/DASToolRun1_maxbin.eval
- DAS_Tool/sample_output/DASToolRun1_DASTool_scores.pdf
- DAS_Tool/sample_output/DASToolRun1_concoct.eval
- DAS_Tool/sample_output/DASToolRun1_proteins.faa
- DAS_Tool/sample_output/DASToolRun1_proteins.faa.archaea.scg
- DAS_Tool/sample_output/DASToolRun1_proteins.faa.bacteria.scg
- DAS_Tool/sample_output/DASToolRun2_DASTool_hqBins.pdf
- DAS_Tool/sample_output/DASToolRun1_DASTool_hqBins.pdf
- DAS_Tool/sample_output/DASToolRun2_DASTool_scaffolds2bin.txt
- DAS_Tool/sample_output/DASToolRun2.seqlength
- DAS_Tool/sample_output/DASToolRun2_DASTool_summary.txt
- DAS_Tool/sample_output/DASToolRun1_metabat.eval
- DAS_Tool/sample_output/DASToolRun1_DASTool_summary.txt
- DAS_Tool/sample_output/DASToolRun1_tetraESOM.eval
