# Supplementary material for: Recovery of genomes from metagenomes via a dereplication, aggregation and scoring strategy
Source: Nat Microbiol. 2018 May 28;3(7):836–43. doi: 10.1038/s41564-018-0171-1 (PMC6786971; doi:10.1038/s41564-018-0171-1)
Supplement: Supplementary file 8 — Source code of DAS Tool. For latest version please see https://github.com/cmks/DAS_Tool [file 41564_2018_171_MOESM8_ESM.gz › DAS_Tool/README.md]

# DAS Tool version 1.1

Please cite: http://biorxiv.org/content/early/2017/02/11/107789

## 1. Usage

```
DAS_Tool -i methodA.scaffolds2bin,...,methodN.scaffolds2bin
         -l methodA,...,methodN -c contigs.fa -o myOutput

   -i, --bins                 Comma separated list of tab separated scaffolds to bin tables.
   -c, --contigs              Contigs in fasta format.
   -o, --outputbasename       Basename of output files.
   -l, --labels               Comma separated list of binning prediction names. (optional)
   --search_engine            Engine used for single copy gene identification [blast/diamond/usearch].
                              (default: usearch)
   --write_bin_evals          Write evaluation for each input bin set [0/1]. (default: 1)
   --create_plots             Create binning performance plots [0/1]. (default: 1)
   --write_bins               Export bins as fasta files  [0/1]. (default: 0)
   --proteins                 Predicted proteins in prodigal fasta format (>scaffoldID_geneNo).
                              Gene prediction step will be skipped if given. (optional)
   --score_threshold          Score threshold until selection algorithm will keep selecting bins [0..1].
                              (default: 0.5)
   --duplicate_penalty        Penalty for duplicate single copy genes per bin (weight b).
                              Only change if you know what you're doing. [0..3]
                              (default: 0.6)
   --megabin_penalty          Penalty for megabins (weight c). Only change if you know what you're doing. [0..3]
                              (default: 0.5)
   --db_directory             Directory of single copy gene database. (default: install_dir/db)
   -t, --threads              Number of threads to use. (default: 1)
   -v, --version              Print version number and exit.
   -h, --help                 Show this message.

```


### 1.1 Input file format
- Bins [\--bins, -i]: Tab separated files of scaffold-IDs and bin-IDs.
Scaffold to bin file example:
```
Scaffold_1	bin.01
Scaffold_8	bin.01
Scaffold_42	bin.02
Scaffold_49	bin.03
```
- Contigs [\--contigs, -c]: Assembled contigs in fasta format:
```
>Scaffold_1
ATCATCGTCCGCATCGACGAATTCGGCGAACGAGTACCCCTGACCATCTCCGATTA...
>Scaffold_2
GATCGTCACGCAGGCTATCGGAGCCTCGACCCGCAAGCTCTGCGCCTTGGAGCAGG...
```

- Proteins (optional) [\--proteins]: Predicted proteins in prodigal fasta format. Header contains scaffold-ID and gene number:
```
>Scaffold_1_1
MPRKNKKLPRHLLVIRTSAMGDVAMLPHALRALKEAYPEVKVTVATKSLFHPFFEG...
>Scaffold_1_2
MANKIPRVPVREQDPKVRATNFEEVCYGYNVEEATLEASRCLNCKNPRCVAACPVN...
```

### 1.2 Output files
- Summary of output bins including quality and completeness estimates (DASTool_summary.txt).
- Scaffold to bin file of output bins (DASTool_scaffolds2bin.txt).
- Quality and completeness estimates of input bin sets, if ```--write_bin_evals 1```  is set ([method].eval).
- Plots showing the amount of high quality bins and score distribution of bins per method, if ```--create_plots 1``` is set (DASTool_hqBins.pdf, DASTool_scores.pdf).
- Bins in fasta format if ```--write_bins 1``` is set (DASTool_bins).


### 1.3 Examples: Running DAS Tool on sample data.

**Example 1:**  Run DAS Tool on binning predictions of MetaBAT, MaxBin, CONCOCT and tetraESOMs. Output files will start with the prefix *DASToolRun1*:
```
$ ./DAS_Tool  -i sample_data/sample.human.gut_concoct_scaffolds2bin.tsv,
                 sample_data/sample.human.gut_maxbin2_scaffolds2bin.tsv,
                 sample_data/sample.human.gut_metabat_scaffolds2bin.tsv,
                 sample_data/sample.human.gut_tetraESOM_scaffolds2bin.tsv
              -l concoct,maxbin,metabat,tetraESOM
              -c sample_data/sample.human.gut_contigs.fa
              -o sample_output/DASToolRun1
```

**Example 2:** Run DAS Tool again with different parameters. Use the proteins predicted in Example 1 to skip the gene prediction step, disable writing of bin evaluations, set the number of threads to 2 and score threshold to 0.6. Output files will start with the prefix *DASToolRun2*:
```
$ ./DAS_Tool -i sample_data/sample.human.gut_concoct_scaffolds2bin.tsv,
                sample_data/sample.human.gut_maxbin2_scaffolds2bin.tsv,
                sample_data/sample.human.gut_metabat_scaffolds2bin.tsv,
                sample_data/sample.human.gut_tetraESOM_scaffolds2bin.tsv
             -l concoct,maxbin,metabat,tetraESOM
             -c sample_data/sample.human.gut_contigs.fa
             -o sample_output/DASToolRun2
             --proteins sample_output/DASToolRun1_proteins.faa
             --write_bin_evals 0
             --threads 2
             --score_threshold 0.6
```


# 2. Installation
## 2.1 Dependencies

- R (>= 3.2.3): https://www.r-project.org
- R-packages: data.table (>= 1.9.6), doMC (>= 1.3.4), ggplot2 (>= 2.1.0)
- ruby (>= v2.3.1): https://www.ruby-lang.org
- Pullseq (>= 1.0.2): https://github.com/bcthomas/pullseq
- Prodigal (>= 2.6.3): https://github.com/hyattpd/Prodigal
- coreutils (only macOS/ OS X): https://www.gnu.org/software/coreutils
- One of the following search engines:
	- USEARCH (>= 8.1): http://www.drive5.com/usearch/download.html
  - DIAMOND (>= 0.9.14): https://ab.inf.uni-tuebingen.de/software/diamond
	- BLAST+ (>= 2.5.0): https://blast.ncbi.nlm.nih.gov/Blast.cgi


## 2.2 Installation

```
# Download and extract DASTool.zip archive:
unzip DAS_Tool.v1.1.zip
cd ./DAS_Tool.v1.1

# Install R-packages:
R CMD INSTALL ./package/DASTool_1.1.0.tar.gz

# Download latest SCG database:
wget http://banfieldlab.berkeley.edu/~csieber/db.zip
unzip db.zip -d db

# Run DAS Tool:
./DAS_Tool -h
```

For detailed instructions please read the documentation.
