# Supplementary material for: Recovery of genomes from metagenomes via a dereplication, aggregation and scoring strategy
Source: Nat Microbiol. 2018 May 28;3(7):836–43. doi: 10.1038/s41564-018-0171-1 (PMC6786971; doi:10.1038/s41564-018-0171-1)
Supplement: Supplementary file 8 — Source code of DAS Tool. For latest version please see https://github.com/cmks/DAS_Tool [file 41564_2018_171_MOESM8_ESM.gz › DAS_Tool/legal.txt]

DAS Tool Copyright (c) 2017, The Regents of the University of California, through Lawrence 
Berkeley National Laboratory (subject to receipt of any required approvals from the U.S. 
Dept. of Energy).  All rights reserved.


If you have questions about your rights to use or distribute this software, please contact 
Berkeley Lab's Innovation and Partnerships department at IPO@lbl.gov referring to " DAS 
Tool (2017-024)".
 

NOTICE.  This software was developed under funding from the U.S. Department of Energy.  As 
such, the U.S. Government has been granted for itself and others acting on its behalf a 
paid-up, nonexclusive, irrevocable, worldwide license in the Software to reproduce, 
prepare derivative works, and perform publicly and display publicly. The U.S. Government 
is granted for itself and others acting on its behalf a paid-up, nonexclusive, 
irrevocable, worldwide license in the Software to reproduce, prepare derivative works, 
distribute copies to the public, perform publicly and display publicly, and to permit 
others to do so.
