# Supplementary material for: Recovery of genomes from metagenomes via a dereplication, aggregation and scoring strategy
Source: Nat Microbiol. 2018 May 28;3(7):836–43. doi: 10.1038/s41564-018-0171-1 (PMC6786971; doi:10.1038/s41564-018-0171-1)
Supplement: Supplementary file 8 — Source code of DAS Tool. For latest version please see https://github.com/cmks/DAS_Tool [file 41564_2018_171_MOESM8_ESM.gz › DAS_Tool/DAS_Tool]

#!/bin/bash

# DAS Tool for genome-resolved metagenomics
# by Christian MK Sieber (csieber@lbl.gov)
#
#
# DAS Tool Copyright (c) 2017, The Regents of the University of California, through Lawrence
# Berkeley National Laboratory (subject to receipt of any required approvals from the U.S.
# Dept. of Energy).  All rights reserved.
#
# If you have questions about your rights to use or distribute this software, please contact
# Berkeley Lab's Innovation and Partnerships department at IPO@lbl.gov referring to
# "DAS Tool (2017-024)".
#
# NOTICE.  This software was developed under funding from the U.S. Department of Energy.  As
# such, the U.S. Government has been granted for itself and others acting on its behalf a
# paid-up, nonexclusive, irrevocable, worldwide license in the Software to reproduce,
# prepare derivative works, and perform publicly and display publicly. The U.S. Government
# is granted for itself and others acting on its behalf a paid-up, nonexclusive,
# irrevocable, worldwide license in the Software to reproduce, prepare derivative works,
# distribute copies to the public, perform publicly and display publicly, and to permit
# others to do so.
#

SOURCE="${BASH_SOURCE[0]}"
while [ -h "$SOURCE" ]; do
  DIR="$( cd -P "$( dirname "$SOURCE" )" && pwd )"
  SOURCE="$(readlink "$SOURCE")"
  [[ $SOURCE != /* ]] && SOURCE="$DIR/$SOURCE"
done
DIR="$( cd -P "$( dirname "$SOURCE" )" && pwd )"

thisdir=$(pwd)

function display_version() {
    echo
    echo "DAS Tool version 1.1.0"
    echo
    exit 1
}


function display_help() {
    echo " "
    echo "DAS Tool version 1.1.0"
    echo " "
    echo "Usage: DAS_Tool -i methodA.scaffolds2bin,...,methodN.scaffolds2bin"
    echo "                -l methodA,...,methodN -c contigs.fa -o myOutput"
    echo
    echo "   -i, --bins                 Comma separated list of tab separated scaffolds to bin tables."
    echo "   -c, --contigs              Contigs in fasta format."
    echo "   -o, --outputbasename       Basename of output files."
    echo "   -l, --labels               Comma separated list of binning prediction names. (optional)"
    echo "   --search_engine            Engine used for single copy gene identification [blast/diamond/usearch]."
    echo "                              (default: usearch)"
    echo "   --write_bin_evals          Write evaluation for each input bin set [0/1]. (default: 1)"
    echo "   --create_plots             Create binning performance plots [0/1]. (default: 1)"
    echo "   --write_bins               Export bins as fasta files  [0/1]. (default: 0)"
    echo "   --proteins                 Predicted proteins in prodigal fasta format (>scaffoldID_geneNo)."
    echo "                              Gene prediction step will be skipped if given. (optional)"
    echo "   -t, --threads              Number of threads to use. (default: 1)"
    echo "   --score_threshold          Score threshold until selection algorithm will keep selecting bins [0..1]."
    echo "                              (default: 0.5)"
    echo "   --duplicate_penalty        Penalty for duplicate single copy genes per bin (weight b)."
    echo "                              Only change if you know what you're doing. [0..3]"
    echo "                              (default: 0.5)"
    echo "   --megabin_penalty          Penalty for megabins (weight c). Only change if you know what you're doing. [0..3]"
    echo "                              (default: 0.5)"
    echo "   --db_directory             Directory of single copy gene database. (default: install_dir/db)"
    echo "   -v, --version              Print version number and exit."
    echo "   -h, --help                 Show this message."
    echo
    echo "Example 1: Run DAS Tool on binning predictions of MetaBAT, MaxBin, CONCOCT and tetraESOMs. Output files will start with the prefix DASToolRun1: "
    echo  "   ./DAS_Tool -i sample_data/sample.human.gut_concoct_scaffolds2bin.tsv,sample_data/sample.human.gut_maxbin2_scaffolds2bin.tsv,sample_data/sample.human.gut_metabat_scaffolds2bin.tsv,sample_data/sample.human.gut_tetraESOM_scaffolds2bin.tsv -l concoct,maxbin,metabat,tetraESOM -c sample_data/sample.human.gut_contigs.fa -o sample_output/DASToolRun1"
    echo
    echo "Example 2:  Run DAS Tool again with different parameters. Use the proteins predicted in Example 1 to skip the gene prediction step. Set the number of threads to 2 and score threshold to 0.1. Output files will start with the prefix DASToolRun2: "
    echo  "   ./DAS_Tool -i sample_data/sample.human.gut_concoct_scaffolds2bin.tsv,sample_data/sample.human.gut_maxbin2_scaffolds2bin.tsv,sample_data/sample.human.gut_metabat_scaffolds2bin.tsv,sample_data/sample.human.gut_tetraESOM_scaffolds2bin.tsv -l concoct,maxbin,metabat,tetraESOM -c sample_data/sample.human.gut_contigs.fa -o sample_output/DASToolRun2 --threads 2 --score_threshold 0.6 --proteins sample_output/DASToolRun1_proteins.faa"
    echo " "
    echo " "
    echo "Please cite: https://doi.org/10.1101/107789"
    echo " "
    echo " "
    exit 1
}

[ $# -eq 0 ] && { display_help ; exit 1; }

binlabels="NULL"
contigs="NULL"
debug="FALSE"
executed_prodigal=0
score_threshold=0.5
threads=1
write_bin_evals=1
create_plots=1
write_bins=0
search_engine="usearch"
b_weight=0.5
c_weight=0.5
db_dir=$DIR\/db

while [ "$1" != "" ]; do
    case $1 in
        -i | --bins )           shift
                                scaffoldstobins=$1
                                ;;
        -l | --labels )         shift
                                binlabels=$1
                                ;;
        -c | --contigs )        shift
                                contigs=$1
                                ;;
        -o | --outputbasename ) shift
                                outputbasename=$1
                                ;;
        --write_bin_evals )     shift
                                write_bin_evals=$1
                                ;;
        --create_plots )        shift
                                create_plots=$1
                                ;;
        --write_bins )          shift
                                write_bins=$1
                                ;;
        --proteins )            shift
                                proteins=$1
                                ;;
        --score_threshold )     shift
                                score_threshold=$1
                                ;;
        --search_engine )       shift
                                search_engine=$1
                                ;;
        -t | --threads )        shift
                                threads=$1
                                ;;
        -v | --version )        shift
                                display_version
                                exit
                                ;;
        --duplicate_penalty )   shift
                                b_weight=$1
                                ;;
        --megabin_penalty )     shift
                                c_weight=$1
                                ;;
        --db_directory )        shift
                                db_dir=$1
                                ;;
        --debug )               debug="TRUE"
                                ;;
        -h | --help )           display_help
                                exit
                                ;;
        * )                     display_help
                                exit 1
    esac
    shift
done


if [ "$write_bins" == "0" ] || [ "$write_bins" == "false" ] || [ "$write_bins" == "False" ] || [ "$write_bins" == "f" ]; then
write_bins="FALSE"
else
write_bins="TRUE"
fi
if [ "$write_bin_evals" == "0" ] || [ "$write_bin_evals" == "false" ] || [ "$write_bin_evals" == "False" ] || [ "$write_bin_evals" == "f" ]; then
write_bin_evals="FALSE"
else
write_bin_evals="TRUE"
fi
if [ "$create_plots" == "0" ] || [ "$create_plots" == "false" ] || [ "$create_plots" == "False" ] || [ "$create_plots" == "f" ]; then
create_plots="FALSE"
else
create_plots="TRUE"
fi


#
# 0.1 Load dependencies
#
PATH="$PATH:$DASTOOL_PULLSEQ"
PATH="$PATH:$DASTOOL_PRODIGAL"
PATH="$PATH:$DASTOOL_DIAMOND"
PATH="$PATH:$DASTOOL_BLAST"
PATH="$PATH:$DASTOOL_USEARCH"

#Check for R installation
command -v Rscript >/dev/null 2>&1 || { echo >&2 "Can't find Rscript. Please make sure R (>= 3.2.3) is installed on your system. Aborting."; exit 1; }
#command -v perl >/dev/null 2>&1 || { echo >&2 "Can't find perl. Please make sure Perl is installed on your system. Aborting."; exit 1; }

#check search engine
if [ "$search_engine" == "diamond" ] || [ "$search_engine" == "DIAMOND" ] || [ "$search_engine" == "Diamond" ] || [ "$search_engine" == "d" ] || [ "$search_engine" == "D" ]; then
command -v diamond >/dev/null 2>&1 || { echo >&2 "Can't find diamond. Please make sure DIAMOND is installed on your system. Aborting."; exit 1; }
search_engine="diamond"
fi
if [ "$search_engine" == "blast" ] ||  [ "$search_engine" == "BLAST" ] || [ "$search_engine" == "Blast" ] || [ "$search_engine" == "b" ] || [ "$search_engine" == "B" ] || [ "$search_engine" == "blastp" ]; then
command -v makeblastdb >/dev/null 2>&1 || { echo >&2 "Can't find makeblastdb. Please make sure BLAST is installed on your system.  Aborting."; exit 1; }
command -v blastp >/dev/null 2>&1 || { echo >&2 "Can't find blastp. Please make sure BLAST is installed on your system. Aborting."; exit 1; }
search_engine="blast"
fi
if [ "$search_engine" == "usearch" ] || [ "$search_engine" == "USEARCH" ] || [ "$search_engine" == "UBLAST" ] || [ "$search_engine" == "Usearch" ] || [ "$search_engine" == "u" ] || [ "$search_engine" == "U" ] || [ "$search_engine" == "ublast" ] || [ "$search_engine" == "Ublast" ]; then
command -v usearch >/dev/null 2>&1 || { echo >&2 "Can't find usearch. Please make sure USEARCH is installed on your system. Aborting."; exit 1; }
search_engine="usearch"
fi

#
# 0.2 Check existence of files
#
if [ ! -f "$contigs" ]
then
  echo contig file not found: $contigs
  echo Aborting
  exit 1
fi

if [ ! -z "$proteins" ] &&  [ ! -f "$proteins" ]
then
  echo proteins file not found: $proteins
  echo Aborting
  exit 1
fi

for i in $(echo $scaffoldstobins | tr "," " ")
do
if [ ! -f $i ];
then
  echo "scaffolds2bin file not found: $i "
  echo Aborting
  exit 1
fi
done

# Existence and permissions of output directory
if [ ! -d $(dirname "$outputbasename") ]; then echo "Directory for output files does not exist: $(dirname $outputbasename). Aborting"; exit 1; fi
if [ ! -w $(dirname "$outputbasename") ] ; then echo "Can't write in output folder: $(dirname $outputbasename). Permission denied. Aborting"; exit 1; fi

# Existence of database directory
if [ ! -f $db_dir\/bac.all.faa ] || [ ! -f $db_dir\/arc.all.faa ] || [ ! -f $db_dir\/bac.scg.faa ] || [ ! -f $db_dir\/arc.scg.faa ]  || [ ! -f $db_dir\/bac.scg.lookup ] || [ ! -f $db_dir\/arc.scg.lookup ]; then
echo "Database directory does not exist or is incomplete: $(dirname $db_dir)."
echo "Trying to extract $DIR\/db.zip";
unzip -o $DIR\/db.zip -d $db_dir/
if [ ! -f $db_dir\/bac.all.faa ] || [ ! -f $db_dir\/arc.all.faa ] || [ ! -f $db_dir\/bac.scg.faa ] || [ ! -f $db_dir\/arc.scg.faa ]  || [ ! -f $db_dir\/bac.scg.lookup ] || [ ! -f $db_dir\/arc.scg.lookup ]; then
echo "Extraction failed. Aborting."
exit 1;
fi
fi


#
# 1. Run Prodigal
#
if [ -z "$proteins" ]
then

    #check if dependencies for gene prediction are installed
    command -v pullseq >/dev/null 2>&1 || { echo >&2 "Can't find pullseq. Please make sure pullseq is installed on your system. Aborting."; exit 1; }
    command -v prodigal >/dev/null 2>&1 || { echo >&2 "Can't find prodigal. Please make sure prodigal is installed on your system. Aborting."; exit 1; }

    proteins=$outputbasename\_proteins.faa

    echo "predicting genes using prodigal"
    #grep ">" $contigs | perl -pe 's/>//g;' | shuf > $outputbasename\_dastoolthreadstmpheader
	grep ">" $contigs | sed 's/>//g;' | shuf > $outputbasename\_dastoolthreadstmpheader
    dastoolthreadstmpheader=$outputbasename\_dastoolthreadstmpheader
    total_lines=$(wc -l <${dastoolthreadstmpheader})
    ((lines_per_file = (total_lines + threads - 1) / threads))
    split --numeric-suffixes --lines=${lines_per_file} ${dastoolthreadstmpheader} $outputbasename\_dastoolthreadstmp.
    rm $outputbasename\_dastoolthreadstmpheader

    for i in $outputbasename\_dastoolthreadstmp.*
    do
    pullseq --input $contigs --names $i > $i\_contigs.fa
    prodigal -a $i\_partialprot.faa -i $i\_contigs.fa -p meta -m -q > /dev/null 2>&1 &
    done
    wait
    cat $outputbasename\_*_partialprot.faa > $proteins
    rm $outputbasename\_dastoolthreadstmp.*
    executed_prodigal=1
elif [ ! -f $proteins ]
then
  echo protein file not found: $proteins
  echo Aborting
  exit 1
fi


#
# 2. Predict Single Copy Genes
#
bscg=$proteins\.bacteria.scg
ascg=$proteins\.archaea.scg
if [ ! -f $bscg ] || [ ! -f $ascg ] || [ $executed_prodigal == 1 ]; then
command -v ruby >/dev/null 2>&1 || { echo >&2 "Can't find ruby. Please make sure ruby is installed on your system. Aborting."; exit 1; }
command -v pullseq >/dev/null 2>&1 || { echo >&2 "Can't find pullseq. Please make sure pullseq is installed on your system. Aborting."; exit 1; }
echo "identifying single copy genes using $search_engine"
#predict bacterial SCGs
ruby $DIR\/src/scg_blank_$search_engine\.rb $search_engine $proteins $db_dir\/bac.all.faa $db_dir\/bac.scg.faa $db_dir\/bac.scg.lookup $threads > /dev/null 2>&1
mv $proteins\.scg $bscg
#predict archaeal SCGs
ruby $DIR\/src/scg_blank_$search_engine\.rb $search_engine $proteins $db_dir\/arc.all.faa $db_dir\/arc.scg.faa $db_dir\/arc.scg.lookup $threads > /dev/null 2>&1
mv $proteins\.scg $ascg
rm $proteins\.findSCG.b6 $proteins\.scg.candidates.faa $proteins\.all.b6
else
  echo found predicted single copy genes:
  echo "  " $bscg
  echo "  " $ascg
  echo skipping single copy gene identification
fi

if [ ! -f $bscg ] || [ ! -f $ascg ]; then
echo "single copy gene prediction using $search_engine failed. Aborting"
  exit 1
fi


#
# 3. Calculate Contig Length
#
length_table=$outputbasename\.seqlength
awk '/^>/ {if (x){print x}; print ;x=0;next; } {x += length($0)}END{print x}' $contigs | sed -e ':a' -e 'N' -e '$!ba' -e 's/\n\([^>]\)/?\1/g' | tr '?' '\t' | sed 's/>//g' > $length_table


#
# 4. Run DAS Tool
#
cd $DIR
Rscript $DIR\/src/DAS_Tool.R $scaffoldstobins $binlabels $contigs $bscg $ascg $outputbasename $score_threshold $threads $thisdir $length_table $write_bin_evals $create_plots $debug $b_weight $c_weight
cd $thisdir


#
# 5. Extract Bins
#
if [ "$write_bins" == "TRUE" ]; then
scaf2bin=$outputbasename\_DASTool_scaffolds2bin.txt
if test -f $scaf2bin; then

bin_folder=$outputbasename\_DASTool_bins
if [ -d "$bin_folder" ]; then
  rm -r $bin_folder
fi
mkdir $bin_folder

echo extracting bins to $bin_folder
while read scaffold bin
do
echo $scaffold >> $bin_folder\/$bin\.ctgtmp
done < $scaf2bin

for i in $bin_folder\/*.ctgtmp
do
# bin_id=$(echo $i | perl -pe 's/\.ctgtmp//g')
bin_id=$(echo $i | sed 's/\.ctgtmp//g')
pullseq -i $contigs -n $i > $bin_id\.contigs.fa
rm $i
done
fi
fi
