# Supplementary material for: Recovery of genomes from metagenomes via a dereplication, aggregation and scoring strategy
Source: Nat Microbiol. 2018 May 28;3(7):836–43. doi: 10.1038/s41564-018-0171-1 (PMC6786971; doi:10.1038/s41564-018-0171-1)
Supplement: Supplementary file 8 — Source code of DAS Tool. For latest version please see https://github.com/cmks/DAS_Tool [file 41564_2018_171_MOESM8_ESM.gz › DAS_Tool/sample_data/sample.human.gut_contigs.fa]

>Ley3_66761_scaffold_6
ATCATCGTCCGCATCGACGAATTCGGCGAACGAGTACCCCTGACCATCTCCGATTACGACGCCGAGCAAGGCTCGGTAAC
GATCGTCACGCAGGCTATCGGAGCCTCGACCCGCAAGCTCTGCGCCTTGGAGCAGGGCGATGCGCTGGCCGATTTCGTCG
GTCCGCTGGGGCACCCCTCGGAGTTCATTCACGAAGATCTCGACACCCTGCGCAAGAAACGCTTCCTGTTCGTAGCGGGC
GGCGTGGGTACGGCTCCGGTCTATCCGCAGGTAAAATGGCTGCACGAACACGGGGTGAAAGCCGATGTCATCATCGGTGC
CAAGACCAAGTCGATGCTGATCTATACCGAGGAGATGGCCCGCGTAGCGGACAATCTCTACATCGCTACTGACGACGGCA
GCGAAGGCTTCAAAGGTATGGTAACGGCCCTGATCAAAGACCTGATCGACAACCGGGGCAAGCAGTACGACGTCTGCGTG
GCCATCGGTCCGATGATTATGATGAAGTTCGTGACGCTCACGACCAAGGAGTACTCCCTGCCGACGGTCGTATCGCTCAA
TACGCTGATGGTCGATGGTACGGGCATGTGCGGCGCCTGCCGCGTCACGGTGGGCGGCAAGACCGTCTTCACCTGTGTCG
ATGGCCCCGAATTCGACGGGTTCCAGGTCGATTTCGACGAAGCGATGCGCCGTCAGGGTATGTACCGCACGCAGGAAGAG
CGTGCCCGCGCCATCGAGCAGGAGCGCGAGAACGGTCACAAATGCCGTGTCGGGCTCGACAAATAACTACCGATCCACAC
ACAACCGGACGTTTCCGGCAGACGAGTATGGAGCGATGCTCTGCGTCCGAATGCCGAAGGCGTCCACAGAACAATGAAAG
CAAACAACTATGGCAAATAAAATTCCGCGCGTTCCCGTGCGCGAACAAGATCCGAAAGTCCGGGCCACCAACTTCGAGGA
GGTGTGCTACGGTTATAATGTCGAGGAAGCCACGCTCGAAGCGTCCCGCTGCCTGAATTGCAAGAATCCCCGCTGCGTGG
CGGCGTGTCCGGTGAATATCCGTATTCCGGATTTCATCCATCAGGTCGTGGAGGGTAATTTCGCTGCGGCTGCCGCCGTT
ATCTCCGAGGACAGCTCGCTGCCGAGCGTTTGCGGCCGCGTCTGCCCGCAGGAGAGCCAGTGCGAAGGCTCCTGCGTTTT
GGGAGTCAAGGGCGAGCCGGTGGCTATCGGCAAGCTGGAGCGCTTCGTCGGCGACTGGAAAATCGAGAATGCCGACAAGA
TGCCCGCTCCCGACATCAAGCGCAACGGACACAAGGTAGCGGTCATCGGCAGCGGTCCTTCGGGACTGGCCTGCGCGAGC
GACCTGGCCCGCATGGGGTATGAAGTGAAGATTTTCGAAGCGCTGCACAAGGTCGGCGGCGTATTGGTGTACGGTATTCC
CGAATTCCGTCTTCCCAAGGAGAAGATCGTAGCCAGGGAGGTCGAGGCCGTGAAGAAGCTGGGTGTAGAGATCGAAACCG
ACGTGATCGTCGGCCGCACCGTGACCATCGACGAACTGATGAACGAAGAGGGTTACGAGGCCGTCTTCATCGGTTCGGGT
GCCGGCCTGCCCCGTTTCATGGGCATCCCGGGCGAAAACCTGAACGGCGTGGTTTCGGCCAACGAGTTCCTCACGCGTAC
CAACCTGATGAAGGCTTACGATACGCATTACGATACACCGATCTATGTCGGTCAGCGCGTAGTGGTGGTCGGCGGCGGTA
ACGTGGCGATGGATGCCGTACGTACGGCTAAGCGCCTGGGGGCCGAAGCGACCATCGTATATCGCCGCAGCGAGAAGGAG
CTGCCCGCCCGCGTGGAGGAGGTCCACCACGCCAAGGAGGAGGGGATCGAATTCCGCATGCTGACCAATCCGACTTCGAT
CATCGGCGACGAGAAGGGCTGGGTCGTAGGTATCAGTTGCGTCGAGATGGAGTTGGGCGAGCCCGACGAAAGCGGACGCC
GCTCTCCGATCGAAAAGGCCGGTTCGGATTTCGAAATTCCGTGCGACGTGGTGATTATGGCGCTCGGCACTTCGCCGAAC
CCGCTGCTCAAGATGACCACCGAAGGGTTGGAAACCAACCGCAAGGGGTGTCTGGTGGCCGATGAAAAGGGTGCGACTAC
CCGTGAAGGGATCTTCGCCGGCGGCGATGCCGTAACCGGAGCCGCGACGGTCATCCTGGCCATGGGCGCCGGCCGTAAAG
CCGCCAAGTCCATCGACGAATACATCCGTCAAAAAAAGCATTAAACGCTTGCAAGATATGAGGAAATTTTGTTTCGCCGC
ATTCGCTGCTGTGCTCATCGGGACGACGGCTTGTACACCCAAAGCTCCGGAGCAATTCACGGGTAAGATCGTCGATGGAA
CGATGAATACCGTCACGGTAGAGTCCCCGGCCGACGGAAGAAGGGTGACTTTCACCACGGAGGATGCCGATATGCAGGAG
GCTTACGGCCTGCTGCTGGGCAATACGGCGACCGTTACCTACCGGGGGAAGCTCGGCGAGACGACTCCGGCTTTGAAGGT
GGTGACCGATCCCGCCTATGTTACGGCCATCGGCCGCTGGGTGGAGCCCAATCCGATCGACCCCGAGCAGGAACAAGGCA
TTGAAATTCGAGTAAACGGCGTCGCCGCTTCGATCAATATGCTGACTCTGCGCTACGAAGCTTGGGAATTGGCGCCCGAA
GGAGATCGAATTATCTTGAGCGGCGTATCGGAAGGAAGCGGCGGGCCGTATCCTTTCGAGCAAACGGCTGAAATTATCGA
GATGGACGGCAAGCCGGCCCTCAAGATCGATGCGGTCGTTCTGACCAAAAAAGATCTGATCTAAATTGGATGCCGTTTCA
TATACGGCTTGGTTCGATAAAAAAACTCACGCTTTTCAAGCGTGAGTTTTTTTATCGGGTGCCGGAAATCGGGATTCGGA
ACCAAACAACGGAACTTCGTCGGGAAGGAGTGCGGAAACAGGTAAAAAATGGGAGCAAAGGGAATCGACGAAACGATAAG
CCGAAATTACTCCGTTTTACCGACCAACCGCTCGACCCGGTCGAGGATCATCTGCGGTTCTATGCTCCAGATACAGCGGT
AATCGCCATATTTACAGGGTTTCTTTCCATATACGGAGCAAGGTCGGCAAGCGAAATCGGTCTGCAAGACACCTTCCTGT
CCGAACCCGTAACCCAGAAAGCCGAGCCCGGGATGGGTCGCTCCCCACACCGACACGGTGGGCGTAGCCATGAGCGAAGC
CAGATGCATCACCAGCGAATCCATCGACACCACGCAATCCAGGTTGGAAATGAGGTTCATCTCATCCCCCAGCTTTATCT
TGCCATACAATGCCGTGACGTTCGGATAGAGCGCCTCCATGCGGCGGGCGAATTCGGCTTCCTCTCCGCCGCCGCTGTGG
ACGAAAACCCGGTCGAAACGCCCGCTCAACAGACGGACGGCTTCGGCGCTCAACTTTTCGGGATAAGTCTTGCCCGGCTG
GGCGGAGAACGGCGCGAAACCGATCCATATACCCTGTTTTTCTCCCATGGGATTGGGTCGGGGGCGTTTCTCGGCCGGCC
GGGGATCGGGAAAGTCGAATCCCAAGCGACGGAAGACGTCGCAATAACGGATGACGGTGTGTTTCAAAGGTTTCACACCT
TCCGAACCGCGTCCCAGCCGCATGTATTTTTCGATCCGCCCCTTGTGAATTACCGAAACGGGAATCCCCCGCAGGTGGAG
TGCCGCACGCACCATCTTCGAACGCAGTACATTGTGCATGTCGGCCACCGCGTCGATCTTCAACTCGGCCGCTTCGCGGG
CGAACCGAATGGCGCCCCGGATACCCCGGTGCGTGCGGCGGGTTTCGATATCCAAAAAATCGACATCCACCCCTTCGAAA
AAGGGATGGAACAGCGATTTGGTCGCAACGGTCACCTTCACCTCGGGATACGCCTCCTTCAGGGCGCGGAGCGCATGGGG
CAACATCGCCACATCGCCCATCGCCGAAGTACGGATCACGAGCAGGTGCCGGGGCAGCTTTTTATTTTTTCGCGGCATAA
AGCACGGGATTGAGCGCCGGATCGTTATACATCTTCATCTGTTTGTAGGTCTTCATGTATTTACGTCCGGCTTCAATATC
CTCGATCAACTCCTCGATCGCAGTCGAAAGATCAACCTGCTGCGACAGCAGCACATCGAGTTTTTGCTGGCAGGCAGCGC
GATGCGCCTCGTCCACATCCTTGCGGAGCACCTCCTGACGCATGTGGTAAATCTTCAGGGCCAGGATCGAGAGGCGGTCG
ATGGCCCAGGCCGGGGTTTCGGTATTGATACGCGCCCCCGGCTGCACGTCTATATTCTTATACTTATCGAGCAGGTAGGA
GTCGATGTACTCCACCATGTCGGTGCGAACCTGGTTCGACTTGTCGATGCGGCGTTTGATCTTCAGCGCCTCGACCGGAT
CGATCCGGGGATCACGGATAATGTCTTCCAGGTGCCACTGCACCGTATCCACCCAGTTCTTCATATAGAGCAGGTGGTCG
ATCGTTCCCTCCGCATAGGGATTCGAAAGCTGATGATCCACGTCGTCGTAACGATGGTAATCGTCGATCGCCTGGGCGAA
TATTTTATTCGCATTTTGAGTAAACATAGTCTATCCTTTTTATTTTGTAATTATCCGAGGAAACGATTATCTTTGCAGAA
GATAGGATATATCCAAAGCCGGTTCGAACAAGTTCGGCTTGCCGATCGGCTTTCACTGTCTTTGCATACAAAGATCAAAC
AAAGGTAATGAATTTTTATCACAAAGCAATATCCCTGGCGGGTTTTGTATTACTGACCGTCCTCCCTGCGCAGGCTCAAG
TGCGGCAAACGCGGGAAGAATACATAAACAAGTACAAAAAAATAGCCGTCGCCCACATGGAACGCTACGGGATTCCCGCC
AGCATTACCATGGCCCAGGGCATCCTGGAATCCGATTGCGGCAACAGTTGGCTGTCACAGGCTTCGAACAACCATTTCGG
AATCAAGTGCAAGCGTAACTGGACGGGCGACGTGGTCTATTACGACGACGATGAAAAGGGCGAATGTTTCCGCAGCTATC
CTTCGGTCGAGGCGTCCTATCAGGATCATGCCGAATTTCTCGACAGCCAGCCGCGCTACGACTCGCTCTTTTCCTATGCT
CCCAACGATTATAAAAGCTGGGCCCGGGGGCTGAAGGCCGCCGGTTACGCTACGGCTCCGGACTATGCGCAGCGACTCAT
CCGCATCATCGAAGAGAGTAAACTCTACCTGCTCGACCGCGAGGACGGACTTACCATTTACGGAGCGCAAACCGGACACC
TCACCGACGACTGGTTCTCGGGCCAAAGCAACGTCGATCAAGCCGCAGCGATCGCTTCGGGGGCAGTCGATCCCGACGAC
TACCGCGTGACGGTCAATGCCCATAAGGGTTACAACGTCTATCGTACCAACGGCGTGAACTACATCCTGGCTCACGACGG
AGATACCTTCGAGAAAATTTCCCGCGACTTCCGCATTTCGGCCCGCAACCTGCGTAAATTCAACGATGTAAGCAAAAATG
CCCAGCCCGTTGCCAACGAAGTGATCTACATCGGCCGCAAGAAGAAGCGCTGGGACGGCAACGTTCTGCTGCACACCGTG
CGCGAGGGCGAAACCCTCTGGTCGCTCGGACAGTCCTACGGCATCCGCACCAAATCGCTGGCACGTCTGAACAAACTCAA
GGAAGGCGATGCGCTGACTCCCGGTACAACGATCAAGATACGATAATCAATCCTTCGATATAGCATGGAAAGCATACCCC
TGCGAAAGAAAATCCTCGAAACCATCGTAAGCAAATCGACGCTCAAACAGAAGGTTTTCGACAACACGTTCGCCACATTC
AACGACCTGAAAGAAACCCTGCTGGAGATGGCTTCCGAAATGGACGACCAGTTGGACGGACTCCTCGACCGGCGCGTGCG
GCTCGAATACCGTGACCGGGGCAAGTTCGAAGCCCAGATACAGGTGGCCAACGACCTGCTGATCTTCCAGATGCACACCG
ACGTCTTCGAGTTCGAGCCGAACCACGTCATCTGGCAGAATCCCTACGTGCAGACGGACCGGGACAACTCCTACTGCGGC
GTGATCAACATCTACAACTTCCTTTCGGACTCGTTCAAGTTCAACCGCAATGCCGACGAAGGCTATCTCATCGGCCGCAT
TTTCATCAACCGTGAAAAGTGCTACTTCGTCGAAGGGAAACAGCAGACCTCGATGCGCCCCATGCAGTTTGGCAAAGCGG
AGATCGATTCCGAGGCGCTGGTCCGCATTCTCGAATCGGCGATCTATTATGCCCTCAATTTCGACCTGCTGCTGCCCTCC
TACGACGACAACAAGCGCGTGACGGTCGATCAGTTCAATACCAAACTCGATAATTCGAAATTCGTAACCGGCAAGCGCCT
GGGATACGATTTCGATGTGGACGACATTTAGAATCAGAAACAGATATAGAGAACCATGCTGAAAAAATTACTCTTGCTGA
CCCTTCTCGGCACTGCTTTCGCCGCACAAGCGGAAGCCGCCGCTCCCTCCACTTACCGCGACATCGCCCGGCTTCGTGCG
ATGAACCAGCGGGCGCAGGGCATCCGTCCCGCAGCCGACGGAAAATCCTATACGACTCTTCGCGGCAACGCCATCGAGCG
TCACAGCTACACGAAGGACGCTCCCGGCGAGCTGCTGTTCGAATGGAAGAACGACAAAGAAAACCGCGATATCGCCGACT
ATCAGTTTTCACCCGACGGAAAACTGCTGCTGCTCTCGATCGGCTCCGAACCGATCTACCGGCACTCCTATACCACCGAT
TACTACCTGAAAGACGCCGACGGCCTGCGCCCCATTCTGACCGATCTGTCCGACACGCGCGACGCTTCGTTCTCGCCCGA
CGGACGGACGATCGCCTTCTCGAGCGGCAACAACCTCTACCTCTACGACATCGTCGGGGATTCCGTGCGTCCGATCACGA
CAGACGGTGCATGGAACCGGATTATCAACGGTACGACCGACTGGGTATATGAAGAGGAGTGCGCCTTCACGAAGGCTTAC
GCTTTTTCGCCCGACGGACAGAAGATCGCCTACCTGCGTTTCGACGAATCCCTCGTACCCGTTTTCGAGATGATGCGTTA
CGACGGCAAGCTCTATAACGAAGCCTATTCGTTCAAATACCCCAAGGCGGGCGATGCCAATTCGGTGGTCGATCTCTACG
TTTACGATCTTAAAACGGGCGAAACGGAGCGTGTCGATGTCGGTCCCGACCGGGGACAGTACATCCTTCAACCGGAATGG
ACGCCCGACGGACGGCTCTGTTTCCAGCGGATGAACCGTCGTCAGAACCATTTCGAAGCGGTACTGTGCAATCCGGATGG
CACGCAGCAGGTGATCTATGACGAACGCTCGCCCAAATACGTCGATCACCTCAACAAGACTTTTTATTTCCTGGAGGACG
GACGCCGTTTCATCGTTCGGGAGGAGACCTCGACGGGTTATATGCACCTCTACCTGTACGGTATCGGACAAGGTGTGCTT
CACCCCATTACGCAGGGTGAGTGGGAAGTTACCGATTTCGTCGGATTGCGCGGCGATAAGGTTTATTACATCTCGACCGA
AAGTTCGCCCCTGAAACGCGACCTCTACCGAGTTGGACTCGACGGCAAGCACAAGGAGCGCCTCACTCCCGGCGACGGTT
ACTATTCGATCTATCCCAGCGCCGACCTGTCCTACTACATCTGCGAAGGCGGCGACAGCTCCGCCCCCGGCCGTACCGAC
GTTTTCAACGCCGCCGGCAAACGGGTGCGCACGCTCTATGACAACGCACCGTTGAAGGAAGCGCTCGCGGAGGCGGGGCT
TCCCGTCCGGGAGTTCTTCACCTTCACCACCGAGCGGGGCGACGAGCTGAACGGTTACATGCTCAAGCCGCTCGACTTCG
ACCCGGCAAAACGCTACCCCGTGCTGCTGACCCAGTATTCCGGTCCGGGATCGCAGCAGGTTGCCGAAGGGTGGGGGCCC
GACTGGGAGGACGCGCTCGTCACGCATGGTTATATCGTCGTGTGCGTCGATCCCCGGGGCACCGGATATCGGGGCGAAGA
GTTTAAGAAGCTCACTTACGGCAACCTCGGCCGACTGGAGGTCGAAGACCAGATTTCGACTGCCCGCTACATGGCCCGTC
AGAGCTACGTCGATCCCGCGCGAATCGGCATTTACGGCTGGTCGTACGGAGGTTTCATGGCCTTGGGATGCGCTTTCAGG
GGCGAAGGTCTTTTCAAAATGGCGATCGCCGTAGCTCCCGTCACTTCGTGGCGCTACTACGATTCGATCTATACGGAAAA
TTTCAATGGTCTTCCCGACGACTATCCGAAGGGATACGACGACAATTCGCCCGTCAATCTCGCGCACCTGTTCCGCGACG
ACAGCACGCGTCTGCTGATCGTTCACGGTACGGCGGACGATAACGTCCATTTCCAGAACACGATGGAGATGGCCCGTGCA
TTGAACAAGCTCGGGAAGCAGTACGACATGATGGTCTATCCCGACCAGAACCATTCGATGATGCCCGACGATATGATACA
CGTCCGCGAGAAGATGCTCCGCTATACGTTGGAAAATTTGTAACCGGCAAAAAACCGTGAAAAATCTGCTGCTGCATCCC
ACGCCGATCGGAACGGTCGGAATCGTCGAGAACGGTCGGGCCATCACCGACATTCTCTTCGAAGAACAACTCCCCGGGCA
TGCCGTCCGGCATACGACCCTCTTGCTCGAGCGGGCGGCGAAACAGTTGGATGAATATTTCGCCGGAAAACGCACCTCTT
TCGATCTGCCGCTTGAACCGGAGGGAACCCCTTATCGGAAGAAAATTTGGCAGGTCCTCACGGAAATTCCTTACGGACAA
ACCATGACTTACGGCGAAATCGCTCGTCGGACAGGTAATCCGCAGGCTTCGCGGGCCGTAGGCGGTGCCAACCATCACAA
TCCGATTCCGATCGTCATTCCCTGTCATCGGGTCATCGGTGCGGGCGGCAAGCTAACCGGTTACGCCGGCGGTCTGCCGC
GCAAAGAGTTCCTGCTCGCCCTCGAAAGGAACAGGCTGCCGAAATAAAAAACGAAGGCCGGAGTTTTCACTCCGGCCTTT
TTCACAAGCTCTGCTCCGCATCACGCAGGCTCGAACATATCTTTGCCTACGCCGCAAAGCGGGCAGCTCCAATCGTCGGG
CAGATCTTCGAAAGCGGTGCCGGGGGCGATGCCGCTGTCCGGATCACCGACTGCAGGGTCATAGATGTAGTCACAAACTG
TGCAACGATACTTTTTCATAGTCCGAAAATATTTAGATTAAGTGAAACAGTATTTTTACAAATATAATACCTCTTCCGAG
ATTCCTCGTGTTTTTCCCCGAAAATTTACGATAATTCTGTACATGCCGGATAAAATCGCTCCGTAGGCATCGAAGCCGGG
TACTACGCCGCAGCTGTCGGGCCGGACAATCCTCCGCAGGAAGCAAAGACAGCTCCGAAAGGAAGACGACAAAAAACGCC
GCCGCAATCTATGTGCGACGGCGTAATATTCGCTCTTTCCACCCGGGCAGAAGAAGCCCGGTTCGAACGGATGTCTTTAT
TTGATGCGCTCGTAATATTCGCGGGTACGCGTATCGACGCGGATCTTGTCGCCGGTATTGATGAACAGGGGAACCTTGAT
CGTCGCACCCGTATTCACCGTTGCGGGTTTGAGCGAGTTGGTCGAGGCGGTATCGCCTTTGATGCCCGGTTCGGTATAGG
TCACTTCCATATCGACGATCGGGGGCAGCTCGGCGGAAAGAACGCTCTCCTTCTCGGTGTGGAACATCACCTCGACGATC
TGACCGTCGGCCATCAGGTCGTAATTGTCGATCAGGTTCTTGTCGATGTTGATCTCCTCGAAAGTTTCCGTATGCATGAA
GTGCGCACCCAGATCGTCTTCGTAGGTGAACTGATAGGGACGGCGCTCCACACGCACCGGCTCGATCTTCGCACCGGCGG
AGAAGGTATTCTCCAGCACGCGGCCGTTTTCCAGGTTTTTGAGTTTGGTACGCACGAAAGCGGGACCTTTGCCCGGTTTC
ACGTGCTGAAAATCTACGATCTGGAAGGTCTTGCCGTCCAATTCGATGCACATGCCGATCTTGATGTCTGCTGTAGTTGC
CATAGGAATATTTTTATTTACGATTTTTCGCGGAGGCAAAGTTACGAAAAATCTGCGTAAATCGGGCAACGTCGGCTTAT
TTTTCCGAATCCGAATCGTTTCGTCCCGCCGATCGTCCCTCGCCGGTCCATCGGTAGCGCGGTCCGGAAATACCTAAAAG
AGCCGTGACCCGCTCGGTCACCGACCGGCACAACTCCTCTATGGACGAGGGGCGGGCGTAAAATCCGGGGGAAGCGGGCA
ACACGACGGCGCCGGCTTCGGTAAGAGCGGTCATATTGCGCAGGTGAATCAGCGAGAGGGGCGTTTCCCGCACGACCAGC
ACCAGGCGGCGGCGCTCCTTGAGCATCACGTCCGCAGCCCGTTCGATCAAGCTTTGCGAAATGCCGCAGGCGATGCGTCC
CAGGGTTCCGACCGAACAGGGAACGACCGCCATCGCGTCGTAATCGGCCGAACCGCTGGCCGGAGGAGCGAACAAATCGT
CGTTGTCGAAAATGCGGATGCGAGGATCTTCGGGCAGGGTCACTCCTTCGAAATCAGCCACTTCACGGGCATGAGCGCTG
TAAACGAGCGCGATTTCGGAAACCTCTTCGGCCCGGAGCAGTTGCTCGAGGCAAAGGCGGGCATACAGAGCGCCGCTGGC
GGCTGTGACGGCGACGACGATTTTCATAGAGTTACAATTCGATGGTTTTGCATTTGAGCCCCAACTTCCGGATCTTGTCC
AACGTGCGGGGCAAGGCATAACGCATGTTCCGGAACGATTTTTCGCTGTCGTGGAAAACCACGATAGCTCCCGGTTCGAG
GTGTTTGGTTACGTTCTTCAGGCATTTGCGGGGCGAGAGCGACCGGCTGTAATCGCGCGAAAGCACGTCCCACATCACCA
GCTTGTAGCGCTGCGACAACGCCCGGGCCTGCGCCGGCGTGATCCGGGCGTAGGGTGGTCGGAACAGTTCGCTGTGAATC
AAATCGTTGGCGAAATCGACATCCTCGATGTAGCGTTCCAGGCTCATCCCCCAGCCTTTCTGGTGGGAGTAGGTATGGTT
ACCGACCTTGTGGCCCGCGTCCACGATGCGGCGGAAAAGATCGGGATAAGCCTCCACGTTTTTGCCCAGAACGAAAAACG
TCGCCTTGGCGTCGTACTTCTCCAGCATCGCCAGAATCCACTCCGTGATGCCCGGCGTGGGGCCGTCGTCGAAGGTCAGG
AAAACCCCCTCCGGGTCGTCGATCTCCCAGATCAGCGACGGGAACAGATGACGGATTATTTTGGGCGGCTTGAGTTTCAT
AGCGAGAAAAAATACTCCGGCGGAGTACGGCATCGACAAAGATAGTACAAAATCGCCGATTTTCAACAGACGATCTTCCG
GTGCGTTCGTTTTATAGGCAAAATGAAAAATATGAATTCCTCCTTTGCGGAATATGCCGCTGATTCTCGAAACAGCCGAC
GAATTGCGTTGGGCGGAGGAGATCGCGGAATTAAAACGGTTTTCGGAAGAACAGTCGAACGGTTGCGATTCGCTTCCCGT
CGAAACGGCTGTTTCGGCGGGAACTTTTGTGTGAAAATATTTGTAATCTTCGATTGTGTTTTTTATATTTGAAATAGATA
AGCCACCGCAGGCTGTCTGTAAAATTTTATGCCTATGAAAAATTTGATATGGATATTGGCGGCGATTATGCTTGCAGGCT
GTGGTGACAACGAAGAGGGTCAGGATATGGGGCTGCATGGCGATCCTCCCGGATATAGCCTTTTTATTTGGTCGAATGAG
AGTGATCACCGGATAACGATGACGGTAACCGATCGATTCGAGAAGAAAGAGATCCTTCCCGGAGAAAGCCTGTTGCAGGA
GGAGGTCGGTTTTATTATTCCTCTCAGCCTTGAGGAATACACAGGAAACGGAGTGACGGTCGTGTTCGACGATGGCTCGT
ACGGGGGTGTATTTTTCAGGACAGATAAGGTTGAGGCGTTCAATCCTTGTTTTGAATGTAATTATACGGTGGAACGGTCG
AATATTGACGGTTATATCCCCTATGTTCGTTGGACCTACACCTTCACCAACGCCGACTACGATGCGGCCGTAGCTCGCGG
GCCGATGAAGGAACAGTATAACCATACGGGAGCGACTTGTTTGCAGGCACGAAACCCGGCCGGGGAATATTTCCCGGCCG
GGTTTTTGCAGGAAACTCTGCCGAAGCCGTTTGCATTCTCGAAAAATATCCCTACATTTGTAGTAAACAGATTAACCGGA
CCGGACTATGAAAAAATTATCGTATCTGCTGACATTGCTGCTGCTCGTTACCCTCATGACGGGCTGTAAAGCGTTCCATA
CTCTGATGGATTCGAAACTCAAAACCGCTCAGGGGGCACCGTACGAATTGATTGTCGTGTGCAACCAACAGTTGTGGGAG
AGCGAGTTGGGGGATACGCTGCGTTCGGTGCTGTTGGCTCCGATTCCCTATCTGAACGAACGGGAACCTCTGTTCAACGT
GATGCAGTTCCCGGAATCGGGATTCAAAGGTACGGTCGTCGATTACCGCAATATCCTCAAAGTGCTCGTCGATCCCTCCC
TTGCGGCGGCTTCGGCCGGTGTGCAATACGATGTCACGGCTTCTCCGCAGGTCGTGGTGACGCTTCAGGGACCGACCCGG
GAGGCACTTACGCAATATGTCGCGGAGCATCGTGCGGAGTTGGTGCAAACCTTCGAAGGGGCCGAGCGCGACCGCTCGAT
CGCTTTCGCCAACAAGTTCAATCAGACGGAATCCGGCAAGCTCGTTCGAGAAAAGTTCGGCGTGGAGATGAAGATTCCCA
AAGGCTACATCCTGGCCCAACAAAGCGATGATTTCCTCTGGTTCCGGTACGAATTCCCGGCTGCGAGCCAGGGCTTCATG
CTCTATTCCTATCCTTACGAAGGGAAGCAGTCCCTTTCGGAGGAGGCGTTGCTGGCTGCCCGCAACCGTTTCGCCGCCCG
CATTCCGGGGCCGAGCGACGGCTCCTATATGACCACATCGAAAGTCTTTACGCCCCGGTATCGGTTTTTCCGGCTCGAAG
GCAGAGCCTGGGTCGAAATGCGCGGATTCTGGGATGTCGAAGGGGATTTCATGGGAGGTCCGTTCGTAAGCTATACGACC
GTCGATACGGCGACCGACCGGGTTTTCACGCTGGATTGTTATGTTTATTCTCCGAAACTTCCCAAACGCAATTATATGCG
CGAAGTGGAACACTTGCTTCATCTGGTGAAATTCCCCGCAGCGACCGGTTCCGCATCTGCGACTGTCACCGCTGGCAGGC
GGGAGGCGGCAAAATCAGATGCTCCGGCATCCCGGGACGCAAATCCGAAACCCGAAGCAATCTCGTCGGAATCCTGATAA
TCCGCCGCCCCGGTGTTGCAATTCCTGACATATCTGTTCATCGCCATCTATACGGCGACGGTTATCGGCATCATCCTGGT
TGTCATTTTGGGCAACCGCAACCCGCTCAAGACGATCCCGTGGGTCGTCGTGCTGATTTTCGCTCCGGTCGTGGGATTGG
TTTTCTATTTCTTCTTCGGGCAGGATCTGCGGCGCAAGCGGATTATTTCGCGCCGTACCTACAAGCGGCTCATGGTCTAT
GCTCTTCCGGCCCATGTGCGTCGAAGCGATGCCCCCGTTCCGGCCGCATGTCAATCCCTGTCCACTCTGCTTACCAATAC
TTCGCAGGCGGTTTCCTTTTACGGCAGCCGCCTGACCCATTACGGCGACGGGGCTTCCAAGATGACCGCCCTGCTCGAAG
AGATCGAAAAGGCCCGCGACCATATTCACATTCTCTATTATATTTTTTGTGACGATGAAACGGGTGCCCGTCTTCAGCAG
GCGCTGATCCGCAAGGCAAAGGAGGGTGTCAAAGTCCGCGTACTCTATGACGACGTAGGCTGCAACGGGGTCAAGAAAGA
ATTTTTCCAGCAGATGCGCGATGCGGGTGCGGAGGTTCATGCCCTGCTGCATGTACGCTTTCCGATGCTGACCGACCGGG
TCAATTACCGCAACCACCGCAAGATCGTGGTCATCGACGGCCGGGTAGGTTTTTTCGGCGGTATGAATATCGCCGACCGC
TATGTGAAAGGACCGGGTTGGGGGGTATGGCGGGACAGCCACTTCAAGGTAGAAGGAAAGGGGGTGTATGGCCTGCAATC
CGCATTTCTGGTGGATTGGTCGACCGTCGAACGCGTACATCTGGATACCTCGAAGTTCTTTCCCGAAGCCGACAACTATA
CCTCATCGACCATGCAATTCGCTACTAGCGGTCCGTTGGGGCCTTGGCGAACGTTGTTGCAGGGTATTATGACGGCTATC
GCCGGTGCGCGACGGAGTATCTGCATCCAGACGCCCTATTTCCTGCCGACCGAGGGGCTGAACTCCTTGTTGCAAACGGC
GGCATTGGGCGGTATTGACGTACAATTGATGCTGCCCGAGCGTTCCGATTCCCGGATTATCGATAAAGCCGTGCATTCGT
TCATCGACGATATGCTCCGAGCCGGGGTGAAGGTTTACTTTTATACCAAAGGCTTCCTGCATGCCAAAATGCTTATCGTC
GATGATCTGCTGACGGTTGTGGGTTCTGCGAACATGGATTTCCGCAGTTTCGAGCACAACTTCGAAATCAACGCGTTCGT
TTACGGACAGGATTTCAATACGGCAATGCGTCGTGTTTTCGACGAAGACCTGCGCTCGTGCCGGCGGCTTATTCCTTCGG
AATGGTTGCGGCGACCTCTTCCGCAGCGATTGAGCGAGTCGTTCATGCGGCTCTTTTCCCCGCTGTTGTAAGGCCGGAGG
AGGCGATGACGGCGATCGGGGTTTCCGTTGTCGTCCGATTCGCAAAAAACATAGCCACACCACGGAAAGCCCGGAGCCTG
TAAAAAATATTTGGAGAATCCGATTTAACTTTCTATCTTTGTAAAACAAACGTATCAGGGTTCTGACCTTCACGGGTCGG
GATTCTTATTTTTTTGATAAAACCATGGCAAAAGAGATTATTTATCTGACGGCAGAGGGTTACAAGAAGCTCAAGGACGA
ACTCGACCATATGCGCTCGGTGGAGCGTCCGGCTATATCGGCGGCCATTGCCGAAGCACGCGACAAGGGAGACCTGTCGG
AAAACGCCGAATACGACGCGGCCCGGGAAGCACAGGGACTGCTCGAAATGCGTATCGCCAAAATGGAAGATACCATTGCC
AATGCGCGTATCATCGACGAATCGAAAGTCGATAAGAGCAAGGTGCAGATCTTGAGTCGGGTAACTCTTCTGAACCACAA
TACCGGCAAGGAGGTGATCTATACTATCGTCGCCGAGCACGAAGCCAACCTGCGCGAAGGCAAGCTGGCCATCGGCACTC
CCATTGCCAAAGCCCTGCTGGGACATAAGAAAGGGGACCGGGTGGACGTGACCGTGCCTGCCGGGACGATCCATTTCGAA
ATTCTGGATATCAACATCTGAAATAGGGAGATCGGGGTGAGGCAATCTTTTTAGGATGTAGAAACTGTTGTTGATTATTT
TTTGGTAAGGAATGCTTTCGGGCGTTCCTTTTTTTGTTCGTATCTGTATGATTCCGGTGCCTTGTCAGTCGATACCGGCG
ATTGCTGCTATGTACGGCGGACTGCATGCAAGGGGAGTTCGGTGCCATGATCGCGCAATAAACGGAACGTCCGACCTTAA
GGTCGGACGTTCTCTGTTTTCTCGTTTTGGAGGAGCTATTTTAACGATGTGCGAATTTTGCCTGTCGCATATCCATAAGA
TTGATATTCGACAGGCCGCCACCGATGAGTTCTCCGGCGGGGCTTGCACCCTCTTTGGTCAGATTTACCACTTGGCGGAT
AACGGGTCCATAGTTGCCTTCTGCATCCGCTGCTACGCCACAGATGGTGTTTTCATCCCAATAGACTGCCAGCAACTGAT
CTACCGCATCCTTAAATTCAGGTATTCCGTAAGTAACCAGATTGTTGATTATGCTGCGGTCCGAATATTCGTCCGGATTA
CTCAAATCGCCCATGAAACATCCTGTCCACCAATGAGCTGCCTTGTCGTTGTGGGATACTTTCAACAACAGAACGGCATA
TTCTTCGAAGCCTGCGAAGTTGATGGGATCCAATTGGGCGAGTTCTGCGCCATCGTACCATGCGTAGCTGTCGATGCTTA
CTTCGGCAAGCGCAGCGGTATTCTCTTCTACCGTATATGTTTCACTGATGATGAAGGGAGCGACAGGGACTCCTTTTTGA
TCGATGGCAACGATGATGGGCGGATGACCCATTGGTCGATGTTGCGGGCGCTGTCCGCAGAGATTCCAATGTAAACGAGC
AGTTGGTCGATCCAACTCCGGATGGTTTGTTGCAGCATAAATTCTTCGATTCTGAGAAAAATAAACTGTGTTGGCAAAAG
AAATAATTTATTCATTCCTTTTGCCAACACAGTCCAAACTATCTACGGACTCTTAGTCTATTTTTCAAAAATGGTGAAAA
CCGGGAGAAATCGAGAAAATTTGTTCTCAAAGACTACCGAAGTCCTTTTGGTTTTAAAAATAGAGGTTTTTGCTTTGGAA
TTTAATAAGGTGAAAAACTCTTCAACGGGAGCGCAATTAGACTTTTCGAGCATGAAAAAGTCGGTGTAGCAAATTGGTGA
TAGATTACCATTATCATCCTCAGCAACACCAGCAAAGCAAAAAGTATCCGTCTCGTCCATCGAGTAGTACATACCCATAA
ACTCAGGATTATTACTATAGTCATATAACAATAGATCCTCCAATATCGCATCATCCATTTCATCACCCAAATCTTTCATC
CATGCCTCATACCACCACATTTTTACCTTATCGGTTGGCATCGAAGTCTTCATCGTGACAACAGCGACACACTCACACTC
TGCCAATTCCTCGCTATAGGATGGATCTTTTGTGATAATTTCTTCTGCATCGAAGAATTTATATTCGAAGCCTTCGATGG
TAATATTGCCGTCCACGGCCTCTGGTGTAGTGAAATCATAGCGGAAAAGTTTGGTTGTAGGCGTTTGTTTTTCCTCATCT
ATACCAAAAGCCAGTATTAAATACTTGGTCGAAGCCATAAGTGGTGTAAGCGCTTCGCTCCACACACCTGTCAAAACAGG
TGGCTGAAAACTGTTAATGACTGTGCTCATCGTTTCATTCTCATCTCCATCAGCATTAATTTGATCCTCAAGGACACAGA
CAGCAACATACGTTTCATTATTATTGGAAGGAGTGAGGAGCAGTTGTGCGTTGTGGGCGGTGATATCAGTTACGTCTATC
TGTATGACTAAGTCGGTAGGATGGGGGGGGGATAGCCGCCCCTTTCTGATCGACCTTCAATACCACCTGAGCCGTACCGG
CCGTCACCGTCACCGCTGCCTGGGGCATCGGTTCCGAAGCCGTATTCTCCTCGGCCGTCACCGTGAAATGAGTGCCGTCC
GACTTTTCGACTTTACACCATGTCTGATTCGATTCCACCCGCCGACAGCCTCGAAAACCAGATCGGTCGAAGGGGCGATC
TGCAACAATGCAGTCGCAGTGTCGTCATCGCTACAACCTGTCACAAACCCCAACAGGCAATACAATACTACAAAATAAAG
ATTTTTCATAATTATATTTATTAGATGTGTCGTGAATATACATAGGTGGGTGCAAAGGCAAATTTTATTGCATTTTTTTA
GTGATTAATTCACTACTAAAATAAATAAAAGTAGTGAGAAAACAAAAAACGGATGATTTTTTAGGATGTTAAATTTAAGT
TTTTTGAAATTGGATCGATGTCTTATGAAGAGGTAACTTTGTATTCGTATTCTCGGAACTGCCGGAAGTAAAGAAACCGG
TCATAGTAACTTGGGGTATGATGCTGTTGTCATATTATATTGACCATTCGAATAAATTCGGAGCCTGTGTCCGTTTATAC
CCGAGGAAAAGGGTATGTTTGGGATTCGAGATATTGATATTTGATTCCCTGCAGAAGCATCCCAATATATAGGTATTTGG
GAGAGTGCACCTTGCCGAGTAACCTTTTTTCATTATTTTTGCACCTGAAATGAGCGGACAAAAACTCATACGGGTATTCA
ATGCGGGGGCGCTGCTGCTGATCCTGCTCGCGGCCTATGCGGGCAAAAGCCTGCATACTCATCCCGATGAGTACTATCGT
TACCTCACGGAGAACGATGCAAATACCACGTCGCCGGCTCTTGTGGACGACTGTGCGATTTGCCATTTCCATTTCTTCTC
GTATATCCATTCTACCGACTGGGTCCTCGACAGTGAGTTCCGTTTGCTGGAAACCTTTTTCCGGCCGGAGTGTTACGATC
CGGCAATCGTTGCGATATCGGGCTCGCAGCTCCGTGCGCCGCCTGCAATCGGGTAGATAAATTCGTTCCGGAACCATTCG
TTTCCGGGACTATTCGACCGCACGTGCCGATCGGCGCGGCAAAACATCGTTTTCACAGGGTATTCTCTCTCATCGGCCGT
ATTACGGGCCGTTGCCCCTACCTGGCGAAAACAGACCCATTTTACATCTTAAAACATAGGATTATATTGTGTATCCATTT
GGGAGCATAGCGCCCCGAGTCCATTCCGAGGAGGAGATTTAGGTGGACTCCATTACAGACGCAGCCACCGGCCGCGAATA
AACGCCCTCGAACTCGATTCCGCGACCGTCGGATAATGGGACATTGAAGATATAATCGCCTAATTATTATAATATGAAAA
AATTGATCCTCTTGGCCGTAATGTGCCTGGTTTATCATACACTTTTTGCAGACGAAACGACCCCGACTCCTAAAAGCGAC
GCTCATCTCTACGGCCATGTCATCGACAGCAAAACAGGCGAACACCTGCCCTATGCCACCGTCACCATTCCCGGCACGAC
CATCGGCACCATGACCGATGCGAGCGGGCACTATTTCCTGAAGAATCTGCCGACGGGCACTATCACCGTCGAGGCCCGCA
TGATGAGTTACGATCCCGTGCGCCACGAAGTAACGCTAAAAAAAGGACAGTCCCTCGAACTCAACTTCGAAATCACGGAA
AACGGAATTACCATGGACGACGTAGTCGTCTCGGCCAGCCGCAGCGAAACCACGCGTCGCAAAGCCCCGGCCTTGGTGAA
CGTCCTCGACCGCAAAATTTTCGACAACACCAATTCGGCCTGTCTGGCCCAGGGACTCGGGTTCCAGCCCGGCGTACGCG
TCGAGGACGACTGCCAGAACTGCGGTTTCATGCAGGTGCGCATCAACGGGCTCGACGGACACTATTCACAGATCCTCGTC
GATTCGCATCCCGTCTTCTCGGCACTCTCGGGCGTTTATGGACTGGAGCAGATTCCGGCCAGCATGATCGACCGCGTCGA
GGTGATGCGCGGAGGCGGCTCGGCACTCTTCGGCTCCTCGGCCATCGGCGGTACGATCAACATCATCACCAAGGACCCCG
ACCGCAACAGCGCCGAAGTCGGTCACACGATCACGGCGATCGGCAACAGCAGCAGTTACGACAACGTCACCTCGGCCAAT
GCCTCGCTCGTCACCGACAGCCGTAAGGCGGGACTTTATGTCTATGGACAGAACCGCCACCGCTCGGGGTACGACCACGA
CGGGGACGGCTTCACCGAAATTCCGCAACTGCAATCCCAATCCCTCGGACTGCGCTCATTCTTCAAGACCAGCGCTTATT
CGCGTATTACGCTCCAGTACAATACCGTCATGGAGTACCGCCGGGGCGGCGACCGGCTCGACCTGCCGCCGCACGAAGCG
ATGATCGCCGAGCAGACCGACCACAACATCAACGGCGGCAGCCTCTCGTTCGACCTCTCGTCCGCCGACTTCTCCAACCG
TGTGAATGTCTATGCTTCGTTCCAGCACATCGCCCGCAAGAGCTACTACGGCTCCAAGCAGGATCCCGACGCTTACGGTC
GCACGCACGACCTCACCGTGGCGACCGGCGCCCAGTACATCCATTCGTTCGACCGGTTGTGGTTCCTTCCCGCCGACCTG
ACCCTGGGCGTGGAATATAACTACAACGATCTGGACGACGAATCGATCGGCTATGATTATCGAACGAAGCAAAAGGTGCA
CATCATCGGCGCCTACCTGCAAAACGAGTGGAAAAACGAGCATTGGTCGCTGCTTATCGGCGGCCGTCTGGATAAGCACA
GCCTCGTCGATCACGTAATCTTCAGTCCGCGTGCCAACCTGCGCTACAATCCCGGAGAGGGGGCGAGCCTGCGCCTAAGC
TATTCGAGCGGCTTCCGTGCTCCGCAGGCCTTCGACGAGGATATGCACATCGCCATCGTGGGCGGCGAGCGGGTACGCAT
TCGCCTGGCGGACGATCTGCGCGAGGAGCGATCGCACAGCCTCAGCCTCTCGGCAGATCTTTATCACCGTTTCGGAAAAG
TCCAGACCAACTTGCTCGTCGAAGGTTTTTACACGACGCTCGACCACGTTTTCGCCTTGCGTCCGCTGCCCGATCCGGAT
ACGGACGGGAGTACGATCAAGGAGCGTTACAACGGCTCGGGCGCCCGCGTCATGGGCATCAATATCGAAGGCAAGGCCGC
CTTCACCCGCTGGTTCGACCTGCAGGCCGGAATCACCCTTCAGCAGAGCCGCTACAAGGAACCGGAACAGTGGAGCGAAG
ATCCGGAGGTCGCACCGACCCGCAAGATGTTCCGCACGCCGAACACCTACGGCTACCTTACGGCTGAATTGACCCCCGTA
CGCAATTTGCAGGCAGCCATTACCGGAACTTACACGGGCAAAATGCTCGTGCAGCACATGGCGGGTTCGGGCACGCCCGT
CGATCGGGCCGTCACGACACCTCGTTTCTTCGACCTGAACCTCAAAGTGTCGTACGACGTCATTCTCTATAAGGAGATCG
CCCTGCAACTCCATGCCGGCATCCAAAATATCTTCAACGCCTACCAGAAAGACTTCGACCGGGGGGCCAACCGCGATTCG
GGTTACATCTATGGCCCGTCGCTACCCCGCAGCTGGTTCGTCGGTGCGAAGATCAGCTTCTGACGGTCTGCCGGAAGCTC
CGGCGGCTCCTTGCTTCGCCGGACAGGGAATATCGTTGTCGCTCATCCGGATTGACGGCATACGGAACTTTTTTGAAAAT
ATCGCTTTCGGAAAGTCATGATATTTTCCGGGTATAAACCGAACGGAGCTGCTTGGCGGCTCCGTTCGCTCATGGCGGCC
GAACGCTTTAGCAACCATTATTGCACCGATTTGCACGAGCCGCAAAACAATTTTACGGTTTTTCTCGTTTTTAATATATC
GATCCATCCGTCAAAATTCGTATTTGCTGCGATTTTTGTTCTGTTCTCGAAACAGGGGTGGCTTGAATAACCGACATACG
ATCCCTATAACCAGATTTAACCCCGAATCGTTATGTTTAACTCCCGATCTTCCATCTCCATCTCGACGTTTCTTTCTTCA
CTGATTGGATCTATCATGCGCGGGCGACGCTCCGTCCGCTGCGGCCAAACGTGCGAGTACCGCAAGGCCAGACTCATCCT
GACCCACGACCCGGGCGAAGAGCTGTTTCTGGGGGCCCTTCATCCGGCTGCGGCTCTTTTCCGGGAACATATCGATATCC
CCGAACTCATCGCCGAACATGCTACTTATCGCAAAGTGCTCGAGGAGGCCGGAGCGAGGGTACTCACGGTACGTCAGATC
CTGCTCGACGGAACCGGCGCGGACGGGAAACCCGCCGACCGGACGAAGCTGGAGAACCTGCGCCGCTTCGCGGCCGGTTT
TCTTACCTTCGACACCCAAAACCTCTCTCCGGAAACAGCCGAGCAGCAAAAGGAGTACCGACAATCCATCCTCGCCAAGA
CATCGCCCCGGGATCTGGTGCGGATTATTCTGCGACAACCGATCATCCGACTGTCGGAAACGCAGATCAACACGGGGCTC
AAGGCCGAATATTCGGAAAACCCCGTGATGAATCTCTTCTATACGCGGGACCAGTTGATAACCACAGCCAAAGGCATCGT
AATCGGACGCATGAACTCCCCGCAGCGGGAGAAAGGATGCGACATTCTGCAATTCTGCCTCGAAAAAATCGGCATGAAAC
CGTTACACCGCATCGAAGGGGAGGGAGCTCATCTCGAAGGCGGGGATTTCTATCCGTTCGGCGATACGGCTTTCATCGGC
TGCGGGATGCGCACCACGCAACCGGCCATCGATCAGCTTATGGAGCACGACCTGCTGGGCTGCAACCGTCTGGTCGTAGT
CAAGGACCGATTGTTCAGCCAGGCGGAAATGCACTTGGACACCTATTTCAACATTATAGACCGCAATCTGGTGACGCTCA
CAGCTCGGCGTATGACCACCGATCCGGATTCTCCGGATCTGTTGCTGGCCGATATTTATCTCCGAGGTGCAAACGGCGTC
TATACCAAAACCGAAGAAGATGTCGGATTCGTCGAATTGTTGAGGAGCCGTATCGGTGCCGCCATCATCCCCATTTCCGA
AGAGGATGCCGACCGGCTGGCGGGTAATTTCCTGACGGTCGGGTCGCGCCGTATCATCGGGGTAGCGGGCCAGTCCGAAG
CCCTGCGGACCGAACTGAAACACCGAGGGGTGAAGGTCACCTGGGTCGGGCTTGACAACCTTTGCAAAGGCTACGGTGCC
GCACACTGCATGACGCAGGTGCTTCGCAGACGGTGAAGACTGTCCTCCGACGTATGTAAAAAAGACACTCCGGGGAAGTG
AAAAGTTTTTCCGGGAGCGACCGTTGTCGCAATGTTCCGAAAGAATATGGCCGCTGTTGCCCGGCAAGGAGCGAAATCGG
TTGTTATGTTCCGTTCATACGGGTCAGACGGGAAACTTTCCGCTTCCGGATGCGGGTAAGTTTCTTATAGAATACGACTT
ACTTCCGACGAAATGTGCGGCGGAAGGCTCTTTCACGAAAAATCCCCGGTCGAAAGACCGGGGATCTGCTATCGTTGTCG
GCAAACGCTTACAACGCCTTGATCTCGTGCAGCACCTGGTTGGTCTTGCGGACCGCAGCGGCCGATGCCTCGAATTTGGC
AGCCTCTTCCTTGGTGAGGTCGAGTTTGACGATCTTCTCGATACCCTTGCGGCCGATCACGGCGGGAACACCGATACAGA
TGTCGTTCTGGCCGTATTCGCCTTCGAGGTAGCAGCAGCAGGGGACGATCTTCTTCTGATCATGCAGGATCGATTCGACC
ATCATCGAAGCAGCGGCGCCCGGAGCATACCAGGCCGAAGTGCCGATGAGTTTGGTCAGCGTGGCACCGCCGACCATCGT
GCTGGCGACAGCCTCTTCAAGTTTCTTCTTCGAGGCGAATTGCGTCACGGGCACGCCATTGACCGAAGCCTTCGAAAGCA
GCGGAATCATCGTCGTATCGCCATGACCGCCGATCACCATGCCGTCCACGTTGTTGATGTTGGCGCCGGTGGCTTTCGCC
AGGTAACATTTGAAACGGGCCGAATCCAAGGCGCCACCCATGCCGATAATCCGGTTTTTGGGAAGTCCCGAAGCCTTGAG
CGCCAGATAAGTCAGCGTATCCATCGGGTTGGCGACCACGATGATGATCGCGCGGGGCGAATATTTCACCACGTTCTCGA
TCACGCCTTTCATAATGTTGGCGTTGGTGCCGATCAGCTCCTCGCGGGTCATGCCCGGCTTGCGGGGAATACCCGAGGTG
ATCACCACCACGTCCGAGTTGGCAGTCTGCTTGTAGTCGTTGGTCACGCCGACGAGCTTCGTATCGAAATCCATCAGCGT
AGAACACTGGTACATATCCAGCATCTTACCCTCCGACAGGCCCTCTTTGATGTCGATGAGGACCACTTCGCTCGCCACTT
CGCGGCAAGCCATCACATTGGCGCAAGTAGCGCCCACGGCGCCCGCGCCCACAACTGTTACCTTTGACATAATGTTATAG
TTTTAAGGCGAGTCCGACGTATTGATTTCGGATGTAAAACAAAAATACTGTCACAACAGAACACGTCGGACTCACGTTAC
GGTATCTTTTGATGCCGGATTCCATCCTGACACTCCCTGCCGACACCCGTCGAAAACGGGAGGCTGCGGGGTTCGATTTA
CATCGAACGAATATTAGCCGATCAACTCTTTGTACTGCGCGTCGGTAAGCAGCGACTCGCACTCCTTGGGATCGGTCAGT
TTCACTTTGACGAGCCAACCCTCTCCGTAGGGATCGCGGTTCACGATGGAGGGATCGGCATCCACTGCAGGGTTGAACTC
CAACACTTCGGCGCCGACGGGAATGAAAGCGTCGCTCACGGTCTTCACGGCCTCGATCGAGCCGAAGACGTCACCGGCGG
ACAAGGTTTCGCCGACGGTCGGAACATCGACGAATACGATGTCGCCCAACTGGCTCTGTGCGAAATCGGTAATGCCGATA
AAAGCCTCACCGCCCTCTACGCGGCACCATTCGTGGTCATTGGAATACTTCAGATTTGCAGGTACGTTCATAATTTTCGG
TATTTGAATTGGTTAAAATGAAATTTATTCGCGGTCTAAAATATCATTGCAAATATAAGGTTATTTTTCGTTCGGCCAAC
GTTATCCTGTTATTTTTTTAACACGCAGCCCGTCCCGTCCGTTCGAGCCGTCCGCTTCCCCTCGATAACGAACTCTATCT
CCCGGAACAGATACCCTTCGGTACGGCCGTCGGGCAGCTCCAGCAGCAGCTCTCCCGAAGGGCGCACGCCCCGCAGCACG
GCCTCCACTGTCCGGCCGTCGGGATAACGGTACCGATGCCGCTCTCCGAGCCGGTACATCCGCCGTCGGTAGTCGGCTTG
CAGCGCCTCCCGATCCCCTTTCTCGAGTTGTTCGTACCGGGCGGCCAGACAGTCGCCCAAGCGGTGCAGTACCTCCTGCC
GATCGTATTCGCAGCCAGTTTCGAGGTGCATCGACGACGGGTTCGGCAACGACGGATCGAACCGGGTCTGATTGACGTTC
ACCCCGATCCCGACGATCGTACGCGACAGGCGGTCGCCCGTCAGGTTGTGTTCGATCAGAATGCCGACCAGCTTGCGGTC
GCCCGCATAGATGTCGTTCGTCCATTTGATCCGGGCGTCGATGCCGTAACCGCCGAAAAGGTCCGTCAAAGCCAAAGCCA
CCGCTTCCGAAAGCAGAAACTGTTCCGAAACGGGCAGGAAACAGGGTTCCCACACCAGCGAGAACATCAGGTTGCATCCC
TCCTCGCTGCTCCAGGTATGCCCCCGCTGGCCGCGTCCGGCGCTCTGCCGCTCGGCGCAGATCGCATCGCCGTGTCCGTA
GCGAGGATTCCGGGCCTCGTCGTTGGTCGAGGTCGTCTCTTCGAGAAAATGATAGCGGGTCCTGTACATCCGAAAGGTAT
TATACCGAAACTCCGAAATCCCGGAGCGCTGCGGTGAGCGAAGTTTTCTTGTCGGTGGACTCCTTGCGGCGCCCGATAAT
CAGCGCACAGGGGACGCCGTACTCTCCGGCGGGGAAACGCTTGGGATAGCTGCCCGGGATGACCACCGATCCGGCGGGGA
CGTATCCCTTGTACTGTTTGGGTTCCGCCTCCGTTACGTCGATAATGTGCGTCGATCCGGTAATCACTACGCCGGCGCCC
AACACCGATTCGCGGCAGATATGCGCCCCTTCGACCACGATGGCCCGGGAGCCGATGAAACAGTCGTCCTCGATGATGAC
GGGAGCCGCCTGCACGGGTTCCAGCACACCGCCCACGCCCACGCCGCCGCTCAGGTGGACGCGCTCGCCGACCTGGGCGC
AGGAGCCGACCGTCGCCCACGTATCGACCATCGTGCCGGCACCGACCCAGGCTCCGATATTGACGTAGGAGGGCATCAGG
ATCGCCCCCGGCGAAATGTAAGCCCCGTAGCGGGCCACGGCGTGCGGCACGACCCGTACGCCCAGTTCCTCGTAGCCGTG
CTTGAGGTCCATTTTGTCGTGCCATTCGAGCTCTCCGGCCCGCATGGTGCGCATCTCCTGCATCGGAAAATAGAGCAGAA
TCGCCTTCTTGACCCACTCATTGACCTGCCACTGGCTCCGGGACGGATCGATGGGTTCGGCCGTTCGCAGGCGTCCTTTG
TCCAGTTCTTCGATAACGGCGCGGACCGCCTCCCGCACACGGGACTCCGCAAGCAATGCCCGGTCGTTCCAGGCCTCTTC
GATAATTTGTCGCAACTGATTGTCCATTCCTGTTTTTCGCTTTCGTTATTCCGGTTTCAAAGTTACAAAATTCTCCTGCG
GATCGCCGGATGCCGGCAACTTTTTCGTATATTCTGCGAATATATGGAACGTTCGGACAATCTTTGCGAACAAACCTGCA
CGATTGCGCCGGACTTTTCGTATATTTGTCTTTCGAAACCTTCCAAATATTAAAATATGTTAAAACACGTTAAAATTACT
TTGGCGGTTTTTTGTGCCGCTGCTGCACTTACCGCCTGTAAGTCATCTATGAAAATCAAACACCTGCCTTATCCCGAGGC
CGAGCGTACGGAAGTTGTGGATAACTACTTCGGTACCGAAGTCGCCGACCCCTACCGCTGGCTCGAAGACGACCGTTCGG
AACAGACGGCCGCCTGGGTCGCTGCCGAAAATGCCGTGACGCAGAATTACCTGGATCAAATTCCGTTCCGCGAGGCGATG
CGTGCCCGCCTGACCGAGCTGTGGGCTTATCCCTGGGAGGGAGCTCCGGCTAAATTCGGGGATTATTACTATTTTTACCG
CAACGACGGACGACAGAACCAGGCCGTGCTGTACCGCCAGGCTTCGCTCGACGCCGAGCCGGAGGTATTCCTCGATCCCA
ACACGCTCTCCGAGGACGGAACGGTTGCGTTGTCGGGCATCTCTTTCTCGGAAGATGGCCGCTACCTGGCTTATGCGGCT
TCGGCTTCAGGTTCGGACTGGAGCGACATTCATGTCATCCGTACGGCGGACAAGCAGCCCACGGGCGATATCGTAAAATG
GGTGAAGCTCTCCAACGCAGTGTGGACTCCCGACGAAAAGGGATTCTATTATAGTACGTTCGACGTTCCGGAAGCGGGCG
TCTATTCTTCCCAGAACCAATATCAGAAGGTGTATTATCACACGCTCGGTAAGCCCCAGTCTTCCGATCGTCTGATTCAT
ATGGACACACAACATCCGTTGCGCTATTTCGCTTCCAGTGTCAGCAAGGACGGCAAGTGGCTTTTCATCACGGCATCGGA
GGGTACGTCGGGCAGTGAGATCCTCTACCGAAAAAGCAGCGATAAGAAGTTCAAGGTGCTGCTTCCCGGCTTTGCCAACG
ACCACGAGATTATTCGCGCCGAGAACGATAAACTTTACGTGCGTACCAACCTCGATGCTCCCAACTACCGCGTGATCCGT
ATCGACCTGAATAATCCTTCGGTGATCGAGGAGATTATCCCCGAAAATCCGAAGAATATGCTTGAGATCGTCAGCAAACC
GGGCGACTATCTGATGGCTTCCTACCTGGAGGATGCCCAAAGCCAGGTTTACCAGTACGACTGGAACGGCAAGCTCATTC
GGAAAGTCGAGCTGCCCGCCATCGGATCGGCAGGCGGATTCTCCGGTAAAAAAGGCGAAACGGAGGCCTTCTATTCGCTG
ACCAACTTCACGACACCTTCGACCGTTTACCGTTACGACCTCGCAACGGGCGAATCGACCCTGTATAAGCGTCCCGAAGT
GAAATTCAACCCCGAAGACTACACTACGGAACAGGTGTTCTACACCAGCAAGGACGGCACGAAAGTCCCGATGTTCATCG
TCTATCGCAACGGACTGAAGCTCGACGGCAACAACCCCTGTTACCTCTACGCTTACGGTGGGTTCCAAGTCAGCCTCGCG
CCCTGGTTCAACCCGGCTGCCATTATGTTCATGGAACAGGGCGGCGTTTATTGCGTAGCCAACCTGCGCGGCGGCCTGGA
ATACGGAGAAGAGTGGCACAAGGGCGGCATGCTGGACAAAAAACAGAATGTTTTCGATGATTTCATCGCAGCGGCCGAAT
ACCTCATTGCCAACAAATATACCTCGTCGAAGAAACTCGCCATCGCGGGCGGTTCGAACGGTGGCCTGCTGGTGGGTGCC
TGCGAAGTGCAGCGTCCCGACCTGTTCGGCGTCTGCCTGCCGGCGGTCGGCGTGATGGACATGCTCCGCTACCACAAGTT
CACCATCGGCTGGGGCTGGGTCGTAGAGTACGGCTCGAGCGACGACGAGGAGCAGTTCGGCTACCTCTACAAATACTCCC
CGCTGCATAACATCAAGAAGGGCACGAAGTATCCTGCGACGCTGATAACGACTGCCGACCACGATGACCGTGTCGTGCCG
GCTCATTCGTTCAAGTTCGCCGCCGAGATGCAGTACGCCCAGGGCGGCGACGCTCCGATCCTGATCCGCATCGACACCAA
GGCGGGCCACGGCGCCGGCAAACCCGTCTCGAAGCGCATCGAAGAGGCTACCGACGTGTTCTCGTTCCTGTTCGAGAATA
CGGACACGCCTTACAAGACGGTCGAAACGAAATAATGCTATTCCGGTCGCATGTCCGAAACTTCGTTGAAAACGGAGTTT
CGGAAGCAGCCGGGCCGATCCCGATGCGGGTCCGGAACCCGGCACGACGAAGTACCGGCCGATAACCATACTGTTTTATT
GAGCGATGAAAGTTTACAAGTTCGGCGGCGCATCGGTCCGCAACGCGGACGGTGTGCAAAACCTGCTGAAGATCATCGGT
GACGAACGGGATCTGTTCATCATCGTATCGGCAATGGGTAAGACCACGAATGCCTTGGAGAAGGTTTTCGAAGGGTTGCA
GAAGGGCGACAAAGCCTTCTCGATGGAGCACATCACCGCGCTGAGGCAATACCACGCCGAAATCGTAAACGAACTGTACG
GCGCTCCGACCCGGCTCGAGAAGATCGAACGGCTTTTCGGGGAGCTCGAACAGGTGGCGACCGAAACGGTCTATCGTCCG
GAAGACGCCGAGCTGTGGTACGACACCGTCGTCGCTTTCGGCGAGCTGATCTCGACGACGATCATTTCGGAGTACCTCTC
CGAACGGGGTATCGACAATTGCTGGCTCGATATGCGACGTTGCTTCCGCACCGAACAGCGACACAAGGACGCCTCGGTCG
ATATCGCCGCATCGCGGACTCTGCTGCGCAACGCCATGAAACAGTCTAAGGCCTGTATTTTCATCGGGCAGGGCTTTATC
GGAGGTGCTCCGGACGGCACGACCACTACCCTGGGACGCGAAGGTTCGGATTACTCGGCAGCGGTGGCGGCCAATATCCT
CGACGCGGAATCCATGTCGGTATGGAAAGATGTGGACGGCATCCTGAATGCCGACCCGAAGGTTTTCCCCGATGCGGTGC
AGATCGCGGAACTGAACTACCTGGACACCATCGAGCTGGCTTACAGCGGGGCACAGATCATCCACCCCAAAACGATCAAA
CCGCTGCAAAACAAGAACATCCCGCTCTACGTGCGGCCTTTCGGGGACAAGCGAAAACCGGGCACGGTGATTCGCCGTAT
GTCGGCGCCGATCGAGGTTCCGATTCTGATTCTGAAGAAGGATCAGGTATTGCTGACGATCCGTTCGCGGGACTTTTCCT
TCGTGCTCGAAGAGAAATTCGCGGCGATCTTCTCCCTGCTGGAGCGATACCGTATCAAGGTCAATCTGGTGCATAACTCG
GCGGTGAACCTCAGCCTCTGCGTGGATAACTCCTGGCATATCGACGAGGCGATCCAAGCCCTCCGAAACGAGGAGTTCGA
CGTAATGAAGGTCGAGAACATGGAGTTGCTCTCCATCCGGGGCTATAACGGCGATTTGATGGAGCGATATGCTTCGGGGC
CGGAGGTTTTTCTGTTGCAGAGAACTCAATCGACGGCCCGTATTGTCCGGAAAAACCGGTAGTCCAACTTCGAAAAAAGA
CGCTAAAATAAAAGAAGAGAAGTGGGGTCGATGTTGGACGAATACAAGAAAAACATTAGAAAACCGAATCCGGAGGAGCT
ACGACTCATTAAGTTTTTGGTACAAAAGGCATCTTTGAATATGTCCGAGGGCTGGGAAAGATCTTTGACTGTTTCTTGTT
TGAATGATGGAGGAATGGGCAGTATGAAATTATATATGTCTTTACCGCCGAAAGAAATAATATCAACGATTTTTGTCAGT
GAGTGCTCTTTTAAGGATTCTGATGGAATAGATGTGTTAGCCTCATTATATCTCGATCAAGATCATGAGATTTGTGAAGT
GGATATTTGGAAAGCTGATTTTTCTCCTTTGATAAGGATCTCTTCGGATATTAGCTTATAAAACGGAGGAACATGGGAGA
TTTGGGATATTCGAAGCATGCATTTCGTGTAAATGGTGAAACTTATTATCCTGGAAAATTATGAAAAAATTAATAATTTT
ATTGATCAGTCTTTTCTTCATTGCCTCCTGTGCCGTTGTAAAATCCAGCAGAATAGTTGGAAAATGTTACTTGGGTTATC
CTTATCGCCAGATTATGGTATTCATTTGTATGCTGAGTTTTATGCCGATAGTACGTTTTTATATAGGTCAGCTGGCTGTT
ATGATATAATCGGCCATTGGTACATAAGCGGTGATACAGTGATTTTATCTTCGCCAAATTTCAATGTCGAAACTCGTCCT
ATTGATCTTTATATTTTTGCAGAAGAAGAGATTACAGATTGGCGTTTTCCTGATGAGTATTATAAATTTACGGATATGGA
TGGTAATAGAGATGCATATATTATTAAAGGAGATACTTTATATCCTGTATTGAAAAACGGAAGTTCTGGATTAAAATATT
TATACGCAATACCGAAACCGGGTCCTGAATTAGGTATGGATAATAGAGGAATCTATTATGGGCCGAAAAAAGATAAGTAA
TCTTTGATTGTTACTGCCGGACTTAATGTCCGGCAGTTTTCTTTTGTAGATTGGTGAATTTTATCTATCTTTCTACAAAG
AAAAAATGTAATTATGAAACGACTAATAATTTTGTTAATCGGACTTTTCTTTATTGTTTCCTGTTGTAGTGTCAGGCCCG
GCAAACTGACCGGTAAATGGTTTCGAAGTACAACTTGGGTAGATGATGCAAGGACTCCTGTGTTATATGTTTACTTTTAT
CCTGATGGCGGCTTTTTGTACCAAATGGCCTATGCTGACGGAGCTACAGGTGCTTGGCGAATCGAAGGCGATACTGTTAT
TTTATGGTCTCCGGATTTCAGTATCGTGTTGGATAGTGTTTTGCTGCCGTACGGCCCACGCCGTTGGCCTAATTTGAATA
AATATACAGATGCTACAGATGATAATAGAGATCGCTACCTTGTTCGGGGGAATAAACTATATCCCATCATGAAAGATGGG
ATTAATGAACTTCCTCTTGTAAAAATTTCAAAAAAACAAGCAAAAATAGAACTACAAGATTATCCATTTTATTACAATGT
GAAAGATTAATTAAAGATTATCTAACAAATCCGTGAAATTGAAAGTCACCCCTGTCAGAGTGCATTCTGACAGAGGTGAA
AATGTTAGAATCGGACTTGTTAGACAGCCCGTTTTAATTTTTGGCATTTCGGTAGTGCCCGAACGCACGTTTACCGTCGC
CGAAAGCCGCGGACGATCGAAAAAATCGTTTCGGAGGCAGGAACCTCGCCCTGCTGTTTCATCCGCCAGATCGTACGTAC
CATATACCGCTCGATGTCCCGGTAGAGCCGTTTGAAAAGAGGGCAGTCCTGATAATTCTCGTTGTCGAGCAGCACGTCCC
GGATCGATCGCTGGGTATTGGTGTAATTGCTCATTTCGTTTTTCAGCGCCACGCCCTCCTTTTTCGAGGCAGTGATTCGC
GCCGCAGTCATCTGACGCAGTTTTTCGCATACGGTTTCCAGCAGCACCATCACCACGTTGTCCATCAACGTGTGCCCGTG
CATATAGAGATAGGTCGTTTCGGGCGTCACCCCGAGCCGACCGAGCTGTGCGGCGAAATCGTCCAACTCCGCCGCCTGTT
TGGGATGCTTGCTGGCGAGCGTTTGCTCGCGGCGGGCGACATTGCGCTGTAACCAGGCGATCGTCCGGGCCCCGTTATCC
TCCAAATCGAGGTAGTTGAGCCTTACCGAAGACTTGAAATCGACAAGAGTGAACACATGCTCGTCCGACAGCTTCGCCGA
ATAGGCATACCAGAGAAAAAGACGGTAAATCGTGCGGGAATAGTCGGCCATGAAGCGTTCGAAATCGAAGATTCGGGTAT
CGTTCTTGGTCGCCTTGACGCAGACGTTGTGCAGCGAGGGAGCATAGCAGAGGTAATTCTCCGTGGCATAGGTGTAAGTA
TGGAACATATACCGTGAGTCGCGGATCAGGCGCGATTGCTCTGTCGCTCCGTTGAACAGGAAATCGAAATCCGAATCCAC
ACAAAGCAACATTCTCTCCGACGATTCGGGAATCATCGACATCAGCACCTTCTTGCCTTTGGGCAGGTCTTTGCGGGTCG
GCACCGATATTTCGAAATAGAGGTAAGGATTGGCGAAACAGTCGAAGACGCCCCGCCAGAAAGCCACGTCCTCATAACCT
TCGACGAAGACCTTCACGACTCGCAGCGACGGGTCGCCCGGTAGCGGCCGGGGCAGCGGACCGTCGTTTTTCCTGGCAAA
CGGATTGATCCGCCGCAGTTTATCGGTGATTTTTCTCATGTCGTTTTACAAAGGTAGTAAAAATGAGGGCAGAATAAACA
AACTTGTTTGTTTTATTCTGTCGAAGTTTTCGATACCCCTTTATCCGACGGTCGCAGCATCGAATCCGCAGGATGCTTAT
TCGCGGTCCGGGCCGTGTCTGTAATACCGACGTTCCCCTGAATTCCCACTTTGGAAGGGACTTGGGAAGCTCGGTTCTCA
GAGAGATTCCTAAAGTACATAATCACGTTGCCGAATGTATTTTGCCTTTTGTGAAGAGAGGAGTTTTAGCGGATCGATCG
AGAGCTGCTTCGCCCCGAAAAACTTCGGTAAAACGACGGTTTTTTGCAATTCAAGCGATGTTTTTTGTCAAGAAAATTGG
TTTGTTGTGCGTTGTTTCGGAGAAAATCCTTATATTTGCATCGCGTTGAATCCCGAATGGGAAACGGACGCGATGCGCGA
AGGTTGCGAAAGGTAGTTTGAGAGAGTGGTGCGGAAATTTTCTTCTTGTGAATTTTTTGAAAAATTTGGAGGAAAGAAAA
TAATGGTTACCTTTGCAGTCCCGAGCCATTTTTAACGGGAGCTTAGCTCAGCTGGTTCAGAGCGTCTGCCTTACAAGCAG
AGGGTCGGGGGTTCGAATCCCTCAGCTCCCACAAAATCGAAAATCGGATGAAAGCCACTCAATTTTTTGAGTGGCTTTTT
TATTGCTGGTTTTACGAGAAGGTGTTCTTTGAGAAGAGGATCTGCGGAGGAATGAATGTGATGGCATTGGTTTTACGTCG
GATGTGAAAAAGTAGGATTTTTTCGATGCTTCGGTTTGTTCTAAACGAGGATTTTAGTATTTTATTTATACATCAAAAGT
ATTAAGTCGTTTAATGCGAGGAAATTTCGTTTAAAACATTTGAACGCGTGCGGGAATCCGTCCGTACCGGTACGGTTTTT
TGGCACGTGTTTTGTTTTTCTGAAGGAGCCGGGTCGGAGCAATAGCCCGATTCCGGCGAGGTTTCTTCATTTATTTAAGT
TTGGGTTAGTAGTTTAGGAGGGTAACCTCCGAAGGCGGAAAGCAGTCGAGAAGACTCCTTTCCGTTTTTTTGTGCCTGCT
GAAGAAGGCAGGCAGGACGATTTCTGTTAGTGTTATTTTTAGAAGACAAGGTCTGCCGGATATTGGGCTATCTGTTCATG
GCAGGGGCTGTGGGGCGCTCCGGAAGGTTCGACGAACTCTTGCCGGGATACCTTTGTTCGGGGACGTTTGGAGCCTATCG
CATTTTGTAGCTGATCCGGGCAGAAGTTTCCGGGCAGGTCGTTTCGGCGATTGGGGATTGGGTCGTTTTGCCTTCCCTTC
CTCTTTCCTTTTGACTGTTGGCGGGCTTCCTCCCGGCTGTCCAGGTTGTCGGGGGAGGAGCGACGTCGGGGTGATTTTTG
CGTGCAGACGGTGTCCCGGTCGCTGCTCGGGGTGTTTCGGGAATCGGTCGTGAAACGGCTGAAATTATCCGGGCAGGTCG
TTATTCCGCTTCGTTTCGTGGTTTTTCGCAAAGAATTTTGCCTTTTTCGGGAAAAATTTGTATCTTCGTTTCGATTGCAG
GGAAATGCGGACCGGTTTTTGCATCTCTCCTAAATCCCCGGGCGGATGAAGATTTCGCCGGGTTTGGTTTAATAATTAAA
AAGAAACAACGATATGTCGATAACGAAGTTCAAAGGACAGCCGGTGCAGATTGCCGGTGAATTTGTCAAGGCAGGAGCTG
CGGCTCCCGATTTCGAATTGGTCAAGACCGATCTTTCCACCCTTTCTCTGAAGGATTTGCGTGGAAAGCAGGTGATCCTG
AATATTTTTCCGAGCCTCGATACGGGCGTTTGCGCCGCGTCGGTGCGTAAGTTCAACAAACTCGCGGCGGAGCTGCCGGG
AACGGTCGTGCTGGCCGTTTCGAAAGACCTGCCTTTCGCTCATGCGCGTTTTTGCACGGTCGAGGGAATCGAGAATGTCG
TTCCCGTGTCGGATTTCCGGAAAACCTCGTTCGATGAGAGCTACGGCGTGCTGATGACCGACGGCCCGTTGAAAGGGTTG
CTGGCTCGTTCGGTGGTGGTCATCGACGGGGACGGCAAAGTCGTCTATACCGAATTGGTGCCCGAGATCACGCAGGAGCC
CGATTATGACAAGGCGCTCGCTGCGGTGAAGAGATAGCCGCGAGGCTGAAAATCGAAGGAAGCCGGCTGTAGCGGATTTT
TCTGCGTCGCGCTTTGTCGCGGAAGTCTTTCTGTCGTGGACAGATCGCACCTCCGGATTCACGCAAGACTTGAACAGGTG
CTTTGGTCCGACTTCTTGGAACAGCGTCCCGTCACTATGTGGCGGGACGTCGTCGTTTATTTCCATAGGGGCTTGCCGCT
TTTCGTATCTTTAATTTTGTTGTGGATATTTTGTTCCGGCAAAACACAAATTTATTTGCTTTTGCGTTCGGTTCGTTCGC
ATCTTGGACGAAGCCTAAGATACTTTCGTTCGGTAAGATACGAATGGGGGCGCTTTGCCCTCGCTTATCCGTATCTTTGC
AGAAGATAGGATGCGGTTCGGCAATCTGTGCGTGCAAGCCCGCACGATTCCTCTCTTCTTTTCCTATCTTTGACATAGTC
TTAGATAGGATGCGCCTCGGAAAACAGGGAACAAGTTCCCGTTTTCTCTCGCCTTTCACTATCTTTGACTTCGCCTGGAT
AAAATCGGATTCCGGTTGTGTTTGCCCCGGCTTTTTCGTATTTTGACTTCGTCTTAGATACTTCGCCTCGGCAAAATGCA
AATAAATTTGCTTTTGCATTCGGCTTATTTGTATTTTTGTCTTCGATAGCGGCTGTTTTTACACGATATGGAGATTGTTT
ATCACATAAAACCTTTTGCGGAACTTTCGGTGGGGGAGCTGCATGCGGCAGCTTCGCTGCGCGAACGGGTCTTCTACCTC
GAGCAGCATGTCACGACGCTCGATGCCGATGAGAAGGATCCCTTTTCTCTCTTCCTGTGGGCCGAGTGTGAGGGGCAGAC
GGTCGGATTTCTGCGGATGATTCCGCGTGGGATTGCTTATGCCGAACCGTCGATCGGACGCGTTTGCGTTGCCCGAACGT
ACCGCCGTCGGGGAATATGCCGGGAGATGGTGAGCCGAGCTATCGGCTACATGGTTCGGGAGTGGCGGGCGGAAGCGATC
CGCATTTCGGCCCAAAGCTATTTGATACCCTTTTACGAATCATTCGGATTCGAGGTCGTATCGGACGAATACCTGGAAGC
GGGCATTCCGCATAAGAAAATGCTGATTCGCCTGGATCGGGAACATGGGCGAGAAGCGTGAAGCCTGCGGTGAAAAAAAC
CGTCGCACCTGCTTTTCGCCAGCCTTGTAACGACAAAGCGACTGCGAGCCTGCGCGACGGGAAATAATACCACTTTTTAT
TTTTTAACTCGTTATTAACCATCTTTCGTATGTGCATAAAACATACCAAGCGAAAAATTTTGGAATCGTGTGCGGAAAGA
AAAACGATAGGGGCGGGCGAAACATTTTTATTTTTCGATCCGAAATCGGTTCGGTAACGGGTGGAATCCGAAGGCATGGA
AGAATTTATCGCTTCGCTGACGCAATTTTTTACCGACTGGGGTTATGTCGGTCTTTTTCTCTCGGCTTTCGTCGCCGGGA
GTATCCTGCCGTTCAGTTCCGAGGTCGTGCTGGTGATTCTGGTGCGGATGGGGCTCGACCCTTTGCTCTGTCTGTTCGCT
GCCGCTTCGGGGAATACGCTCGGCGGTATGACCTGCTATTGGATCGGGCATTTGGGCAAGCGGGACTGGATTACCCGTTA
CCTGCGGGTCGAGCCGGCGAAAATCGACCGGGTTTCCCGTTTTCTCGAAGGGAAAGGGGCCTTGTTCGCTTTTTTCACCT
TTCTGCCCTATGTCGGCGAAGCCGTCGCCATCGTACTCGGCCTGATGCGCAGCAATGTCTGGATTACGGCCGTTGCGATG
TTCGTCGGCAAATTGCTCCGTTACGTGGCGATTGTGGCTGCTTTGCAGGGAGTGCTTTCGTGGTTTTGAGGCTGTCGGCT
GCCGGAACTTGCGTGCGGCACGGCGAACGGCATATATCTTGTTGCGTCGAGAATAGATAGACTTGGTTATGAATCAAAGA
ATCCAAAAACAAAATATCCGGGAGAAATATTGGCGCTATTCGCTCTATGTCATTCTTCTGGGGCTGGGTACGGTTATTTT
TGTAGAACTGATTCCCTTTCTGGGCGGCCTGTTGGGAGCCCTTACGATTTATGTACTGCTGCGCGGGCAGATGCGGGCGC
TGACGATCCGCCATAAATTGCGGCGTAGCCTGGCCGCTTCGCTGCTGATCGGTGAAGCCATCGTCTGTTTTCTGATTCCG
CTGTCTCTGCTCGTGTGGTTGCTTGTCGCTAAATTGCAGGATGTGACCCTCGATCCCTCGACTGTTATTCAGCCCATTCG
GAACCTGGCGGAGCTGATTCGAGAGCGGATCGGCTATAACTTGCTGGACGGGGATAATATCGCCAAACTGGTGGAGCTGC
TGCCTCGGGCCGGGCAGTGGGTATTGCAGAGCATCGGCAGCTTTGCGGTCAATGTGGTGGTGCTGCTGTTCGTTCTCTAT
TTTATGTTGATCGGCGGTCGGGAGATGGAGAGCTATCTACGCAAGTTCATCCCTTTTAACCGGACGGTTACTCAGGAGTT
TACGCGCGAAGTGGTGATGATCGTCCGTTCGAATGCAATCGGCATTCCCTTGCTCGCGGTCATACAGGGGGCGGTCGCTC
TGGTCGGCTATTGGTTGTGCGGTGTGCCGTGGGCGCTGTTTTGGGGCGTAGTAACTTGTGTCGCTACGATCGTTCCGCTG
CTCGGAACGGCGCTCGTATGGCTGCCTTTGGCGGCTTACCTGGGGCTGATCGGGCATTGGGGCGCAGCCGTCGGGCTTTT
GGCGTATGGGGTGGTGGTCATTACGCAGGTCGATAACCTGGCCCGCTTCGTCCTGCAGAAACGGATGGCCGACACGCATC
CTCTGGTGACGATTTTCGGCGTGATTATCGGCTTGTCGCTTTTCGGTTTCATGGGGGTAATCTTCGGTCCGGTGCTTCTC
TCCATCTTTATTTTCTGTGCGGATCTTTTCAAACGGCGCTATCTCGATGAAGCTCCGATGAACGAAGTACTTGCCTCGCC
TGCGGAACGTTCGTCGGAATCCGGCAGGGAATGAATTTCCGGCAGTTCTATCGCTGTATGTGCAGAAATCGCAGCGGCAT
CGCTCCCGGCGCAGGCTGTTTCGCGGGTTGCAGTCGTTTGCGAATCCGAATTGCCGGTTGGAACTACGGACGGGGGAAAT
GCCTGCGTATTGTTTGCCCGTTACGGCGAAGGCGGGACCGAGGTTGTCGGCCCGATCTTTTTCGGGGAATGACAGGATAC
TCGGTTTGCTGCGATTCTTGTTAAAGGACGGGGAGGGAATAATCGTGTGACGAAGCCTCTGTTTTTCGGATTATTGTTGT
TGCGGGAGCGGTCGTTGGCTGCGGCCGGCCGATTTGGAGCGGGGGAGTTGCAAACGGAGGTTGTCCGTATGAGGATTTGG
CCGGGTATGCGTGTTTTACTTGAAACCGAGGTGTGATTCATATGTCCGTATCGTGGAATCCCTGGCACGGGTGTCAGCGT
GTGAGCGAAGGTTGCCGGGAGTGTTATGTTTATCGTCAGGATGCTGCCTGGCAAAAGGACGGCGGGCACGTTGCGAAAAC
GGCGGCCTTCGGCCTCCCCGTGCGCCGAAGTCGGGACGGCCGGTGGAAAATTCCGGCCGGGGAGATGGTGTTTACCTGTT
TTACATCGGACTTTCTGCTTGCCGAGGCCGATGTCTGGCGCCGTGAGGCATGGGAGATGATCCGTTTGCGGCGGGACCTG
CATTTTATGTTTTTCACCAAGCGTATCGACCGGTTGTCCGAGTGTCTGCCCGGGGACTGGGGTGCAGGATACGAGCATGT
GACGATCGGTTGCACGGTGGAGAATCAGCGGATGGCCGATTATCGGCTGCCGATTTTCCAGAAGTTGCCGATTCGTCACA
AGATTATCGTTTGCGCCCCGCTGATAGGTCCCATAGATTTGGCTCCGTATCTCGGACCGGAAATCGAACAGGTATCTGTC
GGCGGCGAGTCGGGTCCCGAAGCGCGTGTTTGTGATTATGCTTGGGTGCTCTCCCTGCGGGATCAGTGTGCGGAACACGA
TGTTTCCTTTTGCTTTCACCAGACCGGGGCGCGTTTGCTCAAGGACGGACGTCTGTACCGGATTCGGCGGCAGTTTCAGC
ATATGCAGGCTCGGAAAGCCGGGATCGATTTTAAGGCAGGAGGGTGATGTTATGTGCACTTGCATAAAAAATCCGACACT
GTCAGCAGTGCCGGATTAAATTTAGGAAATGGCATTTTCCCTGTGGGAGGTTAAAAATCCATTTCGATCACGCGATGCTG
TTTGTCGAACTTGATCTCCATTCTGTTGTCGAGTTTTACCTCGGTGCTGCGTGTATCTCTTTCGATCTGTACGATCTTGT
TGTCGGGATAGTTGTCGGCGACGTACTTGGCGATCGGTGCAGGGATGATTCCGGTCGGAACGGCGCTGTACTTGCAATCG
ATGTCGGTCCACTCGCCCTTGCGGTCGAACTCGATCTTGTCGCCGTTTTTGAACGCGATTTCATAGCTTTTCCGAAAATC
GGATTCTTCTTTGGCAAAAGCCACTTTTCGATCCCCGAAATATTTCTTGATGAACTGCTGTGCTGTCTGGGGCAGTTGCG
AAACCTGAATCGGTTTGTCGTTGCCGGCCGAGGCTGTCGTAGCCAGTACCAACATACTTACGAACAATACTACGATTTTT
TTCATATTTTTTACAATTAAAGTTGTATTGTTTATCCTTGCAAAATTGAGGCCTAATTATAAATTTCGTTTTTGATGCAG
ACCGGCGGTTTCATAAAAAAGAGGATCGCTGAATTTTCAGCAATCCTCTTTTCTTGGGGATGAATGCGATTACTCCTTGC
CGGCCAGGGGCGCTGCCTGCGTATAAGTGCGAGTCGCCAGCTCCTTGTCGAGCATGAATACACCCATCTTATCTCCTGAA
ACGAGTTTGAGCGAGTCGATGATTGTCGTGGCGCTCTCTTCTTCCTCGACCTGTTCGTCGATGAACCATTTGAGCATACT
TGCCGTTGCATGGTCTTTCTCTGTAACAGCCATGTCGTACAGGTTGTTGATCATTGCCGTAACCTTCTTTTCATGAGCCA
GCGTATCTTCGAAAGCCTCGAGCTGGCTTCCCCACGATGTTCTCACTTCGGCGATCGGAGCCAGCAGAACCTGTCCGCCG
CGTGCGAGCAGATAGTTCATCAGAATGCGGGCGTGATCCTGTTCCTCGCGGAATTGGATAAAGAACCAGTTGCCGAAACC
TTTGAGGCCTTTCGATTCCGCCTCGACCGACATAGACAGATAGAGATATGCCGACCACATTTCGGCATTGATTTGCGCAT
TGAGTGCGTCTTGTAATTTCTTGCTGATCATAACTATTTTGTTAAATTGTTAAATTTCCTGTTTTTCCGTTATTTTCCGC
GAACTCTTCCGCAGCTGTCGTTCGTCGAAAATGTCGAGCGAAACATTTCTCTTTTTCGGTCGGAGAGTCCCGGAACTCCG
GTTTTGTCGTTGCTTCGTCAATCGCTTTACCCTGCAAAAATAGTGCAAGTCTAAAACGAGGCGGAACCGGCCATTGCCCG
GAGGCTTTTACTTTATGCAAAGATAAGCAAATAACGTCTATTTCGTGCAGATTTTTTATACGATTATTTGATCTCGACAT
AGGGGAAAACAATAAACGATGCCCGACTTTAGTCGGGCATCGTTTGAAAGTATTTTGTTTGAAAAATTAGCAGTTTTCGC
CGTCGTAAGCCCATTTTACATAGATGGAACCCCACGTATATCCGCCGCCGAACGACGCCAGAATCAGGTTGTCCCCTTTG
CAGAGAGCCGCTTCGTATTCATACAGGCAAAGCGGAATCGTCGCTGCGGTCGTGTTACCGTTGCGGTCGATATTGATCAT
ACATTTCTCGCGTCCCAATCCCATACGTTTGGCCGTCGCGTCGATGATACGCAAGTTGGCCTGATGGGGTACCAGATAGC
GGATGTCCTGGGCGGTCAGATGGTGGCGTTGCATCATCTCCTCCGATACGTTGGCCATGTTCGATACGGCTGCCTTGAAA
ACGGCTGGCCCGTCCTGGGTGATCGTGTGCCAGTTGTTGCGCACGGTTTCTTCGGAAGCGGGATAGCGCGAGCCGCCTGC
TTTCATATAGAGGTGTTGTTCGCCCGAACCGTCCGAATGGAGGATCGCATCGATGACGCCGTAACCCTCTTTGTTGGGTT
CCAGCAATACGGCCGCTGCGCCGTCGCCGAAAATCGGACAAGTGTTGCGGTCCTTGTAATCGACGATCGAGGACATCTTG
TCGGCGCCGACGACGATTACTTTTTTGGCATAGCCCGTTTCGATGAACTGGGACCCTGTCGTCAGGGCGAACAGGAAGCC
GCTGCATGCAGCGGAAATGTCGTAGGCGAAAGCGTTTTTACAACCGGCCTGGTCGGCGATCAGATTGCCCGTCGAGGGGA
AAAACATATCCGGGGTAACCGTGGCGCAGATCACGATGTCGATCTCCAGCGGATTAACCCCGGTTTTTTCCAGCAGGTCT
TTGATGGCGCGTGCGCCCATATAAGATGTACCCAACCCCTCTCCCTTGAGGATATGGCGGGTTTTGATGCCGATGCGTGT
CATGATCCACTCGTCGGAAGTGTCCACCATTCGGCTTAATTCGTCGTTGGTAAGCAGATAATCAGGCAGGTAGGCCCCTA
CACCTGTAATTGCCGCTGTAATTTTCTTCATTCGGGGAGCGGTTTAGTTTTTGAAAGCATTCTGCAACTTCGCGGTCACG
CCGGTTTGGGCGCAACGTTCGGTCGTAAGAATCATATTTTTGATTGCCAGCGCCGAAGAACATCCGTGTCCGATGACTAC
CGGGGCGTTGACACCGAGTACCGGCGTGCCGCCCACGTATTCGTAGTTCATATCCCTCCAGAACGGAGTTTCGGGGATTT
TAAGCGCTTTGTTGATCCGGAAAAGCCCCTCTACGGTTTTCAGCAGCGTATTGCCGACAAAACCGTCGCAGACGATCACG
TCGGCTACCTGCCCCGAGAAGAGGTGAGAACCTTCGACGTTGCCGACGAAGTTGAACTCTTCGGATTCTTTCATCAGTTC
ATAGGCCGCCTTGCTTTGGGCGTTGCCTTTGGTTTCCTCCTCTCCGATATTCAGTACCGCGACCCGGGGATTCCGGATCC
CGAGCATAGCCTGGGCGTAAATCGAACCGATAATGCCGTATTGAGCCAATACTTCGGGCTTGCAATCGACGTTCAGACCT
ACGTCGAGCAGCAGGACTTTCCCGCCCGTGACGGTCGGAGCGACCGTGGAGATCGTGGGACGTATCACGCCTTCGATCGG
CTTGACGGCCTGCATCGAACCCACCATCATCGCTCCGGTGCTGCCGGCGCTGGCGAAGCCGTTGATGAGTCCTTTGGCCA
GATAACCGAACCCGACGACGATGCTTGAATTGGTCTTTTGCTGGAAGGCTTTGGCCGGATGGTCGCCCATTTCGATCACT
TCGGTCGTATGTACGATATCGAACCGGTCCGCCGCACAGTTTTCCGCTTTCAGGACTGCCCGAATCCGATCCTCGTCGCC
GAAGAGTACGATCCGGCATTCGTCGCCGATTGCATCGACGGCCATTACGGCGCCTTTGACTGCTGCCTCCGGGGCGAAAT
CGCCTCCCATGGCATCTACACCAATCTTTAACATAATCTGAGATTTGGTTAGTAAAATAGATTACGCTCTTTCGGCTGAA
AATCCGAAAGGGACCCGGCGGCGGAGATTATTCCGCCGCTTTCTTCTCGATAGCCAGCTTGCCGCGATAGAAGCCGCATT
CGGGGCATACCCGGTGGTAGAGTACCGATGCGCCGCAGTTCGAGCAGGTTACGACCGTGGGAACGACTGCTTTGTAGTGA
GTTCTACGCTTGTCGCGGCGGGTTGACGAGATTTTGTGTTTAGGATGTGCCATTTTGTATTATCAATTATTAGTTTAATG
TTTCTTGTCTTTTTCTTCCTGCTCCATCTGTTGTTTGATGGCGGACAGTTGTTCGGTCCATTGTCCGGAGCCCGAGGCCT
CTCTTTCCCGCTGTTGCGTTTCGTTCTCGATCGTTTCGAACTCCTGCTCGGAAACGATGCGGAAGCGTCCCAACATATCC
GGATCGCACTCCCCGTCGGGGTGCACCCGCTGATAGGGCAGAGAAAGGACGATGCTTTCGTAAATATATTGCGTCAGATC
CACGAAATCTTCCGAGGGTGAGAGCCACAAGGTATCTCCGTCGTATTCGCGGACTTCGTCGGAGAATTTCACCAGCAATT
CTCCTTCGTAATCGATCGGAACGGAACAATCGCCCAGGCAGCGATCGCACTCCACCACTACGCTGCCCCGGATCGAAATC
TCGAGGCGAAGCTGACGTGCCGCCCGTAAAAGATTCACCTTCACGTCGCAGTGCCCGCCTTTGATTTCGGTGTTTTCGAA
AAGCCGGAACAGGTCGTCGCCCGCTTCGAAGTCGAACGTATGTTCTCCCTCCGAGAGGCCTTTCCAGGCGATGGAATATT
TTCGTGCGGCGTTCATTTCGATACTTCCAGTCTGCAAAGTTATGAAAAAAACGGAAAAGTACCAAAGGTTTCGCCGGTTT
TAGCGACTCTCCCCGCAGGGACGTGTGCCGGAATGATTCCGAGTGCCGTCTGCCGGCGGTGTATCCGGGAGAGATTGTTG
CCCGGATGTGTGGGACATAGCGATAAAAAAGTTATATTTGTCCTGTGATGAAATCCGTTGAAAAATTTACGGTCGAAATC
CGGAGTGGCTTCGACCAGTGGTGGCGTTACAATGCCGCGCTGATGTGTGGGGCGTTCGATGCCTCGGGTAACCGGATCGG
CTTTGCCTCGGCCGAGAGCCGGGTGGCTGAGATGGGGAGCAATCTGGAGGCACCGCCGGAGGGGTTGGACCTGCATCGCA
GTCTTACGCTCGAAACCGTTCCGTGCGAGCGTATCGTGCTCTATATTTATGTGATCCCTCATACGCTGCCCCGCGACAAC
GAAATCGGGGGACATCCTCCGTTCCCGTTGCAGGTACGGATTCGCTATGGCGACCGGACCGTGCTCGATAAGGAGTATTC
CATCAACCAGTGGGGAGGGGCGTCGATCGAGCTCAAGGTGTCGCAGCCGTGATGCGGGCCTGAGGCCGTAGGCCGATGCG
TCTATGGCCCCAATTTTCCGATCTCCGTTCTGAACCTGTTGCGATCGTAATAAAAATAAAAGAGGTTCTCCAAAATTTTG
GAGAACCTCTTTTTATCCGTGTAACGAGGGATTATTTGTTGTTGTATGCGGCCATCTTACCGATCAGCATAATGATCTTG
TTCGAATAGCCCCATTCGTTGTCGTACCACGAAACGAGTTTCATAAAGCGATCGTTCAGGGCGATACCGGCCTTGGCATC
GAAGATCGACGTACGGGGGTCGCTCGTGAAATCGGTCGAAACCACGTCGTCCTCGGTGTAACCCAGGATACCCTTGAGTT
CGTTCTCCGAAGCGTGTTTAACGGCGGCTTTCACCTCGTCGTAAGTCGCTGCCTTTTCCAAACGCACGGTCAGATCGACT
ACCGAAACGTCGAGCGTCGGAACGCGGAACGACATACCGGTCAGTTTGCCTGCCAGCGCGGGGATTACCTTGCCTACGGC
CTTGGCTGCACCCGTCGAAGAGGGGATGATGTTGCCGATCGACGCACGGCCGCCGCGCCAGTCCTTCATCGAAGGACCAT
CTACGGTCTTCTGCGTAGCGGTAGTCGCATGTACGGTAGTCATCAGACCTTCGATGATGCCGAACTTGTCGTTGATGACC
TTGGCCAGCGGAGCCAGGCAGTTGGTCGTGCACGATGCGTTCGATACGATATCCTGGCCTGCGTAGGTATCGGCGTTCAC
GCCGCATACGAACATCGGGGTATCGTCTTTCGAGGGGGCCGACATAACGACGTATTTGGCGCCGGCCTTCAGGTGGGCCT
CCGACTTTTCGCGGGTCAGGAACAGACCGGTCGATTCAACGATGTATTCTGCGCCTACTTCGTTCCACTTGAGGTTCGCG
GGATCTTTCTCTGCGGTTACGCGGATCTCGTGTCCGTTAACCACCAGCTTGTCGCCCTTTACCTCGACCGTACCGTCGAA
ACGACCGTGTACCGAGTCGTATTTGAGCATGTAGGCCATATAATCGACCGGAATGAGGTCGTTGATGCCTACTACTTCGA
TAGTGTCTGCGTGGGTGCAGGCAGCCCGGAATACCAACCGGCCGATGCGACCGAAACCGTTGATACCAACTTTGATCTTT
GACATGACGTATTTTATTTTAGGTAAATATTCGTTGTCGATTTTCCCTTTCGGAAGAACAAAATTATACACTTTATCCTT
TATAAACAAATATACTCGCAAATATTTCGCCAGAATACGGCGGAAGGCCGGAAAACTTTCCGGCCTTCCGATCGTCAGGC
GTATCAGTTCGTTATTCTCCGTCGGGAGTCATCTGTTTGGCTCGTTTGGCCATGGCCGAAGCGAAGACGAAATCGTTCAG
CTCTCTGTTGCGGGCGTGCAGAATTTCCTCTTTGGTTCCTTCCCACCACTTGCGTCCTTCGTGGATATAGACGATCTTCT
CGCCGATCTCCATGACCGAATTCATATCGTGGGTGTTGATGATCGTGGTGATGCCGTATTCCTGGGTGATCTCGTGGATC
AGGTTGTCGATCACGATCGAAGTCTGGGGGTCGAGGCCCGAGTTGGGTTCGTCGCAGAAGAGGTATTTGGGATTCAGCAC
GATGGCCCGGGCGATGGCCGCACGCTTGATCATACCGCCCGACAGTTCTGCGGGGTAGAGGTGATTGGCTCCGTTGAGCC
GCACGCGCTGGAGGCAGAAATTGACCCGTTCCATCTTCTCCTTTTCGCTTTGCTCGGTGAAGAGGTCGAGCGGAAGTTTG
ACGTTCTCCTCGACGGTCGAGGAGTCGAGCAGCGCACCGCCCTGGAAGAGCATGCCGATATCGCGGCGGATCGCCTTTCG
CTCCTTGAATCCGAGGGCCGTGAAGTCGATGTCGTCGTACCAGATACTGCCGGAATCGACTTCGTGCAGGCCCACTAGAC
ATTTGAGCAGCACCGTCTTGCCCGAGCCGCTCTTGCCGATCACCAGGTTGGTCGTGCCGGTGTCGAACTCGACGCTGACG
TCGTCGAGAACGACGCGTCCGTCGAAGGATTTCGAGATATGGTCTACCTTGATCATATAAGCAGGATTTGGGTGAGAATC
AGGTTGAAGATCATGATGACGATCGAGCTGGCCACGACCGCCTTGGTCGAGGCGGCCCCCACTTCGAGCGAGTTGCCTTT
GGCGTAGTAGCCGTAGAAGGCTGAAATCGAGGTGATGATGAAGGCGAAAACGGCCATCTTGATAAGTGTGTAGGTGATCG
AGTAGGGTCGGAAGTCGTACAGCAGGCCCTGCACGTAGTCGTCGGGAATCATGATGCCCGTCAGCGCTGAAATCAGGTAG
CCGCCCGCAATACCGATCAGGATACTCAGGATCGCCAGGAAGGGGAAGAAAAGCACGGTTGCGACGATCTTCGGCAGGAT
CAGGTACGACGCCGAATTGACACCCATGATTTCCAGGGCGTCGATCTGTTCGGTAATGCGCATCGTGCCGATTTCGGAGG
CGATGCTCGACCCTACCTTGCCGGCCAGGATCAGGGCTACGACCGTCGAGGAGAACTCGAGGATCATCGTCTCGCGCGTG
GCGTAGCCGATGATGTATTTGGGGATGAACGGCGATTCGAGGTTGATCGACATCTGGAGCGTGATGACCGCACCGATGAA
AACGGAGATGATCGCCGTCAGGCCGATCGAGTTCAGTCCCAGCGACTCCATTTCATAGATGATGCGACGGCGGTAGATCG
CCCGCTTCTCCGGCCGGGAGAAGACCTTGCCCATCAGGATAAAGTAACGGCCGATCAGTTCGAAGATTTTCAGCATAACG
TTTTTTACTGCTTGTCCGGGTCGTTTTTGTCGGTTTCTGTTGCGGGGACTTCTTCGAATTCGATGTAGTCGCCCACGTCC
TTGTGGACGCGTTTTTCACCGGCACCTTTCGTTTTGCGGATATGGATTTCGCCTTCGCGGGCATTGCCGGCAGGACCGCC
GGATCCTCCGGGACCGAAGCCCTGACCGCCGAATTGATCTTCCAGGTCTTTCCGCATGCGGTAAATTCTCCAGCGGAAGG
AGAGAAGGAGGATAATGGCCAGCACGACCAGGCCCAGGAGTGCATAGAGAACGAACATGGCGATACCGCCCAATACCGAA
GGGGCAAAGAGCGCCAGCAGGAAGATCAGCAGACAGAAAAGCGGATTGCGCCGGATGAAGCCGACGATTCCGTCGATGAT
TGCTATCAGTAGATTCATTGATTCAGTGTCATTGATATAAGGTGTTGCAAAGGTAGTGAAAACGAGGACAGAATAAAATA
AACGGGTTTATTTTTTATGTCGAGTGGCTTCCGGCTTTCCCAAAAGGTAGTGAAAACACCGATATCCGCCTTCTATAAAG
GTAGAAAAAATCGGTCATTCCCGGAGAATCGGTGTGATTTCTCGATTAAAAGTGCTAATTTTGAAGCCTGAAATCAAATC
TGCATCGGAATATTATGTTGTTGAACAAACTTACTGCCATTTCTCCCGTGGACGGTCGCTACCGAAATCAAACGGAGAAA
CTGGCCGATTATTTTTCGGAGTATGCCCTGATTCGCTACCGCATTCGGGTCGAGGTCGAATATTTCATCGCCCTGTGCGA
GTTGCCGCTGCCGGAACTGTCCGGGGTCGAAAAGTCGAAATTCGAAGCGCTGCGGGCGCTCTACCTCGATTTCTCGGAGG
CGGATGCACTGCGTGTCAAGGAGATCGAAGCCACGACCAACCACGACGTCAAGGCGATCGAATATATTCTGAAGGAGAAG
ATGGAGGCGCTCGGCCTTTCGGCCTACAAGGAGTTCGTGCATTTCGGCCTCACTTCGCAGGACATCAACAACACCTCCAT
TCCGCTGACTATCAAGGATGCGCTCGCGGAGGTTTACTTCCCCGCAGCGGCCGAGGTGCTTGACCGGCTTCGGGAGATGG
CCCGCGAATGGCACGACGTACCGATGTTGGCCCGTACGCACGGCCAGCCTGCGTCGCCCACCCGTTTGGGTAAGGAGATG
CTGGTCTTCGTCGAGCGGCTTGAGAAGCAGTTGGCGCAACTGCGCACGCTGCCCGTGCCTGCCAAGTTCGGCGGTGCGAC
GGGCAATTTCAACGCGCATCACGTAGCTTATCCTGCGGTGGATTGGGTGGCTTTTGCCAATGGATTTGTGAACGACCGCC
TGGGGCTGGAGCGTTCGCAATATACGACCCAGATCGAGCATTACGACAACCTGGCGGCGATTTTCGATAACCTCAAACGC
ATCGACACCGTGCTGATCGACCTCTGCCGCGATATGTGGATGTATATTTCGATGGAGTATTTCAAGCAGCGGATCAAGGC
CGGCGAGGTGGGTTCGAGCGCGATGCCTCATAAAGTGAATCCGATCGACTTCGAGAATGCCGAGGGGAACTTCGGTATCG
CCAATGCGATTTACGAACATCTTGCCTCGAAGCTGCCCTTGTCGCGTTTGCAGCGCGATCTGACCGATTCGACCGTGTTG
CGCAACGTCGGCGTGCCGATGGCCCATTCGCTCATCGGCCTGCGGTCGCTGCTCAAGGGGCTCAATAAGCTGCTCCTGAA
CCGCGAGGCGCTCGACTGCGATTTGAAAAACAACTGGGCGGTCGTGGCCGAAGGTATCCAGACCGTGCTGCGCCGGGCGG
GTTATCCTTCGCCTTACGAAGCGCTCAAGGCGCTTACACGCACCAACGCACACATTACGCGGGAATCGATCGCCGAGTTC
ATCGAATCGCTCGACGTGGCCGAGAGTGTGAAGCAGGAGTTGCGGGCAATCACTCCGCAAAGCTATACGGGAGTATTCGA
ATAGCCGTTCAGCTGGAAAGGAAATCAATTCACCATAACAAGGAGTCCTCGTTTTCGGGGATTCCTTTTTTATCTTGGCA
ACTTTGTATGAGGTGCGGTTTTATCCCGGATCTGTTTCGTGTGTCGAAACGTTGTCGGGAGAGGCGATTGTCTGTCGCTT
GCCGTGGCGATTATAGTCATGACCTTCTCTGAATTTTCTTTTCGAAGGGAATCTTCGGATACAATGCGGATTCCGAATTA
TTTTTTGGCATTGTCTTTGTAATAATCTATTCAATTATAAAAAAGACTGATTGTGAGAACTGTATTGAGATTTTTATTTC
CTGCGAAAAGTTGTTCTGCGAAGGCATCGGGCATTTTGTTGGCATCCCGCATGATTTTCGGCGGACTGTTGTTTTCGCAT
GGCATTGCCAAGTGGAGTAATTTCGATACGATGTCCACGATGTTCCCCGATCCGCTCGGGATCGGCAGCAGTGCTTCGCT
GTCGCTGGCAATCTTCGGCGAAGTGATCTGTTCTCTGGGATTTATCGTCGGTGCGTTTTACCGGCTGGCATTGATCCCGA
TGATCTTTACCATGTGCATTGCATTTTTCGTTATTCACGGCGCAGATCCGTTTGCGGTGAAAGAGCTGGCACTGGTTTAT
CTGGCGATTTTCGTCTTGATGTATATTGCGGGTCCCGGAAATTATTCGGTGGACCGTTTGATCGCTAAAAAAATCGGCGG
CGGGAAATAGCGGCCGAATCGGTGCAATGATGCCGAATTTTTATCATTAGTTAATCAATAAGATCTCGGGCGGCCAGGCT
GCCGTTGTTGCAAATGCACGTTGGATGCTGCATATTGCCGATAAGTGCCAATATCCATTTGATTCGATGCGGGAAGGCGA
AAGGTGCCGATGCAGGGCGCCTTTCGCTGTATTCGTACCCGTTGTTCGTCCGGGGTTTCGAGTTTGTTCGACGCTGTTCG
GGCAGCTTGCGCCCGTTAAATGGAAAAATATCTGTTCGGGGTCGATAATTGTGTGAATACCCGGTTGTCGAATTGATTTT
TTATTTATATTTGTAATATCAAAACACGGGGTATGCCCCGGTAAGGCGTAAATAAACCCGGATATTGCTTTGCAGCCTAT
TTGCCGCAGGCGGATTTCGATTCGGTCCGGTTGCGTCTCGGCGTGAAGGTAATAGAATAGGTTTATCCCGGATTGTTAAT
GGATTGATAACACAATTATAAAAATACCGATATGAAAAAACTCTACTTCTTCTGCATAGCGCTCGTGGCGCTGATGCTCG
CATCGTGTGGCGGTAAGGATTACCGCGAGATGCTGCCGGCCGACTCTTTCGTGATCGTTTCGATCAATCCCGAATCCCTG
TCCCGGAAAGCGCAGGTCGGCGATTTTACCCAAAGCGTTTATTATAAGATGGCCGAGCAAGCTTTGGCCGATGCGCCCGA
AGAGGAGCGCGGACGCATCCTCTCTTTGTTGGCGCATCCTTCGGAAACGGGGCTGGATGTGGGCAGCGACGTGTTTATGT
TCGTGACGATGGAGAATGCGTCGCAGACAGGCAATCCTACGGTCGGCGGTTTGTTCAAGGTGGGTGATCGCAAGAAGCTC
GATAGTTTCCTGGGCTGGCTTTCGCAGAAGAGCGGTTTCACCTCGTTCGAAGAGGATGGAATCACCTTCCTTGCCAATAC
GCAGGGCGCGGATATGCCTGTCGTCGCTTATGACGAAACGGCCCTTTTGGTCTATACCGCTCCCGTTGACAATGATCAGG
CGAAAGCTGCCGCCAAGAAGCTCTTCGCCCAGAAGAAAACAGAGAGTCTGATGGGCAATTCGCAGCTGGCACAGGCCATC
GAGCGTCCCAGCGATATGAAGTTCGTGATGGATTACGGTTCGGTTATGGCGGTAGCCGGAGAGCAGATCGGCACGGCCGG
ATTGTCGGGTTTCGAGTTCCTGAACAAGATGTCGATGGCGATGCCGGTCGATTTCGAGAAGGGTAAGATCGTGGCCGAGG
CGCGGATTCTCTTCAGCGACAAGGAGGCCGAAAAACAGTATATGGAGATGGTGGCGGCTCAGCGTAAGATGGACGGCGAT
TTTCTGAAGATGCTGCCTGCGGAGAATGTAGCGACGCTCGCGGGCAGTATGGACGGCACCAGAACTTACGAAATGCTTCA
GAAAATTCCGATGTATTCGATGGTCTTCGCCATGGCTCCGCAGGTGAAGCCGATCATGGAGGCGATCGACGGCGACATCG
CTTTGTCGTTCCACGGGATGACGGACAACGGCCGGATGCCGGAGCTTTCGCTGATCGCGGAGCTGAAGGATCCGGCGATC
ATGGAAACGATCAAAGGGATGATTCCCGTGCCGATGCAGGAGATGGCTCCCGGCCAGTATGCGTTGAGCCCGGATGCCAA
TACGACGATCTATTTCGGTTTGAACGACAATACGTTCTATGCGACGACCGATTCCGACGCCCTGGTATTCCTGACCGGAG
CACAGACCTCTGCATACGAGGCCGAGGTCGGCAAACTGTTCCGAGGCTCTTACGGTACGATGTTTGTCGATTTCCCGGCC
GTGCGCAGCCTGATCGAGAGCCTGATCGCACAGAACCGGCTCGATCAGTCGGCAGCCGCATCGCTCATGGCGCTTTCGTT
GTTCGATACGCTGGAGATCACCGGCCGTACGGAGCGTCAGGGCGAGCTTGTCCTGAATATGACGGATAAGGATAAGAATG
CCGCCGAGGTTCTTTACAAGACCATCGAGGGCTTTGCCCAGATGTTCGCGGCGACTATGTTTTAAGTCGGAAGAGTCCGG
ACAGTCGTTTTGCGGATTAACGGGTTTTTCCCGGAATAGCGGCGGCTGTGCGAGGCGATATTTTGATATTTCGTTCGACG
TGGACGGCGAGTGCGGTCGAGTTTCGTGCTGCCCATGTTGGAGAAAAAGGATCGATCATTCGACTCTGCGCGGCTGGCAT
TTCGCCTGCCGCGCAGTCGTCGTAATGTTCCCGGCTCGTGGGCGGGTTCGCCTTCCTGCCCGGCGGGGTGAATGAAGAAG
GAGATTGGACGATGGATAAAATCGGATTGCGGCAGGTGCTGCCGGATGTTTTTGCGGATAATCCGCCCGTGGGGTCGGAG
ATTTGGCGGAGGGATGTAACGTTCGACAAGGGACGTGTATATCTGGTCGAAGCGGCTTCGGGATCGGGAAAGTCGTCGTT
TTGTGGCTATTTGTACGGCTACCGGCGCGATTATTCGGGAACGATTCTTTTCGATGACCGGGATATTCGCGAGTTGAGCG
TCGGGGAGTGGAGCGGCCTGCGCTGCCGTTCGCTTGCGATGATGTTCCAGGGACTGCGTCTTTTTCCGGAGTTGAGCGCC
GTGGATAATGTGCGTCTGAAGAACAACCTGACGGGCCGCCGCTCCGAGGCGGAGATTGCCTGGTTGTTCGAGGCGCTGGG
TATTGCCGAGAAGCGGGAAACTTCGGTGTCGAAACTCTCCTTCGGGCAGCAGCAGCGCGTGGCTTTCATTCGGATGCTTT
GTCAGCCGGCGGATTTCATGTTGCTGGACGAGCCGATGAGCCACCTCGACGAGCGGAATGCTGCGGTCATGGCCGGAATT
CTTCTGGAAGAGGTGCGGACGAACGGCACGGGGGTCATCGTCACCTCGGTAGGCAAGCGTTTCGAGATCGAGTACGATAA
AGTCTTTTCGCTATGAAACTGATCTGGCAATTACTCCGTCAGCACGTCAGCGTGTTGCAGTTGGCGGGCTTTCTGGTGAC
CAATCTGGTCGGCGTGGCGATCGTGCTTACGGCCGTACAGCTTTACCGGGATGTGACGCCTGCGCTCCAGGCGCCCGATT
CGTTCCTGGACAACGATTTCATCATTCTTACCAAAGAGGTCGAAGGGGCCGGCATCGGAAAGACCTCCTTCACGCAGACG
GAGCTGGCCGAACTTGCGGAGCAGCCCTTCACGGAGGCGCTGGGCGAGTTTACGCCGGCACGTTACAGCGTGATGGGCGG
GATTTCGTTGGCGGGGATCGGCATGCGGACCTACCTGTTTTTCGAGAGCGTACCCGACCGTTTCCTCGATGTCCGGAGCG
ACGAGTGGGGTTTCGAGGAGGGGAGCGAGTTCGTGCCGATCATTCTGCCTCGCAATTATCTGAATCTTTATAATTTCGGA
TTCGCTTCGACGCGCGGATTGCCGCAGGTGAGCGAAGATCTCGTGCGGGGTATTACCCTCGATCTGGATCTTTCGGGACG
GGGGCAGTTCCGAAATCTCAAGGGGCGTGTCGTGGCTTTTTCCAACCGCCTGAATACGATCCTCGTTCCGGAGGAGTTCA
TCCGCTGGTCGAACCGTCGGTTCGCCGATAAACCTGCGGCCGATCCTTCGCGGATCATTCTGGAGGTGCGGAACGCTGCG
GACGACCGGATCCATGAATACCTTGCGCTCCACCGCTACCAGATCGAAGGAGGTGCCGGCGACGAAGGCCGGGCGAGCTA
CTTTCTGCGCATGGCGACGGGAGTGGTGGTCGGCGTGGGGCTGTTGATTACCGTACTCTCCTTCTTCATTCTGTTGTTGA
GTATTTTCCTGATGCTGCAAAAGAACCTGAAGAAGCTCGAAGACCTGTTGATGCTCGGCTATACGCCTGCGCAGGTGGCA
CGGCCCTATCAGTTGCTGGCGCTGGGGCTGAACGTGTCGGTGCTGGCGTGCGCCGTGCCGGTGGTCGTTTGGGTGCGGTC
GAAATACCTCCCGATGGTACGAATGCTCGGTGAGGATTATGCGGCGCCCGGGATCTGGGGAATGCTTCTGGCCGGGATCC
TCGTGGTCGGGGCGGTAGTGTTGATCGATATGCTGGTGATCCGTCATAAGGTGAACGGACTTTGGACACAGCGGTAGCGT
CGTGATGCAATAATGATAAAAAGAGCAGCCTTATGGCTGCTCTTTTTCATATTCGCTAATGCGCCCAGGATTCGAAATTC
CAGGTCAGTTCGAGCCGGTCGAGTCCGGCCGTCGTGCAACGGATGTTGCCGTGCAAGCCTTCCGAAGACGGGTTGATGTT
GGCGAAAGCGTTCCAGCCCGCGACGAAGGAGCAGTCGTTGTAATAGTAGGAGGTCGTGGCGCCGGTTACTTCGAAAGGAC
GGTCGGCATACTGATAATAGACGAAGGCTTTGGAGGCCGAGGAGCCTTCGCCCGACCAGTCGGAGCGATAGATACGTCCG
ACTTTTTCATCGCCCCGGTAAGCGATGAAATCCCCGAGGGTCGCCACGAGTGCTGCCGGGTCGCTTGCGGTGCCGGGCCA
GTATCCGGCCATGTTACCGCCGCGCCGGTCCGCGACCTGCAACTGTTCGGCAGGAAATTCGAGGGGAAGTGCCAACGTTG
CCGCTCCGTTCTCGTACGGTGCCTCGACCGTGGCGATGATACTCCAATCTACACCCGTGATTTGGACCGCGATCCGGTCG
AAAGTCGTCTTCGGGGGAAGATTTCGGATGTCGGTAATTACCAGCGGATAAGTTTTCGGCTCCGGTTTCGGTTCGGGCAA
CGGGGTCGTGGGATCCGGTGCCCCTTCATTTTCCTGGGTGTCGTTGCATCCGGCTGTCAGGAGTACCGGGGCCAGCAGTG
CGAGTAATAGGGAGCAGAGGCTTATTTTTCGGTATGGGATAATTCTGGTTATCATAGGTGTAGGTCTTTCTTGGTTGTCA
GAGGCGGCGGTTCGTGCGGATTTCGGTCAGCCGGGTTCTGTGCGGTGCCGATTCCGGGAACAACCATAAGGCATACCATC
GGAAGTGTCGGCGACATAGATGGCTTATGGCTCTTGCAGATCGGCGAACCAGTAGGTGTAGGTTTTCTCCGTGCCGTCGT
CGAGCCGTATGTCGTAACTTCGGGAGAAGGGACTCCCCAGCCGGAACCGGACGGGCGTGCGGAAAATCGGGCCGTCGTAA
CAGAAGGTGTGGTATTCTCCGTTTTCGCCGTTGGGATCCGTCCCCGCAGGCAGGGAGGCGATGAAATCGGAGTCGATGGT
CCGCCCGATGGCTGCGGCTCCCAGTCCGTCGGCCATGGTCGTTACTACGACGGTTTGCAGGCCTGAGGCCAGGAAATCGT
GCATCACGGTTTCGGAGCTGCGGCCCCAAAGGGGTTCGACGACTTCGATGCCGTGCGGAGCGAGTTGCTGTTCCCGGTAT
TTGCGAACGTCGTGCAGGAAGATGTCTCCGAAGATGAAGTGCGTTACACCTTGTGCTTTGAAATGCGCGACGGCTTGCGA
CATAGCTGTCTGATAATCCTCCATATCGCCTTTGGGCGTGAGATCGACCGCATGGAGGGGAATGCCGATGCTTGCGGCCT
GTGCCTGTAAAAGGGGAAAAGGGATCCCGTGCATGGTCGAGCGTCGGGTGTCGTGATTGACGGTCGTCAGCAGGGCGACG
ATTTCATAGCGCTGCGATTCGATGGCACGCCACAGCGCATGGGCGGAATCCTTGCCGCCGCTCCAGTTAAAAACAGCCTT
CGTACGTTCCATACGGCAAAATTAGTCGATCGGAGGAAATTTCGTGTATCTTTTAGGGATAAATCAGAGTGTGTGGTAAT
GATTGTCATGATAAAATGATGAATTTCACCGTCTTTTGGAGATTCTCCCAAGACGACATTTGAATAGGACGTGCCGTGAA
ATACTGCTTTGTATCGTTTTCATATAAATTTTTTTGCTGTGGGACGTCGATTTGTGCTTTCGGTTTGGTTGTGGTATGGA
CTTATTTGCGACTTTTTCTGCGTTCCGGATAAAAAAGTCCGCGCAACTATTTTTTAATTCCCGAAAGAGTGCTATATTTG
CACCCGATTTCGCGTTCGATTTCGATCGCCGAGAACGTTCTTTGAGAGGAGTGATAAAATAAAATGATCAAATTTTTGGT
TGTTAATTTTATTTTCCTTAATTTTGCAATCCAAATTGGTCTATATGCCGATGTAGCTCAGTTGGCCAGAGCAGCTGATT
TGTAATCAGCTGGTCGGGGGTTCGAATCCCTCCATCGGCTCCAAAAAAACCTTGCGGAGCCGACACGGTGGAGTTAGCGA
AAGCGGTTTAGAAACATAAGGGAAGTTACCAGAGTGGCCAAATGGGGCAGACTGTAAATCTGCTGGCTTATGCCTTCGGT
GGTTCGAATCCATCACTTCCCACATAAAAAGAGTGCCGAACGGGTTGTCTGTATTTCCGAGTCGATCGGGAAGGGGAAAC
TCCTTGCGGTGCGTTTTTGCGGAAGTAGCTCAGTTGATAGAGCATTAGCCTTCCAAGCTAAGGGTCGCGAGTTTGAGCCT
CGTCTTCCGCTCCAGAAATGCAGTTGACGCGTGATGCAAACCTCTTTGAGGAGAGGTATTGCGTCGCTCGTCACTCTTGC
GAAACGACAGACGTTTTGAAGAGCAGAATTTTTATAAAATCTTAATACTTTTATACTATGGCAAAAGAAAAATTCGACCG
TTCCAAACCGCATGTGAACATCGGTACTATCGGTCACGTTGACCACGGTAAGACGACTCTTACTGCAGCGATCACCACCG
TTCTGGCTAAAAAAGGCCTTTCTGAGCTTCGTTCGTTCGATTCTATCGACAACGCTCCCGAGGAGAAAGAGCGTGGTATT
ACGATCAACACTTCGCACGTTGAGTACCAGACTGCAAATCGTCACTATGCACACGTTGACTGCCCGGGTCACGCCGACTA
TGTGAAGAACATGGTTACCGGTGCCGCACAGATGGACGGTGCGATTCTGGTTGTTGCCGCAACCGACGGTCCGATGCCTC
AGACCAACGAGCACGTGCTGCTGGCTCGCCAGGTGAACGTACCGAAGATCGTTGTGTTCCTGAACAAATGCGATATGGTG
GACGATCCCGAGATGCTCGACCTGGTCGAGATGGAGGTTCGTGATCTGCTGAGCAAATACGACTACGATGGCGACAACGC
TCCTATCATCCGTGGTTCCGCACTGGGTGGTCTGAACGGCGAGGCTAAGTGGGAAGACAAGATCATGGAGCTGATGGATG
CGGTTGATAACTATATTCCGATTCCGCAGCGCGAGAACGAGAAGCCGTTCCTGATGCCTGTCGAGGACGTATTCTCGATC
ACCGGCCGTGGTACCGTGGTTACGGGCCGTATCGAAACCGGTGTTATCCACGTAGGTGATCCCGTTGAGATCATCGGTCT
GGAGGAGAAGACGCTGACTTCGACTTGTACGGGTGTGGAGATGTTCCGCAAGTTGCTCGATGAGGGCGAGGCCGGTGACA
ACGTAGGTCTGCTGCTCCGCGGTATCGACAAGAAAGAGGTTAAGCGCGGTATGGTTGTCGCTAAACCGGGTTCTATCACT
CCGCACACCAAGTTCCAGGCTGAGGTTTATATCCTGAAGAAGGAAGAGGGTGGCCGTCACACGCCGTTCCACAACAAATA
CCGTCCCCAGTTCTATCTGCGTACGATGGACGTAACCGGTGAGGTTACTCTTCCCGAAGGCGTAGATATGGTGATGCCGG
GCGACCACGTAACGATCACCGTTGAGTTGATCTACCCGGTTGCACTCAACGAAGGTCTGCGTTTCGCAATCCGCGAGGGT
GGCCGTACGGTAGGTGCAGGTCAGATTCTGAAGATTCTCGCCTAATCCCAGGGATATTTCAGTAGTGCAGGGATTGACTT
GCACTACTTTTTAGGAGCATAGTTCAAGGGTAGAATAGCGGTCTCCAAAACCGTTGATGGGAGTTCGAATCTCTCTGCTC
CTGCTAAAATAAAGTAAGAAGAATATGTTCAATTACGTAAAAGAATCTTATAACGAATTGGTTCATAAAGTGACCTGGCC
GACGTTCGCACAGTTGCAGAACTCGACGGTAGTGGTGATGGTCGCTTCGTTGATCTTCGCCATCGTGATTTTGGCGATGG
ACATTTCGTTTGAGAACATTATGGAGGCTATCTACAGGACCCTGGCTAAGCTCGGTCGTTAATTGTTTTTGTGACCATGA
GCGAAACAGCGAAACAGTGGTATGTAGTTCGTACGATCGGAGGCAAGGAGAATAAGGTAAAAGAGTACATCGAATCCGAA
ATCCGCCACAGCCACCTGGAAGAGTATATTTCGCAGGTGCTGATTCCGACCGAAAAAGTCTATACGATCCGTAACGGTAA
GAAGGTTTCCAAAGAGAAGGTTTCTTATCCGGGATATGTATTGATTGAAGCCGCCTTTGTCGGTCAGATCCCTATTATCA
TTCGTAATATTCCCAACGTGCTCGGTTTTTTGGGTGACACCAAGGAGGACAGCCGCAAGATGATCGCTACGCCCCTGCGT
CCGCAGGAGGTCAGCCGCATCCTGGGGCGTGTCGATGAATTGAGTTCGATGGAGGAAGAAAACGAAATACCATTCTTTGT
CGGCGAAACCATCAAAGTTACAGATGGTCCTTTTTCAAGCTTCCAAGGTACCATTGAGGCCGTCGACAACGAGCGCAAGA
AACTCACGGTATCGGTGAAGATATTCGGGCGCAAAACTCCTATGGAGTTGAGTTTCACACAAGTTGAAAAAGAATAATTA
ACCAAGGAAAACTATGGCAAAAGAGGTTGCTGCATTTATCAAATTGCAGATCAAAGGTGGTGCTGCCAATCCTTCTCCCC
CGGTGGGACCAGCATTGGGTTCAAAAGGAGTCAATATTATGGACTTCTGCAAGCAGTTCAATGCCAGAACACAAGACAAG
GCGGGAAAAGTTCTTCCGGTCATCATCACGGTTTACAGCGACAAGTCGTTTGACTTCATCGTAAAACAGCCGCCTGTAGC
CATTCAACTCAAGGAGGCAGCCAAAGCTAAATCGGGTTCCGCACAGCCCAACCGCGACAAGGTCGGTCAGGTGACGTGGG
ATCAGGTGCGTGAGATCGCTCAGGACAAAATGTCCGATATGAACTGTTTCACGATCGAGGCTGCTATGCGTATGATCGCT
GGTACTGCGCGCAGTATGGGTATCAACGTCGTTGGAGAATTTCCTAACAAGTAATTGCAATTACAAGAATGAGTAAGTTG
ACAAAAAATCAAAAAATTGCCTACGCGAAGGTCGAGCCCGAAAAGGCTTACAAGCTTACGGAGGCCGCAGCTCTTCTGAA
GGAGATTACTTTTACGAAATTTGATGCTTCGGTGGATGTTGATGTGCGTCTGGGCGTGGATCCGCGTAAGGCCAACCAGA
TGGTGAGAGGCGTTGTGACTCTTCCTCATGGTACGGGTAAGCAGGTACGGGTTCTCGTGCTCTGTACTCCGGAAAAAGAG
GCCGAAGCGCAGGCTGCCGGTGCCGACTACGTAGGTTTGGATGAATACGTCGAGAAGATCAAGTCCGGTTGGACGGATAT
TGATGTGATCATCTGTACGCCGAACGTGATGGGTAAGGTGGGTGCGCTGGGTCGTATTCTGGGTCCCCGCGGCCTGATGC
CGAACCCCAAGACCGGCACGGTTACGATGGAAGTTGGAAAGGCTGTAAGTGAGGTAAAATCGGGTAAGATCGACTTCAAA
GTGGACAAGTTCGGTATTATCCACACTTCAGTTGGTAAGATTTCGTTCTCTGCGGAGCAGATTGCCGATAACGTGAATAC
GGTGCTCAGCATGATTATGAAATTGAAACCGGCTGCAGCGAAAGGTTCTTATGTTAAGAGTATTTTCCTCTCGACGACTA
TGAGCCCTGGCTTGCAGATCGATGCTAAATCAGTAGAAACTAAATAAGAGGGAGGATTTAAGAGATGACGAAGGAAGAAA
AATTGGTTGTCATTGACAGCCTCGCCGAGCAGCTCAACGAGTATCCTCACTTTTACATTACGAACATCGAGGCTTTGAAT
GCCGAGCAGACTGCGTCGTTGCGTCGCAAGTGCTTCGAAAGCGACATCAAGCTGGTGGTCGTAAAGAACACGCTTCTTGC
CAAAGCGCTGGAGCGGGTGGAGAAAGCGGATGCTGATTTGGTGAAAGTATTGGAGGGTTCGACCTCGGTAATGTTCGCCC
ACACGGGCAAGACGCCTGCGGTGCTGATCAAGGAGTTCCGCAAGACTTCCGACAAGCCGGTACTGAAAGCGGCGTACGTG
GAAGGCTGCGTGTATGTAGGCGACAACCAGTTGGACACTCTGTGCAACATTAAGAGCCGGGAGGAGCTTATCGGCGATAT
CATCGCCCTGCTGCAATCTCCTGCGAAGAATGTTATCTCTGCATTGCAGTCTAATGCAGGCCAAAAGATTGCGGGTATCG
TAAAGACGCTCGAAGAAAGAAATTAACAAACAAGAATTCAAACAAAATTTAATAAGATTGAACTTATGGCAGATGTAAAA
AAATTAGCTGAAGAATTGGTAAATTTGACAGTTAAGGAGGTAAACGAGTTGGCTACGATCCTCAAAGAGGAGTACGGCAT
TGAACCCGCAGCTGCAGCCGTTGCTGTTGCAGCGCCTGCTGCCGCCGCCGGAGAGGCTGCTGCCGCTGAGAAGAGCGCAT
TCGACGTGATTCTGAAGAACGCTGGCCAGTCGAAGCTCCAGGTTATCAAAGTTGTGAAGGATATCGCAGGCCTGTCGCTG
GGCGATGCCAAGGCTTTGGTTGATGCTGCTCCGAAAGCAATCAAGGAGGGTGTTTCCAAGGAGGAGGCCGAGTCGATCAA
GGCTCAGCTCGAAGAGGCAGGTGCTGAAGTTGAGGTTAAGTAGTTTCTACTTAAAAGTTTCAGGACAAACTCAGGGTATA
GGGCTTACGCTGCTGTAAGCTCTATGCCTTTTCTGGTCTAAAGATTAGAAGTGCCGACAGGAGCTGTGTCTGGTCTTTGG
AAGTTTGGATGCTCTCAGGGTGTAATCTGTTTACACTGGGGGCATTAGCGGGATTAGAAGAGGTCCGCTGCGGGGGCTTC
CCCCGGAATACTTAAACCTTCAACTTTAATTTGGATTTTACCGATGTCCACGACAAAAACACAACAAAGAGTTAGCTTTT
CGACAGTCAAGAACCGGGTGCCTTATCCCGACTTGCTGGAGGTACAGCTTAAATCGTTCCGGGATTTTTTCCAGATGGAC
ACCACGGCCGAGAATCGTAAGAACGAGGGGCTGTATAAGGTGTTTCAGGAGAATTTTCCCATTACCGATACCAGAAACAA
TTTCGTTCTGGAGTTCATCGACTACTATATCGACCCGCCCCGCTATTCGATCGAAGAGTGTCTGGAACGCGGCCTGACTT
ATAGTGTTCCCTTAAAAGCCAAATTGAAACTATATTGTACCGATGACGAGCACGAAGATTTCGGCGTGGTCGTGCAGGAT
GTCTATTTCGGTACGATTCCCTATATGACCGAACGTGGTACGTTCGTCATCAACGGTGCCGAGCGCGTCATCGTTTCGCA
GCTCCACCGCTCGCCGGGCGTGTTCTTCGGACAGAGCATGCACACCAACGGTACGAAGCTCTATTCAGCTCGTATCATCC
CGTTCAAGGGATCGTGGATCGAGTTCGCTACCGACATCAACAACGTGATGTACGCGTACATCGACCGTAAGAAAAAGTTG
CCCGTTACGACCCTGCTGCGTGCCATCGGTTTCGAAGCCGATCAGCAGATCCTCGAGATTTTTGATCTCGCGGACGAAGT
GAAAGTGACCAAAGCCGCTCTGAAGAAGGCCGTCGGCCGCAAGCTGGCCGCCAGGGTTCTTTCGACCTGGGTCGAGGATT
TCGTGGACGAAGATACGGGCGAGGTGGTTTCGATCGAACGTAACAACGTGATCGTTGACCGAGAAACGGTGCTCCAGGAA
GAGCATATCGACCAGATTATCGAGAGCGGTGCCAAGACGATTCTGCTGCATAAGGAGAATCTGTCGGGTATCGATTTCTC
TATTATATACAATACTTTACAGAAAGATCCGTGTAACTCCGAAAAAGAAGCCGTGGTGTATATCTATCGCCAGTTGCGTG
CTTCGGAGCCGCCCGACGAGGCTACGGCCCGCGACGTGATCGAGAAGCTCTTCTTCTCGGACAAGCGTTACGACCTGGGC
GATGTCGGCCGTTACCGGATCAACAAGAAGCTCGATTTGGACATCGATCCGGCGATCCGCACGCTGACGCGCGAGGATAT
CATCGCCATCATCAAGTACCTGATCCAGCTCATCAACTCGAAAACCGAGGTGGACGATATCGACCACCTCTCGAACCGTC
GTGTCCGCACGGTGGGCGAGCAACTTTCGAACCAGTTTTCGGTAGGTTTCGTGCGTATGGCACGTACCATCCGCGAGCGT
ATGAACGTGCGTGACAACGAAGTCTTCACGCCGGTCGATCTGATCAACGCCAAGACGCTCTCTTCGGTGATCAATTCGTT
CTTCGGCACTTCGCAGCTTTCGCAGTTCATGGACCAGATCAACCCGCTGGCCGAAATCACGCACAAGCGCCGTCTGTCGG
CCCTCGGTCCCGGCGGTCTTTCGCGTGACCGTGCTGGTTTCGAAGTCCGCGACGTGCACTACACGCACTACGGCCGTCTT
TGCCCGATCGAGTCTCCCGAAGGCCCGAACATCGGTCTGATTTCGTCGCTCTGCGTCTATGCCAAGATCTCCGACATGGG
ATTCATCGAGACTCCTTACCGTACCGTGACCAACGGACAGGTGGATCTCAACAATGCCGATATCAAATATTATTCGGCCG
AAGAGGAGGAGGGGCAGGTGGTCGCCCAGTCGAATGTTCCGATCGACGACGAGGGCCATTTCCTGCAGCCCGACCGCATC
AAGGCCCGTGAAGGCGCCGATTTCCCCGTTGTGACGGCCCAGGAGGTGACGCTCATGGACGTAGCTCCGAACCAGATCGC
GTCGATCGCGGCAAGTCTGATCCCCTTCCTGGAGCACGACGATGCGAACCGTGCCCTCATGGGATCGAACATGATGCGCC
AGGCCGTGCCGCTGGTGACCTGCGAGTCGCCGATCGTCGGTACGGGTATCGAAAAGGATATGATCTCCGACAGCCGCATC
CAGATCATCGCCGAGGGCGACGGTGAGGTGGTATTTGCGGATGCAACCAAGATCCAGATCAAATACCAGCGGACGGAAGA
GGAGGTGATCTGCTCGTTCGAGCCGGAAATTACGACTTATGAACTGCCTCGCTACCGTCGTACGAACCAGAATACGTCGA
TCACGTTGAAACCGGCCGTTCTGACGGGCGACAAGGTGACCAAAGGCCAGATCCTGACCGAAGGTTATTCGACGCAGAAG
GGCGAGTTGGCGTTGGGTCGTAACCTGAAGGTGGCTTTCATGCCCTGGAAGGGTTACAACTTCGAGGATGCCATCGTGAT
TTCGGAGCGTATTCAGCGCGAGGACATTTTCACCTCGGTCCATGTCGATGAGTACATCATGGAGGTCCGCGATACCAAGC
GCGGCGTCGAGGAGCTGACTTCGGATATTCCGAACGTGAGCGAGGACGCTACCAAGGATCTGGATGCCAACGGTATTATC
CGTATAGGCGCCAACGTGCATCCGGGCGATATCCTGATCGGTAAGATCACTCCGAAAGGCGAGAGCGATCCTTCGCCCGA
GGAGAAGCTGCTCCGTGCGATCTTCGGCGACAAGGCCGGCGACGTGAAGGACGCTTCGCTCAAGGCGCAGCCGTCGCTGC
ACGGTGTGGTGATCGACACGAAGCTTTACAGCCGTGCCGGCAAGGAGAACAAGCGTGCGGGAAAGAGCTCGGAGAAGCTG
CAGATCGAGAAGCTCGACGAGAAGTTCGCAGCCCAGGTCGCCGACCTGACCAAGCAGCTCGTAAACAAACTTTATACGCT
GCTTCAGGGCAAGACGACTACGGGTATCACCGATTACTTCGGCGTGGAACTCTATCCTGCCGGAACGAAATTCACCCAGA
AGCTGCTCGATGAGCTCTCCCGCAAAGTCACCGACGAGAAGTCGGGCGTTGCGATGGGGTACCTGAACCTGGGGACCTGC
AAGTGGACGGGCGACAGCCACCTCGATGCGCTGGTAGAGAAGACGATCAACAACTATACGATCGAATGGAAGAAGGCCGA
TGCCGCGATCAAGCGTGAGAAATACAACCTCACCAACGGCGACGAACTCCCCCAGACGGGCGTGATCCAGATGGCCAAGG
TCTATATCGCCAAGAAGCGCAAGCTGAAGGTGGGCGACAAGATGGCGGGACGCCACGGCAACAAGGGTATCGTGGCCCGT
GTCGTGCGCGACGAGGATATGCCGTTCCTCGAGGACGGTACGATCGTCGATATCTGCCTGAACCCGCTGGGTGTGCCTTC
GCGTATGAACCTCGGTCAGATTTACGAAACCGTGCTCGGCTGGGCCGGCAAGGAGCTGGGACTGAAGTTCGCTACGCCGA
TTTTCGACGGTGCTTCGCTCGACCAGATCAACGAATATACGGCGAAGGCGGGTATTCCGCGCAGCGGGCGTACTTACCTG
TACGACGGCGGTACGGGCGAGAAGTTCGACCAGCCGGCTACGGTGGGCGTGATCTACATGCTCAAGCTTGGCCACATGAT
CGACGACAAGATGCACGCCCGTTCGATCGGTCCCTATTCGCTTATCACGCAGCAGCCGCTCGGCGGTAAGGCGCAGTTCG
GCGGTCAGCGTTTCGGTGAGATGGAGGTTTGGGCGCTCGAAGGCTTCGGCGCCGCCAATATCCTGCAGGAGATCCTGACC
ATCAAGTCGGATGACGTGATGGGTCGTGCCAAGGCTTACGAGGCCATCGTCAAAGGCGACAACCTGCCCAAGCCGGGTAT
TCCCGAGGCAATGAACGTGTTGCTGCACGAGTTGCGCGGTCTGGCCCTTTCGGTCAAGCTGGAGTAAGGGAAGGTAGGTA
GTAGTATATAGAGGATAAGAAAAAAGCATTGCATTATGTCATTCAATAAAGACAATAAAGTGAATAACGGTTACAGCTCC
ATTTCGATCGGACTGGCTTCGCCGGAAGAGATTCTGGCGCAGTCGAGCGGCGAGGTGCTGAAGCCCGAAACCATTAACTA
TCGTACCTACAAGCCTGAACGCGACGGTCTTTTCTGCGAGCGTATCTTCGGTCCCGTGAAAGACTACGAGTGCCATTGCG
GCAAGTACAAGCGTATCCGTTACAAGGGCATCGTCTGCGACCGTTGCGGCGTGGAAGTGACCGAGAAAAAGGTGCGCCGC
GAGCGCATGGGCCACATTTCGTTGGTGGTGCCGGTGGTGCATATCTGGTATTTCCGTTCCCTGCCCTCGAAGATCGGCTA
TCTGCTGGGTATCCCTTCCAAGAAGCTGGAGGCGATCATCTATTACGAGCGCTATGTGGTAATCAACGCCGGTGCTGCCG
CCGAGCAGGGTGTGGAACGGTTGCAGACCCTTTCGGAGAAAGAGTATCTGGACATCGTGGGCGCGCTGCCGAAGGGCAAC
CAGTCGCTCGATGACAGCGATCCCAACAAGTTCGTGGCCCAGATGGGTGCCGAGGCGATCTATACGTTGCTTCAGCAGGT
CGATCTGGATTCCATGTCCTATGCCCTGCGTCACAAGGCTTCGACGGAAACCTCGCAGCAGCGCAAGAGCGAGGCGCTCA
AATGCCTGAATGTGATCGAGATGTTCCGTGCTTCGGAAGGCCGGAACAAACCCGAGTGGATGGTGCTGAAGGTGCTGCCG
GTGATTCCTCCCGAGCTGCGCCCGCTGGTGCCGCTGGACGGCGGACGTTTCGCCACGTCGGATCTGAACGACCTCTACCG
TCGCGTCATCATCCGTAACAACCGTCTGAAGCGTCTGATCGAGATCAAGGCTCCGGAGGTGATTCTGCGCAACGAGAAAC
GTATGTTGCAGGAGGCGGTCGATTCGCTGTTCGACAACTCGCGCAAGAGCAACGCCGTGAAGAACGAAAGCAACCGTGCC
CTCAAGTCGCTGTCCGACTCGCTCAAGGGCAAGCAGGGTCGCTTCCGTCAGAACCTGCTGGGTAAGCGTGTCGATTATTC
GGCCCGTTCGGTCATCGTCGTCGGTCCTGAACTGAAGATGCACGAGATGGGTATTCCGAAGGATATGGCGGCCGAACTCT
ATAAGCCGTTCGTAATCCGCAAGCTCATCGAGCGCGGTATCGTCAAGACGGTGAAATCGGCCAAGAAGATCATCGACCGG
AAAGACCCCGTTATCTGGGGTATTCTGGAGAACGTCATCAAGGGGCATCCGGTGCTGATGAACCGTGCCCCGACGTTGCA
CCGTCTGGGTATCCAGGCCTTTCAGCCCAAATTGATCGAGGGCAAGGCCATGCAGCTGCACCCGTTGGCTTGTACGGCGT
TCAACGCCGACTTCGACGGTGACCAGATGGCCGTGCATCTGCCGCTGGGCAATGCCGCCATTCTGGAGGCCCAGCTGCTC
ATGCTCGGTTCGCACAACGTCCTGAACCCCGCGAACGGCGCTCCTATCACCGTGCCTTCGCAGGACATGGTTCTCGGTCT
GTACTATATCACCAAGCCCCGCAAGGGCGTCAAAGGCGAAGGCCTTACTTTCTATGGTCCCGAGGAGGCGATCATCGCTT
ACAACGAGAAGCGGGCCGATCTGCATGCGCAGGTGAAATGTATGGTCAGCGACGTGGACGAGAACGGCAACAAGGTGCGG
GTACTGAAGGAAACGACTATCGGCCGCATCCTGTTCAACCAGGTGGTGCCCGAAGAGGTCGGTTATATCAATGAGGTGCT
TACCAAGCGTTCGCTGCGCGACATTATCGCCGTGGTGATGAAGAAGGCGGGTGCCGACAAGGTGGCTGCATTCCTCGACG
ATATCAAGGCGATGGGGTACCAGATGGCCTTCCAGGGCGGTCTGTCGTTCAACCTCGATGCCGTTATTATTCCCGAGGAG
AAGGAGAAACTGGTCCAGGAGGGATACGAGCGTGCCGACGAGGTGATCGAATCCTACAACATGGGTCTTATCACCAACAA
CGAACGCTACAACCAGATCATCGACATCTGGACCAATATCAATACGAAACTCACCAAGACGGTGATCGACACCCTGATCA
AGGATGACGACGGTTTCAACCCGGTCTATATGATGCTGGACTCCGGAGCCCGCGGTTCGAAGGAGCAGATCCGTCAGCTT
TCGGGTATGCGCGGTCTGATGGCCAAGCCGCAGAAGTCTGGTGTCGAGGGCGGTCAGCAAGTTATCGAAAACCCGATTCT
CTCGAACTTCAAGGAGGGTCTTTCGGTGCTCGAATACTTCATCTCTACGCACGGTGCCCGTAAGGGTTTGGCCGATACGG
CGCTGAAAACGGCCGATGCCGGTTACCTGACGCGCCGTCTGGTGGACGTTGCGCAGGATGTAATCATCAACGAGGAGGAT
TGCGGTACGCTGCGCGGTTTGACGGCTACGGCCATCAAGCGCAACGACGACGTGGTGCAGACGCTCTACGATCGCATCCT
GGGCCGCACGGCTCTGAACGATGTGATTCACCCGCTCACGGGCGAGGTGCTCTGCAAGGCCGGTGAGGAGATCACGGAGT
CGATTGCCGAGGCCATCGAGAAATCGCCGCTGGAGTCCGTCGAAATCCGTTCGGTGCTTACCTGCGAATCGCGTCGCGGC
GTTTGTGCGAAGTGCTACGGACGCAACCTGGCTACGGCCCGCATGGTACAGCGTGGCGAAGTGGTTGGCGTCATCGCGGC
ACAGTCCATCGGTGAGCCGGGTACGCAGCTGACCCTCCGTACGTTCCACGTCGGCGGTGTGGCGGCCGGTACGGCTGTCG
AGACCAATGTGGTTTCGAAATACGAAGGTCGTCTGGAGATCGACGAGCTTCGCACCGTGAAGGGCAAGAACCCGCAGGGC
GAAGCCGTGGACATCGTCATTTCGCGTCAGTCGGAGTTCCGCATCGTGGATCCCAAGACCGAAATCGTGCTTTATACGCA
CAACCTGCCTTACGGTTCGATGCTCTATATGAGCGACGGTGCCGAAGTCAAGAAGGGCGACATGATCTGCGAGTGGGATC
CGTACAACGCGGTAATCATCTCCGAGCATGAGGGTAAAGCTGTTTATGACAGTGTTATCGAGGGTGTTACTTACCGTGAC
GAGCGCGATGAGCAGACCGGTCTTTCGGAGAAGGTAATCATCGAATCCAAGGATAAGACCAAGAACCCCGTGATCAAGGT
GATCAACAAGGAGGGCGAAGAGGTCAAATCCTACAACTTGCCGGTGTCGGCCCACGTGGTTGTCAAGGACAATGCGAAGA
TCAAGGCCGGCGATATCCTGATCAAGATCCCGCGTGCCGTCGGCAAGTCGGGCGGCGATATCACCGGTGGTCTGCCGCGT
GTTACGGAGTTGTTCGAGGCCCGCAACCCGTCCAATCCGGCCATCGTTTCGGAGATCGACGGCGAGGTGACCTTCGGCAA
GATCAAGCGCGGTAACCGTGAGATCATCATCACGTCAAAAGAGGGCGACGTACGCCGTTACCTGGTGCCGCTGTCGCGTC
AGATCATCGTTCAGGAGAACGACTACGTGAAGGCCGGCGGTGCGCTTTCGGACGGTGCCATCACCCCGAGCGATATTCTC
AATATCCTGGGTCTGACGAAGGTGCAGGAGTACATCGTCAATGAGGTGCAGGAGGTGTACCGTATGCAGGGAGTGAAGAT
CAACGACAAGCATTTCGAGGTGATCGTACGCCAGATGATGTCGAAAGTCAAGATCGAAGATCCGGGCGACACCCGCTTCT
TCGAGGATCAGATCGTCGATAAGTGGGAGTTTATGGACGTGAACGACGAGCTTTATGACAAGGTGGTCGTAACAGATGCC
GGCGACTCTACGGCCGTACAGCCGGGGCAGATTATCTCGATGCGCAAGTTGCGTGACGAGAATTCGAGCCTCAAGCGCCG
TGACCTGAATCTCGTCAAGGTGCGTGATATCGTTCCTGCGACTTCCACGCAGATTTTGCAGGGTATTACCCGTGCCGCGT
TGCAGACTTCGAGCTTCATTTCGGCCGCTTCCTTCCAGGAGACGACCAAGGTGCTGAACGAAGCTGCGATCCAGGGCAAG
GTCGATCCGCTGGAGAACCTGAAGGAGAACGTGATTTGCGGCCACCTGATTCCCGGCGGTACCGGTATGCGGGAGTACGA
CAATTTGGTCGTAGGATTGAAGGAGGATCTGGAGGCGATTCAGGCTGCCAAGTAATAGATAATTTTTATCATAATCGAAC
GGGGGCGGACGGAAAGTCTGCTCCCGTTTTTTATGGGGTTTTGTCGCCTGCTTGCGGAAGATGGCGGACTTCGTTGCGGC
GTTTTTTGGTCGCTTCGCAGTTCAAGCCATGTCGGGCGAATAACCGGGACACCGAATTGTTCTGGCTCGTTTTTGTGGCC
GCAATGGAAGAAACCGGATCGAACGGAACTATTTCGGATGTCGATATAATCGGCGGTGTGCCGTTGAAAGCTGGCTTTCG
ATCGGATTATATGGGGAGTAATATGCGAACAGGACGACGGGTAGGTCGTCCTGAAGAGAAGATAGTAGCTCCACCGCGAC
TCGAACGCGAATTTGAAGTTTAGGAAACTTCCGTTCTATCCCTTGAACTATGGAGCCTTGTAAAGCTGTCTGGCTTCCTC
CCGAAGTCGTTCCGGCCGGGAATCGTTGGCTTCGGTCGGGAAGCGTGTGTCGTGCCGGAGATCCCGATAAACAGAAACAG
TGCGTACCGGGAAGGTACGCACTGCAAATATAGTGATTTTTACGGGAAATCGGGACGGTTTTAGAATTTCAGGTTCACTC
CGATAGCGAAAGTGTGCGCCGACAGGGAATAGTTGCCCGAAAAAGGCTGGATCGCCTTGTCGTTTGCCGTGGTATGAGCT
TGGATTTTCGCTTGCTCCGGGGCCATTCCGCCTGCGACGAGCTGCCCGTATGTCTGTGCATAGACCGCTTTGTAAGTGAG
TGAATTGTAGTAGTCGCACGATCCCGTCCGCTCCGGGTCTGCCGAGGTGATATATCCGTATGCCAGATCGATCGATACAT
TTTTGCAGGGGTTGATCGTCACGCCGGCCGTGTAGGATACTTTGGTCATCGAAGGGGTTTCGGGGTTGAGAAAATCGCTC
CGTACGGGGCTTTCATCTACGTACATACCCAGGCGTGCCGTGACGAATTTGCAGGCGTGGTATTGGACGCCGATACGGGT
GGCCACCGTGTTCTTATAGTTCTTGATGCTCGTCGGCAGATCGTAAACCGATGCCCCGGTCGTCGGGTCGGTAATATCTA
CGTGGAGCGATTTATAGGCGCTCCACAGGACGTATTGGATGTCGAAAGCCATTTCCCATTTCGGGGTCGGCCGGAAGCTC
ACGCCCCAAGCGAGGTTGGCCGGCAGCGGGAGTTCCGTTTCGACGCAAGCGCTGCTCAAGTCGGGAATCATTCCCGTTGC
CTGGAGGACCTGCCCGATTTCGGGAGAGGCATACAGGAGGTTGGCCGTGCCGCTTGCGACTTTCATCTTCACTTTCGAAC
GATAGGAGAAACCGAGGGTCCATTCCGGGGTAATGTCCCACAGGATACCTACGTTTACGCCGATCGCAGTTTTGGCATCG
CCTTTGAGCCGGGCGGATACCAGGGAGCGATCTCCTGCCTGGGTGAACAGTTCGGCGTATTGTCCCTGCCCTGCGGCGGT
CAGCAATCCGGCGATCGTATTGTTCGTCGCTTCGCCGACGGGGAACATGGAGCGCGACAGGTCGAACGTACCCCAGGTGA
TCGTCATGCCGACACCTACCGAGAGTTTATCCCAGAATTTGTAGGAGATCGTCGGCTGCAATGTATAGGCTTGCAGGTCG
ATGCTTTGGATCAGATGTGCTCCGACCCAGTTGTCGCCCCAGTTCATAGACGAGCCGTAAGGGGTATAAAATCCCAGGCC
GACGGCCAGATTTTTGGTGGCTTTGTAGTTGAAATAGGCGTAGAGCGGCGTCGAAATCTTGTTGTCCGAGTGGGCTTGGA
TCTGCGGATTGCCCCGGTAGTCGTTGTTCGACAGGTACGTTGCATTGGATTTGATGCCCGTGATGCCGACCGAGAAGGAG
AATCGGGAGGTTTGGAAGGCGGTTCCCGCCGGGTTGAAGTAGATCGACTCGGAATTGAGTTTCATACCTGTTCCCACGTG
TCCCATTCCCAACTGTTTTGCACTCAAGGTATTGACTTGGTAGCCTTCGGCGCAGACCGCCGTTGCGAACAGCAGGGCCG
AGATAGTTAGTAGCAGTTGCTTCATAATCAAAGTTTTAGTTGATAATTTGAAAAATATATTGATTTCTGTGGTAAGTTTA
TGCGCTCGGACGAGTTTCGGAGCGATTCTCATCCATGCTTTCAAAAATGCTTGTCTTAAAACGGAGCAAAAGTACGAAAA
CAAAGTCGAGTAGGAAAATATTTTGTTCGTAATTTCTTAAAAAGTGGATTAAAATGGATATAATTGGTCAGAATTGGATT
CGATTCGAAAATAACAGGAAAGTAAAATACCGTTGTTCGAGATCAGATTTCATTGTTTCAGGACGTTTTTTTGATCGGGG
GACTTGGAATTACCCGGAGGAAAGATTTGGCAGAATCGAAAATCCGTTATACTTTTGCACTCGGAGAGATGGCAGAGTGG
TCGATTGCGGCGGTCTTGAAAACCGTTGAGCTGCGAGGCTCCGGGGGTTCGAATCCCTCTCTCTCCGCAAACGACCGGAA
GGTCGGTTGGGTTGCAAACGAATGTTTGCAACCTTTTTTATTTTCGGGGTGGACAAATTTGTCCGGAGCGGTTTGAAGAT
AAAAGTTGGTCGGTCCGACGGAGGGAAGGACGGGCGGCATGCGGTAACGCGAAGTCCAGCACGCTCTGCCGAAGAGTGGA
AACGGGGAGAAATGTTGTACGGAAGCACAGCCTTTTTGTGTCTGCAACGCGGCAAGGTCGTTCGAATGGACTGCGGCGAT
AGAGAATGGCTGATACGTTTTTTGTTTCGGGATATTTGTAACCTCCGGCCGGATCGGGGAAAATGGAGGGCGAAGTTTCT
ACCTCATTCCTCTCCTTCCAGCAATGGAACACAAAAAGGATTTAAAGGTGTATATATTTCTTTTAAAAATTATTTGTTAA
ATTTACAAATGATTAGACACGAGTGAAAATAATCGTATTATGGACAGTAATATAGTTCTATCTTATTATGAAGAGCGTAC
AAGAGATTGGCGTACGCGGTATGTTGCTGATATTATGCATATCAAGTATGCAGAGCATAAAATTATAAAAGACTATGACC
TAGCCATCGTCAGGCAAAAGGTAGATAAGCTTATTGAGAAGTGGAAAGAAATGGACAATAAGGAAAAGAATACTGAATTT
GCCCATAATAAAACACTGGAAATCAAAAAGCTGAACTATAAGATAAAAAATATCCTTTTAGATGGATTGGTTCAGAATAT
TGACGTATTTCAGCATTATAAAAATAATGCCGAAGAAGAACTAGCAGAACTAGATGTTTCTATTAAAAGCACAAAATCTG
CGATCAGTAAATTAAAGAAACCATCCTTGCCAAAAGCTTGTGTTAAACTTGAGAATCCGACTAGACCTCTGCAATCTGAT
TTTGTGGCTAAATATACAATAATACATAAAGTTTTACCTTTTCTAAAATCAATAGCTGATTCTAAAAAGAAGAAGGAGTT
TGAACGGGCATACCAGCTTTACGAGTGTAATTGCAATGATGTTTATAAATTTAATCTTGAAGAAGAGAATCGATACGAAA
AGGAATTCAAGAAATATTCGGAGGAGTTGTTAGAATACCAGAGAGAAAAGGATCGATTAATAAAAAACTTGCAAGAGGAT
GAAAAGGAATATTCGAGTAAGAAGCAAGAAATAGAGTACAAGATTGAGACATTTAAAGACAATATAATCAATGGGAAAAA
GGAAGCTATTGAGGAATATTGCTCTTTGCTGTTGGAATATTCTGCATATCCTATTGAGTATGATAAAAATATAATACTAA
CATGCAATCAAGATCTTTTGGTAATAGATTATTCCTTTCCTTCTGTCGATACATTCCCATCGTTGGTTGAAATGAAATTC
ACCAAAGGGAAATGTGTTCCAGTCCAAATGACAGAAAAAGTTTTTTCCAAGCACTATGATGATGCGCTTTATCAGATTAC
ATTGCGATCTATATACGAGATTTTTGCAGATAAATATTTAAGTTTTGTAAATTCTGTTGCATTTAACGGGTGGGTTAGTG
CTCTTAATAAAGCTAATGGCAAAATAGAAACTAATTGTATATTGTCGATTAAAACAAATAGAGAACAGATTACTGACATT
GACTTTATGAATGTTAGCCCGAAAGCCTGTTTCAAATCTCTAAAAGGTGTTGCAAGTAGTCAGCTTTATACTATTACAGC
CATACAGCCTATTGTGGCACTTAATAGATCGGATAAAAGGTTTATTGAACATTATGATGTAGGAACCGAAATAGACAATT
CTACCAATCTTGCTTCTATGCATTGGGAGGATTTTGAACATCTGATTAGAGAGCTATTTGAAAAGGAGTTTAGCTGTAAT
GGAGGTGAGGTAAAGGTTACCCAAGCCAGTCGAGATGGGGGTGTTGATGCTATTGCTTTTGATCCGGACCCTATTCGTGG
TGGAAAAATTGTAATTCAAGCAAAACGGTACACAAACACGGTTGGTGTTTCTGCGGTCAGGGATTTATATGGAACTGTTT
TGAATGAAGGTGCAACGAAGGGCATTCTTGTTACGACGTCAGACTATGGCGGCGATTCATACGAATTCGCAAAAGATAAG
CCGATTCACTTGATGAATGGCGCGAATCTTTTATGGTTATTAGAAAAGCATGGTCAACACGCAAGAATCGACATTAACGA
AGCGAGAAAACTAATGGCTCAATAGATGATCAAAATAAAATGAATAAGACAGATTCCGACAAACTTGCTGCAATTCATAG
GAGTGCAGAAATTAATAAATTAGAGATTGAGAATATGATAGACATTTTTGAAAAGAAAATGTCTATTGTAGAAAATAAAT
TAATCGAGTATGAATGTCGTTATGAATTGACAGAGCGACAGGAAGATATGATGTATAAATTACAGGAGCAACTTAATGAG
ATGCAAGATTCTATTGATAGTATTGAAGAAGTACGCAATGCACTGGAAGATTTGATTTCCGCAACTGTTAGTTTTGTATG
ATTTATTCCAAATTTTTTGCGGCCTGATAGCTCTTATGGGGTTGATGGGTTAATTGTTTGAAAGTTGGTATTTTAGAATG
AAGCCATCTGTTTAGCTTCTGGAGCTTTTTCTTGATTTGCAATAGTGACGGAGGTCGTATTTATCCATTATTACGGTACT
CTGAAAAAATTGTAAGGTAGATTTCCGGTAAGCCGTTTGAGACGGTTTTGTCGGATTGTATTATTACTCTTTGTCATTCT
CTTTAATGGTAATGCCTATCATGACGGTTTCTGCCTGTGCGTTGTTCCATACGGAGTGGGGAATACCGCCTTTGACGATG
AACGCTTCGTTTTCGCGGATGATTCGCTCTTGTCCGTCCAGCAGCACTTTGGCTTCTCCCTGCGTGACGATGAACAGGTG
GTCGGTAGCGTGGGTGTGGGGCGTGACGGGGCCGCCGCCGTCAGGGGCGAGATAGGCGATGGCGCCGTTTACGATCTGGC
CGCAGGCTCCGAACAGATTTTTGGCCAGGAAATTTACGTGTTCGGATGGTGTGATGAATCCATCTTTTTTATACATATCG
GTATTTTTTTGAAGTTGTCCGGGGTATTTTGCCCGTTATTTGTTGAAGCGAGTACAGATTGTTAAGACGAATATGGAAGT
ACGGCTGAAACGGGTTTACGACCCTGAAAGTCCCGGAGACGGATTTCGGGTGCTGGTGGATAAACTTTGGCCTCGGGGCA
TTCGCAAAGAGGCGTTTCATTACGATTTGTGGGCGAAGCGGATCGCTCCTTCGACGTCGCTGCGGGTGTGGTATCACGGG
GATCCGGCAGGCCGTTGGGCGGAGTTTCGGCGCAAGTACCTCGATGAGCTGGGGAGTTCGGCTGCCATGCAGGATTTTCT
CGACCGCATTCGGACCTATCCGGATGTGACGTTGCTCTATGCCTCGAAGAACAGGGTTGAGAACCATGCGGTGATTTTGA
AGGAGTTTATCGAGAAAAACCTGAATTGACGGTTTTGCCATTTTGCAGCGGGCCCGGAAGATCACTCTTCCGGGCCCGCT
GATCGAGGGATCGTCGAAGTGTCTTTAGTATTTGAGTTCTTCTTTGGAGCCGTCTTGGGGTTTGCGGCTCAAGGCCCACC
AAGCGTAGCCGATGTAGGCGACGACGAATGGAATGCAGAGCGATACGATACTCATGGCCTTGAGGGTAAATTCGCTCGAC
GACGAGTTGTAGATCGTCAGCGACGACTGCATATCGGCCAGCGAAGGATAGTAGGAGGTATCGTTCCATCCGGCCGTAAG
CAGCAGGGCGAGCACCGTGAGGACCGTTCCCGATCCGCTCAGCCAGATCGCCTTGCGACTGCCGCGCCAGCCCAGCCAGA
TACTCCAGAGAACCAGCGCCACACCCGCCAGAAGCCCTATGCCGACGTAGGGCATGGCCAACAAATTGTGCAGGTATTTA
TACGGTTCCGGAGCGATGATTCCCGTCGCCGGATCGACACTCCAACCCTGGGCGAAGAGCAGGCTTACGAGGAATACGAG
GAAAAACACGAGGAATGTTCCTGCGGTGCAGAGCGAGCGGCGGCGCGAGCGTTCGCGGATCTGTGTGTCGTCGATGTCGT
TCATGAAGTAGTGGAGCGCCAGCATCCGCGAGAGGAACAGCACGGCCAGTCCCAGCGCCACATTGCGGTAGTCGAGCACC
GCTTCGAGTCCGTGCCAGGGAGTCGTCCACTGCGAGATCGTGGTGTCGCCGCCCAGGTTGGCCATGTTGAACCGATCGAC
GGTGAAATTCGCACCCGTGAAGAATGTGCCGACAGCGGCGCCCAAGAGGATCGTTCCGAGAAATCCGTTGATCTTCAGGA
ACCAGTCGAAAGTCTTTTCTCCGAATACGTTATTGGGTTTTCGCCGGTATTCGTACGAAACGGCTTGTAGGACGAAGACC
AGCAGAATCAGCATCCAGACGTAAAACGCCCCGCCGAAACTGGTCGAGTAGAAAAGCGGGAACGAGGCGAAAAACGCGCC
GCCGAAAGTTACCAGCGTAGTGAACGTGAGTTCCCATTTGCGGCCCAGCGAATTGACGATCAGGTTGCGTTCGTGTTCCG
TACGTCCGATGGTGTAGAGCAGGCTTTGGCCGCCCTGCACGAAGAGCAGGAAGACCAGCAAAGCTCCCAGCAGGGAGATC
AGGAACCACCAGTAGTGTTGCAGCAATGCCAAAGTATCCATAATTTTTACTCTTTTTCAGGTCCGATCTTGATTTGTTTG
CAGAGAATGCTGATTTCGGCCACGAGCAGTGCGGCGAAGAGCACCAGGAAGATGAAGAAGGTCGTGGCGACCGAGCCGCT
GGCGATGCGCGAAGCGGCGACACCGACCGGCATCAGATCCTGTATCGCCCAGGGCTGGCGGCCCACTTCGGCGACGATCC
AGCCTGCCTGGGAAGCCAGGTAGGCGAGCGGCATGCAGAGGAGCAGCACCCACAGCATCCAGCGCTTGCGTTCGAGCGTG
TCCCTGCGGTTGAACCACCAGGCGGCAGCCAGCACCAGGATGAAAAGACACCCTGCGCCGACCATCAGGCGGAACGAGTA
GAAAAGCAGCGGTACGTTGGGTACGGTTTGCGCGGGCGAGTCGAGGTAACCGTAGCCGAAATAGGCGAAATACTCTTTCA
GGAAGACGGCTCCTTCGGGGGTGTCTGGATCGAATTTGGCCCGTATCTCGTCGAGGGTCGCTTCGTCGCCTGTTTCGCGG
GCCTGTTTGAAACGCTCCAGTTCCGCGATGGCTACGCGGCCCCGTTCGATCTTTTCGATCGTCGGCATGATGCCGTATTG
AGGGTTGCCGTTCACCAGGTCGTTGATGCCCGGTACGAAGGCGTCGGCGTCGCGGAAACTCATCAGCGACAGCATTTTGG
GAATAGCGATCTTGAAATAGAAGGCATCCTCGTTGTTCGAGCGTTCGGCTTCGGGCCTCAAGATGCCGACTGCGGTCAGG
GCTGCCCCCTCCTCTCCGTCGTAAAGGGCTTCGAGAGCCGCGAGTTTCATCGGTTGCACCCGGGCCACGATCGCTCCCGA
GCGGTCGCCCGTGAATGCGGTAATCAGAGCGAATACCAGACCGAAAACCGAAGCGACGGCGATGCTCTTGCGAGCCATCT
TCTGTTCGCGGCCGCGGAGCAGGTACCAGGCGCAGACGGCGCAGACGAACAGCGCGGCCAGCACGAACGACGAGGTGACC
GTATGGGTGAACTTATTGACCGCTACGGGCGAGAGGAGTACGTCCCAGAAGGAGGTCATCTCGTTGCGGACGGTGTCGAT
GTTGAAGGTGCAGCCTACCGGATATTGCATCCAGGAGTTCGCTACCAGGATCCAGAGGGCCGACAGATTGGCGCCGACGG
CCGTGAGCCAGGTGGCGGAGAGATGGAAGCCTCGGCTGACGCGGTTCCAGCCGAAGAACATGACGGCTACGAACGTGCTT
TCGAGGAAGAAGGCCAGGATGCCTTCGATGGCCAGCGGCGCGCCGAAAATGTCGCCGACGAAGTGGGAGTAGTTCGACCA
GTTGGTGCCGAATTCGAATTCGAGGATGAGGCCCGTGGCTACGCCGATGGCGAAATTGATACCGAACAGGCGCATCCAGA
ATTTCGCCGTGCGTTTCCAGAAGGGATCGCCCGTGCGGTAGTAGATGGTTTCCATGATCGCGCAGATGATGCTTAATCCC
AGCGTGAGGGGGACGAACAGCCAGTGGTAGATCGCCGTCATGGCGAATTGGGCCCGCGACCAATCGACGGTTTGTAGATA
GTCCGACAACATACTTTTGAGATAATTAGTTGAGTTTTAGTCTTCGTTTCCGCTGTCCGGGAGGGGCTTGCGGTGGCCTC
ACTTGCCGGAAACGTCGGGAATGGTTAATTGTTCGAGTACGTGTTCGCTGCGCTGTTCCTGGCTCATGCCGGCCAGTTGG
TCGGGAAAGAAGAAAAGTCGCAGAATGGCGAACATGATGAAGAGTTTCAGTAGGATAATGGCCCAAAGCGTCCGTCCGAG
GGTCATCGAGCGGAATCCGTCCACGTAGAATCGGAAGATGTCGGCCGGGGTCGGGATGCGTTTTGCCATTATTTGAAGTG
TTTTCGATCAGTCAGGGCAGAGCGAGTCGATTCGTTATGCCGGGCACAAAATAGTCGAGAAATTCAACGATTTTAAAACA
CTCAAAAATAGAAATAATAGTTGAATCCGCCAAATCGGGACGGACTGTTGCGGAACTTGTGCCGTGAAAAATCGGGGTGC
GATAAAATTCGATCTTTTATCGCACCCCGCAGAATCAGCTCAATCCTTCGATCAGTCCGTTTACGATGTCGATGTGGCGG
GCCTGCGGCTCTTTCGGAAGACCCGGCATCCGCATGATTTCGCCCATGACCACTACGATCATCTCCGCGCCGTTGTTGAT
GATGATGTCGCGGACTTTCAGTTCGAAATCTTTCGCTACGCCGTACGCTTTCGGGTCGGACGAGAAGGAGTACTGGGTTT
TGGCGATGCAGACGGGGAAGTGGGCGATGCCCAGCTTTTCGATCTCCTTGAGTTTCTTTTCCGCCAGCGTCGTATAGACG
ATCGAGGAGGCTCCGTAGATTCCTTCGGCGATTTTTCGCACCTTTTTCCGTATCGAATCGCTCTCTTCATAGGTGAATTT
CAGGGGTTTAGATGGGTTTTTCTCGATGGTTTCGGCAACCAGCCGGGCCAGTTCCACTGCGCCTTTCCCACCGTCGGCGA
AGACCGTGTTCACCGCAAAGCCGACCCCCTTTTCCTTGCAGTGTTCGGCGACCAGGGCGATCTCTTCGTCCGTATCGCTG
GCGAAGCGGTTGAAGGTGACGATCACCTGCTGGCCGAAGTTTTTCATGTTTTCGATATGCTTGTCCAGGTTGGCGAATCC
CCGGATCAACCCCTCCTTGTTGGGCTCTTTGATTTGTGCTTCGGGGACTCCGCCGTGCAGCTTCAGGCTTTGCGCTGTCG
CTACGATAACGGTCAGTTTCGGGGACAAGCCCGCTTTGCGGCATTTGATGTTGAAGAATTTTTCCGCACCGAGATCCGCG
CCGAAGCCGGCTTCGGTGATGACGTAATCGCCGTAGGTCAGGGCCATCTGGGTCGCCAGCACGGAGTTGCAGCCGTGGGC
GATGTTGGCGAACGGGCCGCCGTGGATGAAGGCCGGGGTATTTTCGGTGGTCTGCACCAGGTTGGGAAGCAGGGCGTCCT
TCAGCAGGACAGTGATGGCGCCTGCGATGCCCATGTCGTTCACCGTGAACGGCTTGCCGTCATAAGTGTAGCCCAGCAGG
ATATTGCCGACGCGGCGCTTCAGATCGTCGATGTCGGTGGCCAGGCAGAGGATCGCCATAATTTCCGAGGCGGCCGTGAT
GTCGAATCCCGTTTCGGTCGGAATGCCGTTGGCCGAACCTCCCAGCCCCGATACGATGTTACGAAGGCTGCGATCGTTCA
CGTCGAGCACCCGCTTCCACTTGACCTCTTTCAGCCCCTCGCAACTGTTCCGGTTCTGGTAGATGTAGTTGTCGAGCAGG
GCGGTAATCATGTTGTGGGCCGATGTCACGGCGTGGAAGTCGCCCGTGAAATGCAGGTTGATGTTTTCCATCGGCAGCAC
CTGCGAATAGCCGCCGCCGGCTGCGCCGCCCTTCATGCCGAAGCAGGGACCCAGGGAGGGTTCGCGCAGGGCGACCACCG
CTTTCTTTCCGATTTTGTTCAGGCCAAGCGACAGGCCGATCGATACCGTAGTCTTGCCGACGCCCGCCTTGTTCGGGGTG
ATGGCCGAAACCAGGATCAGGTTGTGCTTGTCCATCTCTTTCTTGTCGATCAGGTGGATGGGCACCTTGGCGATGTAACG
GCCGTAATTCTGGACTTCGTCACGGGGAACCCCCAGCTTTTCGGCTATGTCTTCTATTTTATTTAATTTCGTTTCGCGTG
CAATTTCGATGTCTGTTTTCATAGGTTTTGTCCGATTTATACGATGATGACAAAGTAAACTCAAAATCCCGAAATAACAA
AATGTTTCGCGTGCATCGTTGCCTTCGGACAGCTTTTTGTCCCTTTTTCGGGGCCGTTTCAAGCGCTTGGACCGGTAAAA
GCGAATGAATTCGCCTTTGTGCTCGGCTCCTTTGTAATTTTAGATATTTCGCCTCGGCAAAACGCAAATAAATTTGCTTT
TGCGCTCGGCTTATTCGTATCTTTGGCTCGGCTTTGGGCGTTTCGGCCGATAGGGGCCGTTTTTACGGGGCAGGAACACG
GCTCCTGCCCGTTTTCGGACTATTTATTTGTAATTCAAGGACTTGATATGGATACGAAATTGATGATTTTCGACCTGGAC
GGGACGTTGCTCGATACGATCGGCGATCTGGCGGCTTGCTGCGATCATGTGCTGGCTGCGCGGGGATTGCCCCTGCATAC
CTATGAGGAGTATTGCGGTTTTGTCGGCAACGGCGTTATGCGGCTGGTCGAACGGGCGCTGCCCGAGGAGCTGCGCACGC
CGGAAACGGTGGCGGCGGTGCGTGCGGATTTCGTGGCTTACTATACCGAACATATCGACCGCTTTACACGTCCCTACGAG
GGTATTCCGGAATTGCTCCGGGAGTTGGTGCAGCGTGGAGTCCGGCTGGCTGTCGCTTCCAACAAATTTCAAATCGGTAC
CGAGAAGTTGGTGCGGATCTATTTCCCGTCGATCCGTTTCGATGCGGTTTTCGGTCAGCGCCCCGGAGTCCCGCTCAAAC
CCGATCCGCAGGTGGTGCGGGAGATTCTCGCCGATACGGATGCGGAATCCGGAGCGGTGCTGTACGCCGGGGATTCGGGC
GTCGATATGGATACGGCCCGGGCAGCCGGTGTCCGGTCGGTCGGTGTGACTTGGGGCTTCCGCGACCGGGCGGAGTTGTA
TGAACACGGGGCAGACCACGTAGTGGACCGCCCCGGTGAGATTCTCGAGTTGCTCTGAAATGTTTAACAGTAGAGTTCTA
CGTCGTTCGGTGTGATTTTGGTGCCGCTCAGGACCACGAGCCGCTCGATGACGTTGCGCAGTTCGCGGATGTTGCCCGTC
CACGGCATTTGCCGGAGCATTTCGACCGCTTTTTTATCCATCGGTTTTCGCGGCATGTCGTATTCTTCGCAGATCATATC
GATGAAGTGATCGACCAGCAGGGGAATATCCTCCGAGTGTTCGCGCAGGGGCGGTACTTTGATCAGGATAACGCCGATAC
GATGGAAAAGGTCTTCGCGGAAATTTCCTTTTTTAATCTCTTCTCGCAGGTTCTTGTTCGTCGCCGCGATGATCCGCACA
TCGACATCGACGTCTTTGTCGCTGCCTACGCGGCTGATCTTGCGCTCTTGCAGGGCCCGCAGCACCTTTGCCTGCGCCGC
CAGCGACATGTCGCCGATCTCGTCCATGAAGAGCGTTCCGCCGCTCGCCTGTTCGAATTTGCCCTTGCGCTGTTTGATGG
CCGAGGTGAAAGCGCCCCGCTCATGGCCGAACAGTTCGCTTTCGATCAGTTCGGAGGGAATGGCCGCGCAGTTGACCTCG
ACGAACGGCGCTCCGGCCCGGTTGCTTTTGGCGTGGAGCCAGCGGGCGACGAGCTCCTTGCCCGTGCCGTTCTCGCCCGT
GATCAGAACGCGGGCGTCGCACGGTGCGACCTTATCGATCAGACGCCGCACGTGTTGCATCGGCTCGGAAGTGCCTATTA
TCTCTTCCGTATGACCTGTCGAACTGCGTTTCGCCTTGGTTTTTGTCGCGGTGCGCGGCGCTTCGGCTGCCTGTTCGAGC
GTTTGTCGGATCGACTGCATCAGGCGGTTCATGTCGATCGGTTTGGTGAGGTAGTCCTGCGCTCCGTTCCGGAGTGCCTT
GATAGCCGAATCGACCGTCGCTTCGGAAGAAAGTACGATGAAAGGTACGTCGCTCTCGGGAAGCCTCGTTTCATGATCCG
AAATGATCAGATCGAAAGGGATACGTTCGCATAATACGGATGCCGCCGCTTCATTTTCAGCGCTTTCCGCCGCTATTCCT
TCAAACTCCAGCCGTTCTCGCAGCGTGTTGCGTATGCTTTTCGATTGATCCAGGATTAAAACTTTTGCCATACCTTGCTT
TTGTGATTTTTTTACGTACTTTTGTGACGAAGTTAATATATTATTCGCAGGAATCCAACTTTGTAGATAAAGTTGATTTC
AAAGGTGAATTTACGATCGCTTTGAAATTTATATCCGCGAAATCTTTTCAGAATGTTATTGGAACGGTTCGCAATAACAA
TGCCACCGAACTCCCGCAAAAATTATGCAAAAAAATTATAATTATAAAAGACGGAAGCTTTTTTTGCCCGAATACGGCCG
CCATATTCACGAAATGGTCGATTCGCTGATGCAGATCGAAGACCGCCGCGAGCGCAACCGGCAGGCCCGTGCGGTCATCG
CCGTTATGGGAAACCTGAATCCCCTGCTGCGGGATACGGCCGACTTCACTCACAAGCTGTGGGATCACCTGTTCATCATG
TCCGACTTTCAACTGGATGTGGACTCCCCCTATCCGCAGCCTTCGCGCCAGGAACTTACCACGGTGCCCCGGCGTATGCC
CTATTCGTCGGGACATATCGAGTACAAGCATTACGGCAAATATGTCGAACGGATGATCCGGCGTCTGGCCGATGAGAAGA
ATCCCCAGGTAGTCTCGCGGACCGTCGATAACCTGGCGCGTTACATGCGCACCAAGAGCTACGAGTACAATCAGGAACAT
CCGAATAACGAGGTTATCATAAAAGACATAAAAAAAATGTCCGGAAATGCGATCCAAATCGACGAAGTGGCTCTCAATAA
TATCCGAAGCGATTATAAACAGCCCTTTATGGCGCATCCGCAAAAAGGTCAGAAAGGTCAGAAGGGAGCGCAGCAACGGC
AACAGAAGAATCGGAATCAGCATCAGTCGCGCAATTTCAACGGCAAGAACGGGGGCGCACGGCACAATACCTCGAAATAG
GGTTCCGTTTTTTGATAAACCATTTTCTCGCAACATGCGCAGCAGATTTTTTATTTCGATCGTTTTTCTGGCAGGGGCGC
TCCTGGCGGTTTCCTGTCACTCTTCTACGGTTAAGATTTCGGGTCGTATAGTCGGTTCGGATTGCCGGATGATCTATCTC
GAGCAGGTTACTCCGTTGGCGCAGACGCTCATCGATTCGGCGCAACTGGATGAAACCGGGAATTACAAATTGGAATTGTG
CGATGTGGACCGTACTCCGGCGCTTTACAACCTGGTCTGCAACGGCGATAAGATTCCCCTGTTCCTGCAGGGCGGAGATC
GCTTGACGGTCAGCTCGGTCGGACGTGTGGTGCACAACTATACGGTCGAAGGGTCTGAGGAGTCGGAGTTGCTGCGCCGA
TTTTATCAGCCGTTTGTGGCCGGGATGCAGCGGCTCGATGCGTTGAGTTCTTCGCCGGAAACTTACAGGATGACCGACGA
GGAGATTCGACGGATCGAGTCTGAATATTGGGCCGAATACCGCCGGATCAAACACGAACAGATCAAGTTCATCGTCGAGC
ATAAGTCTTCCCTGGCCGGGGTATATGCCTTGTACCAGCGGCTTCCGGGCGAAACTTACCTTTTCAACCTCGACGGAGAT
GTGATTTACTACCGCATGGTGGCGGAAGCCATCGAGGAGCGTTATCCGGAGTCTTCCTACCTGCCGTTGCTGGCCAGTGA
GATCGCCCGCATGGATGCGCGGCAAAATCTGATGTCGAATATCGCCGAAACGAATTTTCCCGATGTCGAGTTGCCCGATA
TGTTCGGCCGTAAAGTGCGTTTGAGTTCGTTGCAGGGAAAGGTCGTGCTGGTGGATTTCTGGTCGGCCGAATTGGGAAAC
AGCAACGCCATCAACGCCGAATTGAAGGAGGTTTATGCCGAATATGCCGACCGGGGATTCGAAATTTACCAGATCGGTGT
GGATGTTTCGAAAGATATCTGGATCAACGCCGTGCAGGAGCAGCAGCTTCCCTGGATTTCGGTTTGCGATTTCCGGGGAC
GAAATTCTCCCGCACTGGGGCTTTACAACGTGCAGAAACTGCCTGCTAACTTTTTGATCGATCGTGAGGGTATCGTAGTG
GCCCGCGATCTTTACGGTACGGGGTTGCAACGGGCGCTCGAAGCGCAATTCGAATAGGCTATGTATTACTTCGCATCGGA
CATTCATTTGGGCGCGGGAGGGCCGGCTGCGGCCCGTGCGGTCGAGAAACGTTTCGTGGCGTGGCTCGACGAAGTTTCCC
GCGATGCCGATGCGGTCTTTATTCTGGGCGACCTTTTCGATTTCTGGTTCGAATACAAACGGGTCGTTCCCAAAGGGTTT
GTGCGCGTATTGGGAAAGTTGTGCGAATTGACCGACCGGGGGATTCGGGTGGTTTTCATGACGGGTAATCACGACATGTG
GGTTCGTGACTATTTCGAAGCGGAGTGCGGAGTGGAGGTCTATACTTCGCCCAGGATCATGGAGCTTGCCGGCAAACGGG
TTTTCCTGGCGCACGGCGACAATATGAAGATCGATCATCTTCCTGTGCTGCGCTTTATGAATGCCGTGTTCCGTTCCAAA
ACGATCCGTTTCCTTTTTTCATGGCTCGTGCATCCCGACTGGGCGATGCGTTTCGGGCAGTGGTGGAGCGGCAAGTCCCG
CAAAAGCCATCTGGTAAGCGAGATGGGCGACCATATTACCGACCCGCTCATCGAATATGCCCGCGAATATGCCGGTGCCG
AACGCCCCGATTATTTCATCTTCGGCCATATGCACCAGCCGCGCGACTATTCCGAAGGAAATTTGCGGGTGCTGTGCCTT
GGGGAGTGGCACTCCGATCCGGTCTATGCGGTCATCGACTCCGAGGGCAACGCCTCGTTGAAAAAATATTGATTCGACCA
TGCAACAGTATCTCGATTTGCTCCGTAAGATCCGAAAGGACGGCATTGTGAAGAGCGACCGTACCGGAACCGGTACGCGC
AGCATCTTCGGCTACCAGATGCGTTTCGACCTGGAGGCTGGGTTTCCGCTGCTTACCACCAAGAAAGTTTTCCTGAAAGG
GGTGATTTACGAACTGCTCTGGTTTTTGCAGGGCGATACCAATATAAAATACCTGTTGGATCACGGGGTCCATATCTGGG
ACAACGACGCTTACCGCTATTACAACGAACTTTGTGTCCGTCACGGGGTTTTGCCGCTGGAGCGGGAGGCCTTTCTCGAT
GCCGTGCGGCGGGAAGAGCCTTCGTCGATCGACGGTTACCGTCCGGGCGATTTGAACCATGTGTACGGGTATCAATGGCG
CAGTTGGCCCCGTCCCGACGGAGGGTGCATCGACCAGATCCGGCAGGTGATCGACCAGATCAAACACAGCCCCGATTCGC
GGCGGATGCTGGTGTCGGCGTGGAACGTGGCCGAGGTGGACGATATGGCGCTGCCGCCCTGCCATGTGCTGTTTCAGTTT
TACGTGGCCGGAGGGCGCCTTTCGTGTCAGCTTTACCAGCGGAGCGCGGATACGTTTCTGGGCGTACCGTTCAACATCGC
TTCGTACGCGCTGCTGACGATGATGATCGCGCAGGAGTGCGGATTGCGTCCGGGCGATTTCGTCCATACGCTGGGTGATG
CGCACCTTTATCTGAACCATGCCGATCAGGTTGCCGAGCAGCTGTCCCGCACGCCCCGGCCGTTGCCGACCCTGCGGCTG
AATCCGGCGGTGCGGTCGGTCTTCGATTTCCGTTACGAGGATTTCACGTTGGAGAATTACGATCCCTGGCCGGCGATCAA
GGCTCCGATGTCGTTTTAGCTATGCGGGTAATTCTGTATATGCTGTCGGTCGCAGCGCTGTTTTTTTCGGCATCGTGTTC
GCATGCGGACAGAGGCGGTAAGGTCGAAACGGAAGTTCCTCGAACTTCGATGGACCCGGAGGGATTGGGCGGCCGGCAGG
TGCTGGTATATGAAGGAACTCTTCCGGCGGCTTCCGGCGACGGAATAACATGTGTTAAGCTTACGATCGAAAGCCGGGAA
CACAGCGGCGACGGTACGTTCACACTCGAGCGGTTTTATTCGGAAGTCGATGCCTGCCGGAGAGAGGTGTCCGTGAGGCG
AGGCCGCAGATATACGTTACGGGGGATTCCTGAAAATGCGGATGCGACCGTCTGGCAGCTCGTGACCGAAGAGGGGGACG
AAACGATCAACCTGTTGAAAGAAGGGGGTGATACGCTGACCTTGCTGGATGCGAAACAGCGGATCCTGCCATCCGTATCC
GGCTTCGAACTGATATTAAAAGAAAAAACGATTGATTAGACATGATTGCCATTATCGTCGCAGTGGCCGAAAACGGAGTG
ATCGGCGGTGATAATCGCCTTTTGTGGCATATTTCCGAAGATTTGAAGCATTTCAAGGCCGTCACTACGGGACATCCGGT
GGTGATGGGCCGCAAAACCTATGAGTCGTTGGGACGTCCGCTGCCGGGTCGGCGCAACGTGGTCGTCACGCGGCAGAATA
TTTCGATCGAAGGGTGCGACGTGGTGCATTCGCTCGACGAGGCGCTGGCGCTTTTCCGCCCGGAAGAGAAGGTCTTCGTC
ATCGGGGGGGCGCAGATCTATGCTCAGGCGCTGCCTCTGTGCGACGAGTTCTACCTGACGCGGGTGTTCCATGCCTACCA
GGGCGATACCTGTTTTCCGAGGTGGGATGAACGGGAATGGGAAATTATTGACAGCGAGTCGTTTGCTTCGGGGAAGGAGT
TTCCTTACCCCTTTGCGTTCGAACATTACAGACGGCGAAAATAGGTATTTCTACTACTGTACGGTACCTGGGGAATGGAT
AACTTTGCTGCTGCGAAGTTATCTTTTTTGTATGGGTAAGTATTTCGATATGCTGATGGAAGATGTGCGGATGAGGGAGG
GCCTTCATTCGTGCATGAATTGCGGCGTGTGTACGGGTGTCTGCCCGGCGGCGGAGTTTTACAATTACGATCCCCGTCAG
ATCGTCAATATCGTGCAGACGCAGGACGACGATGCGATCGAGGAGCTCATGCGCAGCGATGTGATCTGGTATTGCGGCGA
GTGTATGTCGTGCCGGCCCCGCTGTCCCCGAGGCAATACTCCCGCTTATGTCATCCAGGCGCTGCGGACGCTTTCCCAAA
AGCTCGGTTTCTTCGTCGAGAGCGAGAAGGGGCGGCAGCAACTGGCCCTCAAGCGCACGATCGGGGAGAATATCCTCCGT
ACGGGTTACTGTGTGACCCCGAAACTGGTGAAGCCCGAGCTGCATCCCGAGCAGGGTACGGTTTGGGAGTGGATCTACGA
GAACGATGAGGAGATTTACGGACAGTTTTCTGCCGCTTACAACCGTCCCGGTGCCGGGGCGCTGCGCAAGCTGGACGACC
GGTCCATGGAGGAACTTCACCGGATATTCGACGTCACGGGCGGCAAGGAGTTTTTCGACACGATCGAAAAGCATTCCGAC
CGCAAGGCCCGCGAGATGGGATACGACGGTGCGGACGACGAGTACATGATGGATACCTACACCAAAAATTCCAACGAACA
TTATTAGCGTATGAAACGGTCGAGCTGGAGCGATTACCAGAAGGAGATCGCCGACGATAAATATTACTATGTGCGCAGCT
GCATCCGTCAGAACTTTTTTCCGGGCAGCGAGAAGGCGTTTTTGAACATGTTGCAAAAGGATCTGGGACGCGATGTCTTC
GACGATCCGCTGCACACCTCGTGTACGGGCATCGGCTACCATTCGGACATCGTGCCGCTGGATACGATCATGACGGTCGT
GGCCCGGCAGTTCGCGCTGATGACCGATGCGGGGTATGAGAATTTCATCTCTTCGTGCATCACTTCGTTCGGCATCTATA
CCGAGATACTGGCTACCTGGGAGGAGTTTCCCGAGAAGGAGGAACAGACGCGCGAATACCTTTATAAGGCTACCGGCCGC
GAGTTCCGCAAGCCGAAAAGCCTGGCCCACACTTCGGACATCGTTTTCCACTTGCGCGAGGAGATCGCCCGCAAGGCGAA
ATACCGGCTGGTCAATGCTGCCACCGGAGAGCCGCTGCGGGTGGTCGAACATATCGGCTGCCACTACGCCAAGATTTTCC
CCAAGGCGGGTATCGGCGGTTCGGAATTTCCTTATGTGCTCGCCGGTATGATCGATGCGTGGGGCGGCCAGTGCGTCGAT
TATCCCGAGCGGCGCCATTGCTGCGGCTTCGGATTCCGCAACTACCTGGTGCAGGCCAACCGGGGCTATTCGGTCGCCAA
TTCGCACAAGAAACTCGAGAGCATGGCTCCCTACAAGCCCGATTTCATCGTGGCCAACTGCCCGGGCTGCGCCATGTTCC
TCGACAAATGGCAATATACGATCGCCGAGATGGAGGGCGTCACCTACGGTCAGGACGGACGAGGTATTCCGGTGCTGACG
TACGAGGAGATGGCCGGTCTGGTGCTGGGGTACGATCCCTGGGAACTGGGTATGCAGATGCACCAGGTGGATGTGGAGCC
GCTGCTCGAAAAAATGGGCATCGACTACGATCCTGCGGCCAAATACCTGGGGCGTCACGGGAAATTCATCGGGAAACCGG
CACCTTCGGCCGTCAATTGCGGCGTTCAGGATATGATCTATAATATCAAGGCACAATGAAAAGAGAGGTTATCATCGTAG
GCGGCGGTGTCGCCGGTATTCAGACCGCACTGCGGCTTGCGGATCGCGGCATCCGTCCGACGATCGTCGAGAAAGAGCCC
GATCTGGGCGGCAAGCTCCGGGGATGGTATCATCTGTTCCCGTTGCTGACGCCTGCGTCCGAGGTGCTTTCCGAGTTGCG
CCGCCGACTGGCGGCACGCGATGTCGAAGTGATGACTTCCGCCGAAGCGGTGTCGATCACCCCCGGCAGCGTGACGTTGG
CCGACGGCCGCATCCTGGAGTGCGGCTCGGTGGTCGTTTGCTCCGGCTTCACGCTTTTCGATGCCCGGCTCAAGGAGGAA
TACGGCTACGGGGTTTATGACAATGTTTTCACTTCGGCCGACATCGAGCGGATGCTCAACGAAGGGAATGTGACTACCTC
CAGCGGTCGCCGTCCGCGTCGGATCGCCCTGCTGCACTGCGTGGGATCGCGCGACGAGAAGGTGTGCCAGGCGCACTGTT
CGCGTGTTTGCTGCATCACGGGCGTCAAACAGGCCATGGAACTCAAGCGGCTGTTTCCGGATGCCGACGTCTTTAATTTC
TATATGGATATTCGTATGTTCGGGCCCGGTTACGAAGAGATGTACCGCGAGGCTCAACAGAATTATAATATTCATTTCGT
GCGCGGACGTATTTCGGAAGCGAGTCCGACCTACGATGGCCGGTTGCAGATCAAGGCCGAAGATACCCTGACGGGGCGTC
CTTTGCGGATGAGCGTCGATATGCTGGTGCTGCTCGTCGGGATGCGGGCGAACGATTCGAACGCCGATTTCGCGGCTTCG
GCCGGGTTGAGGCAGGCGCCCAGCGGCTTCATGGAACCGCAGGACCTCTTCTTGAACAGCGCCCGCAGCGGTGTGGACGG
GATCTTTTACGCCGGTACGGTCACCGCGCCGAAGAATATCGGAGAAACATTGAACGAGGCCGATGCGGCGGCGGAAGCCC
TGACGGCTTATCTGGGGAGGGTATAGTCATGGCAGCGATCAACTGGGGATATGCGATCAACAAGCCGCGCGTGATCGACA
TCGACAGCAACAACCTGCGCAAGAGCGACGAGATCCTGCGCGAGATGCCCGAATTGCAGACCTGCATCGGCTGCGGCGGC
TGTACGGCGACCTGTACGGCCGGCAACCTTACGGATTTCAATTTCCGCAAACTCCATACGCTCGTGCGCCGGGGCGAATA
TCAGGGCGTCTATGAACAGATGAACAAATGCATGTTGTGCGGCAAATGCCGCCTGGTGTGTCCTCGTGGAATCAATACGC
GGGCTGTGGTGATGCTCATCAAACGTAAACTGGGGGATTTCTGACGATGAATTTTTACGCGACATTCTCTATTCCGTTCA
TCGTGGGCGTCGTGACGATGTTCGTCGTTCTGATCGTCAAATACGGTTCCTGGATCTTCGGTCTTTCGGCTGCCGACCGC
ATGCGGATCGTCAAGGGCATTCCTTCGCGGCAGACGCCATTGGCGGTCTGGGAAGTGGTGCGCGAATCGCTGCTGCACCG
CCGCATCTTCAAGGTCAATCCCTTGCTGGGCTATATGCACATGAGCCTGGCCTTCGGATGGTTCCTGCTGATCGTTGTCG
GATGGATCGAAACGGTCGCCTACCTGGGGTTCCGGTACGTTCCGTTGCATGGGCATGTCTTTTTCAAATATTTCGCCACG
GAACTGCCGCACAAGCCGGTCTTCGATTTCCTGATGGATCTGCTGCTGCTGTTCGTGCTTTCGGGCGTGACGTTGGCTTT
CGGCAAGCGTATCTATTCGCAGGCGATGGGCATGCGCCGCACGACCAGGCACGTACTGGGCGACCGAATCGCCCTGTCGG
TGCTGTGGCTGATCTTCCCGGCCCGCCTGCTGGCCGAAAGCATCACCTGCGCTCTGCACGGCGGCGGGGGATTTCTCACG
GGTACGATCGGCGAGTGGATGGCGCATCATGTCAATCCGATCGTCCTGCAGACGCTGTACGAGCCGTTGTGGTGGGCCTA
TTCGATCTGTCTGGGGCTGTTCTTCGTAGCGCTGCCTTTCTCGCGTTATATGCATATCTTCACCGAAATTCCCCTGATTT
TTCTGCGCCGCTACAAGCTGCATTCGACCGAGAAGGAGGGATCGTTCGATCGTTTCCAGACCGATGCCTGCTCGCGTTGC
GGCATCTGCATCGACCCTTGTCAGTTGCAGAGCGAATTGGGGATCGACGACGTGCAGTCGGTCTATTTCCTGCGTGACCG
GCGGTATAACCACCTGCGTCAGTCGGTGGCGAACAACTGCCTGATGTGCGGCCGTTGCGAACAGCGCTGTCCGGTGGGGA
TCGAACTCAATACGCTGCGTCTGAATTCCCGCGACACGATGCGCAATACGCCCGATGAGAAGCGCTACGAGTATTTTCAG
GGGGTGGACCGTTCGGCCGGCGAGGGCCGCGTGGGTTATTTCGCCGGGTGTATGACCCTGCTGACGCCCCGTATCCTGTT
GGCGATGGAGCGGATTTTCAAGGCTTCGGGCGAAGAGGTCTGGTGGGCGGACAAGGAGGGCGGCGTTTGCTGCGGCCGGC
CTCTGAAGCTCTCCGGTGAAACCGATTCGGCCCGCAAGATGATGGATTACAACATTGCGCTTTTCCGCAAGCACCGGATT
ACGACGCTCGTCACTTCGTGCCCGATCTGCCTGAAGGTATTCCGGGAGGAGTATCATCTCGAAGGAATCGAAGTGCTGCA
CCATTCCGAGTATATGCTGCGATTGATCCGGGACGGCCGCCTGCAGCTTCGCCGAGGGGCGCAGACATTCACTTACCACG
ACCCCTGCGAACTGGGACGCGGGAGCCGTATTTACGACCAGCCGCGCGAGGTGATCGAAGCGGTGGGCGTGCTGCTCGAA
CCGGCCCAGACGCGGGAACACGCCCTCTGCTGCGGCTCTTCGGTGGCCAATACGGCGATTTCGGACGCGCAGCAGCTTCG
CTTGGCGCGTTCCGTGGCGAAGGAGCTGAGCGCTACGGGAGCGGGGACGATCGTAACGGCTTGTCCACTTTGTAAAAAAG
CTATCGCACGCGGAGCTGACGGCCGGGAGGTGCTGGATCTAGCTGAGGTCGTGGCGGCTGCTTTAGTGTCGAAGACAGTG
GCGGCTGTGCCCGACAAGGGCGTCTGACGTTCGTCCGCTTCCGATGGTATGTCCGTATGGAGCGGTGAGAGGCGTATGAA
GTAGGGTTTCTATGAGAGGGCGCTGTTGTGGCAGAACATCGTTGTAGAGCCGTATTGCGGAATTTTTCTGGGGTCGGGGA
AGTATATTCGCTAATTTTTCGTATATTTGGTTCGTAGAGGATGAAGTCGGATAGTTTCTATCCGGCATTTAACAAATCGA
GCCATGAGTAAATACGGTTATGACGATACGAGACGGACGCGTTTTCGTCGGCTTCTTTTGGGAATGGGAGTCGCAATGCT
TCTGTTCTTTTTGCTGTTGAAAATCTTTTTTGCGGAGCAATTGCCATTTACCTCGCTCCATTGGAAACTGATATTCGGCT
ATTTTCTTTTGTTGTCTGTTGCGGTACTGGTCTATCCTGTGTTTCGGAAGATGCGCGATCAGGATCGATGGTCTATTCAG
AATGGAGCGATCGAGATCGAGGAGGGAGTATTGCACCTCTCCGTGGTCCGTGGTCGAGAGACCCGACGGTTGAATGTCGA
GATAAAGAACCTGAAGATCGTTACGAGCGATGATGTTCGGATTCGGATCGATACTCCGGTCGGACAATTGACGATCAGTG
CCGACAAATTCGTAACTCCGGAGGAGTATGCGAGCTTTCAGGAGGAATTGATTGGTGCCGGCTGCAAGCGCGAGGAGTGA
TTCATCGGCTTGAAGGCCTGCTTAATCGGTATTTGTTTTTGGGTTTATCGTCGAAATATTTGGCAGAACCATTTTTTTGT
TTTATCTTTGCAGTCACAAAAGCGGAATATTCGCATCGAATAAACGATATATCGCGGGATGGAGCAGTTGGCAGCTCGTC
GGGCTCATAACCCGAAGGTCGGAGGTTCGAGTCCTCCTCCCGCTACTAAAGTGGACAATTCGAGAGAATTGTCCACTTTT
TTTATATTGATGATTTTTAATGGAAATGAGGTCTAATGATTGTGTTTTGTTCTTTATCTAATTGTTTTTTGATATCATGA
AAAAAGTATTCGTTGTATTCTTGTTTATTTTTTCAACCGTTTCCACTTTTGCGCAAAGTGAAGGCGAGAGTGTTAAGCCA
ATAGGGGGAATTACTTTATATCGAAATGTTTCATTGGCGGCAATAGAACAGAACAATTATTTAGATGTGATTGTTAAATT
TAAGGCAGCAGAACTTGGTGATTATTTTACCAATGGAGTCAAAGTAGTTGTTGTGGATAATAATACGGGTAAAAAGATTT
ATAGGAAGCGATTTTCTAAGTCTTATCTTTATGTGTTTTCTGATGGTACAATAGAAGTTGGTAAAGGGAATGCTCTTACC
CAAATTATATTATTTAAATATAAGGATGGAAGTGGTTGGGGGATGATATTAAAGGAAAGAGGCATTTATTAGTTTCGTGG
AAATATTATATATTTAGTCTTTCTATCTTATGTTAAAGCGTCCGGTTTACCTCTGGCGCTTTTTTTATATTTATAGAGGT
GAAATTATTGGTAAACGAAATTTTTTGTTGAAAAAATAGTACTATGTATTGCATGGTAATTACTTTTACATTATATTTGT
GGTGTGATAGAACTGTAAAGAATATACAACTCATTTATTAATGATAGATATTGACCATGAAAGAGACTATTAGCGTAAAT
TTGGCTTCCCAGGCATTTACTTTCGACAAGGATGCTTACCGTCGGTTGAAGGAGTACCTGGATGCGATCCGTCGGCGGTT
GCCGGCCGGTGATCCGGAAATTCTCAACGACGTGGAGGCCCGTCTGGCCGAGATTTTCCGGTCCAGGATTTCATCGCCGA
TGATGGTCGTTACCCTTCAGATGGTGCAGGGTGCAATGGCTCAAATGGGCGATCCATCGGAGTTCGGCGAGCTGCCGACC
GGGGAGAAGCGGGACGAGGCGTCCGTGGATGCGGAGAGTGCCTCGTGCGTCAATTCCCGGCACTTGTACCGTTCGCGGAC
GAATCGTTCGATCGCAGGCGTGTGCGGCGGAATCGCTGAGTTCTTCGGGATCGACTCGACGATCCTGCGCCTTATCACGC
TGTTCCTGATTCTTTTCGGCGGTCTGTCGCTGTGGGTTTACATCATCCTGTGGATCGTGATCCCGTCGGAACCTTTGAAT
TGTATCTCTTCGAAATCTAAAAATATGTTTTGAATTTTATAAATGAGTTGAACATTCGCTGTGAGAAAGTGTTTCGGCTT
CTTTGAGCCTCTTTTCGGTATCTTCTTTTTTAGCTGGTTTTGAAAATAGCCCGCAATTTACGGCAACTACCCAAAAAGAA
TCTACTCGAAAACGGCTTTCGAATAATCTCGAATAAAATTCAAACAGCTTCTAAAAATGGAAATCTATGAAAGCAGAAAG
AAATCATGCGAGATTGTACCGTTCGTCGGACGATGTAGTCATTGCCGGTGTGTGCGCCGGAGTAGCCGATTATTTGGGAC
TTCCGTCGGGAAAGGTGCGGCTGGCGACGCTGCTCCTGGTGCTGGTCGGCGGGTTGTCGATTTGGGTCTATATCCTGTTG
TGGATCGTCGTGCCCAAAGGTCCCAAACGGCTCGAAGGGAATTCCCGGTAGGCCGAGTCCGGCCCGGGACTGTACGGGGA
GAGGTTTGCGTATTTCCGATATGCGGACCGGACCCGGAGCTGAAACATGAAATAAGAAATTCAATGTATAAACAACGATG
ATATGGTTGAGGATAACGTAAAGGCGCAGATGCGCAAGGGTATTCTGGATTACTGTATCCTGGCGATCCTCTCGCAGGGG
GATTCTTATGCCCCGAAGATCATCGCCGAACTCAAGGAGGCGGAGATGATCGTGGTCGAAGGGACGCTGTATCCGATTCT
GACGCGGCAGAAGAATGCGGGCCTGCTCACTTACCGGTGGGAAGAGTCCCCGCAGGGACCGCCCCGCAAGTACTATTCGC
TCACAGACAAGGGCCGGGAGTACCTGGCTTCGCTGGATGAAGCGTGGGAGGAACTGGTAGGACAAATTCAAATGATTCGC
CACCGGGAAAACGACCCGGCATAACCGATTGATTAATTAAAAAACTGAAAACGATGAAAAAATTGATGATGGCCCTGTTG
GCAATGATGGCCGTTCTGTTCGGTACGACAGCGTGCGGAGGCAGTATCTTCGGTCAAACCCGGATCAAGGGAAGCGGAAA
TCTGATAACCCGCACCGTGGCGGTCGGAAACTTTCATACTATCGATGCTTCGCGCGGAGTGAAGGTCCTGCTTACCGACG
AGCCCGGCGATATCGAGATCTGTGCGGATGATAACCTGATCGAGTACGTGCGGGTCGGGATCGATGGTGGCGAGTTGAAG
ATTACGGTCGCTCCCCGCATTCATGCAGTGCCTTCGGAGCAGATCCTGGTGCGCGTACCTTACAACGGAAATATCCGCAA
ATTGGAGGCTTCCTCCGCTGCGAAGATCGTGGCCAAGACACTCTTTACCGGCAGAATGCTGGAGATCGAGGCGTCGAGCG
CAGCCAGGATCCGTGTGGATGCACAGGTCGAAACGTGTGAAATCGACGCTTCGAGCAGCGCTAAAGTCGTGGCGCAGATC
GATGCGGACCGTCTGGAAGCGGATGCTTCGAGCGCATCGTCGATTCTGTTGCAGGGTGCGGTACAGAAAGCGGTGTTCGA
AGCCTCTTCCGCTGCGTCGATCGATGCCCGGAAGCTGGTCGCACACTTCTGCGAGGCGGAGGCGTCGAGCGCCGCCGATA
TTCGGGTCTATTGCGAGCAGGCTTTGCAATCCCGAACGTCGAGCGCCGGAAGCGTTTCCTATGCCGGACCGTGCAGTGTG
AATTCTGCCGATACGAGCGGCGGTTCTACTCGCGGTGCAGCGAATAACGAACTCAAATAGACCGATCGCGATGAAAGAGG
TTAAGAAATGTAGTATTTCGGGGATTGCCTTCACGATGGAGGCCGATGCCTTTCAGGTGCTTTCGCGTTACCTGGAGAGC
TTGAACGATACGTATAGAAATACCGACGGCGGAAAGGAGATCGTCGAGGATATCGAGGCCCGTATCGCCGAGCTGATTCT
CTCGCACCAGGATAATTCTAAAGTGGTGAAGCTATCGTTGGTCGAGGAGATCATTGCCCAAATGGGGTCTGCCGAAGCCA
TTCGGGAACAGGAGGGCCGTGAAGCCCCGCGCGGCGAAGGCCGGATTCCGCGCCGCCTGTACCGGGATATGGACCAGGCG
CGCTTGGGCGGTGTCTGTTCGGGTGTGGCCAAGTATTTCGGGACCAGTCCCACGTGGATCCGTCTGCTGATGTTCCTGCC
GCTCATTCTGTTGCTGTTGTTGGGATGGATTCCGTTTTTCTGGTGGCTTGTGCCGCTGATGAGCAACTTGCTCGGCGTGT
TCTTTATTTGCTACCTGATTATGTGGTTCGCTGTACCGGCAGCCCGTACTGCGCGTCAGAAGCTCGAACAAAACGGACAG
CGGATTACCGTACAATCCATCGAGGAGGCTTCGGCGGCGAATCACGATGTCGATGCTGATGCCAAACCGGTCGTTGCCAA
GGCCGTTTATGCCTTGGGGCAGGTCGTCCTGATCGTATTGAAACTCCTGGCCGGCTTGCTGGTATTCGGGTTGATTTTGG
GTGCATGCGCATTGATTATCGGTCTGTTTGCTGTCGGGATGGCCGGTCCGGAGGTTGTGTCTGTCGATGCGGGCATCTGG
ACGGTGTCGCTGGGGATTATGACCGCGTTGGTGCCGGTGCTGTTGCTGATTTACGTGTTGATGTGTCTGATAGCTTCCCG
CAAACCGAGCCGCCGGGCTGTTCTGACGACTTTCCTGATCTGGATCTTGATTATTATCGGCCTGGGTGTTTCTGCGGTCC
GGGAGAGTGAGCGGGGATATGAATGGTATGAGATAAGGACGGAAAGCTACGATCCGGATATGGAATTGCCTGCTCTGCCG
GAGCCCCGTTCCGCCGATACCTCTTTGCTGCGGGTGGATACGCCCGACGGGAGCGTGGATTTGAGTGCCGGGGAAGGCCG
GGTGAAAATCGCGGTGGAGGATAAGGAGGACGGTGAGAAGGTCGATATTCATGTCGGCTCGAAAGGTGTGAAGATTACTG
CGACGGAGCCTGCGGCCGAATGCGATGATTTTGATTGATTTCGAATAAAAGCGTTGATCGAAATAAAAAGTTTTTCAGGT
CGGAGCCGGATCTTTTTCCTGTGGGAAAAGTCCGGCTTCGGTTTTTGTGGCGGACCGAAGGGGCACGCCGCAAGGCGTAT
TGCACGGAAGTTGTGTGGCTGAAGAAATGGGCGTTCGGAATTTCCCGGCTCCGGCGGAGCGGGACTGCCGCGTGCGACGG
TCGTTTCCCTCGGAGTAAAGTTGCGGAGAACGGTTGTTTTTCGTATATTTGACTTCGTCCAATATACTCCCGCTCGACAA
AACCGAATAAAATTCGCTTTTGTTCTCGACTTATTCGTATATTTGAACGTTTTTTCAGTAAAAAGAAAAAGTATGGCTGC
AATTAAGTGTATCGGAGTGCTGACTTCGGGGGGCGATGCTCCCGGGATGAATGCCGCGATCCGTGCCGTGACGCGTACGG
CGATCTATAACGGGTATTCCGTAAAAGGTATTATGCGCGGTTATAAGGGATTGGTCGATGACGAAATCATCGACCTGCAA
TCGGATTCCGTGAGCAATATCATCCAGCAGGGCGGCACGATGCTGAAGACGGCCCGCAGCCAGGAGTTTATGACCCCTGA
AGGGCGCCGCCGGGCTTATGAGAATATGAAGCGCAGCGGTATCGATGCGTTGGTGGTGATCGGCGGGGACGGTTCGTTGA
AGGGCGCCTGTATTTTCGCCCAGGAGTTCGATGTGCCGATCGTCGGCCTGCCGGGTACGATCGACAACGATCTGGGCGGT
ACGGACGCTACGATCGGCTACGATACGGCGCTCAATACGATTGTCGAGGCGGTGGACAAACTGCGTGACACGGCTTCCAG
CCATGAACGCCTCTTCTTCGTCGAGGTTATGGGACATACGGCCGGCTATCTGGCGTTGAACGGGGCGATCGCTTCGGGAG
CCGAAGCCGCGATCATTCCCGAGATGGACACGGAGGTCGATCAACTGGGCGAGCTCATCAACCAGGGATTCCGCAAAAGT
AAAAATTCGGCGATCGTGCTGGTGGCCGAGAATCCCGCTACGGGCGGTGCCATGGGGCTTGCCGAACGCGTGAAGCAGGA
GTTTCCGCAGTACGATGCCCGGGTAACCATTCTGGGACATATCCAGCGGGGCGGGTCGCCGTCGGCAATCGACCGTATCA
TGGCTTCGCGTATGGGCGAAGCCTCCATCGAAGCGCTCATGGAGGGGCAGCGCAACGTGATGATCGGTCTGAGCAACGGG
CAGATCGTCTATGTCCCCTTCTCGCGTGCCGTCAGCCACGACCGGACTATCGACCGTGGAGCGGTGGATCTGGTGCGCAT
CCTCTCTATCTGACATTATTTTCGAACAATACTGACTTCATGAAACGCGTAATAGGAATAGGAAACGCTCTGACAGACAT
GTTGGTCAATCTGAAGACCGACAAAGTACTCGATACGTTCAATTTGCCGAAAGGTTCGATGAGCCTGGTGGATGCGGCCT
TGCAGACCGAGATTTCGAAATCGGTCGCCGGTCTGCCTTACTCGCTCTCGCTCGGCGGATCGGCCGGGAATACGATCCGG
GCGATGGCCCGGTTGGGTTGCGACGTGGGCTTTATCGGCAAGGTGGGAACCGACAAGACGGGAGATTTCTTTATTCAGGC
TCTTGAGAACCTGGGTATAGAACCCTTTATTTTCCGGGGGAAGGAGCGCTCGGGAAGGTGTGTGTCGCTTATTTCTCCCG
ATGGGGAACGGACGATGGTGACGTTCCTGGGGGCTGCGCTGGAGTTGAGTGCGGCAGAGGTTACGTCCGCTATTTTCGAA
GGTTACGACTGTCTTTATATCGAAGGTTATCTGGTGCAGGATCACGAGTTGATTGCCGGTGCGGTCCGTACGGCTAAAGC
CTGCGGTCTGAAGGTGGCGATCGACCTGGCGAGTTTCAATGTCGTGGAGGCCAACCTGGAATTTCTGCGCTCGCTCATTC
AGGATTACGTCGATATCGTTTTTGCTAACGAGGACGAAGCGAAAGCCTTCACCGGCGAGGGCGAGCCGCTCAATGCCTTG
CAGATGCTTTCGGAGCTGTGCGAACTGGCCGTCGTGAAGGTCGGTATCAAGGGGGCTTTGATCAAGCGGGGCAGCGAAGT
GGTCCACGTGGGGATCATGGCTGCAGCCAAGCGGGTCGATACGACGGGTGCGGGCGATCTGTATGCCGCCGGATTCCTCT
CCGGGTTATGCGAGGGGCTGACGCTGCGTCAGTGCGGTACGATCGGTGCCATCGTCGCCGGGAAGGTGATCGAAGTGGTC
GGAACGACTTTCAGCGAGGAGGCGTGGCAGCACGCTTTCCAGCTGGTCGAGAAAGTACGGTCGGAGAAATACCTGTTCTA
AAGGGAAACTCTTATCGGCGTGCCGACTGTTTTTGTTATTGCATTACGGTAGTTGTTTGTGCCACTTTTAAGAGAGTAGA
ATTATGAAAGCAAAACGAATGTTGGCTTGGACTCTGGTCGCTGTTTTATCGGCGATGCTCGTCACCTCGTGTGCCTCCCG
TTGCCCTCGTCACCCGAATTCGCCTTCGGTGCACCATTTTCATGAACGGCCGCATCCGCCTCACAAAAAAGCTCCGAAGC
CCCATAAACATCCCCGACCGGGGCATAAGCCCGGCACGCCTCCGTCGCATGGGAAACATAAATAAAGATGTTCCTCCGCC
GGATACTCGTCCGAACTATGGTCTGGGGTTTCGCCGCCTGTTTCACTGGAATAGCGGATACGTATGTACGGCTCTGTGCG
GCAAGTCCCGCATCCGGAGAACATATTTGTACAGCAAAATTTTCTGATACCGGTTTGCAGCGATGCAACCGGTATTTTCA
CTGGCAGAGCCCCAAGTCTGCGTCTTACGGTTTTCGACCCGATATTCCCCGTGTGATTTGCCTCCGCATCAGGAGCAGAT
AGCGGGCTTTGGGGACGGAGAACCGCAATAGGAAGCCGAGAGCCAACAGGAGTGTCGCACCCCACTTGACGGCTTCGCCC
GATAACAGACGCACGGTTTGCCCCCTCATTCCGGCCCGCAGGCGTTGGGTGCGTCCGACCTGGTAACATAATGATTCGAA
GTATTCCCGGGAAATCTTTCGCGGCGGAATGATATGCCACATAATTGCTGTCGGAACATAGTAACAACGTTCTCCGGCAT
CTGCCAACCGCTGAAAAAGATCGCTCTCTTCGCCTCCGATCAGTTGCTCTCCGGTTCGCCCCAGCGAAGGGTCGAAGGCG
CCGTATCGTTGGACCGTCGAACGCCGCAGGGCCATGTTGCCGCCGCCGGGAATACGTCCTTTCGGAAAAGGGCGGATCTT
TCGCCCCAGGTCGATCGGATTGGCTATCGGACGTTCGGTATAACTCGACATCCAGGCCGGGCGTCCCGCAGGATATTCGG
GTATGATAGGGCCTCCGGCCGATGCAGCGTCGGGGTAGGCGTCGAAGAGGGCGACGTACGAAGAGATGAACTGTTCGTTG
ATGCGTTCGTCGTCGTCGATGATGGCGATGTATTCGCCCCGGCTTTCGTCGATACCCCGGTTGCGGGCATGGGAGAGCCC
CTGCCGGGTTTCGGTTACGATCCGAAGGTTGATTGCGGGATGTTCTGTTGCGAACGCTTCGAACCGGGCCAGCGTGTCAT
CCTGCGAATTGTTGTTCACGACGATACACTCCCACTCTGCGGCCGGGAAATCCTGCCGCACGACCGACCGGAGCGCTTCG
ACGAGCGCTGCGGAGCGGTTGTAAGTGGCGATGATGAGCGATAATCGGATCATAGGGCAAAGATAGTGAAAGCCGAGAGA
AAACGGGAACTTGTTCCCAATTTTCCGAGGCGCATCCTATTTAAGACTATGTCAAAGATAGTGAAAGCCGAGCGCAGCCC
CAAATTTATTTAAGTTCCTTTTCCTCCTCCTTGCGGGGCAGTGTACGCAAGCGTTCACTGCTCCCGTTTCGAGCGTCGTT
TGAGCTTTGCCGAGTTTTCTTATCTGGGCCGACGGTTATGGTCCGATATACTTTCCCGGATGAAAAATACCCCTGCAGTT
CGGGCAGGGGTATTCGGTCTGTCGGAATCGGTTTATTTCCGAATGACCAGGTATTTCGATATGCTCCAGAATTTTGCGGG
ATCGGTGATTTCGAGCGTTACCAGTTTGTCTTCGCCCGGTGTGAGCGTGTAACTCTCTTTGGGGTGCGAGGTGAGCAGCT
TGGGCTTTTTGCTGCCCGTTTCGATTCGGGTCAGATTCCGCAGGTCGGCCGATGTGAATGCCGATTTGTCGAAGTCGCCA
TCCATGATGCTCTTGGTTTTGAAGAGTCCGTTGCCTTCGACGATGCGAGCCTCCTTGAGCTGCTTCATATCGGCGATGCA
GAACCAGACGACATTGAGCTGACTATCCTGTTCCTCGATCGTAGTTTTTTGGCTGGCAGTGACTTCGTTCAATCCGGCGA
TGTCCTTGTTGAGCTCCTCGACCGTACCGGCGAGCTCCTCGATCTCGATGTTTTTTTGGGACAGCTCGGTCTGAAGCGAT
TCGATCTGTGCGACTTTCCGGGTCATTTCTTCCTGCAGACGTTTGATCGTCCCGGCCAGCGAAGCGTTCTTGCGGCCGCT
TTGTGCGAATTGTGCTTCGAGTTCGGCGATTCGCTCCTTGTTTTGGAGCAGGATACCCTTGATTTGGTTGATCTGCGATA
CCATCTGTTGTTTTTTGTCCAGCGGCTTGTTTTCGATGTCGCTTATTTGAGTCATCACGCGGTCTTCGACTTCGCGGATC
GACTGAAATCCGGTTTCGATCTCATTGAGGATTTCCAGCGTTTGATCGTACTTTTGCTCGACGGTGAGCAGCGAGTCCCG
TTGGGCGAGCAGGGTCTGGTATTTTCCTGATTTTTCGACGCATGACACTGCGGTCAGCGCTACGGCTGCGAAAGCCAGAA
TAAGTCTGAATGTCTTCATTGGTATTGGAATTTGGTTTTTGCAATTAGAAATATCCAATCGTGTGCCATTGTATTCAAAA
TGTTGATTGATAATTTGTTGTTGCGATATTCGTGCGGTCGATGACTGTGGAATCGTGCCCCAAATGTGTGGAAGCTGTGT
GGAAACGGGCCGTTTTCGGACTGTGTATCGCGGTACAGTCGGATTTCCGATAAGCGGAGGCGGAAGCTTCGGATAAATTG
CAAAGCCCCGGCCTATGAAAAGCCGGGACTTCGTTCGATGTTTACGATTCGGGGATTATTTCAGGACTTTCAACAGTTCG
GGCAGCAGGCAGGAAATCGTATTCTCGTTCTGTGCCGTGTAGAAGATGCCGTCGATGACGGCTTTTTCGTCCGTTCCGAT
ACAGCTTTTGACGACCGGTTTGAGGAACGGATGCAGGGCCACCCGTCTGCCCTGTGCGATGCCGAGGTTGTCGAAGAGCA
GTGCTGCGGCGCAATGCCCTGCGATCGTTTTTCCCTGGGCCGCAAAATTTTTGATGACGCTCAACATATCCACGTTGTAG
GGTTTGTCTGCGTTTTCCGCGAATTTGGGCATGGCGTCGCCGCAGGCGAATACGAGGGCGTCGTATTCGTGTTCATGGCC
TTTGAGTGAGGTGATTACATCGTCCGTCTGGAGGCGAAGCCCCGAGTTGGTTTTTACATTCGTGGTATCCGCTACCGCGA
ATGTCCTGAAGGGAATGCCGTTCTCGAAGAAGGTTTCCAAATACTGAAACAAGCCCGATCCGTTGACAGGGTTTACGACC
AATACAGCTACTTTCTTTGCCATAATTTTTGAGTTTTATGGTTATTAATGATATGTTAGTTACTTTTGTAGTGCAAACAT
AAAATAAGTAATCGGGTTCTGCAAGAGGTGATTTTTTGGTAAGCGAGTTACAAAAAGGTAACCGATGTTGAACGACAAAG
AGATAAAACCGCAAAAAAAATGAAAACTTTTTTACACGAGGGAATTTGCCCGATTCGGGATATCTTGAGCCGCCTCGGTG
ACAAGTGGTCGCTGCTGGTGCTGACGACGTTGTATTCGAACGGGACGATGCGTTTCAACGACATTCAACGTTCGCTCGGG
GATATTTCGCAGCGGATGCTGACTGTCACCCTGCGTTCGCTCGAAGCGGACGGGCTGGTCCATAGAGAGGTCTATCCCGA
AGTGCCGCCCCGCGTCGAGTATCGTTTGACCGATTCCGGGGGCGATCTGATGCCGTATCTGAACAATCTGGTGGAGTGGG
CGTTGAAGAACACGCCGGCCATTCTGGAACGGCGTGCGCAGGCGGTGCGGGCGAAGTGATCTGCCGGAGGTATAAGAAAA
GTGTTTGCAGCGGATTCGGATACCGTGCTGCAAACACTTGCTTATTTAGTAGGTGTGGGGAGGAGGCTTTTCCTACAAGC
TGTCCCCGAAATCCTTGCGGAATTTCTCCATCAGGCGTGCCGGCCAATCGGTAGTCGGCTCCAGACCGCCCATGAAGAAC
CGGAGCACGGGCGGCTCGTAGGTGAAGCGCAGACCGCCGATCAGGTGACGGTTCTCGTAGAGCCACTCCAGACGGTCGAT
GACGTATTTGATCTGGGAAAGCGTGAATACGCGGCGCGGGCAGGCGAGGCGTACCAGCTCGACGTCGGCCAGGATCTCTT
TGCCGTTCTCGTCGCGGACGCTCGATACCGTACCGCGCTCCATACCGCGTACGCCCGAGCAGAGGTAGAGGGCTGCGGCC
AGTGCTCCGGCGGGGTACTCCTCCTGCGGGATATGCTCGCAGAATTTCATGGCGTCCAGGTGTCCGCCCAGGACGCCGGC
CGGAGTCACGACGGGAATGCCTTTCGGATCGAGCGTGTTCACCAGGTAGCGGATGGTGTCGATACTCTGGCAGATGACGG
TTTCGTCCTGTGTTTCGTAGAGGCCTACGGCCATCGCTTCGATTTCACGAACCGAAATACCGCCGTAGGTAAGGAAGCCT
TCGAACAGAGGAATCATAGCTTCCATTTTATTGTAAAGTTCCCTGCGGTTGGTGCAGATGCCGCCGCCGCGCGAGGAGCT
GAGTTTGCGGGCCGAGAAGTAAACCAGATCGGCCAGTCCGGTCATTGCCTTGATGATGTCGGCCATCGAATTCTCTTTCC
AGTGCTCTTCGCGTTGCTGGATCAGGTAAGCGTTTTCACCCAACAGACTGGCGTCGAGTACCAGCATCAGGTTGTATTTG
TCCGCGATGCGGCGCACGTCCATCAGGTTGGACATCGAGAAGGGCTGGCCGCCGATCAGGTTGGTCGAGGCTTCCATGCG
GATGAACGGAATGTTCTCCACGCCTGTTTCGGTGATGAATTTTTCAAGTTTTTCAATGTCCATATTGCCCTTGAAGGGGT
TGTCGGAGTGCAGTTCGAGACCTGCGTCGGAGATCAGCTCCACGATTTTACCGCCGTTCTCCTGGATGTGAGCCAGAGTC
GTGGTGAAGTGGTAGTTCATGGGTACCGTCTGACCGGGCTTGATGAAAGTACGCGCAATGATGTTCTCCGCAGCGCGTCC
TTGGTGGACAGGCAACAGGTATTTCTTACCCAGTACGTCTTCCACAGCTTTCTGCAAACGCACGAAAGACTGCGAACCCG
CATAGGCGTCGTCGGCGCGGAGCATCGCCGCGAGCTGGTTGTCGCTCATGGCATTGGTACCGCTGTCGGTTAACATGTCG
AGGAAAACATCGGTCGTCTGTAAACGGAAGGTGTTGAAGCCGCCCTCTTTCAGGGCATCGAGACGACGTTCGATAGGAAC
GAGATGCAATTTTTGTACTACGCGCACTTTGTGCAATTCCAAAGGCAGATCTTCGCCTCTGAAAAACTTGACATTTTTCA
TTCTTTAATATAAGTTAGAAATTAAGGGTCTGAATACAGGCAATAATAATAACCGTCGTCCATAGCGGGTAGGGTAATTA
TGTTTTATATAATTCAGTTGTTTTTGAGGCGTGCGGCTATTGTTCCCGTCGCACGGTCCGGTTAAAAACAAATAAAGTAT
CCCGCAGGATACTTTATCGCAGTAGGCTGTCGGAAAATTTTCGGTCGAAAACCGAATTCCGTTCCATAGTACCCGGAGCC
GGGATCGAACCGGCACAACATTGCTGTCATTGGTGTTTGAGACCAACGCGTCTACCAATTCCGCCATCCGGGCTGCTAAA
TCGGTGATTTGCTCTGCAAAAGTAATGATTTATCGAGGAACTCCAAATTTTTTTCGCATTTTTCTGCGTCCTTACTGTCT
GCCGAAGTGGACGAGGAGTCTGGCGGCCTTGGCCGGTCCGATGAGGGCCGAGAGTTCTTCGGCGGGGGCCGTGCGGATTT
TCTCCACCGTACGGAAATGGCGCAACAGGAGCTCTATGGTCTTCGGGCCGACTCCTTCGATATTTTCCAGTTCACTGTGA
ATGAAACCTTTGCTTCGCTTCTGCCGGTGGAAGGTGATGCCGAAGCGATGGGCTTCGTCGCGGATGTGACACACCACTTT
GAGCGGTTCACCCGTACGGCTCAAGTAGTAGGGCATCGGGTCCCCGGGGAAGAAGATCTCTTCGATCCGCTTGGCCAGGC
CTACGATGGGGACTTGTTTTTCGATTCCCAGTTCGCACAGCACGGCATAGGCGCTGGAGAGCTGTCCTTTGCCGCCGTCC
ACGATAATCAGGTCGGGCAGTTCGGCTCCTTCGGCGATCAGGCGGCTGTAACGGCGGAAGACGATCTCGCGCATCGAGGC
GAAGTCGTCTGCACCGATGACGGTTTTGATGTTGAAATGGCGGTACTCCTTGCGTGAAGGCTTGCCGTCCCGGAATACCA
CGCATGAAGCTACCGGGTTGGTCCCCTGTAGGTTGGAGTTGTCGAAACATTCGATGTGGCGGGGCGGACGGTCCAAGTGC
AGCTCCTTTTGCATGGCGGCCATCAGCCGTTCGGTATGCCGTTCGGGATTCTTGATCTCGAGGTTCTTGAGCTGTTCGGC
GCGGTAGATACGGGCACTCTTGAGCGAGAACTCCAGCAGATCGAGTTTTTCGCCCCGCTTGGGAACGGTGAAGGTCACCC
CGTCGAAAAGTTGCGCGGCCGAGGGGAGGTAGGGAACGATGACCTCTTTGGCCAGCGTCCCGGCGATCGTTTCGGCGATG
TGCTGGATGGCCAGGGTCAGCATTTGAGCGGGGTCGGTGTCGATGCCCGTGGTGAGCCGTATCGTATAGACGCCCACGAC
CGAACCGTGGCGGATGCGCAGGAAATTGCAGTAGGCCACGTCGTCGTCCACCAGTAGGGAGAAGACGTCCACGTTCACGA
TGCGTGCGCTGACGATCACCGATTTGCTCGAATAGTTGTCCAGGGCGTCGAGGCGTGTCTTGTAGCGTTGTGCGACTTCG
AATTTCAGGTTTTGGGCGGCAGCCTCCATCTCTTTTTCAAGATAGGTACGCACGGGGCGCAGGTCGCCTTTGAGAATCGA
AACCGCCATATCGACCAGTGCGTCGTATTCTTCTTCGCTTTGCGCTCCCACGCAAGGTCCCTTGCAGTTGCCCAGGTGGT
ATTGCAGGCAGACCGAATAGCGCCCTTTGGCGATAGCCGTCGGCGAAAGGTTGAGCGAGCAGGTTCGCAGGGGAATCACC
TCGCGGATAAACTCCAGGATACTGCGCTGCATCATTACCGAGCCGTAGGGACCGAAATATTGGGAGCCGTCGCGGTTGAG
GACGCGGGTGGACTGTACGCGCGGGAACGGTTCGCGGCGCACGACGATCCAGGGATAGGTCTTGTCGTCCTTGAGCAGGA
TGTTGTAGCGCGGTTGGAGGGTCTTGATTAACGAATTTTCGAGCAGCAGGGCGTCCGTTTCGGTATCGACGACGATGTGC
CGGATCGCAGCGATCTGCCTCACGAGTACCTGTACCTTGGCGCTGTGTTCCTTGTTCTGCATGAAATACGAGCTGACCCG
CTTGCGCAAGCTTTTGGCTTTGCCGACGTAGATGATCGTCCCGTTCTTGTCCAGAAACTGATATACGCCCGGTGACAGAG
GCAGCAGGGCCACCTGTTCTTTTAACCCGTATTTTTTTACGTTGTCCATCTGTCGCAAAAGTAGCAAAATTTTAACAAAG
ACCTCTGCCGTGCGCTGAATCGGAGAATGAGCCGGAGTTTTTCGGCAGAAGTCGTCGATTGAACAGATTGTTCGTGGTTG
AAAAGTATTTATATTTTGATTATTTGTCGAAAACATTATACCTTTGGGCCGTTTTATTGAGCAAAATCTGCCTATGAAAA
ATTTTTTATCCCTGTTATGTATTTTTTCGCTCTGCGTCGGTTGCGACAAGGCGTATGATCTGAACAAGATCGAATCCGGC
GATGTAACCATCGGCAACGACCAGAGCGAATGGATTATGCCGTTGGCGCAGATCACGGTCGGAATGGACGAGTTGCAGGA
CGGCAGTGCGGATATCCGCGCTATTTTCGACGAGGTCGATATCTGGTTGCCGACGACGCTCCCGGGCAATGCGGAGTGGG
TCGATATCGTCCGTCTTTCGAGTGATGGAACTTATCTGGACGGAATGCTGGAGGCTCTTATCGACGAGATGCTCGTTCCC
GGATCGAAAAAAATGGACGAAGTGGTCGATCTGATTTGGTCCAACGAAGGTTACCGCGAGCGTTTTACGGCGTTGATTCC
GGCCGATAGCGAGGAGCTTTTCAAGGCGGAATTCAAGAAGTTTTTCGGCGAGGACAACGAGGCTGGCGAAGCGTTGCGCG
ATACGATGGGCGAGCTGGCGCGGGAATTTCTTTCCCAGATTAAAATCAATACGATTACTTATAATGCGACGTTGGATGTC
GACGATGATTTGATCGATATGCTTGCCGACAACCTCGATCCCGAGGGTACCGTCGATCCGGTCAATACGCTCGATCTGTA
CGGCGAGGTGCGGAGCAGTCTGCCGGTGAGCTTCGAAGTAGCTGCGGATTTTTCCGAAACGAACGTGGCTATCGCGCCTT
TCCTGGTCGAACCCGACGAAGAGAATGACATCGCTCCCGTGCGGCTTTACAAGGATGATATCCGGAGTTTGTTCTCTTTC
TTCGAACTGAATGTCGATTTTATGCCGCAGAAATATTATCCGCGCATCGGATTCAGCGACAGCCAGTCGATTCGTATGAT
GCTGCATTTGAAGAAACGCGGCGGTCTTAATCTGAACCTTTAATCCGGATTCCTCATATGAAAAAGATCATATATATTGC
GGCATTTGTCGCATGTACGGCCGTGGCACAGACGCCGAGTGCCTACTTTATGGAGGGTTCGACTTTCCGCAGCCAGCTTA
ACCCGGCTTTCGCTCCGCTGCGCGGCTATGTGAATATTCCCGTATTGGGCGGTGTGCAGGTCAACGTTTCCGGTAACCTC
TCCGTCAGCGATATTTTTTATCCGGTGAACGGAAGTTTGGTAACGCTGTTCGACAAGAATGTTTCTGCGGCCGAGGCGTT
GGGAAATCTGCGCTCGAAAAATATGCTCGGAACCGATGCCCGGATCAATATCGTCGGTTTCGGTGCATTCCGCAAGGATC
ATAAGACATTCTGGTCGTTCGATCTGAATATGCGTGTGGAGGCGGAGGCCAATATGCCCTATTCGTTGTTCGACTTTCTC
AAGAACGGACGGAACGAGGCCGTTATCAACGATATCAAAGCCTCGACACAGGCTTATCTCGAGGCCGCTTTCAGTTACTC
TTTTCCGCTGACGGATCAGATTTATCTCGGTGCTCGGGGTAAGTTTCTCGTCGGCGCGGGCCGTGCGCGGACGTCGATCG
ACCGGCTCGATATAAAATTGCAGGAGAATAGTTGGAATATCGACGCGGACGGTTCGTTCGAAATGTCGGGCCTTGAGATG
AGCTCCATGCAGCGTCCCGACGGGTCGGAATATTATTCGTTCAACGATTTCGACGTCTCTTCCTACAAAGGGCCTGCGGG
TTACGGTTTTGCCGTCGATCTGGGTGTGACGTACGACGTGATTCCCGATTTGCAGCTCTCTTTCGCCGTGAACGACCTGG
GTTTCATTTCGTGGGGAAAGAAATACCTGGAGCGTGGGCAGATGACCAAATCCCAATCTTTTACCGGCGTGGAGATCATC
GACGGTGAGGTTCACGATCCGGAGTTCGATTTCGGCGAGCTGGAGTTCGACCGGGTGCAGGCCTCCAAGGGCAAGACCGA
GATGCTGCGTACCTCGATCAATCTGGGGGCCGAGTACGAGGTTTGGCGTCACAAGATCGGCCTGGGTCTGCTTTACAACG
TACGTGTCTGGGATGTGAAGACGTTCCACAACCTGACCGCCTCGGTGAACTTCCACCCGATTCCCTGGTTTACGCTGACT
ACCAGTTATTCGTTTCTCAACGGCCAGGGGCACGCCCTCGGTGTGGCGATCAATGCCTGCCCCAGTTGGATCAACTTCTT
CCTGGCGACCGATATGTTGATTTGCAGCCATACGCCGCAGTTCCTGCCCGTCACTTCGACTTCGATGAACGTGACGCTCG
GCATCGGCGTTCCGATCGGGCGGCGCAGCCACCGCATTCCGGGAGAGTATCTCTACCGATAATAATATTGTATGATATTA
GTTAAGAAGCCTGCATCTACCGATGCAGGCTTCTTTGATGCGGTGTTTTCTCTTTTTACGATTCTTTGCCGTAACCGGTG
TTTGCCGGTTTTCGATGGCGGAATCCCGAAGGGGTACGTCTTCGGTTCGGAGAACACGTGGGAACGGTCGGATTTGACTG
TGGGACCAAAGTCGGCACTCGTTTTACCGTCCGCAGCAAAGGTGATCGACCGGAACGTCGAACGGATCGGCGGGCAGCTC
CTCCACGACTTGATGCGGATAGCACACGCCTGCCTTGAAAGCCCGGAAACCCGGCTGCGACAGGTATTTGTCGTAGAATC
CCTTGCCGCGTCCCAGGCGCATGCCTGCGGCGGTGAACGCCACGCCCGGCACGATGATGAAATCGATCTCTTCGGGGCGG
CACAGCGCTGTGGCCTCCGGTTCCGAAATGCCGAACGAGCCGGAATCGTTCATCGAGGCGGGATCGTAATCGTAGAATCG
CATTATGTCGCCTTCCACGCGGGGCAGCACGATCCGTTTGGAGCGGCTCCAGCGTTCGAGTGCCGGGGCGGTGAGGGGTT
CGTCTTTGAGCGAAGCGAAAAGGGCCACCACTTTGGCGCGTGCGAAGGCCGGAAGCCTCTCCGCTTCGTTGAAAATACGT
GCGGAAAGCTCTTCGCGCTGTTCCGAAGAAAGGGCCGTATTGAGCCCTTTCATCTGTTTCCGGATTTCCGTTTTGGTCAT
AAAATGCCTGATTTTAAGCGTAAATTTCGAATTGTTTTGTGTTGTTATTATGCAAACAATGACTATCTTTGCCGAAGCGC
AAACAAATTTTTAACAAAAATAAACAAATTTCAAACATTATGGGCTGTTTTCTAACTAATTCTTCTCTTGGCAAGAAGTT
GGTAATGAGCATTACCGGTTGTTTCCTCGTGCTCTTTATCCTCTTCCACATGTCGATGAACATCGTGGCGATCTTCTCGC
CCGAGGCGTACAACACGGTCTGCGCATTCCTGGGTGCCAACTGGTATGCGTTGGTCGGAACGCTGGTGCTGGTCGCCGGT
ATCCTGATCCACTTCATTTATGCGCTGGTGCTGACCGTGAACAACTACAAGGCGCGCGGTTCGCAGCGTTATGCCGTTAC
CGTGAAGGAAAAGGGTGTGCAGTGGGCATCGAAAAACATGCTTGCGCTGGGATGGATCATCCTCGGCGGTCTGTTGCTCC
ATCTGTTCAACTTCTGGTCGAAGATGCAGCTGGTCGAGGTGCTGGGACACCATGAAAATTCGCTCGGCTTCTCGCCGCAG
GACGGCGCTGCGCTGATTCAGTACACCTTCTCGCAGTGGTACTACGTGGTGATCTACCTGGTTTGGTTCTTCGCCCTCTG
GTTCCACCTTACGCACGGCGTGTGGTCGATGTTCCAGTCGGTGGGCTGGGGCAACGACATCTGGTATCCGCGCCTGAAAT
GTATCGCCAACATCGTGGCGACCGTCGTGTTCCTCGGTTTCGCCGTGGTCGTGCTGGTCTATTTCTTCCGGAGTCTTTGC
TGCGGTTGTGTCTGCTAACATCTTACGTTGAATTATAAAAATATAGAGATATGGCTTTCAAATTAGATTCAAAAATACCC
GCCGGGGAACTCGCGCAAAAGTGGAGCAACCACAAGGCGGCGATCAAGGTAGTAAGCCCTGCCAACAAACGCAAACTGGA
TATTATCGTCGTAGGTACGGGCCTGGGCGGTGCTTCCGCAGCCGCTTCGCTCGGCGAACTGGGATACAACGTGAAGGTTT
TCTGCATCCAGGACTCTCCGCGCCGTGCGCATTCGATCGCGGCGCAGGGCGGTATCAATGCGGCCAAGAACTACCGCAAC
GACAACGATTCGATTTACCGGTTGTTCTACGATACGATCAAAGGCGGTGACTACCGCGCCCGTGAAGCCAATGTTTACCG
CATGGCCGAAGTTTCGAACTGCATCATCGACCAGTGCGTCGGCCAGGGCGTTCCGTTCGCACGCGAGTACGGCGGTATGC
TGGACAACCGTTCGTTCGGCGGTGCGCAGGTTTCGCGTACGTTCTATGCTCGCGGCCAAACCGGTCAGCAGTTGCTGCTG
GGCGCTTATGCCGCACTCAACAAGGAGATCGCTGCCGGTTCGGTGAAGAGCTATCCCCGTCACGAGATGCTCGACATCGT
GATCGAGGACGGCGAGGCGAGAGGTATCATCGCCCGAAATCTGGTGACCGGTGAATTGGAGCGTTTCGGCGCACACGCCG
TAGTGATCGCTTCGGGCGGTTACGGCAACGTGTTCTTCCTTTCGACCAACGCGATGGCTTCGAACGGTTCGGCCGCTTTC
CAGTGCTACCGCAAGGGTGCCGGCTTCGCGAATCCCTGTTTCACGCAGATCCACCCGACCTGTATTCCGGTGCACGGGGA
TCAGCAGTCGAAGCTGACCCTAATGTCGGAGTCGCTGCGTAACGACGGCCGTATCTGGGTTCCCAAAAAGATCGAGGATG
TGAAAGCCCTCCGTTCGGGTGCCAAGAAACCTTCGGATATTGCCGAAGAGGACCGTGACTACTACCTGGAGCGCCGTTAT
CCGGCCTTCGGTAACCTCGTGCCGCGCGACGTGGCGTCGCGTGCCGCCAAAGAGCGTTGTGACGCGGGCTTCGGCGTGAA
CGAAACGGGGTTGGCCGTGTTCCTCGATTTCAAGACCGCGATCGAGCGTCTGGGCAAGGATGTCATCAAACAACGTTACG
GTAACCTGTTCGACATGTACGAGGAGATCACCGACGTAAATCCCTACGAACAGCCGATGCAGATCTTCCCTGCCGTACAC
TATACGATGGGCGGTATCTGGGTCGATTACAACCTGATGACTACGATCCCGGGTCTCTACGCCATCGGTGAGGCCAACTT
CTCGGATCACGGTGCCAACCGCCTGGGTGCTTCGGCGCTGATGCAGGGTCTGGCGGACGGTTATTTCGTGCTGCCTTATA
CGATCGGCGACTACCTGTCGCACAAGATCCAGGCTCCGAAGGTGAAGACCGATACCAAGGCCTTCGACGAGGCAGAGAAG
GGTGTGAAGGATAAGATTTCGAAGTTGCTTTCCATCAACGGCAAGCAGTCGGTGGACGATATTCACAAGAAGCTGGGACA
CATCATGTGGGAGAACGTCGGCATGGCGCGTTCGAAGGAGTCGCTCGAGAAGGCGATCGTCGAGATCCAGGCGCTGCGCA
AGGAGTTCTGGAAGGATGTGAAGGTCGTAGGCAAGGCGAACGAGTTCAACGTCGAGTTGGAGAAGGCGCTGCGTCTGGCC
GATTTCCTGGAGCTGGGCGAGCTGATGGCACGCGACGCGCTGAACCGCGAGGAGTCGTGCGGCGGACATTTCCGCGTCGA
GCATCAGACCGAAGAGGGCGAGGCCAAACGCGACGACGAGCACTTCGTATATGCCGCCGTGTGGGAGTACAAGGGCGAGA
ACGAAGCGCCGGAGCTCACGAAGGAGCCGCTGAACTTCGAGTTCGTACACCCCGCACAGCGTAACTACAAGGACTAATTC
TTCTGTCGTCTAACTTTAATACACAATTTGAAACTATGAATTTCACGTTAAAGATATGGCGCCAGAAAGACGCCAAGGCA
AAAGGGGCATTCGAAACCTACAAAGTCGAGAACATCTCCGCCGACACCTCGTTTCTCGAGATGCTGGATATTCTGAACAA
CAACCTGATCCACGAGGGCAAGGAGCCCGTGGCGTTCGACCACGACTGCCGCGAGGGTATCTGCGGTATGTGCTCGCTGC
ACATCGACGGCCGTGCGCACGGCCCGGGCGACGGCGCCACGACCTGCCAGATTTACATGCGCCGTTTCAAAGACGGGGCG
ACGATCGTCATCGAGCCCTGGCGTTCGGCGGCTTTCCCCGTAATCAAGGACCTCGTGGTGGATCGCAGTGCCTACGATAA
GATTCTTCAGGCCGGCGGCTTCATCTCGGTCCGTACGAATGCCGTGCAGGATGCCAACAACATTCCCATCCCGAAGGCCG
ATGCCGACGTTGCGATGGATGCCGCTGCCTGCATCGGTTGCGGTGCCTGCGCTGCGACCTGTAAGAACGGCTCGGCGATG
CTTTTCGTCGCCGCCCGTGTGTCGTCGCTCGCGAAACTGCCGCAGGGACGTGTCGAGGGTGCCCGCCGCGCCAAGGCGAT
GGTGGCCAAGATGGACGAACTGGGCTTCGGTAACTGTACCAATACGGGAGCTTGCCAGGCCGAGTGTCCGAAGATGATTT
CGATTTCGCACATCGCCCGTCTGAACCGGGAGTTCCTCTCGGCGAAGTTCGAGGACTAATCGTTTGAAGAATAGATGCAA
ACAAGCCCGGAGCGAAACTCCGGGCTTGTTTGCGTATGGCGGGATCCGAAACTCGCCGAAATTGCGGGGCTGCGGCTGAT
TTACGCTGTTCGCCTTTCCGGTCGTTGCAGCAAGGAGGCCCGCCGGGAGATTGCCGGCTGGCGATTCGGCCGGATTCGAG
GTCGGGGTTGAAAATATGGGGCATAACGACCTTTATGCCCCATTCCGAACCGGTCGTTGTCGCCGCCGGAGCCGAGAATC
TGTTTTCCTTCCTACTTTTTTATGTAGCTCTTCAACGCTTCGACGTACTCCTCGAAAGCATCCACGCCTGTCGGGGTAAT
GCGGCAGAGCGTGCGGGGTATTTTTCCCCGAAAGGTCTTTTCGACCGTGATGTAGCCGGCTTTTTGCAGTTTGTCGATCT
GTACGCTCAGGTTGCCCGCCGAAGCTCCCGTCTGTTCCCGGATGAAAACGAAGTCGGCCTCTTCGACCCCGAGGAGGATC
GACATTACCGCCAGGCGCAGTTCCGAGTGCAGCAGGGGATTCAGTTCCTTGAACATCTTTTGTGCGATTGGTAGTTGATG
ATATGTCCCGGGACGACCATCATGATGAAAAATACGCCGGCAAAGATAAGGATTTCGTTGTTTAGGAGTCCGGCGGTTAT
CTCAATTCCGTCAGAAGTTGCGATTTTTTTCAGGAAATAGTCGTATAAAGGGAAGAGGACTGAAAGAGCCATACAGGTAA
GTCCTGCGACGATGTATATTTTCGAACGAACGATCATTCCGGTTGTTGCCGTTGCCGTAGCCATCACCAGTGTAATGAGT
TCGAAAAGACTGTGTCGGTAGGAGAGTCCGTGAAATAGCGAAAAGAGGAAGATCGGAATCAATGATAATGAGGATACTAA
CCAGACCTTGCCGACGATGCGGTCGATCTCTGTGCGGGGCTCCGTCGGCTTCTTGTCCGGGAACAACCGCATCAGCAGAC
AGCCGATGATGGGAATGAGAAACCAGGTGAAGCACCAGGCGGGATGGCATCCGGCGATGTTGAACCAGTAATTGAGCAGG
GCGATCCCGACGGTCGTATAGCCCCATACGAGGAACGGGCGTCCCGCATGGTTTTCCAGCCGGTTGCGGGTGTTTTGAAT
CATGCGCGAGATGAGTTCCATACTCTCTCGTGCGTCTAATTTTCTCTCTTCCATACGCAGTGAGTTTTGATGATTATATA
TTTTAGCATGCCGCTTTTTTCTTTGCAGATTCGGGTATCCGTTCGTTGGCAGCCGTTTTTGACTGTGTTTACAAGGCATC
CCTCGCCCCGAATGATTTCGGGCTGTTGTCCGACCGTATCGGAAATCGAGTTTTTTCGTGCGGTCCGACCGTCGGCGGAT
CACTCCGCATCGTCATCGTCCGAGAGTTTTGTCAGGTGGAATATCAGATCCAGAATAAGACCGAGCCCCCAGCCTGCCAT
GACCCACAGCACCCACCAATAGTGGGGCGTCGTGAGGGCATTGACTCCGGCCAGAAATGCACAAATTACTGCGTATGTTA
TCCATTCCCGGATGAGCCGGCGCTTTCTGCGTGCGGCTTTCGCATCGATTTTTCGAGTTGTTTCCATAGCTTTCGGTTTT
TGTTGGTATTACAAATATAAACTACTTTATTTTATAAACCAAATAAAATGCCTGAAAAATTGAAATTTTACGATGATTCG
GGGCAGGGGGCGTTGAGGATGAAATGTACGGGGTAGGCCGAAAGGCTTTACCGAGATCTGTTAAATTATGGTATTATATG
CGACCGTTTTTTTTGAATTCGGCGGTAGCCGCAATTTTGCGGGCCGTTATTCGATGTCGGGTTCACCCTGAACTTTTTTC
TTGGGAGGGCGCGAGAAACGTCCGAGCATTGTCGGTCAGATTCGGATCGGAGGGCAGTATATTGATTGAGATATATCTTT
CGTGGCCCTTTATTCGACGGTTGCAGCGTCGAATCCGAAGGGACGTTTATTCGCGGGCTTGTGGCCGCGTTTATAATTCG
CCCCTTGCCTGCATCCTTTTCCCGGAGGGGATTTGGGGTGCTGTGCTTTCGAAGAGGTACATTAAAGTATATAATCGCGC
CGCATACTTTATCCGAGCAGGATCAGGCTGAGGGCCATGATCGCCATGCCGCTCATCACGCCGTAGATCGAGATGTGGGC
TTCGCCGTATTCGCGGGCGGCCGGCAGCAGTTCGTCGATTGAGATGAAAACCATGATTCCGGCGACGCCTGCCAGGATGC
AGCCCATCATGACGGGAGACATGAACGGCATGAGGATAAAATAGGCGAGCAGGGCGCCGACCGGCTCTGCCAAACCCGAT
AGGAGCGAATAGCGGAAGGCTTTCATCCGGTCGCCGGTGGCGTAAAAGACGGGGATCGAAACCGCGATACCTTCGGGTAT
GTTGTGTATGGCGATGGCGACGGCGATGGCGATACCCAGCGTGGGATTTTCGACGGCGGTGGCGAAGGTGGCGATGCCTT
CCGGGAAGTTGTGGATGCCGATAGCCAGGGCGGTCATCAGTCCCATGCGCATCAGTTTGGCATTTTTCGGTTTCTTCTCC
AGCTCTTCGATCATATGGGCTTCGTGCGGGTTCTCGACCGAAGGCACCAGCCGGTCGATGACGCCGATCAGCAGTACGCC
GCTGAAAAAGGCCAGAGTCGTGATACCCATTCCGGTTTGGGGTCCGTAGATGGCTCCGATAGCCTCCCGTGCCTGTTGGA
ACAGTTCGACGAACGAAACGTAGATCATCACGCCGCCCGACAGTCCCAACGAGAACGAAAGCAGTCGTTTGTTGGTACGG
TGGGCGAAAAGGGCTATCGTGCTGCCGATACCGGTTGCCAGACCGGCGCCGAGGGTGAGCATCAGGGGTACAAAAAGAGT
GTGAGCCATCTCGAATACTGTTTTTCAGTTGGTCTTTGCAAAGATAGTGCAAGCCGAAAGCTGTGCCAAATTTATTTGGT
TACAGCTGAGGCGCCGCCTGTTTTCTGTAAAGATCGTGCACGCGGAAGCCGTTCGGGTTTGTCGGAAGCGGCCGGGGGCT
GCCTATTTGCCGTAAAGTTAGTGAATTTTATCCTTTCTTTGCCGGAGAACATCGAATAAGGAGTGTACGTTGTGTGAAAA
TCCCGTCGTATGGCGATCGATTCACTACTTTCGGCAGGAGAAGATCACTATTCCCGGCGAGTCGCGTGTTTTCCCGATCC
GGTCTTTTTCTGCGGCGCTTGAAAATATCGAGCGCAGTGCACGATGAAATTATTCTTGAAGAAATTTTATTTAATTTGCT
GACAAGTAATGTTATATGTATTTTTAGGGTGAAAGTGGACGATATTTTTCGGAAAAGATGGTGCGAATGGTGTAATAATT
GTTACCTTTACCCAATAAACAAGGCAGGTTCATTCTGATCTTTATCTTCTTTGCATTTTCCCGGACCTATATCCCGTCCG
GATTTTTCCATCGTTGAAATCGACCTTTGTAAACTTTCTTTGTTTGGGCAATTTCGCTTGAGTATGTCTGTCGCAGGCAG
AAGAGAGCCGTTGCCGGGTTTTAACGATGTCCCGAAATTGAGATTATTTTTTTACTTGCATACGCCCGTTCTGGCCGCCC
TTTTTCAGCGTGGTTCGGGCAGATTGCGCTGTCGGGGAACAAGGTGTGCGTGACTGCGGTTTCGACCGGGGACAGGAAAC
TTTCTCGCTTTCGTTTTTCCGCTTCCGCACCGGATGCCTCCGCAACAGATGAAAACTCCGTCGTACGACGGAATTATACG
ATGATTATGACATTTAACGAATTGAAAATTACCGACCCTATTTTGAAGGCGATCGGTGAAAAAGGATACCTGACTCCTAC
GCCCATTCAGCAAAAGGGTATTCCTGTGGCGCTCGATGGGCGCGATATGCTGGGCATCGCCCAGACCGGGACGGGTAAGA
CGGCGGCGTTCGCCATTCCGATCCTGCAGCATTTGAGCAGTGGGATGCAGGCAGAGCCGACCGACGTGCCGCGCCGCAAC
CGGCGGGGGCGGAATCACGATCGGGAATCCGGAGTGCGGCCGATCCGGGCCCTGATCCTGACCCCTACCAGGGAGTTGGC
CGTGCAGATCGGCGACAGTTTTTCGGATTACGGAAAATATGTCGGTCTGAAGCATCTGACGATTTTCGGCGGTGTGAAAC
AAGGCCCGCAGGTCGAGGCGCTTCGTGGCGGCGTGGATATTCTGATAGCTACGCCGGGGCGCCTGCACGATCTGATCGGA
CAGGGGTTCGTCGAACTCGACGCGATCACGCATTTCGTGTTGGACGAAGCCGACCGAATGCTCGACATGGGATTCGTCGC
CGACATCAAACGTCTGTTGCCGCTGCTGCCGAAGTCGCGCCAGACCCTCTTTTTTTCGGCGACGATGCCTGCGGACATCG
TGGCGCTCTCGAAAAGTATGCTGACCGACCCCGTGCGGGTGGAGGTGACTCCGGTTTCGTCGGCGGTGGATGCGATCGAT
CAGCGGGTCTATTTCGTGGAGAAGCCGGAGAAGAAGAAACTGCTCGTATCTCTGCTCCGCGAGGAGGATAAGTCCGTCCT
CGTCTTCTCCCGCACCAAACACGGAGCGGACAATATTTCGCGTCTGCTCTCCAAGTCGGGTATTCGAAGCGAAGCGATTC
ACGGCAACAAGTCGCAGAATCACCGCCAGCGCGTACTCGCGGATTTCAAGTCCGGCAAGATCCGGGTGATGGTCGCTACG
GACATCGCTGCCCGTGGCATCGACATTCGGGAATTGGAGATCGTCATCAATTACGATCTGCCGGATGTGCCGGAAACGTA
CGTACACCGTATCGGCCGCACCGGTCGTGCCGGACATTCCGGAACAGCCTTTACGTTCTGCACCCCGGACGAGCGGCCGC
TCATGAAAGACATACAGCGGCTGACGGGCAAAAAACTCAATGCGGAAACATACCGTGCATAATAATCTTTAAGTTGAATT
TAATGGCAAAATCGCAAACATTCGGAAAAAGAGAGAACGAAAAGAAAAAGCAGGCCAAGCGCCTCGAAAAACAGAAACGC
AGGGAAGAACGCCAGGCCGGAGGAAGCTCCTCACTCGACGATATGATCGCCTATGTGGACGAGAACGGGAATATTACCGA
CACTCCGCCCCAGCTGCGGCCGAAAGTCGAGATCCAGCTCGAGGATATCGTGATAGCCACGCCTAAAAAGGAAGATATTG
CGGCCGAACCGCTGAAAGGGCGTGTCGAGTATTTCAATACCGAGAAGGGGTACGGGTTTATCAAGGACCTGGCTTCGACG
GAAAAATATTTTTTCCATATATCTTCGGCTCCCGAAGGGATCGGCGAGGGGCGGATTGTCCTTTTCGAACTCATGCGGGG
TACACGCGGTATGAATGCGGTGAAAATCGCATTTGCGCAATAAACATTTATCCACAGTCAAAATAGAAAAAATGAACATT
TACGTATCGAATTTGAACTTCCGCACCCGGGGCGAGAGTTTGCAGACTTTATTCGGGGAGTACGGAGAAGTATCTTCCGC
CAACATCATCACCGACCGCGAAACCGGCCGCTCGCGCGGCTTCGGTTTCGTCGAAATGCCGGACGAGTCGGCCGCACGGA
ACGCGATTAACGCGTTGAACGGTTTCGAGCTCGACGAGCGGGCTATCAACGTCAATGAGGCCCGTCCGAAGACCGAGCGC
AGCGACCGGGGTGGTTACGGCTCCAATCAGGGCGGCAGTTACGGGCGCAACCGGTATTGATTCAGATCGGCCGGAAAGAG
CGGGGAGGAGCGTTGAACGCCCCTCCCCGCTCTTCGATAAGGCCGTGCTTTTTCCGGCGGGGGATGGGGGCGGAGGTTTC
CGGAGGAACGCTCGATGGCCGTCCGGTCGGGTGGACGGGCGTCGGAGCGCGGACCGAAACTTCTGCCGGGGCGTATCGTT
CTGTCGTTGCAGGATGCCGGCGAAATTTTTTGGCCGGGTTGTCTTGCCGAAACCGTAAATTATGCTTACCTTTGCCCCTG
ATAACACCGGAACCCGATCAAGCCAATGTTTAGTTTCATACCGAACGCATTTCAGGAGGCCCAGTACGTACGGCGCCGTC
ATTTCCGGGGTAATCATTCGGAAAATATTTCCAATTTTTATTATAATTTTTCCAAGTTATTAGGGTAGCTGTCCAAGTTG
CCCTATTTTTTTGTGCACCCGCTGCGGCGAGGTGCGAAACGGTACAGCAAAATGAAGACGATTCTCAAAGGTGCGAAGTT
CTATCGGGACGGAAGGTTCGAAACGGGCGATCTGGCGATCGAAGACGGTAAAATCGTCGCCATAGGCGGTCGGGTCGCGC
TTGAGGCGGACGACCGGGCTGTCGATTTGACGGGTTGTCATGTGTTGCCGGGATTGGTCGATGTGCATGTCCACTTGCGC
GAACCGGGTTTTTCGGAGAAAGAGACTATTGCGACGGGTACGGCTGCCGCCGCGCACGGAGGTTATACCACCGTTTGTCC
GATGCCGAATCTCAATCCGGCGCCCGATTCGCCGGAGCATCTGGAAGCGGAGCTGGCTCTGATCCGCCGCGATGCGGTCG
TTCGGGTGCTGCCTTACGGTTCCATTACGCGGGGACAGAAGGGACGCGGGGAGCTGGTCGATTTCGGGGCTCTGGCCGGA
GAGGTCGTGGGCTTCTCGGACGACGGACGGGGGGTGCAGGGCGAGGAGCTGATGGCCGAAGCCATGCGTCGCGCCGCAGC
GGTCGGCAAGCCGATCGTGGCCCATTGCGAAGTCGATGAATTGCTGAAAGGAGGGTATATCCACGACGGTGTTTATTGCC
GCGAGCACGGACACAAGGGTATCTGCTCCGAGAGCGAGTGGCGGCAGGTGGAACGCGATATAAAATTGGCAGCCGAAACC
GGATGTCAGTATCATGTCTGCCACGTTTCGACCAAGGAGAGCGTCGAGCTGATTCGCCGGGCGAAGGCCGCCGGGCTGAA
AGTCAGCGGCGAAACGGCTCCGCACTACCTGCTGCTCTGCGACGAGGATTTGCAGGAGGACGGTCGTTTCAAGATGAATC
CGCCGCTGCGCGGACGTGAAGACCGCGAAGCCCTGCGGCAGGCCGTCGCCGACGGGACGATCGAGGTGATTGCCACGGAT
CATGCGCCTCACACCGCCGAACAGAAATCGCGCGGACTGGCCGGCAGCGCGATGGGTATCGTGGGGTTGGAGTGTGCTTT
CCCGCTGCTCTATACCTATTTGGTGAAGCCGGGGCTGCTTACGCTGGAGCAGCTCGTCGAGCGGATGTCGATGGCTCCGC
GCCGGATTTTCGGCCTCGGCGGAGGCTTGCAGGCGGGCGAACCGGCCGATTTAACGGTGTTCGACCTCGATGCGGAGTAC
GAGATCGATCCCGAAACCTTCCTGTCGAAAGGCCGCGCTACACCTTTTGCCGGCTGGCGGGTTGCGGGCCGTACGCTCTG
GACGCTGGTCGGGGGACGTACGGCATACGCGACGGAGCGTTTCCGATAGACGGGGCGGAAGCGATGTGCGCGGATTGTCC
CGGATCGGAATACGAAATGCGATTCCGTTTTTCGACGGGCGGTGACTGCGGCCGTCGCGGATTCTGCCGGATGCGGGAAA
CAGGGCCGGAAATTGAAAAATGAACGAAGACAAATTACGAAATAACCGAATATGAAACCATTCACCAAAAAAATCGTGCT
TGAGTCGGGCCGCGAGTTCTACGGCTACGGTTTCGGCGCGGACCGGGAGGCGACGGGCGAGATCGTGTTCAATACCTCGA
TGGTCGGCTACCAGGAGATTCTCTCCGATCCCTCCTATACCGACCAGATGGTCGTGATGACCTATCCGCTGATCGGCAAC
TACGGCATTACGGACGAGGATTACGAAACCAAGTATCCGACTATCGGCGGTATGATCGTGCGCGAATACAACGACCTGCC
GAGTAATTTCCGCTATACCAAGACCCTTGGCGAAGTATGCGAGGAGTACGGCATACCCTGCGTCTGGGGGATCGATACCC
GTATGCTGACGCGCATTATTCGTGACGAGGGTACCCAGCGGGTGATCGTCGTCGATGCGTCGATGCCGCAGGAGGAGGCC
CTGCGCCGCCTGAAGGAGGCGCCCGTGCGCCGCGACATGGTCGAGCGCGTGAGCTGCCGCAAGCGTTGGTTCTCCCGCAC
GGCCAATCATCGTTTCGACGTGGTGGCGGTCGATTGCGGCATCAAGCACAACATCATCCGCAAGCTCAACGAGAAGGGTT
GCAACGTGACGGTAGTGCCCTACGATATTACGGCCGAGGAGGTGATGGCTTTCCGTCCCGACGGACTTTTCCTCTCGAAC
GGTCCCGGCGATCCGACCGACGTGCAGCCGGTCATCGAGATGGTCCGCACGCTTCGGGGGCGCCTGCCGATCTTCGGTAT
CTGCCTGGGACACCAGGTGATTTCGCTGGCTTACGGAGCCCGCACCTTCAAGATGAAATTCGGACATCGCGGCGGTAACC
ACCCCGTGAAGAACCTCGAAACGGGCAAGGTCGAGATCACGAGCCAGAACCACAGCTTTGCGGTCGATACGGAGTCGCTG
AAGGGCACCGGACTGACCCTTACGCACCTGAATCTGCTGGACGATACCGCCGAAGGCGTCGAATGCCGCGCCGATCGGAT
TTTCAGCGTCCAGTATCATCCGGAGAGTGCGCCCGGTCCGCAGGACAGCACCTATTTGTTCGATAAGTTTATCAAAATGA
TGGAGGAGAGTCAAAATGCCTAAGAGAACGGATATCAAGAAAGTGATGGTGATCGGCTCCGGCCCGATCGTGATCGGCCA
GGCTGCGGAGTTCGACTACGCGGGTACGCAGGCTTGTCTGGCCCTCAAGGAAGAGGGGTACGAGGTCGTGTTGGTCAATT
CCAATCCGGCGACGATCCAGACCGACGTGCAGATTGCCGATAAAGTCTATATGGAGCCGCTGACGCTCGAGTACGTGGCC
AAGATCGTCCGTTACGAGCGTCCCGATGCCATCGTGCCGGGACTGGGCGGGCAGACGGGCCTGAATCTGGCCGTGCAGCT
CGCCAAGAAAGGCGTGCTTCAGGAGTGTCAGGTGGAGATTCTGGGTACTTCGTTCCAGAGCATCGAGCAGGCCGAGGACC
GCGAACTCTTCAAGGAGCTTTGTCAGTCGCTGGGCGAGCCGGTGCTGCCGTCGCTGATTGCTAACAATATCGACGAGGCG
GTCGAGGCGGCGAAGCGGATCGGTTACCCCGTCGTGTTGCGTCCGGCCTTTACGCTGGGCGGTACGGGCGGCGGCTTCGC
CGACGACGAGACGCAGTTGCGCGAGATGATGCGCAATGCGCTTTCCCTCTCCCCGGTGCATCAGGTGCTGATCGAGAAGA
GCATCAAGGGGTATAAGGAGATCGAATACGAGGTGATCCGCGACCACAACGATACGGCCATTGCGATCTGCAATATGGAA
AACATCGATCCGGTCGGCGTCCATACGGGCGACTCGATCGTGGTGGCTCCGAGCCAGACGCTGACCAACAAGGAGTATCA
GTTGCTGCGCGACAGCGCCCTGCGGCTGATCCGTGCCCTGAAGATCGAAGGCGGCTGCAACGTGCAGTTCGCGCTCGATC
CCCTCTCGTTCAACTACTACCTGATCGAGGTCAATCCCCGCGTGTCGCGGTCGTCGGCTCTGGCGTCGAAGGCCAGCGGC
TATCCGATCGCCCGCGTCAGCGCCAAGATCGCCGTGGGCCTTACGCTCGACGAGATCCGCATCGCCAATACGCCGGCCAG
CTTCGAACCGGCTCTCGACTATGTGGTTACCAAGATCGCCCGCTTCCCGTTCGACAAGTTCAGCGACGCTTCGAACCAGC
TCGGAACCCAGATGAAGGCGACGGGCGAGGTGATGTCCGTGGGCCGCACGATGGAGGAGAGCCTCCTGAAGGCGGTGCGC
TCGCTCGAAACGGGGGTCTGCCATATCTACCATAAGAAATTCGACGACTGGACGGTCGATCGGATGCTCTCCTATATCAA
GGAGGGAACGGACGACCGTCTTTACGCCATCGCCGAGCTGATCCGCCGGGGCGTCGAGCTGGCGCTGATCTACAACAGCA
CCAAAATCGACATGTTCTTCCTCGAGAAGTTTAAGAACATCGTCGAGTTCGAAAAGGTCGTAGCGGCCAATCCCCGCGAC
ATCGAAACGTTGCGCGACGCCAAACGCATGGGTTTTAGCGACAAGTTCATCGGTCAGTTGTGGGGCATGAGCCAGAAGGA
GATGTTCCTGCTGCGGCGCGAGCACAATATTTTCCCGGTTTATAAGATGATCGATACCTGCGCGAGCGAGTTCTCCTCCT
ATGTGCCGTATTTCTATTCCACTTACGAGCAGGAGAACGAGTCGATCGTGAGCGAACGCGAGAAGATCGTGGTGCTCGGG
TCGGGACCGATCCGCATCGGGCAGGGCGTCGAGTTCGACTATTCGACCGTGCATGCCATCTGGTCGATCCGCGCCGCCGG
GTACGAGGCGATCATCATCAATAACAATCCCGAAACCGTTTCGACGGACTATACCACCAGCGACAAGCTCTATTTCGAGC
CGCTGACCGTAGAGGACGTGATGAACGTTATTACGCTCGAAAAACCGAAAGGGATCGTCGTGTCGCTCGGCGGCCAGACG
GCGATCAACCTCGCTGAGCCGCTGCACGAACTGGGTGTGCCGATCATCGGTACGGGTGTCGAGGCGATACGGAATGCCGA
AGACCGGGGTTGTTTCGAGAAGATCATGGAGGAGTTGGGAATACCCCAGCCTGAGGCCGAGGCCGTGACCGATATCGAAG
CCGGTGTGCGAGCCGCCGAACGGATCGGCTACCCGGTGCTGGTGCGCCCGAGCTACGTGCTGGGCGGCCGGGCCATGCAG
ATCGTTTCGAACGAGGAGCGTTTGCGCCACTATCTCCAGACGGCGGTCGAAGTCAATGAGGACAGCCCTGTGCTGGTCGA
TCGTTATATTATGGGCCGCGAACTGGAGGTGGACGCCATCTGTGATGGCAAGGATGTCTTCATTCCCGGTATCATGGAGC
ACGTCGAGAAGACGGGCATCCACTCCGGCGACTCGATCAGCGTCTATCCGACCTTCAGCGTGAGCCAGAAAGCCAAGGAC
AAGATCATCGATTATACCGTGCGGCTGGGCCGCCGGATCGGTATCGTCGGTCTGTATAATATCCAATTTATCCTCGACGG
GGAAGAGGACGTATATGTGATCGAGGTGAATCCCCGTTCGTCGCGCACCGTGCCGTTCCTTTCGAAAGCGACGGGTGTCC
CGATGGCTGACATCGCCACACGGGTCATCCTGGGTCATTCGCTTCGGGAGCAGGGCATTACCGAAGTATATGGCAGGGAG
CGCTCCCGCTGGTTCGTCAAGGCCCCGGCCTTCTCGTTCGCCAAGATCCGGGGCATGGAGTCCTACCTCTCGCCCGAGAT
GAAATCCACGGGCGAGGCGATCGGATACGACAACAAGCTCACCCGGGCGCTCTACAAGGCGCTCCAGTCGTCGGGTATGA
CCGTCGCCAACTACGGTACGATCTTCCTCACGATCGCCGACAAGGACAAGCAGGATGCGCTGCCGCTGGTACGGCGCTTT
TATGACCTGGGTTTCAATATCGAGGCGACGAAGGGCACGGCGGAATTCCTGCGTCAGCATGGTATTCGCACCCGTACGCG
CCGCAAGTTGAGCGAAGGCAGTACGGAGATCATCGACTCGCTGCGCCAGGGCCATGTGAGCTATGTCATCAATACGATCG
ACATCAACCAGCACAACACCCGGCTGGATGGTTACGAGATTCGCCGCACGGCCGTCGAGAACAACGTGACGATCTTCACG
GCGCTCGAAACGGTAAAGGTCCTGCTGGATGTATTGGAGGAGATAACCCTGGGTGTTTCGACCATTGATGCCGAATAGTT
TTCGATTTCATGCGGCAACTGCGTCACATCCCTCTTTGATTCGAATGGGAAAGACGGATAGTATTCCCCATCTGCTTCAA
AGTCACGATGCACCGCATTTGCCGGCCTGAAATCAAAAGCGAGTTTCGTTCAGAGGGCATCTTTCGCACCTCCTCGCAGT
CCGCGACAGTCCCATACCAGCGAGTATGCTCTTGCCGTGTCCTGCGTCGGTCGGTGCGAAACCGGCTCCTTTGAAATTAA
GACGAAAGCGAAGCACATAGTTTGGAAAAGAAAAAATGTATAAAAAAGGCATATATACTGTTACGGCCAATGAACCGCTG
ACGCCCTCCGTCTGGCGGATGACGCTCGAAGGGGATACGCAATATCTGACCCGTCCCGGGCAGTTCGTCAATATCGAGGT
TGAAGGGCTCTACCTGCGCCGTCCGATTTCGGTGTGCGACTACAACGAGCGGACGCTGACACTGATCTATAAGGTCGTCG
GCGAAGGCACGGCCCGGTTGAGTGAAATGAAGACCGGCGAAAAGCTCGACCTGCTGACCGGACTGGGCAACGGGTTCGAT
CCGGATGCGGAGTGCCGCAGGCCTCTGTTGGTCGGAGGCGGAGTGGGCGTTCCGCCCCTCTACAACCTGGCCAAGAAACT
GATTGACAAGGGCAGAAAAGTGACTGTGGTGTTGGGCTTCAATACCGCGTCGGAGGTTTTCTACGAGGAGGAGTTTCGGG
CGCTCGGTGCGGAGGTTTTCGTAACGACGGCGGACGGCACGCACGGGATAAAGGGTTTCGTAACGACGGCGATCGCCGAA
AAGAAGCCGGATTTTGATTATTTTTACGCCTGCGGCCCGCTGCCGATGCTGCGTGCATTGAGCGATGCGACGGGCGACAT
ACCGGGCGAATTGAGTTTCGAGGAGCGCATGGGCTGCGGCTTCGGCGGCTGCATGGGTTGTTCCTGTCAGACGAAAAACG
GGGCCAAACGCATCTGCAAGGAGGGACCCGTACTGAAAAAGGAGGAGATTATATGGTAAACGAACCCAAGAAAAACTTCG
ATACGTCGGTGACGTTGAGCGGCCTTCGGCTGGATAATCCAGTCGTGCCGGCCAGCGGTACGTTCGGTTACGGCAACGAG
TACAAGGATTTTTACGACATCAACATCCTTGGGTCGTTTTCCTTCAAGGGAACTACGCGCGAGGCACGCTTCGGCAACCC
CACGCCCCGCATCGCCGAGTGTACGGCGGGGATGATCAATGCCGTCGGGTTGCAGAATCCCGGTATCGATGCGGTGATCG
GCGAAGAGCTTCCCCGGCTGAAGACATTCTTCCGCAAGCCGGTGATCGCCAACATCAGCGGTTTTTCGGTCGAGGAATAT
GCCTATTGCTGCGAGCGGATCGACAAGGAGGAACAGGTCGGTTTGATCGAGGTCAATGTAAGCTGTCCCAATGTGCGGCA
CGGCGGCATGAGCTTCGGAACGTCGCCCGAAGCGGCGGCCGAGGTAACGCGTGCCGTGAAAGCCGTGACTACCAAGCCGG
TCTATATCAAGCTCAGTCCTAACGTGACGGACATCGTGGCGATCGCCCGGGCGTGCGAGCAGGCGGGGGCCGACGGCATC
TGTCTGATTAACACGATGCTGGGCATGCGGATCGACGTGAAATGCCGCAAGCCTATCATCGCCAACGTTATGGGCGGATT
TTCCGGTGCGGCGATCTTCCCCGTGGCCGTGCGGATGGTTTATCAGGTAGCCCGGGCTTGCCGGATTCCGGTGATGGGTT
GCGGTGGCGTGGAAACGGCCCGCGACGTTATCGAAATGATGATGGCCGGGGCGACGGCCGTACAGGTGGGGGCCGCCAAC
CTGCGGAACCCTTATGCCTGCAAGGAGATCGTCGAGGCATTGCCCCGCGAAATGGAGCGGCTGGGGATCGAACGGCTGTC
CGATATTATCGGCATCGTGAAGTAATTTTGTGAAAATTATAAAGAAGCAAGAGATATGACCAACAGAGACGTAATCATCG
CCTGCGATTTCAGCAGCGCCGAAGAGACTTTCCGGTTCCTCGATCTGTTTAAGAACGAGGCCCGCAAACCTTTCCTGAAG
ATCGGCATGGAGCTTTTCTATGCCGAAGGGCCCGAAATCGTGCGTGAGATCAAGCGCCGGGGGCACCGGATTTTCCTCGA
TCTGAAACTGCACGACATTCCCAATACGGTCAAGAAGGCGATGGCCGTGCTTTCGCGCCTTGACGTGGACATGTGCAACG
TCCATGCGGCCGGCACGATCGAGATGATGCGTGCGGCGATCGAAGGGCTGACCCGTCCGGACGGCACGCGCCCGCTGCTG
ATCGCCGTGACGCAGCTTACTTCGACTTCGGAGGAGCGTATGCAGCGCGAGCTGCTCATTTCGGCGCCGATCAACGATAC
GATCGTCAAGTATGCGCAGAACACCCGCGAAGCGGGTTTGGACGGCGTGGTCTGCTCTCCGCTGGAGGCCGGTATGGTGA
AGGCGGCCTGTGGGCGGGAGTTCCTGACCGTCACGCCCGGCGTGCGTTTTGCGGACGGAGAGGTGGCCGATCAGGTGCGG
GTCACGACTCCCGCGCGTGCGCGGGAGATCGGCTCGGACTATATCGTGGTGGGGCGTCCCATCACGGCGGCAGCCGATCC
CGTGGCGGCCTATCGCCGGTGCGTGGAGGAGTTCGTGAAATAGAGTGTGCGACAGAAGGGAGTATTTCGGGCGGTACGGC
AGGAGGGGCTGTTTTGCGGTCCGGATCGAGCGATGCGGACGGGATTCGTGTCGTGCGGCAGTTGTCTAAAATGGGTTTGG
GAGCGTGGAGTTCGCGGAACTTCGGTCGGCACGGGAGTTGCCGGATCGTGTGAAGGGAATGCGCGGTGAATTGCGGTGAC
CGAAGAAGCTGATTATCGCTGCAAGCGGGAAATAAGTTTTACTCTAAATCAAGGAAGTTATGAAACCGGTTACACTTTTC
TATCAGCCCCGGTGCCCCTTCTGCAAGAAGGCGCTGGGCTATCTGGAGGAACTGCAGCGGCAGGAACCTTACGGCCGCAT
CGAAATCAGGATGATCGACGAACTGGCCGAACCCGAAGTGGCCGACCGTTACGACTACTATTACGTACCGACATTTTACG
TCGGGGACAAGAAAGTGCACGAGGGCGGTATTATGCCCGACGAGGTGGAGGCCGTACTCCGTATGGCCCTCGACGAGCGA
TAGGCGGAAAGCCGTTTTTGCGGAAAAAGGAATGACAATCTAAAGAATGTAGAAATAGTTATGGAAAGAGAAATTGCCAA
AGGCCTGCTCTCGATCGGTGCGGTATTCCTGCGCCCCGAGCAGCCGTTTACCTGGGCGAGCGGTATCAAAAGCCCGATTT
ATTGCGACAACCGGTTGATTCTGACCGCCCCCGAGGTGCGGAAGAAGGTCGAGGCCGCGATTGCGGAAACGGTGAAGGCG
AAATTCCCCGCGTGCGAGGTGCTGATGGGAACATCGACGGCAGGCATCGCTCATGCGGCCATCGCCGCGACGATCCTCGA
CCTGCCGATGGGATATGTCCGCAGCGGCTCGAAGGATCACGGTCGGGGAAACCAGATCGAGGGCAAACTCGAAAAGGGCC
AGAAAGTCGTGGTAATCGAAGACTTGATTTCGACGGCGGGATCGTGCATCGAAGTGGTCGAGGCGTTGCGTGCGGCGGGT
GCCGAGGTGCTGGGCGTGGTGAGCATTTTTACGTACGGTATGAAGAAAGGGTTGGTGCGGCTTGCTGCAGCCGACGTAAT
CAACCATAGCCTTTCGAATCTCGATGCGCTGGTCGAAGTAGCGGCCGAGGAGGGGTATATCAAGCCGGAGGATCGGCAGC
GCCTGATCGCCTTCCGCGACAATCCTTCGGACGAAAGCTGGATCAACAAATAAACCGCTATGCGCCATTTAATCGACCCT
ACGGATCTGTCGGTCGCCGAGATCGGGCAGATCATCGCCCTGGCGGAAGACATCATCGCCAATCGGGGTAAATACAGCGA
AGCCTGCAAGGGCAAAAAACTTGCGACGCTCTTCTACGAGCCTTCGACCCGCACGCGGCTGAGTTTCACTTCGGCCATGC
TGGAGCTCGGCGGCAGCGTCATCGGTTTTTCGGACGCCGCTTCGTCGTCGGTGTCGAAAGGCGAAACGGTCGCCGATACG
GTCCGGGTGATTCGTTGCTTCGCCGACATTATCGCCATGCGCCATTTCAAGGAGGGGGCGCCGCTGGTCGGCTCGCAGTA
TGCCGGTATCCCGGTCATCAACGCCGGGGACGGTAGCCACAGCCATCCGACGCAGACGCTCACCGACCTGCTGACGATCA
AGCGCGAGAAGGGGCGGCTGGATCACCTGACGATCGGCTTCTGCGGCGACCTGAAATTCGGCCGCACGGTGCATTCGCTT
ATCAAGGCGATGTCGCGCTACGAAGGGATTCGGGTGGTGCTGATCGCCCCCGACGAGCTGCGGTTGCCCGAGTATATGCT
TCATGAGATCGAAACCCAGACCGAAGGGGTGGAATTCCGCGAGGTATCGACGATGGAGGAGGTGATGCCCGAGTTGGACA
TTCTCTACATGACCCGCGTGCAGAAGGAGCGTTTCCTCGACGAAGAGGAGTTCAACCGCGTGAAGGACAGTTTCGTGCTG
GATCCGTCGAAACTCCGCACGGCCAAGCCGGATATGATCGTGCTGCATCCGCTGCCCCGCGTGAACGAAATCACGCGTGC
GGTGGACAACGATCCCCGGGCAGCCTATTTCCGGCAGGTCGAGAACGGCAAATTCGTGCGTATGGCCTTGATCTATACAT
TGTTGAAGTGGGCCGAAGGCGAGAAGCTCGCCGCAGTCCCCGACCTGGCCGAGGGGATGTTCATAGACCGGAGTATGAAA
TGCCCCAACTCCCGGTGTATTTCGGCTACGGAGGATGTCGATCCGCTTTTTGTCAAAGCGGGAGACACCTGCCGCTGCGC
TTATTGCGAGGCGAAAATCCGGTAGCGGATTTTGTCGATACAATGTCGAAATAAAACTGTCGGGATTGTTAGGTTGTCGT
TGAAATTATTCGTACTTTTGTGCGAGTAAAAGGCGATGGGCCGCAGGCCCGTCGGCGGCTACGACTTCCGAAACGATGGA
AAGGATTCAGATGCACCATACCCGGCGAAAGCGACAGCAGATGCTGTCGGCTCGATGTGCGGCCGGAGCGTGCAGTGTCG
TTCCTGCATCGGATTTTATCGACGGAACTATGCAGGAGGGCACGAATCGGCTTCCCGCAGCAATATAATCTTGCCGCTAT
GACGAATTCTGTCGTAGCGGCTCTTTTTTGGTTGATTTAGTACGTTTCTTACTATGAAAGTTGGAGTAATCATGGGTTCG
ACCAGCGACTGGGACGTTATGTCCGACGCTGCGGCGACGCTCGCGCAATTCGGTGTGGAGTTCGAGAAGCGGGTGGTGAG
CGCCCACCGCACCCCCGATCTGCTGGTGGAGTATGCCAAAACGGCCAAGTCGCGCGGACTGGAGGTAATCATCGCCGGAG
CCGGAGGCGCTGCGCACCTGCCCGGCATGGTGGCCAGTATGACCGCACTTCCGGTGATCGGTGTGCCGGTCAAATCTCGA
GCCTTGAACGGGCTGGATTCCCTGCTTTCGATCGTGCAGATGCCCGGCGGCGTGCCGGTTGCGACCGTAGCGATCAACGG
GGCGAAGAATGCGGCCCTGATCGCCGTGTCGATCCTGGCGTTGAAGGACGAGGCGCTGGCAGCCCGTCTGGAGATGTTCC
GTGCGAAACAGACTGAGGATGTACTTAAAGCGGAACTTTAGACCGATGAGTGCGGTGAAGACGATCGGAATTATCGGTGG
CGGCCAGTTGGGGCTGATGATCATCGAGCAGGCGCATCTGCTGGGTGCGCGGACGATCTGCCTCGATCCGGCGGAGGATG
CTCCGGCGTTTAAGATCAGCGACGAGCGGATCGTGGGCCGGTTCGATGATCCGGCGGCGTTAGAAGAGCTTTGCCGCCGC
AGCGACGTGGTGACCTACGAGTTCGAGAACGTGCCGGGCGATCTGCTGGTGGCTCTCGAGCAAAAATACAATATCAAACA
AGGGTTCAGGCCTCTGTTCGACTCGCAGGATCGCCTGCGGGAGAAGAGCAATGCCTGCGATCATGGATTGAAGACGCCCG
CTTTCATGGCTGTCGATGACGAGGAGTCGCTGCATCGGGCCATTGCGCGAATCGGTTATCCGTGCGTGCTCAAGACCCGT
ACGCTGGGCTACGACGGACACGGTCAGGCGGTGCTTCGCGGCGAGGCCGACCTTGCGAAAGCCCGCGAACTGCTCGCGGT
GCCCTGCATTCTGGAGGAGTTCGTCCCGTTCGATTTCGAGGCCAGCGTGGTGCTGGTGTCGGACGGCGAGCGCGTGATCT
GCTTCCCGGTAGGGCGGAATATCCACAAGGACGGTATTCTGGATCTGTGCATCGTGCCGGCGGAGATGCCGGACCAGGTG
CGGGAGCGGATGGTGTCCCAGAGCAAGCGTTTCATGCGCGACTGCGGTTACCGGGGGATTCTGGCTATCGAATATTTCGT
GAAGGGAGACGAGGTCTATTTCAACGAAATGGCGCCGCGCCCGCACAACAGCGGACACTGGACCATCGAGGGTTCGACGA
CCAATCAGTTCCGGGAGCTGTGCCGTTACCTGCTCGATATGCCCCTCGAAGAGCCGCAGCTGAAGGCCCCTACCGTGATG
AAAAACATCCTGGGACAGGATCTGGAGCGGGCCGAGGCGCTTGCCCGGGAGAATCGCCCCGGTGTGTATGTCCATATTTA
CGGCAAGACCGTTTCCAAGCCCAAGCGCAAGATGGGACACGTGACTTTCGTCGGTGTGACCGGCGAGGAGTATGCCGCCA
AGTGGGCCGACAGATTTGTGAAATAAAGTCAAAAATAAGATAATGAAGAGTTACCGTATTTTCGTTGAGAAATACCCCGA
ATTCCGGGTCGAGGCCGAGAGCCTGCTCCGCGACCTGAATGCCAACCTGAATCTTTCGCTCGACGGCCTGCGGCTGCTGA
ACGTGTACGACCTGTTCGGTTTTTCGGACGAATTGCTGGAGAAGAGCCGTTACAGGGTCTTCGGCGAGGTGGTTACCGAT
GCCGTGACGGATTCGTGCGATCTGGGCGGCAACAGCTTTCTGGCTGTGGAGTGCCTGCCCGGACAGTTCGACCAGCGAGC
GGCTTCGGCCGTGGACTGCGTGCGGTTGATCGATCCTTCGGCCGACGTGAAGATCAAGAGTTCGAAGCTGCTGATCTTCC
CTTCGAAACTTCCCAAGGAGACGATGGAGCGTATTCGTCGCTATTATATCAATGCCGTGGAGTCGCGCGAGAAGGATTTG
CGGGTCCTGGACGATTTGGAAAGCGCCCCCGTGAAACCGGTGCCGGTATTGGACGGGTTCCGGGAGATGGAAGATGCGGA
ACTCGATGCTTACTGCAAGAAGAACGGTCTGGCGATGAATGCTGACGACCTGCGCGAAGTGGTCAAATATTTCCGGAACG
AGGGCCGCGATCCGTTCGAAACCGAGCTGCGGATTCTCGATACGTACTGGAGCGACCATTGCCGTCATACGACCTTCACG
ACCGAGCTGGAGAACATTACGGTCGAGGAGTCGTTCGTGAAAGACGAGATCGAAGGCACGCTGGCGCTTTACCTGAAAAT
CCGCCGCGAACTGGGGCGCGAGGGCAAGAGCATCTGCCTGATGGACCTGGCGACGATCGGTGCCCGTTACCTGCGCAGCA
AGGGACTGCTCGACGACCTGGAGGTGAGCGAGGAGAACAACGCATGCAGCGTTTTCGTCGATGTGGACGTCGATGACCGG
ACCGAGAAATGGCTCCTGCAATTCAAGAACGAAACCCATAACCACCCGACCGAGATCGAACCTTTCGGCGGAGCTTCGAC
CTGCCTGGGCGGTGCCATCCGCGATCCGTTGTCGGGTCGCAGCTACGTCTATCAGGCGATGCGTGTGACGGGTGCGGGAA
ATATCTATCAACCCGTAAGCGAAACGCTGCCCGGCAAATTGCCCCAGCGCGTCATCAGCCTCAAGGCCGCTGCCGGTTAT
TCGAGCTACGGCAATCAGATCGGACTGGCCACGACCCACGTCCGCGAGGTGTATCATCCCGACTATGTGGCCAAACGCCT
GGAGGTCGGTGCCGTGGTCGGTGCCGTGAAAGCCGAAAACGTGCGCCGGGAGTCCCCCGTGCCGGGCGATGTGGTCCTGC
TGCTCGGCGGCCGCACGGGCCGCGACGGTGTCGGCGGTGCGACGGGTTCGTCGAAAGAGCATACCGACAAGTCGCTCGAA
ATGTGCGGCAGTGAGGTGCAGAAGGGCAACGCCCCCGAAGAGCGCAAGCTGGAGCGGTTGTTCCGCCGTCCGGAAGTGAC
GCGCCTGATCAAGAAGTCGAACGACTTCGGTGCGGGCGGTGTGAGCGTAGCCATCGGCGAGCTGACCGACGGCCTGGATA
TTTACCTCGACCGCGTGCCGACCAAGTACAGCGGTCTGAATGCGACGGAGCTGGCGATCAGCGAGTCGCAGGAGCGTATG
GCCGTTGTGATCGAAGCGAGTGCCGAAGAGGAGTTCAAGCGCTACTGCGCCGAGGAGAATATCGAAGTGACCCATGTGGC
GGACGTGACGGACTCGCGCCGTATGCGGATGTACAACAAGGGCAAATTAGTGGTCGATCTTTCGCGCGAGTTCATCGACA
GCGCAGGGGCCAAGCACTATGCCCAGGCCGCGATCGGTGCGGTCGAGGAACGCGATCCTTTCCGCCGCGAGGTGAAGGGC
GGTACGCTGCGCGAAAAGATGCTTGCGAACCTGGCGGACGACAATGTCCTCTCGCAGAAGGGGCTGATCGAGATGTTCGA
TTCTACGATCGGCGCTTCGACCGTGCTGCTGCCTTTCGGCGGTCGTACGCAACGTTCGGAAACACAAGTGTCGGTGCAGA
AGTTGCCGACGGACGGATATACCGATACGGCCAGCATTATGGCCTTCGGCTACAACCCTTTCCTGGCGTCGTGGAGTCCC
TACCACGGTGCGGCCTATGCCGTCGTGGACGCTGCGGCCAAAGTCGTGGCGGCGGGTGCCCGCTACGATAAGATGCGCTA
TTCCTATCAGGAGTATTTCGAGCGCATGACCAAGTCGCCCCGTACGTGGGGCAAGCCGCTCGGGGCGCTGCTCGGTGCCC
TGAAGATGCAGGTCGAGCTGGGACTGCCCTCGATCGGCGGCAAGGACTCGATGAGCGGTACCTTCGAGCAGATCAACGTC
CCGCCTATGCTGATGGCCTTCGGTATTACGACTGTCGATGCCGGACGCGTCATCTCGACCGATTTCAAGAAGGCGGGCCA
TTCGATTTACCTGGTGCGTCATACCCCGCTCGAAAACCATATGCCCGATACCGGGGCGTTGAAGCGGAATTTCGATTTCG
TAAGTTCGGCTATCGAGTCCGGCAAGATCGTTTCGGGCTATGCCGTCGGCTTCGGCGGTGTGGCGGAAGCGCTGGCCAAG
ATGTCTTTCGGCAACGGCATCGGTGCCGATGTCGAGGTGGATGAAGCGACGTTGTTCGACAACTCTTACGGTTCGATCGT
GGTGGAGAGCACCGAGCCGCTCGATTTCCCGGCCGCCGAGTTGCTGGGACATACCGAGGCGGAGGAATCGCTCACAATCA
ACGGCGAAAAAATGCCGCTCGAAGAGCTTTACCGGGCCAATACCGAACGCTTTGCGACGGTTTATCCCGATAAGGGAATC
AACCATGCGCCGGTCATGGAGGCGATGCCGGCTCTCCGCAGCTTCACCTATCCGGGCGAGGCGGTCGAGCGTCCGGTGGT
TTTCATCCCCGTATTCCCGGGCAGCAACTGCGACTACGACACCGCGAAGGCCTTCCGCCGGGCGGGTGCCGAAGTGCGCA
GCGAGGTGTTCTGCAACCTGACGGCGGAGGCTATTTTCGACTCGATCCGCCGGATGAAGGAGGCGATCGCTGCGTGCCAT
ATCTTCGTGCTCTGCGGCGGCTTCTCGGCGGGCGACGAGCCGGACGGCAGCGGTAAATTTATCGCCAACGTTCTGAATAA
CAAAGATATTGCAGAGGAAATACATCGCCTGCTCGACCGGGGCGGCCTGATCCTGGGCATCTGCAACGGTTTCCAGGCCC
TTGTCAAGTCGGGCCTGCTGCCTTACGGGCGGCTGGGCATGGTGACCCGGGAGTCGCCGACGCTCTTCCGCAACGACATC
AACCGTCATGTGTCGCAGATTGTTTCGACCCGCGTGGCGACGACCAACTCCCCGTGGCTGTCGAGTTTCTCGGTGGGCGA
TATCCATTCGATCGCCGTGAGCCACGGCGAGGGCAAGTTCGTCGTGAACGAGCCTCTGGCCCGCGAGCTGTTCGAGAACG
GGCAGGTGGCGTTCCAGTATGTCGATGCCGAAGGCCGCGTGACGGCCGAAGCCCCGTACAATCCCAACGGATCGTATTAT
GCGATCGAGGGTATCGTGAGCCGCGACGGGCAGATACTCGGTAAGATGGGCCATACGGAGCGTTACGGGGAGAACCTCTT
TAAGAACATCGCCGGAGAGAAGGTGCAGGACATCTTCACGAATGCGGTGAACTATTTCCGGAAAACAAAATAACAATTAT
AAAATACCAACCACTATGCAACAAGGCGAAATGCTTTACGAGGGTAAGGCCAAACAGGTTTTCCTGACGGACGATCCGGA
TATGATCCTGATTCACTACAAGGATGCGGCGACGGCGTTCAACAACATCAAAAAGGCCACGATCGAGAACAAGGGCGTGC
TGAACAACCGGATCTCGACCCTGATCTTCGAATATCTCAACAAGCAGGGGATCAAGACTCACTACGTGAAGACCCTGAAC
GACCGCGACCAGTTGTGCCGCCGTGTGCGGATCATTCCGCTGGAGGTGATCGTCCGCAACGTCATCGCCGGCTCGATGGC
CCAGCGTCTGGGTATCGAGGAGGGAACGAAGCCTTCGAACGTGATTTTCGACATCTGTTACAAGAACGACGAGCTGGGCG
ATCCGCTGATCAACGATCATCATGCGGTGGCGCTGGGTGTCGTAACCTATGACGAGTTGAAACAGATTTATGCCATGACC
GCCCGGATCAACGAGGTGCTCAAGGAGCTTTTCGCCAAGATGAATATCAACCTGATCGACTTCAAGATCGAGTTCGGCCG
CACGTCGGACGGCGAGATCGTTCTGGCGGACGAGGTGTCGCCCGATACCTGCCGGCTGTGGGATATGGCTACCAACGAGA
AGCTCGACAAGGATCGCTTCCGTCGTGACTTGGGTAAGGTGCGCGAGGCTTACGAGGAGATCCTGGCCCGTCTGGAAAAA
GTAATCAAATAAGTTCCGATGCACAAAGAGAGCATAATGCAGCCGATCTGCGACCGGGAGCTGCACGAGGAGTGCGGCGT
TTTCGGCGTCGTGGGAGTGCCCGACGCAGCTAACCTGACCTACTACGGCCTTCATTCCCTGCAACATCGCGGGCAGGAAG
GGTGCGGTATCGTAAGCGTTTCGAAGGAAGGGGCGATGCGGCGTGTTCGGGGCGAAGGACTTGTTACGGAGGTGTTCAAC
GAAGCCAAGCTGGCAAACCTTGCGGGCGATATGGCCATCGGTCATGTCCGTTATTCGACGGCCGGTGGCGGCGGGACGGA
GAATATACAGCCTTTTCTGTTCCATCATAACACGGGTGATTTCGCATTGGCCCACAACGGGAATATCGTCAATGCGGATC
TGCTGCGCAACTACCTGGAGAACAAGGGCAGTCTTTTCCAGTCCACTTCGGACAGCGAAGTGTTCGCCCATCTTATCAAA
AAGGAGGTACGCAACCACAACCGGCCCCGTATCTATTCGATCATCGAGGCGCTCAATATGCTCGAAGGAGCGTTCGCGTT
TCTGGTGATGACGGCTAACCGCATCTATGCCTGCCGTGACAAACACGGTCTGCGGCCCCTTTCGATCGGCAAGTTGGGAG
ACGGCTATGTCGTCAGCAGCGAAACCTGTGCTTTCGAGGTGGTGGGTGCCGAATTCGTGCGTGACGTAGAGCCCGGCGAG
ATCGTTACGATCGATCGGCACGGCATCCGCAGCAGCGACTATTCGATGTTCAAGCGCCATATGATGTGTGCGATGGAGTA
TATCTATTTCGCCCGCCCGGACAGCGACATCGAGGGCCGTAACGTGCACGCCTTCCGCAAGGAGTCGGGACGCTTGCTCT
ACAAGGAGGCGCCGGCAGACGCGGACATCGTGGTCGGAGTGCCCGATTCGAGTTTGAGCGCTGCCATGGGATACGCCGAA
GCGAGCGGTCTTCCCTACGAGATGGGACTTATCAAGAACAAATACATCGGCCGCACCTTCATCCAGCCGTCGCAGTCGAT
GCGTGAGAAGGGCGTGCGGATGAAACTTTCGTCGGTGAGCGGTATCGTTTCGGGGCAGCGTGTGGTGCTGATTGACGATT
CGATCGTGCGCGGTACCACCTCCCGGCGCATTGTGCGTCTGTTGCGTGAGGCGGGGGCCACGGAAGTTCATGTCCGCATC
GCCAGCCCTCCGTTCAAGAATCCCTGTTTTTACGGTGTTGATACTTCGACGTACGAGGAGCTGCTGTGCGCCCGCATGTC
GGTTCCGGAGGCGTGCGAGTATATCGGAGCCGATTCGCTGGCTTACCTCTCGCCCGATGCCTTGCTGAAGGCGGGCAATC
GCTGCGAGTTGTGCATGGCCTGCTTCACGGGCAATTATCCGACGTCGCTTTACGGGACGATCGAGGAGGCGAACAAAAAA
GAAAAATGTTAAACAAACCGCTTCGTTTTCGATCTGCGGTGTCAGGGAAGAACCTGTCCTGCATGCGTATTTCGAAAACA
TCGGGTGGAAATATTCAGGAAACAGCTAAAACCAATTATTGTTATGGCGGAAAGTTATGAAAAGGCCGGTGTGAACCTCG
AGGCCGGATACGAAGTGGTGCGCCGCATCAAGAAACACGTGGCTTCGACCTCGCGGTTGGGCGTGATGGGTAACATCGGC
GCCTTCGGCGGAATGTTCGATCTCTCGGCGCTTAATGTCAAGGAGCCGGTGCTCGTGAGCGGTACCGACGGCGTGGGAAC
CAAGCTCAAGCTGGCTTTCGAGATGGATAAGCACGACACGATCGGCATCGACGCCGTGGCTATGTGCGTGAACGACGTGC
TGGCGCAGGGGGCCGAGCCGCTCTTCTTCCTGGATTATGTAGCCGTGGGGCACAACGAGCCTGCGAAGATCGAAGCGATC
GTGGCGGGTGTGGCCGAAGGCTGCCGTCAGGCCGGCTGTGCACTCATCGGCGGCGAAACGGCCGAGATGCCGGGCATGTA
TGCCGGCGGCGAGTACGATATTGCGGGCTTCACGTGCGGCGTGGTCGAGAAGTCGCGCCTGATCGACGGTACGAAGGTGC
GTGTGGGCGACGTGTTGGTGGGTATCGCGTCGAGCGGTGTCCATTCGAACGGTTTCAGCCTTGTGCGTAAGGTGGTTGCC
GATGCAGGACTGGATCTTCGCAAGGCTTATCCCGAATTGGACGGCCGTGTGTTGGGCGAGGTGCTCCTGACGCCGACCAA
AATTTACGTGAAACAGGTGCTCGAAGTGATCCGAGCCTGTAACGTGCACGGCATCAGTCATATCACGGGCGGCGGTTTCG
ACGAGAATATTCCCCGCATCCTGAGCGAGGGCCAGGGTATCGAGATTCACGAGGGGACGTGGGAGATCCTGCCCGTGTTC
CGCCTGTTGGAGAAATACGGCAAGATCGCTCACCGCGAGATGTTCAATATCTTCAACATGGGTATCGGTATGGTGATCGC
GGTTTCGCAGGATGAGGCTTCCGAAGTGATTGCCATTTTGGAGAAACAGGGCGAGAAAGCTTCGGTGATCGGCCGGGCGA
CGGATCGTCCGGGCGTGGAAATCCGATAGGGCGATGAAGACGATCGCAGTATTCGCCAGCGGAAACGGCTCCAACTTCGA
AGCATTGGCTGCGGCTTGTGCCGATGGGCGCATTGCGGCCCGCATCGCCCTCATGGTCTGCGACAAGCCGGGGGCTTTCG
TGAACGAGCGGGCTGCCCGTTACGGTATTCCGACTTTTACGTTCAACCCCAAAGAGTACCCTTCGAAAGCCGACTACGAA
CGGGAGATCGTCCGCAGGCTTCGGGCCGAAAGGGTCGAGCTGATCTGTCTGGCGGGGTATATGCGCATCCTTTCCGATGT
GGTGCTGGAGGCGTACCGCGACCGGATCGTCAATATTCATCCCTCGCTGTTGCCTGCGTTCAAGGGGGCGCATGCCATTG
CCGATGCCTTTGCTTACGGCGTCAAGGTCTTCGGCGTGACGATCCACTATGTGAACGGAGAGCTCGACGGGGGCCGGATC
ATCGCCCAGCGGGCTTTCGAGTATCTGGGGAGCGATCCGGAAGAGCTGGAAGCCCGGGTGCATGCCGTCGAACATCCGCT
GTATGTGGAAACGGTGGCAAAGTTGGTTGCGGAGCAATAGGATCGCGGGAACGTCGCGGTTTAGTGCGGATTCGGACCTG
GAAACACATCGTCGGATACCGTGAATAACGGCGACCGCGAGTCGAAAACGATAAAACTACGTATATATTAACGCGATCAT
ATCCTTTAGTGTACCTCTTTGGAAATGCAGCGACCCGAGTCCCTTTCGAGAAAGGATTAGGGGAAGGCGGAGTGGTAAAT
GCGGTCATTGGACCGCGAATAAGCGACTCTCGGATTCGGTGTTGAGATCGTCGGAAATGGTGTATTGAAAGATATGATTG
CCTATATAAATTAGCAATATGAGAGCATTAATCAGTGTGAGCGATAAGACCGGCGTGGTGGAGTTCGCGCGCGGACTTCG
AGAGCTCGGCTGGCAGGTGATCGCCACCGGCGGTACGATGAAACTGTTGGCTGAAAGCGGCGTGGAGGTGATCAACATCA
GCGATGTGACGGGGTTCCCGGAGATCTGCGACGGACGTGTCAAGACGCTCCATCCCAAGGTGCACGGCGGCCTGCTGGCT
CGCCGCGACGATCCGAACCACCTGAAAGCGTTGCGGGAGAACGGCATCGAGTTCATCGACATGGTGTGCGTGAATCTCTA
TCCCTTCCGTCAGACGATCGCCCGCGAAGGGGTGACGATGGACGAGGCGATCGAGAATATCGACATCGGCGGACCTTCGA
TGTTGCGCAGTGCGGCCAAGAACTACAAGGACGTGACCGTAGTGTGCGACCCGGCGGATTATGACACGATCCTTGCGGAG
ATTAGGGGATACGGCAATACGACTCCCCGATTGCGGTTGCAGCTCTCGGCCAAGGCATATACCCATACCGCCGAGTACGA
TGCGATGATCGCTACGTACATGCGTGAAAAAGCGGGGCTCGACGAGAAGTTGTTCCTGGAGTTCGATCTGGTTCAGCCGC
TCCGCTACGGCGAGAATCCGCACCAGCAGGCCAAGTTCTACCGCAGCGGCGAACGGGTGCCCTATTCGCTGGCCTATGCC
CGGCAGCTCAATGGCAAGGAGATGTCCTACAATAACATACAGGATGCCAACGCAGCCCTTGCGATCGTGCGGGAGTTCGA
TGAGCCGTTCTGCGTGGGACTCAAACATATGAATCCCTGCGGTGCTGCGGTGGGGCGGGATGCGGCGGATGCCTGGACGA
AGGCTTACGAGGCCGACAAAGTGTCGATTTTCGGCGGTATCGTCGCCCTGAACCGACCTGTGACCCGTGAGGCGGCCGAA
TTGATGAAGCCGATTTTTCTGGAGATCATCATGGCCCCTTCGTTTACGCCCGAAGCCCTCGAAGTGCTCTCGACGAAGAA
GAATCTGCGTCTGCTCGAAGTTCCGATGGAGAAGAGCGATGCGAAGCAGCGCCAGTTGGTGAGTGTGACGGGAGGATTGC
TGGTGCAGGACCTCGACCTCGAAACACGTCCCGTGACGGCGGATATGTGCGTGACGGAGAAGCGGCCGACGGAAAGGCAG
CTCGCCGATCTCGATTTCGGCTGGCGTATTGTCAAGCATGTGAAGTCGAACGCTATCGTAGTGGTGAAGGACGGTCGTAC
GCTGGGTGTCGGAGCGGGGCAGATGAATCGCATCGGCTCGGCGGAACTCGCGCTCAAGCAGGCCCATGCCCAGGGTGTGA
CCGAAGGGCTGGTACTGGCTTCGGACGGCTTTTTCCCCTTCGACGACTGCGTGAGCCTGGCGGCTGCGAGCGGCGTCGAG
GCGATCGTGCAGCCGGGAGGCAGCGTCCGGGACGAGGATTCGATCCGGAAGGCCAATGAATCGGGTATTCCGATGTTGTT
TACCGGGATGCGTCATTTCAAACATTAAACTGCGGATTTCGTGTCCGTCGGTCGGATTATTTTTTATGGACGATTTCCGA
GCCGCTCTTTGCGGAAAGTGCGGTCGGGAATAAACGATAGGTTATGAAAGTTTTAGTCGTAGGCGGCGGTGGCCGCGAAC
ATGCCGTCGTCGATGCGTTGTCGCGTTCGTCGCAGGTTTCGAAGATATATTGCGCTCCCGGCAATGCGGGTATCGCTCGT
CAGGCCGAGTGTGTGCCGGTCAAGGATACCGATGTCGAGGGATTGCTTTCCCTTGCTCGTGAAAAAGAGATCGACCTCAC
GGTGGTAGGACCCGAAGCGGCGCTCGTGGCCGGTATCGTCGATCGCTTCCGTGAGGAGGGACTTCGTATTTTCGGCCCGA
CGAAGGCGGCGGCCCGCATCGAGTCGAGCAAGGAGTTTGCAAAAGATCTGATGGGGCGGTACGGTATTCCGACGGCCGGT
TACCGGGCGTTCGACGATTACCGGAAGGCTTCGGAGTACGTTCGTTCGCGCCCTCTGCCCGCCGTCCTGAAATACGATGG
TCTGGCTGCGGGAAAGGGTGTCGTTATCGCCCGGACGATGGAGGAGGCCGATGCCGCGTTGCGCGACATGTTGCTGGACG
ACAAGTTCGGCAAGGGACGTGTGGTCGTGGAGGATTTTCTGACCGGACCCGAATTTTCGTTCATGTGTTTCGTGTCGGGG
CGCAAGGTGCTGCCGATGGTGCTGGCGCAGGATCACAAACGGGCGTTCGACGGCGATGAAGGTCCCAATACGGGCGGTAT
GGGAGCATACTCCCCGCTGCCGTTCATTACTCCGGAAGACGAGGCTTTCGCATTGGAAAAGGTGATGCAGCGCACGGCCG
ACGCTCTCTGCGACGAGGGATGTCCTTTCACGGGCGTGCTTTACGGCGGTTTGATGAAGACCCCGCAGGGAATCCGCGTG
ATCGAGTTCAACGCCCGTTTCGGCGATCCCGAAACCGAAGTGGTGCTGCCCCGCCTGAAGAGCGACATTTACGATATTTT
CAGCGCCGTAGCCGACGGACGGGATCCGGGCGAGGCCGAGTGGCACGACTTTGCGACTCTGGGGATCGTGCTGGCATCGA
AAGGATATCCCGGCTCCTATGAGAAGGGGTATGAAATTACGGGAACGGAGCAGGTGGACGGCGTAGTGTACCATATGGGC
ACGGCGATAAAAGAGGGGCGGCTCGTTACCTCGGGCGGCCGGGTGATGATCGTCGTCTGCCGGAGTGCCGACCCGGAGCA
GGCCAGGTGCCGGGCGCTCGAGGAGGTCCGGAAAATCGGTTGCGAGAATCTTTTCTATCGATCCGATATCGGTATGAAGG
CTCTTTCGTTTTTAGTGAAAAAATAGTTATATTTGTCCTTCGAATCCCTGGATGGGACGGATAAGCAATCTTTAAAATCA
AAACAATATATGGTAATCAGCGGAAAAGAATTAGCGGCGGCTTGCAAGGCCAAGATGGCCGAGCAGGTGAAGACATTCCC
GGAGAAATACGGCCGGCTGCCCCATTTGGTAGTGGTGCTGGTCGGTGAGGATGCGGGCAGCGTATCCTATGTGACGGGTA
AGACGAAGGCTGCCGACGAGGTCGGTATCCTGAATACGACGATTCGCAAGCCGGCGGACATTTCGGAGGAGGAGTTGCTG
AAAATTATCGACGACCTCAATGCCGACGATACGGTGGACGGAATTTTGATCCAGCTGCCGCTGCCGAAACATATCGATTC
GGATAAGGTGATCGCACGGATTCGTCAGGAGAAGGATGTGGATGGCTTCCACCCCCTCAATGTGGCGGCTCTCTGGCAGA
AACAGCCCTGCGTGCTGCCCTGTACGCCGAAGGGTATCATGAAGCTCCTGAAGGATTCGGGCGTGGAGCTGGCCGGACGC
AAAGCCGTTGTGATCGGCCGCAGTACGATCGTGGGGCTTCCCGTTGCCAAGCTGTTGCTCGATGAGAATGCTACGGTGAC
CATTACTCACAGCCGGACGAAGAACCTGGCGGATGTGACACGCGAAGCGGAGATTCTTGTCGTGGCGATCGGCCGTCCGA
AGTTCGTTACAGCGGACATGGTGGGCGACGGTGCCGTGGTGATCGACGTGGGTGTCAATCGAGATCCCGAAACGGGGAAA
TTGTGCGGCGACGTCGATTTCGAGGCTTGCGAGCCGAAGGCTTCGCTGATTACGAAAGTGCCCGGCGGGGTAGGTCCGAT
GACGATCGCCTGTCTGATCGAGAATACGATCGAGGCATTCCTCAAAAAAGTTGCGAAATAGATTCCGGGTATCTGTGCAA
TCGTGCCGAATGAGGACGGATTGCCTTGATGCGGATTATATCTCGATATCAGGAGCAGACGCAAGGTTTTTCCTTGCGTC
TGCTTTTTTATTTGTTTCACAAGGGCCGAACTGCCTGTTTTTTGTGAATATGTGGGAGGGGAGAGGTCCGGGCGGTCGGG
TTTCAGCGGATTTCGCACCGGCCATAAAAAATAAGGGAGGATTCATTGCGAATCTTCCCTTATTTTGAAGAGCAAGTTTC
CGGACTTACTTTTTCATCGTCTTCAGTTTCTCTGTCAGGATCGGAACGACCTTGTGCACGTCGCATACGATACCCACGTC
GGCGACGTTGAAGATCGGAGCGAATTTATCCTTGTTCACGGCGATGATGAAGTCCGACTCCTCCATACCGGCCAGGTGCT
GGATCGCACCCGAGATACCCATGGCGAAGTAGAGATCCGGACGAACCGTTTTACCGGTCTGTCCGACCTGTCGCTCGTGT
GCGAGAATACCTGCATCGACCATCGCACGCGAAGCCGATACTTCGGCACCGAGCACGTCGGCAAGCTCGCGCAGGGTCTG
GAACCCTTCTGCCGTGCCGACACCGCGGCCGCCCGAAACGAGTACTTTGGCTTCCGTAATGTCGATCATATTCTTCTGTT
CCTTGACCGTTTCCAGAATCCGTACGCGGAACTTTGATTTGTCGAAATTGATTTTTACGTCCTCGACCTTTCCTTTGCGG
GTCGGATCGGCCGCTTTGGCACGCATCACACCGGGGCGTACCGTGGACATCTGGGGACGATGTTCCTTGCAGATGATCGT
TGCCATCAGGTTGCCGCCGAAGGCAGGACGCGTCATCAGCAGGTCGCCGTCTTCCGAAATGTCGAGTCCGGTACAGTCGG
CGGTAAGTCCCGTGCCGATGCGTGCCGAAAGACGCGGACCGAGGTCGCGGCCGATGCTGGTGGCACCGATCAGCAGAATG
CTGGGCTTGCGCTCGTGGATTACCTGGGTGATGGCCTGTGCGTAAGGCTCGGTGGTGTATTGGGCGAGTTCGTCGGCTTC
GATCGAAAGGACCACGTCGGCTCCGGCTGCGATCAGCTCGTCGGCCTTGTCTTTGACTCCTTTGCCGAGCAGCAGGGCGA
TTACCTGCTCATGGAGTGCGTCGGCCAGTTCGCGGGCTTTTCCCAGAAGTTCGAGAGCGACGTTCTGAACGACTCCGTCA
CGCTGTTCGACGAACACGTAAACGTTTTTATATTGAGATTTATCCATCTTGGTAAGTAACTGTGTTTTTTGTGAACGTTT
TCGGCGGGCTGGACCGAAAGGATTCGGCTTTTGCCGGGTGCAGAAAACGACTGTTGTAAATGAACGATCGGTAATTTACA
GCTTCGCAGTTGCCGGGGCCGATCAGATTATGAATTTTTCTTGCAACTTCTCGACGATCAGATCGGCTGCTTCGGCCGGC
TCCAGCTCGAAGACCTTACCTGCGGATTTCGCACCCTTCGTGAAGGATTTGAAGACGCGGGTCGGCGAACCGGCAAGACC
GAGTTTCGACTCTTCGACGGAGATGTTGTCGAAACCCCAGACTTCCACCTGCTTGTCGTATGCCTCCACGATGCCGCGTA
CCGACATATAACGGGGCCGGTTGGCCGAAGAGAGTACGGTTACCACGCACGGGGTTTCCACCTCGAGCAACTGATACCCC
TCTTCCGTCCATTTCTTGACGACGAGCCGGTTTCCTCCTTCGTATTTAATGCCTTCGAGGTAGGTCACCTGCGGCAGACC
GAGGTGTTCGGCGATCTGCGGGCCTACCTGGGCCGTGTCGCCGTCGATAGCCTGACGACCGGTAATTACCAGGTCGAACT
CCAGCATGCGGAGAGCACCGGCGATAGCGTTCGAAGTCGCCAGCGTATCGGCACCGGCGAATTTGCGGTCGCTCAGATGA
ATCGCACGGTCGGCACCCATTGCGAAGGCTTCGCGCAGGATGTCGTCGGCCTGCGGAGGACCCATCGTGATAACGGTGAC
GTGTGCGCCGTACTGGTCTTTCAGCTCCAGAGCCATTTCGAGTCCCGCCTTGTCGTCGGGGTTCATGATGCTGGGCACAC
CGTCGCGGATCAGCGTTCCCGTAACGGGATCGAGGCGGATTTCCGTCGTATCGGGAACCTGTTTTATACAAACTACAATT
TTCATTCGAATATCTGTTTTTTATTGTTTTTACCTTATGTGTCCTTGCGAGGGGAGTACGACCGGCTTCGGGGTTTATTC
CGGAACCGGATGCACGGTCGCCCGCCGCTATTTCAACAGTGCCGACGAAATCACCATCCGCTGTACTTCGGAAGTACCTT
CGTAAATCTCGGTGATCTTGGCATCGCGCATCATGCGCTCAACGGGGTATTCGCGCGTGTAGCCGTATCCGCCGTGGAAT
TGCACGGCCTTGGTCGTCACTTCCATTGCGGTTTCCGCTGCAAAGAGCTTGGCCCGGGCGGCATCGACCGAGAACGGGAG
CTTCTGGTCTTTCTTGAAGGCTGCGGCACGTACCAGCAGGCGGGCAGCTTCGATTTTGGTATCCAGGTCTGCCAGTTGGA
ACTGGGTGTTCTGGAACTGTCCGATCGTCCGTCCGAACTGTTTGCGCTCCTTGACGTATTTTACGGTTTCATCCATCGCC
CCCTGCGCGATGCCGAGGGCTTGCGATGCGATACCGACGCGGCCGCCGTCGAGGGTCTTCATAGCGATGCTGAAGCCCTT
GCCGACCTTACCGAGCAGATTCTCCTTGGGAACGATGCAGTTCTCGAAAATCAGCTCGCAGGTCGCTGAACCGCGGATAC
CCATCTTCTTCTCTTTCTTGCCGATCGAGAAACCGGGGAAGTCGCGCTCGACGATGAATGCCGAGATGCCGCGCGTACCC
TGCGACTTGTCGGTCATCGCCATCACGATATAAACGTGTGCGTAAGCGGCGTTGGTGATGAAGATTTTGTTGCCGTTCAG
GATATAGTGGTCGCCTGCATCGACTGCCGTGGTCTGCTGTGCCGCAGCATCCGTACCGGCGTTGGGCTCCGTAAGGCCGA
AAGCGCCGAGCCATTCGCCCGAGCAGAGCTTGGGCAGGTATTTCATTTTCTGTTCTTCGGTACCGTGCTCATAAATCGGA
GCGGCGCAGAGCGACGTGTGTGCCGATACGACCACGCCCGTAGTGGCGCATACGCGCGACAGCTCTTCGACGGCCATCGA
ATAAAGGATGTTGTTGCCGCCTGCACCGCCGTAGTTGACGGGGAAGGGAATACCGAAGATTCCCAGTTTTGCCATTTTCT
CTACGGTTTCCACAGGGAAACGCTCCTCTTCGTCGATTTCGGCAGCCAGAGGTTTCACCTCGTTTTCGGCAAATTCGCGG
ATCATTTGCCGGAACAGCTGCTCGGTTTTGGTCAATTCGAAATTCATTTTATAAGTATGGTTTTTTAATGATTTTAAACA
GTCATACCGCCATCTACGCTCAAAACGGCACCATTGACGTAGGCCGCTTCGTCGGATGCGAGGTAGAGATAGGCGGCGGC
GATCTCCTCGGGACGACCCAGGCGACCTACGGGAACTTTGGCCCGCATGCCGTCGAGTACGTTCTCAGGCATCTTGGCAA
CCATTTCGGTTTCGATGAAGCCCGGGGCTACGGCATTGACCGTGATACCCTTACGTCCCAGTTCGCGGGCCATCGTTTTG
GTCATACCGATCAGGCCGGCTTTCGTGGCCACGTAGTTGGTCTGGCCGAAGTTGCCGTAAAGCCCTACTACCGACGAGGC
ATTGACGATGCGTCCGTAGCCGGCTTCGAGCATGTAGTTCAACACGGCCTTGCAGCAGTAGAACGTGCCCGAAAGATTGA
CGTCGATCACGTTCTGCCACTGTTCGACGGTCATTTTCTTGAGCGTGCTGTCGTTGGTGATGCCGGCATTGTTGATCAGG
ATGTCGATCTTGCCGAACTTGTCGGCGACGCGCTTGGCCGCAGCGGTTACCGCCTCGAAATCGCTCGTATCGACCTTGTC
GAAGGTGATGGCGAGCCCTTCGGCTGCGGCTTTTTTCTCCATTTCCTTACCGCGGGCTTCGTTACGTGCCCATACGACTA
CCTGTGCGCCTTCGCGTGCGAAACGCAGTGCCGTTGCCTCGCCGATACCGGCTGTGCCGCCCGTGACGATGGCGACTCTG
TTCTCAAGTCTTTTCATGGTTATCTCTTTTTAGATGAATTCTTTGTTGTGTTTGAGTTTGGCGGTGCCCGTGATGCACTC
TTTGCCGGCAGCATCGAGCAGCAGGCATTTGATTGTACCGATGTGTTTTTCGGTGTTTACGTCGATTACTTCGAATTCGG
CTGTATATTTCTCCCCGGCGAAGACGGGTGCACGGAACGACATCTCCTGCGAGAGATAGATGGTGCCCTGTCCCGGGAAG
AGCATTCCGAAGACCTTCGAGAATACGGAGGCCGAAAGGAATCCGTGCACGATGGGACGGCCGAACGGGGTTTTGGCTGC
GAATTCCGGATCGAGGTGGATCGGGTTTTTGTCGCCCGTGATTTCGGCGAAAGCGATCACGCCTTCCTGCGTATAGGTCA
CTTCGTGACGGTATTTATCTCCTGTTTTGATCATGGCGGGCCTATTTTTTCATGGGTTTAAGATCCTTGGACACGATCAG
GTGCGCTTCGGTAGCGGCCTGAACCTGTTCGACGGTGAATTCGGGGTTGATTTCCGTCAGCACGATGCCTTCCGGGGTAA
TCTCCATGACGCCCATTTCGGTTACGATCATGTTCACGGAGCCTTTGGCCGTCAGCGGCAGCGTACATTTCTTGAGGATT
TTGGGTGCGCCTTTGGCCGTGTGCTCCATGGCAAGGATCACCTTGTCGGCACCCGTGAGCAGGTCCATCGCACCGCCCAT
GCCGGGAGCTTTCTTGCCCGGGATGATCCAGTTGGCCAGGTCGCCTTTTTCATCGACCTGCAAGGCTCCCAGTACCGAAG
CGTTCACATGACCGCCGCGGATGATGCCGAACGAGGTGGCGCTGTCGAAGCACGAGGCGCCCTCGAGGGCCGTGACGAAT
CCGCCGCCGGCATTGATAAATTCGGGGTCTTCCTCGCCCGGTGCGGGGGTCGGGCCCATACCGAGCAGGCCGTTTTCGCT
CTGCAGGAAGATTTGAACGCCTTCCGGCAGGTAATCGGGGACGGCCGTCGGCAGTCCGATACCGAGGTTCACCACGTCGC
CGTCTTTGAGTTCCATCGCCACGCGTTTGGCGATGATTTCTCTGATCTGTTCCTTTTCCATAGATTTATGTCGTTTTTGT
CTGTTCGTCGTACTGTCTTGAAACGGGGCGGTTCTGGAATCCGGGACCGTTTCCTATTTGCGGTGCATTCTGCGGGCCAT
CTCCTGGGCGATGAACGACGCCACGTCGTCGGCGTAGGTGTTCATGCCGAAGCCGGCGTCATAGCCCAGCTCTTTGGCCA
GTTCGTGCGAGATGCGCGGGCCGCCGCACGCCAGAATCACTTTGTCGCGCAGCCCTTCGGCTTCGAGCATTTCGACCAGC
TCCGTGAGGTTCTTGATATGAATGTCCTTCTGGGTCACCGTCTGCGAAACCAGCAGGGCGTCGGCCTTGAGTTCGATCGC
TTTGGCGATGAACTCTTCGTTGGTTACCTGGCTGCCCATGTTGAGGGCTTCGAACATCTCGTAGCGCTCCAGTCCGTAGT
GACCTGCGAAGCCTTTCATGTTCATAATGGCGTCGATACCTACCGTATGGGCGTCCGTGCCGGTGCTGGCGCCGATCACC
ACGATCGGGCGGCCGATCTGCTCGCGGATGAAGCTGTCCGTTTCGGCCATGTCCCATTTGGTCGATTCGACTTTCGGGAC
ATGGATATTCGAATAATCGACCGTATGGGTACAGCTTCCGTAGCAGTTGAAGAACGTGTAACCGGCCGTCAGCTCCCGGT
GGAATACCACCTGCGGGTTCTCGAAGCCCATCTTTTTCATCAACTGTTTGGCCGCTTCGATGGCTTCGTCGCCGGCGGGC
ACGGGCAGTGTGAAACTCAACTGCGTTTTGCCGTCGTTCATCGTGTCGCCGTAGGGCTTTATCTTTTTCAGGTCGAGGGT
CTGGTCGAAATCCCTGCCTTCGGTTGAATATAATCCTCCACTCATAGAATCAATATGCTAATATAGTTAAAATAAGGCGT
TTGGTCGTGCTTGCAGCATCGGAATATCATTTTTTCGCTGCGGCGCGACTGCCGTTTTTCATAATCTCCACGAAGGGGTT
GTAGTAGTTGCGGCCCTTGCTGCTCACGCCCTCCAGACCCTTGCCGCCGTTCATGGGGCGTTTGATGTCGGCGAAGATTC
CCTTCTCGAGCGCCGAGAAGAGTCCCTCTTTTTCGAGGCGTTCGAGCAGTGCGGTAGCTTTGTCCAACACCTCCTTGGCA
CGTTTGCGGATCAGTCCGCCTTCCTTGAACTCCACTTCGTCGCCGATGTTCTTCATGTTGTTGAAGATGTAGCGGGCGTT
CTCGATGGAAAGGTAGCGGTCCGACATGAACGGGGTGTGGATGGCTTCGGTCGGCATACCTAACAACTGGATGCCCTGCG
AAGTCCAGATGCCCACCATGTTGAACAGTGCGTCCTGGATATGTCCCCGGAAGATGTTGCCGGTCATGAACTTCGTCGGC
GGCATGTATTTCAGCGGAGCCTTGGGGAAGATCTCGCGGGTCATCTGCGCCTGCGCCAGCTCGTAGAGGAAGCCGTTTTC
GAGCATCGGATCCATCTCGAAGGCGTGTCCCAGACCCATTTGCTCCTCGGGCAGGCCGGCCAGCAGGGCCAGTTGTTCGT
TGATCAGGTCGGAAGCCAGCACCGTGTGGGCTTCCTCGACCGCGTCGGCCGTGGTGAGGTAGTTGTCCTCGCCCGTGTTG
ATGATTACGCCGGCGAAGCCGTTGATTACGCGCGACATATATTGATCGACCAGCGTGCGCTGCATGTTGATGTCGCGGAA
CAGAATGCCGTACAGGGCGTCGTTGAGCATCACATCCAGACCTTCGAGTGCACCCATTACGGCGATCTCGGGCATGCAGA
GTCCCGAGCAGTAGTTGCAAAGGCGGATGTAGCGGCCGACCTCTTCGCCTACTTCGTCCAGAGCCTTGCGCATGATCCGG
AAGTTCTCCTGCGTGGCGAACGTGCCGCCGAATCCCTCGGTCGTCGCGCCGTAGGGCACGTAGTCGAGCAGACTTTGGCC
CGTAGTGCGGATTACGGCGATGATGTCGGCGCCCTGTCGGGCTGCGGCCTGCGCCTGTACGACATCTTCGTAGATGTTAC
CCGTCGCTACGATTACGTAGAGGTAGGGGCGCGGCCCTTCGCCGATGGTGGCGATGTAGTTTTCTCGACGCTGGCGGTTG
GCTGCGATTTTGGCGATGCTGGCGTCGATATACGGTTTCAGCGCCGCTTCGCGCTCGGCTGCCGTACATACGGCCGAGCG
GGTGATGTCGAGTTTGCCGGCAGCGATCTCTTCGGCGATTTGCTGGGGTGTGAGTCCCGTTTCGACGATCGCGTTGCCGA
GGAAGAACAGGGCGCCTTCGCCCAATACGTTTTTCTCCCGCAGCTCTTCCACCACCACGTTCGGCAGCGGTACCGCGTTG
GCATCCACGCCGTCGATGCCGATCAGACGGCACAGCGTTCGCTCGACGGCTACCGTCGTATAACCTTCCACAAAATCCTG
CACCCCGTCGGCGATCTTGCGCGCTACGCTCCGGGCGTGTTCCACCTGGTTAAAGTCTATTCCTAATTTGCTTTTCATAT
CGTTCATGTAGGCTGTGCCGTACGGCTGCCGTCATTGGTTGTTTTTGAGTTCTTCGTTGCGTTCGATTCGCCGGAGGATC
TCCGGGTCGATGCCCAGAATACGGGCGATCCGGATCGCTTCGTGCGGAACTTCGTCCGTCGTGACCTCCTCGAGCGAGTA
GTCTATGAAATCGTTGATGTTTTTCAGCGTGATCTTCTCCTCCGCGTTCGTTTCCGAGAAGCCTTTTACCTTCAGCTTGC
AGCACGGAGCCGCGATGCCGTTGTAGTGGGTGGTCACGAGCGAAGGGACTTCGTAGTCGGCCAGAAATTCGAGGACACCG
TTCACGATCGCCCTTCCTTCGACCGGATTGGTCGTGCGGGCCGGTTCGTCGATGAGAGCCAGCACCCGCCTGCCTGCCCG
GACGCTTTTGGCCAGTTCGTCCATCCGCATCATCTCGGCCGCGAAGGACGAAAGGCCGCTCAATTGATCCTGTCCGTCGC
CGACGGAGCAGTGCACTTCGTCCACAAGGGCTATTTCCGCCCTTTCGGCCGCAATGTAAAATCCGAATTGCAGCATGTAC
TGGGCCAGCTCGACGCTGTGCAGCAACACGGTTTTGCCCGACATGTTGGCGCCGGTGATTACCGTAGGTCCCGTCGTCAG
GCGGATGTTCACGGGCTGGAATCGCTTCCCGGCCGCTTCGAGCGAAATCCGCAACTCGGGGTTGAACAAGCCTCGGAAGG
AGGTCGTGTCCTGCGTTATCGCGGGACGGGTAAGGCCCCAGTCGCGGGCCTGCATCGCCTTGGCGATCACCACATCGAGC
CATCCCATCCGGTCGAGTGCCTGTTGCAACGCTTCGTGGTATTTCCGCAATTCGACGGAGAGTCTCTCCCGAATGCGGTC
TTCGATTTCCACGCTGCGGAAATAGAGCTCCTGCACTTGAGACTCGTCGGCTCCGGCCTGTTTGCGTGCTTTGATCTGTT
TGCGCAGGGTCGTCAGCTCCTCCGAGTAGGCGTCATAGACGAAGAAATGGGGGAGCCGGTTGCCTTCCGGATCGAGCAGA
TCGACGACCCCGTTCAGCTCGGGAAGTTCCGCAAGATGCCCTTGCGAAGCCAGTGGTCGAAGCTCTTCCGCCAGCAGCGC
GAAAAACTTCAATTCGAACAGTTCGATGTCGTCGAATACGCAGTTGCCGCCCGTGCGTTCGATCGTTGAGCGGATGTCGC
GCAGCAGGGCCAGTTTGCGGCGAATCGTTTCGGTGCGGTCGCGTCCCTCTTCGGTTTCGAGCAGGCGCAGCACCGAGGCG
ATACGGTCGTGTTCCTCCGTGATCGCCGACTCCTTGTCGAGCCATGTCATTTCATGGAGCATACGTCGCCCGACGGAGGA
ACAGATCTCCATTCCTTCGACGACGCAGCGCAGTCCGCTGGTATGTTGTATGGCCTCTTTGAGTCGCATTCGTTTTCTGG
TTATTCGATGCAATTTTGCACGGTTTCGCGTATTTATTTCACGGCCTTCTGCCGTGTCAGAGCGTCTGACCTTCCTTTGA
CTCCCCTCCTCGGAGGGGATTTTAAGATCCTCGATTCTGTTCGTGGGAGCCGTATTCGTTCCTATTCGGGCATTTTCTTT
ACGTCGTAAACCGGTATTTGCAACGCCTCCTGCATCGCTTCGCACAACCGTCGGGAGTCGAGCACCAGCCCCGACGGAGC
CGTCGGATTGACCGTGACGGCCAGCAGCCGGCTGCGGTGTACCACCCTGATCCGGTGTCCCCGGCGCAGGAAGGCGTAAA
ACGCTTCGGGCGAGGCGAACACCCGCGTAAAGTCGCGGACGATCAACTCCACTTCCCGTTGTTGCGTTCGCAGCAGTTGG
AACAGCTTGTCCGTGACGATGCCGGTGGCGTAAATCCGCCGGCCGTGCCGGAACAGGTTCTCTCCGCTCCGTTCGAGCAT
CAGCACCGAGGGTAATTCGAGGTCGATCGGTTCGCCGCCGTCGCTGACGGCCCACACCCCCTGTGTCAGAGGATCGAGCC
GGGTACGCAGCGCCTCCTCTATCTCTTCGATTCCGATCAGTTCGTAAACGTATTTCGTCTTGCGGACCAGTTCGGGAATA
TTTCCCGCGACGGCAGCTCCCGTGGCCAGGATCATCGCTTCGGTGACCGCCGGCGAAGCCAGGCTCAACCGCGACAGGGC
GCCGTCCACGATCGTCGTGCCTACGCCCCGGGCTTTGAGCCGGTCGATCAGGGCTTTCAGGCCCGCCGTGTCCGAAGGTC
CGGAGAGCAGCAATTTGCCGCTCATCCTCGCGCGGGCCGTTATCAGCCGCCCGAGCGCCGTCCGCTCCAGACTCACGTCG
AGGACCTCGGCCGCGAGCCGTTTTTCCCGGTAGTGTTTCTCCGAGGTGACGAAGATCATTCCCTCGGGAATCTCGATCTC
GGGCTTCGCCGTCTGGCACACCTGATCCCGGCTCTCGCCGTCGATTCCGACCGAAGTCAGGGCGAAACGGTCCGCCTGAC
CACCGAGTTGTCCCAGAATGTAGTTCAGACATTCGGTTTTACCCGTGTTCTTCTCCAGACCGACGATGGCCAGGCTGCCG
AAATCCGATATGTTCGTTACGAATCCCAATCCGGTGCGGGCTGGTCTTGCAGCGTTACGTTCTAATGGTTGTGGTTACGG
GTCTTGCGGCTCAATTCGGACGGCTCGAGCGAAAGACGTCCGCCGCTCAACAACTCGGCCACGCCTTCCTTCCGACGTGC
TTTCTCGCACTCTTCGCAGTGGCATTCGTCCTTGTAGTCGGTCGGTTCCGTATAGGTCGTGATCACACCTTCGTAGTTGC
GGAGTACCACGCGGTTCGGAGCCTGCGAGATGACATAGTTCGGCATGACAGGAATCTTGCCACCACCGCCCGGAGCGTCC
ACGACGAATGTCGGAACGGCGTAACCCGAGGTGTGTCCCCGGAGGTTCTCGATGATTTCGATGCCTTTCGATACCGGAGT
GCGGAAGTGTCCGATGCCCAGCGACAGGTCGCAGATATAAATATAGTAGGGACGCACACGCATCTTCACCAGTTCGTGCA
CGAGCTTTTTCATGATGTGCGTGCAGTCGTTCACACCGCGCAGCAACACCGACTGGTTGCCCAGGGGAATACCGGCGTCG
GCCAGACGTGCGCAGGCCTGCTTCGATTCGGGGGTCACTTCGTTCGGATGATTGAAGTGGGTGTTCAGCCAGATCGGGTG
GTATTTCTTGAGCATGTTCACCAATTCCGGTGTGATGCGTTGAGGCAGCACGACCGGGGTGCGCGAGCCGATGCGGATGA
TCTCCACGTGGGGAATGGCACGCAGACGGCTGATGATATATTCGAGTTTTTCGTCGCTCACCAGCAGGGCGTCGCCGCCC
GAGAGCAGCACGTCGCGTACCTGCGGTGTACGGGCGATGTAGTCGATGCAGTCGTCGATCTGTTTCTCGGGGGTTGCACA
GTCGTGCTGGCCGGCGAAGCGGCGGCGCGTGCAGTGACGGCAGTACATCGAGCACATGTCGGTAATCAGGAACAGTACCC
GGTCGGGGTAGCGGTGCGTCAGACCCGGTACGGGCGAGTCGCTGTCCTCATGCAGGGGATCTTCCAGGTCGGCGGGCGAG
CGCTTCAGCTCCTCGACGGTAGGAATGGCCTGCTTGCGGATCGGGCAGTGCGGATTTTCCGGATCGATCAGCGTCAGGTA
GTAGGGCGTGATGGCCATGCGGAGCGTTTTGAGCGATTCACGGATGCCTTCCTCCTCTTCAGCGGTCAGCTTGATGTATT
TCTTGAGCTCATCTACGGTCTCAATCCTGTTTTTTACCTGCCAGTGCCAATCGTTCCATTGCTGGTCGGTCACTTCGGGA
AAGAATTCTTTTCTGCGGCTCATTGCGGGTGTGAGAGGTGTCATTTGATTTTATTTGTTTCGTTCGGTTGTTACGTTGTT
GTGATTTGTGTTTTTTCGCCGATGTAGCGAGCGTTTGTTTTCGCCGTCCGCTCATCGAAAACGGATGCGGCGGACGGCTA
TTTTCGATGAGTGCCTCCCTGCCTCGGTAAGTCGGATCCGTCCTGCTTTTTTAATTTGCGCCGGCGGGGACGATGAGGAA
GGGCGGCAGGTGTCGTTCGTATCGGTTAGGCGTACAGCTCGGTGAATATCTTTCTCAAGGCTTCGCATTCGCGGAACTCC
TGAAGCGTGATCTCCGCATGTCCCTTCGTATAGCCGTTTCCGATAATCATCGTCACGTCGCTGCCGACGCCTTCGGCGCC
GAGAGCGGCTTTCGTGAAGCTCGTGGCCATCGAGAAGAAATAGACGATGCCCGTGTTCTTGGTACAGAGGATGCTGGTCA
TTTCGGTGTCGGGAACATTCACGTTGTTGATGGTGATGTCGCACATTTCGCCATTGGTCAGCTCCGTAATCTTTTCGAGT
ACCGGAATCGGCTGACGAGCGTCCATGCAGACGACCTCGTGGCAGAAGCCCAGCTTGTCCAGGCGCTCCTTCTCCTCGGG
ACTGTAACAGAGTCCGATCACTTTGCCCGTTACGCCGACCCGCTTGCGAGCCTCGTAGCAGCAGAGCATGCCGGATTTGC
CGGCTGCGCCGATGATCAGCACCGTGTTGCCGGGGCGAACCAGTTTGGCTACCTGTGCCGGAGCTCCGGCCACGTCGAGG
GCCGACATTACCAGCTTTTCGGGCAGGTCGGAAGGTATTTTGGCGTAGATGCCGCTTTCGAACAGGATCGCCTTGCCGTC
GATATCGACCTGATCGACATCGGGGCGAATCTCCTTGATCTTGTCGATCCGCAGCGGAGTCAGCGACAGCGAAACCAGCG
TGGCGATCTTGTCGCCTACCTTGAGGTCGGTCTTGCCGACGAGCGCGTCGCCGATCTTCTCGACCGTGCCCAGCAGCATG
CCGCCCGATCCGGTTACCGGATTGCGGTGTTTGCCTTGTTTTTCGACGATGTCGAGCATGATCTCGGCGATTTTGGCTTT
GTCGCCTCCGGCCTGGTTCGAGATCTGGGTGAAGCTGGCCGAGTCGATGTTGAGGGTCTGTACGTCGATCAGAATCTCGT
TGTCGTAGATCTCGTCCATGTTGTTGTCCAGCTTGTCTGCCGGCTGGGGAAGCACGCCCTTCGGGGAGATTACCCGGTGT
GTGCCGTATTTATGTCCTTTTTTCATTATGGTGTTTTGTTGTGTTGCAGTGTTGATGTTTTTTCCGTGATCTTATTTCTT
GAGTCCCAGAATGCGGCGAGCTTCGTCCGGTGTGGCGACCTCGCGTCCGAACTCTTTGGCCATGCGAACGACCTTCTCGA
CCAGTTCGCCGTTGGATTTGGCCGGAACGCCTTTGGAGAGATAGACGTTGTCCTCGAAACCTACGCGCACGTGGCCGCCG
TCGATGATCGCCAGGGCCGCCAGCGGAAATTCGTAGCGTCCCACGCCGGCTACCGTGTAGGTCGCATCGGCCGGAATGCT
GCCCCGCAGGAAGACGAAATCCCGGATGTCGCTTCCGATGCCGCCGTTCACACCCATCACGAAGTCGAAATGCATGGGGG
CGGCGATATAGCCCTTCTTGTGCAGGCGGAGCGCCATTTCGATCATACTCTTGTCGAAGACCTCCAGCTCGGGTTTGATG
CCCCGCTCGATCATCTTCTGGCCGAAGTACTTGATCGTGTTCTCCGTGTTCTCGAAGATTTCATCGCCGCCGAAATTGAG
CGTGCCGCAGTCGAGGGTCGCCATTTCGGGGAGCAGCTCCGTAGGTTGCAGCCGTTCGTCGTTGGTCATGCCGACGGCAC
CTCCCGTCGAAGGCTGGATGATTACGTCCGGGCAAACCGCACGGATAGCGTCCATAACCTGTTTGAAGCGGTTTTTATCC
TGCGTGGGTTGGCCGTCGTCGTTGCGCACGTGCAGGTGGATGATGCTCGCGCCGGCATCGTAGGCCGACTTGGCCTCCCG
GGCGCACTCTTCCACCGTGTAGGGGACTGCGGGGTTGTGTTCCTTGAGTACTTCCGCTCCGCAGATCGCGGCCGTTATGA
TCAGTTTTTCCATGGGGTCTTTGGTTGAAAAGTTTGAAAATGGTTGAATTCCGTTGCTTTGTCCGATGTGGCGGCTAAAC
CTGTTCGGACCTGTTCGCCGAGAATTTCCGGCCGCATCGGCCGTTTTCTCTCTCCGGCGCTCCTGCCTGCGGTCTTCGCA
TCGCGGGACGCTTTCGTGTCCGGAACGGGCCGAAAACTCCGTTAGCGGCTTTCAGGGATGCGCTGGTCCTCTTTTTTTAC
GACGCACGTACCGCTGGCACGGCAGACCACGACGGGCTCTTTGAGTACGTCGGCCGCAGAGGGCGAGATGTCGGGGCGTG
CAGCGACCACTTTGCGGGCTTCGAAGACCATCTTGCGCGAGGTGTTGCCCACCTTCACGATTTCGCCCACCGCTTCGATA
TAATCGCCGGCATAGACCGGGGCGAGAAATTCGACGTTGTCGTAGGCCACGAACAGTCCTTCGTCGCCGTCGTGCATGAT
CAACAGTTCGGTGGCCACGTCGCCGAACAGATGCACCATATGGGCGCCGTCCACCAGATTGCCTCCGTAATGAGCGTCTT
TGGCACTCATCCGAAGCCGTATCATTGATTTTTCCATAACCTGATATTTTTAATTCGATTGATGCGGATTTGTTCTTTCG
GCCGTTCGGTTATTTGGCCGGAGCGACCATGTAATCTACGAAGATACCCGGCGTGCGGACCGCTTCGGGGGCTATCGCTC
CGGTTTCTACCAGCTCCCTCACCTCGGCGATCACCAGGTCGGCTGCGGTGGCCATCAACGGGTTGAAATTCTGTGACGTG
CCTTTATAGACCAGGTTGCCCGATCGGTCGGCCAGGCTCGCGCCGAGCAGGGCTACGTCGGCCCGCAGCGGTTTTTCGAG
CAGGTAATCCTTGCCATCGACGTTGATGATTTGTTTGCCTTCGGCTACGATCGTTCCGAGTCCGACCGGAGTGAGCACAC
CGCCCAGACCTGCCCCGCCCGAACGAACCCGTTCGGCCAGCGTTCCCTGCGGGCAGAATTCGATCTCCAGTTCGCCGCTG
TTCATCTGCTCGCTGGTGCAGGGGTTGGTGCCGATGTGCGATACGATCACTTTGCGGACCTGCTTCCCCGCGATCAGTCG
GCCGCAGCCTTTGTCCGGATAAGCCGTATCGTTCACGATGAGGGTGAGGTCCTTTACGCCCGATTCAACCAGTGCGTCGA
TGATCGCGTGGGGGCTTCCGTTGCCCAGAAAGCCGCCGATCATGACCGTCATTCCGTCTTTTACCATTCCCGCCGCTTCG
GCAGCAGATATAAGCTTCTTCATATGGTGATTGATTTTACTTAAAATTAACAATATCAGTCTTTAATCTGACAAAATTAA
ACATTTGACGAATGATTTGCAATGATTTCGACGTTTTTTTGTCGATTTTGGCGATAATCGGTCACTTCTTCTCCGAAAGA
GTGGAATCTTCGGATCCGATCGCGCGGAAGCGGGTGTTCGGAAGGACCTGAAAAAGTACGGCCGGACGCCTCGAGGCGTC
CGGCCGTACTTTCTGCGGAACGGTTCTTTGCGGGATCAGAGAAGCCGGCAGTGCAAACGTTCGGGCAGCGGTGCGCTGTT
GTCGCGGCGCCAGACCATAGCCCGATCTTGTTCCTGATTGCCCGAGCCGAAGTCGAAGTCGTCCGGCGCTTCGAAAACGA
CCGGAAGCGACCGGTTTTCGAAGCCGAACGGGGCGTAAAAGTCCTTGAGGCTTTCCTGGCTCGGGATAAGGATCGCGGCG
TCGGCCCCTTCTTCTGCGATCCGCCGTATCGCCTCGCGCATCAATCCGGAGGCCAGGCCCCGGCCCCGGTAGTCGGGGGC
GGTCGCCACGCCGTAGATGTAGGTCGTGCGCCCCAGCTCGCTTTCGAACGGGATCAGGTGCAACATGGCCGCCAGACGGC
CGTCCTCTTCGGCTGCGAGCATCCGCTTGCGGCTGTAATGGCCGATCAGGAAGGAGTCGATGAAGGTTTCTTCGTCTCCG
AAGCACTTTATCCAGAGCCGTTTGCAGGCTATTTCGTCGGGGTAGAGGCAGAGGGCCGTATATTTCTTCTCGAGGAATGC
CGGATGGTAGGAGAGCTTGGCCTGTCGTAGTCCCGGAATACCCAGGTCCTCTTCGCGGTCGATGAGCGTGTATTGCTCGG
GCAGGTGCGCCACGAACTCCCGGTTGATGATGGTGAAAGCCCCGTCGTATTCGGTGTCGGCCTTTTCGACATGGACACAG
AACGTATGGTCGTTGATCGGTGAGCCGTAAGTGAAAGCGACGAGTTTATCGCCGACGTAGATGCAGCCGCCGATAAGTCC
CAGCCGGTCGAAATGGGCGAAAGCCCGCTGCATGGCCCGCTGTTCGGCCGACAGCTCGCCCGTATGTCCGCTGCGGGTCT
TGCGCCATTCGGCTTCCAGACGCATGCACTCCGCAGCATGGTCGCGGGTCATAGGCTCGTAGCGGTATTCGTATTCCGCC
TCGAAGCGGTTGATGTGGTTGCGTTTGGATTGGTATTTCCGGCCCGGAAGGTCGCGCAGATCCGAAGCGTTGTACACATA
GTCTTCCAGATTGCGGTCGGAGGCGAAAGCGAACTGGCAGTGGCCTACGTTGCGGAGTTTTTCGAGCCCTTCAGGTGTCA
TGTCGATGATCCGCAGCCGTTGTCCGGCAGCAAGTATATCCTCCTCCAGATGCCGCAGGACGGGCGTGAAATCCCCCGCG
CCGACAGGCTGCATGTAGCCGATCCGGTCGCTGCCGCCGATCTGGAAGCGGATGACCAGAAAGCCGTCCACTACGCTCCA
GGCGGTTTTGAACTGGAATTGCCAGCAAAACATGTTGGCGAACGCCAGGTCGCAGTTCGCCGGGGCGTAAGGCAATGTGA
AGGATTCGATTTCGGCCTTGTCTTCGATCGTAATGGGTTTGAAGGTAATCATAAATTGTCTTCTACGGTGTAATTTTTAG
CTTCCACATGCCCGTAATACTGTTGAATCAGGGCTTTGAGCCGATTTTCGACCGACGCGGTCTGTTCCCGGTCCGAAGTT
CCGCTTCGGAACGTCGCGCCGGTCATCCGCTCCTCGTCGAACGAGAAGAGCGCTTCGTCCGTTACGACTCGGAATTCCGA
ATCGTACATCACGGCCCACGGTTCGCGGTCGGGTTCGTTCAGGATGTCGCGTCCGAATGCGAAATAGGGTTCCTGGTTTC
CCAACAGTCCCAGCAAGGTCGGCATGATGTCGATCTGCTGCACGGTCTGTGCCAGAAATTGCGGCGCGAGTGCGCCGTCG
GGAGTGTGGATGAATCCGACGATGTGGTAGTTGCCGGGATAGGAGCGAGTTTCCTCCGCCATTTTCTCCGAGGAAACGTG
GTCCGCGACGAAGACGAAGATCGTTCGGTGGAACCACTCTTCGTTCTTGAAACGGCGGTAGAAGTTGCGGAAGGCGAGAT
CTTCGTAGGCTACGGGTTTGTGTATTTTGGTCGTTCCCGCCGGCAGCTTGTCGGCGTATTGCTCGGGCACGACGAAGGGA
TGGTGCGACGAGAGGGTAAACAGCGTGGCGAAGAAAGGTTCCTGCATTTTCGAGAGCTCTTCGCCCGTGAATTGCAGGAA
CGGTTCGTCCCAGATACCCCAGTAACCGTCGAAATCCTCCGTGCCGTGTGCCGCTTCGTAATCCTCGCGGCTCAAGAGCC
GATCGATGCCGGCGCTGCGGGCGTAGGCTCCGAATCCCATCGAACCGCGCTCCGAACCGCAGAAGAAGGCGGTTCGGTAG
CCTTTGTCGCGGAGTATCTGCGGCAGTTGGCGGCTTTTGCCCAGCGACTGGGGCATCAGCACGAAAGGCTGTTTGAAGGA
GGGGATGCTGCCCAGTACGGCGGGCATGGCCTGGATCGAGCGGGTGCCGTTGGCGTACATCTGTCCGAAACAGAGGCTTT
GCCGCATGAGCGAGTCGAGGAACGGCGTGTAGCCCGGTTGCGTGCCGTTGCCGTACAATTCGGGTTTGAGGTAGGCCGAA
TGTTCGGCCGACATGCTTTCCAGAATGAAAACCATCACATTGCGCCCTTCGAGGTTCACGGCCGAAGAGTCGGGACGGTG
GGTCGGGGTGAAATATTCGTCCAGTTTTTCGGGCGAAAAGTAACGGGTGTATTTGACCGATCCGCCGCTGCCGATGGTCC
GCAGAATGCAGAAGGGGTTGCTCAGGATCAGGTTGGCCTTTTCGCTGGTCGAGGCGTAGAGCGTGGCGTTCGAGAGAGTG
ATCGGACGGGTCATGCGCGTTACGCCGCCCCGCATGCCGGCGATGCCGAGCAGAATGGCGATCACCAGCAGTCCCGTATT
GACCGAGTAATAAACCCAGCCCTCGCGCAGGGGCGATCGGGGTGTGATCTTGCGTCCGTAACCCCAAACGAGCAGCCAGA
TGAGGACTGCGCCGACGAGGAGCAGGTACCAGTTTTCGGCGGCGAATTTCAGCACGAGCTGCACCGAATTGGAGTTGTCG
GCGAAGAAGATTTCGTCGGCGGTGAAACGCTTCTGCGTATAGCGGAAATAGACGCAATCGGCCAGGTTTACGGCCACGAT
CAGCAGCGAATTGATCACCGCATAGTACCAGAAGAGAATACGCCGATACCAGCTCCGCTCCCGGAAATGGAACGGCAGCA
GCGAGAGGACGGTGAAAAGCAGATTGGCGTAGAGAACCGATACGGTGTCGAACTTCAGACCCCCCCCCCGCCAATGTCAG
GACCTCCTGCCAACCCAGGGGGCCGATCAGGGCGTAGTTGTAGCAGTAAAAGACGATTCGGCAGAGCAGCAGGACGATGT
AGAGCAGGACGATGCGCCGCAGGAGTATGCCCGGATTACTATGTAGCCAGCGTTCCACCTTAGCAGGCTTTTAACGACAT
GTCGAGCGATTTGATCTGGTGCGTCAGGGCGCCGACCGATATGAAGTCCACGCCTGTTTCGGCGTATTCGCGCAGCGTGT
CGAGCGTGATGCCGCCGCTCGACTCCGTTTCGCAGCGTCCGGCGACCTTCGCCACGGCCTGCCGCGTCAGCTCCGGGGTG
AAATTGTCGAACATGATGCGGTCCACGCCTCCTGCGGCGAACACTTCGTCGATGTCTTCGAGCGAACGCACTTCGCATTC
GATCGGAATGTTCTTGCCTTTTGCCTTGAGATAGGCTTTGGCTCCTTCGATGGCCGGGCGGATGCCGCCTGCAAAGTCTA
TGTGGTTGTCCTTCAGCAGAATCATGTCGAACAGTCCCATGCGGTGATTCTCACCGCCGCCGATCTTGACGGCCATCTTG
TCCATTACGCGCATGCCCGGGGTGGTCTTGCGCGTGTCGAGAACCTTGGTATGCAGGTCTTTGATCTTGTCGGCATAGAC
GGCTGTCTGGGTCGCTACGCCGCTCATGCGCTGCATGATGTTCAGCAGGATGCGTTCGGCTTGCAGCAGGGACTGGAGCC
GTCCCGAAACGTAGAAGGCCACGTCGCCCGGCTTCACGCGGTCGCCGTCGCGGAGGATCTGTTCGAATTGCATGTCGGGG
TCCAGGCGTCGAAGCACCAGTTGTGCGATTTCGATGCCTGCGAGGATGCCCTCCTGTTTGCAGAGCAGGCGCATGCGGCC
TTTTTCCGTCGCGGGGATGCAGCAGAGCGAAGTGTGGTCGCCGTCGCCGATGTCTTCGCGGATGGCCAGTTCGATGAGCG
CATCGACGAAAGGTTTGTATTCGGGTTTCATATTTTTTCGGTTTTTATGGGTGAAACGAATCGTTTCGTTCGGCAGGGCC
GGACGAATGTCTGAAGAGAGAACGGTAACCGTGCGTTTGGCCCGCGAAGATTACCGCTCCGCTCCGGCACCCACAAAAAT
ACGAAAATATTTTATTTTTCGATAATCAGGCGTCCCTGATAGCTTACATCGAAAGCGTCGGCGCAGGTGAAGGTAACCGT
CAGCTCGGTCCTTGCGGCCTCGCCCGTGAGGTTGGTGATTACGTATTTGGCGAAGGGCGTGCCCTTGATTTCCGGTGTGA
CCGAGGCGGCGCTCAAGTCGATGGTTTTTTCCTCGCCTGAGTAGGAGATGCCCGGTATCTCCATTTCGAGGGCGGGCATT
TCGGCGGCGAAGCGGGTTTCGTGCATCAGGATTCGCACCTTGCCTTCGCCGTCGGCAACCAGTTCGAAGAGAGCTTTCCC
GTCGGTGAACGTGGCGCCCGAGGCGACCGTCGTGACGGTCGAGGTGCCGAAGAAAAGCATGTTGGCCGTGACGGTTCCGT
CGTTGATCGAGGTGTTTTCCGTGGCATACGTATACCCGTCGGGGAGTTCCGGGGTAGGATCGGGATCGCCGGTGCAGCCA
TCCGAGCAACTGCTCAAAGCAGCCGAGGCGAGCAGGGAGAAGGGGAGGAGAAACGTGAAGAATTTTTTCATAGTATGGAA
TTTTATAGGGTGATGCTCAATGAAACGCCGAAAGTGCGTGGCCGGCCCCGCTGCAGGAACGAGTTGCCGATCGACATGAA
ATAGAATGTATCGTAGCGGGTGTCGGTCAGGTTGCGTCCCCAGACATCGACGGCCCAGTGGCGGTGTTCGAAGCGAATCG
AGGCTTCCAGCAGGGCGTAGAAGGGTTGCGAGAAGGTGTTCGCTTCGTTCCAGTAGATTCGGCCCGCACCGTTGGCAGCC
ACTCGGAAGATGACGTATTCGAGCCAGTTCCAGCCCGTGCGGAGCGTATAGGACGCTCCGGCGTAGAGCGTGTGCTGCGG
GGCGTAGGGGATGAAGTTGCCAGCGTAGTCGGCTTTGCCCGTATCGAATTTGACGAACGTGGCGCGGGTGTAGCCGTAGG
CGACTTGCAGGTCGAGGTTTCGCCAGAGGGTAGCCAGCAGCGACGCTTCGCCGCCGAAGCTGCGCGTGCGGCCGGCGTTA
GTCATCAGACGGCCCGTGATCTGTCCTTCGGGGAAGACCGTGAGCTGCTGGTCGCGGCAGTCGATGTAGAAGAGCGCCAG
ATCGGCCTGCACCTTGTGCGAAGGGGTCGAGAGGTGGGCACCCACCTCGTAGTTCCAGCTTTTCTCGGGTTTGTAGGTCA
CCACGTCGGCCACGTCGTAGAGCGAGCCGAATCCCATCTGTTTCATCACTTGCTGCTGCAGGACATCCGAGAACATCTGG
GTATTGAATCCGCCGGCCTTGTAGCCTTTGCTGACGGTGGCGTAGAGCGTGTTGCGCCGTGAGCTGCCCATCCGGTAGAG
CACCGATATTTTGGGAAGTATCTCCGTGAAGGATTGTTTGAGCGTACCCGGCTGATCGACCAGAATAGCATGGGGATAGC
TCGTGCCGTCGGGTGTTTGGGTCGTGTAGGTGGCTTCGGCATAGCTTCGGTAGTGGAGCTTCGAAGCCTCGAAATCAACG
CGCAGGCCTGCCGTGAAGCGCCATCGGCCGGCGTCGTAGGTGGATTCGTGGTAGAGGGCCGCTCCGTAGTCGGGCGTGCG
GAAGCGGCTGTCGAGCAGGAACGTATCTTCGCCCCATTCGGCGTGAATCCCCTGCGGTTCGAAACGATCGAGGATCAGGT
TGCGGATGCCGTCCTCCTTGAAGAGCACCGGTGCGTGCATGGTGGTATGGCGGTAGAAGCCGAAGGCACCGAGGAGCCAG
CGGTAGGCTTTGTCGTCGGGGGAGCGGAACACGAGGTCTTCGGTCACGGCGTGCTCCCGGCGGGCCTGTGTCAGTGTAAA
ATAGGAGAGCGGCAGGAAATCCTGGTCGAGGTTCATCCGGTCGTCGAGGTACTGATAGCTGGTGATGCTCGCTACGGAGA
ATTTCTCTCCTTCGTAGCGGATCGTCAGTCCGTCGTTGAAGTTCGTGCGGCGGTAATCGCTCGGGTCGTTGTAAGCGATC
TGGCCGGTTTCGGCATAGGCGTAAGGGTAGCCGCCCTGTTCCAGCTTGACGAACGAGAAGGTGTTGTCGATACGAAGTCC
GTGCAGGTTGCGGTACTGTACCTTGAACCGGCCGCCGCCGCTTCTCTCCCAGTCGCATTTTTCACCGGTATAGAGGTTCT
TGAAGAAGCCGTCGGTCTTGGAATAGTAGGCTCCGACCGAGAAGCCGACCCGTTCGCTGGTTTTGTAGTAGGTCGAAATC
CGGTATTTCTGCGTGTTGCCGCTGCCGTACTCCATGCCCAGCCGCACTCCTTCGAAGGTGAAGGGCGACAGGGTATAGAC
GTTTATTACGCCGCCCATCGTGTTGCGTCCGAACAGCGTGCTCTGGGGGCCGCGCAGCACTTCGATCCGCTCGATGTCCG
TCAAATCGAAGTCGTAGGCGTCCTTGTTCAGGTAGGGGATGTTGTCGATGTTGAGCCCCATCACCGGTTGGTCGATGCGG
GCGCCCAGTCCCCGGATGTAGATCGAAGAGGTCATGCGCGAGCCGTAGTCCGGGGTGTGGAAGTTGGGAACCACCTGCGA
AACCTCTTTCAGGGCTGCGACGTGCCGCCGTTCCAGATCCGTGCGTCCGATTACGGAAGCCGTTACGGGTTGGTTGCGCA
GGTTGAGGCCCTGTTTGATGGCCGTGACCTGGATGTCTTCCACCTGGATAACGGAGTCCGCCAGTACCGGAGTGGAGTCT
TCCGGCAGCGCAGGGGCGGCACATACGCTCATGGCGTGCAGGAGTATGCACGCCGACAGAAAGATGATATGGATCGCCTG
GCGGATCATCGGATCGTTTCGAACGGCAAAAACGGCGCAGACCGTAGAGTCCGTCGGTTTTCTCCGATTTCGCCGGAGCG
CCGCGTTCGCTTTTACCGCGATTGTTCGAGGACAAAGGAACGATATTCCGATCGTTTTTGCAACCCTCATTTATGAGGAG
TGCGGATGTCGCTTTCGTCCACGTAGCCCATGCTGACCGCGCAGATGACGAGTGCGGCGACGGACTGTACGCCGAGCTTC
TGCATGATGTTGCGGCGGTGGGAGATGACGGTCGTGAGCCCGATTTGCAGCCGGTCGGCGATCTGTTTGTTCAGCAAACC
CTGAGCGATGAGCGTCAGCACTTCCGTTTCGCGTACGGAGAGCAGGTTGGCGGCCGGAGTGCCGTGCTGCCGGGGAAGGG
CATGGTCGGGTCGAGGCGCTTCGCTGCGCAGGCACAGCAGATCGTGTACCAGCCGTTCTTCGCCGCCGAAGATATCGATC
TGGCGCATTCGGGCGAACTGGGCCGAATACCCTTTGCCCAGCAGGATCGTCTTGTGACTGTTTTCCAGGAAGAAGGTGCG
GTGGCGCATGAAAACCTGCATGGCGGCGAAATAGTGGAAATAGCGTTCCGGTCCGGAAGCGATGAATTCGGTGAAGCTGT
CGAACACGGCGATCTCTCCCGGAGGACCTACCTTTTCGAGAATCGTCCGCAGGCCCAACCCGATCAGGATGTTGGGCGTA
ATGACGGCGATGGCCGGTTTTGTCGGGGGACAGCTCATTCGTGGTGGTAGGGTTCGTTGTTCAGGATGGTGAAAGCCCGG
TATATCTGTTCGGCGAAGATGGCTCGCACGATCTGGTGCGAGAAGGTCATCTTCGAGAGCGACAGTTTGGTATCGGCCCG
TGCATATACCTCGTCGGAGAATCCGTAGGGGCCGCCGATGACCATGACCAGCCGCCGGATGCCGCTCGCCATGCGTTTTT
GCAGCCAGTAGGCGAAGTCGATCGAACGGTATTCGTCGCCCCGTTCGTCGAGCAGCACCACGTAATCCCCGTCGCCGAAC
TGACGCAGGAGGCTGGCGCCCTCGGTCGTGCGCTGCTGTTTGGCCGAGAGGTTCTTGGTGTTTTTTACGTCGGGCAGGAC
TGTGACGGCGAAACGGCAATAGAAATTGATTCGCCGGGCATACATGGCCAGCAGCGATTCGATCTCCTTGGAGTCCGTTT
TTCCGATTACGATCAGTTCGATGTTCACGTTGGTTGGTTTATGGTCGTCCTGCCGGCGGCTTTTGGCGGCGGAGCGGCGA
GAGGTTGTTTCTGCGTCCGGCGATTCGCCAACAGGCATGACGGTTTCCGGCCGAATGTGCGGCCGGGGTACGTTACGGTT
TTCAGGGGACTATTTCCAGGTCCGTATTCCACTCTCCGTCGGCATCGATGCAGATTACGGGACGCGAAGGTTCCACGGAC
TTGAGCCACTGATAGGCTTTGTACATATTATATCCGTTGCCCGACTCTCCGCCCAGAGCGAATCCGATGATGCAGGTGTG
GTTGCGGGAGCGGTAGTACATGTTCCGCACGCGTTCGAGGTATTCGTCCGCAAGACGCGGATCGTTGCTCGGTGTGCCGC
CTGTGGTGCGGTCGTCGCGCTTTTCCGGAGCGTTGATATTGGCCTGATCGATCACGAAGAGGCCCAGTTCGTCGCACAGA
TTGTAGAACCAGTAGGGTTGAGGCGCATTGGGCCAGATGGTATTGATCCCTTTTTTCTTGAGCGCCAGCAGTTCTTTGCG
CGTGGCAGCGGCGTCCGCTGCCGCGTTGTACCTTTCGGAAACGATCGTGACAGGTTTGTCGAAACGGATAATCTTCCCGT
CTTTCATCTCCGTCTTTCCGAATCCTACTTTGAGGGGGATGTACTCCTTGAAGACTCCCTTGCGTTTGGTGTAGAGCATG
ACCCGGTAGAGCGGGGCGGCGCCTTTGGCTCCCCAGCTATTTTCGTAGGTGTGATAAATGTAGGGCGAGAAGCGTACCGT
GTCGAGCGAGCGTCCGGGAACGGTTATGTCGTTTACGCTGAAATCGAGCAGCTTGCTGTTGGGGGCGTAAATGTCGAACC
CGACGGTGATCGGTTCCTCGTAGTTGTAGCCGTTCTGCACGATCACCTCCAGGTCGAGCACGCCGAATTTGCGGGTCGAA
TCGGGGATCAGCGCTACGTTGAAATCGCGTATGCTGCGTTTCTCCTGGGCGAAAAGATAACTGTTGGTAAACGGTTTTAC
CGGGGTCGGAGTGAAACCTTTTTGCAATTCGGGCGTATTACTTTCGTGCAGTTCCAGTAAAATGAGGTTGTCGCCCTGTT
TGACGTAGGGGGTAAGGTCGAAGTCGGCCGGAGCGAAAGGGTCTTCGACCACGGCTACGGTGCGGTCATTGACGCGGAGC
GTGTAGGCCGTGCCCGTGTTTTCGAGATGGAGGTAGATGAACGAGTCGAACCAACCGTTCGGAAGATTGACCACATCCCC
GATTCCGAGCACCTCTTCCCCGTCGTTCAGAAGCCCGGGGGCGAAAACCAGGTATTTGTCGGTGTTTTTCCGGTTGAGCG
CATCGGCGTCTTCGCGGGTGTCGAACGGGACGAATTCGGAACGGTGGATGCGTCCCCCGTCTTGTCCGTAAACGGCCCCG
GTGTAACACAGGACGGCGATTGCGAGGAAAATTCGTTTCATGGCGGAATTGTACTATAATGCGATTGACAAAGGTACTTT
TTTTTTGACAAATCACAAATATATCCTATCTTTGTCTATCTTTAAGAATGAGTAAAAACAAGAAGAAATTACCGAACGTA
TGAAAAGCTTGAGAATCGCAGAATTGCTGCAGTCGCCGGCGACGGACGCCGAGGTCGTTGTGAAAGGTTGGGTCAGAACC
AAACGTGGAAATAAGAACGTGGCTTTCATCGCCCTGAACGACGGATCGTGTGTGGCGAATATGCAGGTTGTGGTCGATCT
GGCGAAATTCGACGAGGAGCTGCTCCGTAAGGTGACTACCGGAGCCTGTCTGCGTGTGGACGGACGCCTGGTCGCTTCGT
GCGGTGCGGGACAGGGCGTCGAGGTGCAGGCCGAGAAGATCGAGATATACGGTACGGCGGATCCCGAAACCTATCCTTTG
CAGAAGAAGGGACATTCGCTCGAATTCCTGCGCGACATCGCTTATCTGCGTCCCCGTACCAACACGTTCGGTGCGATTTT
CCGCATCCGTCACGCGATGGCCTATGCGATACATAAATATTTCAACGACAAAGGTTTCTATTACCTGCATACGCCGCTGA
TCACCGCTTCGGACTGCGAAGGCGCCGGGGCGATGTTCCAGGTGACGACGCTCGATCTGAACAACCTGCCCAAAACCGAA
GAGGGGGCCGTGGACTATTCGCAGGACTTTTTCGGCCGTCCGTGCAGCCTGACCGTGTCCGGCCAGCTCGAAGGCGAGTT
GGGAGCTTTGTCGCTGGGGCAGATCTATACTTTCGGCCCGACGTTCCGTGCCGAAAACTCCAATACGCCGCGCCACCTCT
CCGAGTTCTGGATGATCGAGCCGGAAATGGCCTTTTACGAGCTGGAGGACAACATGGAGCTGGCCGAGGATTTCCTGAAA
TACCTGATCCGCTACGCGTTGGAGAACTGCCGCGAGGATCTGGAGTTCATGAACAAGATGTGGGACAACGGTCTGATCGA
GCGGCTCAACTTCGTGTTGAACCACGAATTCAAGCGGCTGGATTACACCGAGGGCGTGGAGATTCTCAAGGCTTCGGGCC
GCAAGTTCGAATTCCCCTGCGACTGGGGGTGCGACTTGCAGTCGGAACACGAACGCTATCTGGTCGAGGAGCACTTCAAG
CGTCCGGTGATCCTTATCAACTATCCGAAGCAGATCAAGGCTTTCTACATGAAGCAGAACGAGGATGGAAAGACCGTCCG
TGCGATGGACGTGCTGTTCCCGAAGATCGGCGAGATTATCGGCGGTTCGGAGCGCGAGGCCGACTACGAAAAACTTTCGG
CCCGTGTACACGAACTGGGTATGAACGAGAAAGAACTCTGGTGGTATCTCGACACCCGTCGTTGGGGATCGGCTCCTCAT
TCCGGTTTCGGACTCGGGTTCGAGCGCCTGCTGCTCTTCGTGACGGGTATGGGTAACATCCGCGATGTGATTCCCTTCCC
CCGTACGCCCAAGAATGCGGAATTTTAATTAAATCCGGACCATTTATCTATTAACCCGTTTTCAGCCGTTCCTGATAATA
CTTTTATCACGAACTGCAATATTTTATTTTATCAAAAGAAGAAGCCGATTACTAATTTCGAAGTTAATAATTGGGAGGAG
ACAAGTATGAGCATGATCAATCAAAAGCAGGTATTGTCCCTGCAACAGAAATTATCACCCCAGCAGATTCAGATGATCAA
ATTGTTGGAGTTGCCGACCATGCAGCTCGAGCAGCGGATCAAGCAGGAGATCGAGGAGAACATCGTGTTGGAGGAAGACG
ATCATACTCCGGAGGACGAGCAGCCGCAGCAGATTTCGGTGGAGGAATACCTCCGGGAAGACGAAACTCCTTCCTATAAG
AGCCGTATCAACAATTATTCGAAAGACGACAAACCGCGCCAGGCCCCCCTTGCGGGCGGACGTTCGTTGCAGGAGTACCT
GGTCGAACAGTTGGGATACCGCAATCTCTCGGAGCAGGATATGCGTCTGGCCGTTTATCTGGTCGGCAGTATCGAGGAGG
ACGGCTATCTGCGCCGGAGTTTGGAGGCTATCGCCGACGACATCGCCTTCACGCAGGGCGTAGATGTTTCGGTCGAGCAC
TTGGAACGATTGCTGTCGATTATCCACGAACTCGAACCGACCGGTGTAGGTGCCCGCAACCTGCAGGAGTGTTTATTGTT
GCAATTGGATCAGGAGAATCTTAATACCCGCTCCCGCCGGCTGGCCCGCAAGATCGTGGAGTGCTATTTCGACGAGTTTG
TCAAAAAGCATTACGAAAAACTGATGGCCCGGCTTCAGGTTTCCGAGGACGAATTCCGCGAGGCGATCGAAGAGATTACC
CGCCTTTCACCCAAACCGGGCAACCTTTACTCCGAAGGCGGGGCCGATACGACGCCTTACGTGACGCCGGATTTCATCCT
CGATTACCACGAAGGGCATTTCGACCTGACGCTCAATTCGGGTAATCTTCCCGAAGCGAGAATCAATCATCGTTATATCG
AAATGATGCGGGGCATGGTGGATTCCGACGGTCGGGTCAAGGAGAAGGACCGCGAGGCGATTCAGTTCGTCAAGAGCAAG
ATCGATTCGGCCAAGTGGTTCATTTCGGCGATCAAGCAGCGGCACGATACGCTGATGCGGACGATGCAGGAGATTCTCGA
TTACCAGCAGGAATATTTCAAGGACGGTAACAAAAGTAAGTTGCGGCCGATGATCCTCAAGGATATCGCCGATCGCACGG
GGTTGGACGTATCGACCATTTCGCGCGTGGTGAACAGCAAATATGTACAGACCCAGTTCGGCATCATTCTGCTCAAGTCG
CTCTTCTCGGAGGCGATGCAGACCGACAGCGGCGAGGAAGTGTCGAGCTATGAAATCAAGAATATCCTCCAGCAGTGCAT
CGACGAGGAGGATAAACGCAAGCCTCTGACCGATGAAACATTGATGGATATCCTCAATTCGAAGGGGTACCGCATCGCAC
GTCGTACGGTGGCCAAGTATCGGGAGATGTTGAGTATTCCGGTGGCACGGCTCCGTAAACAGATTTAATCGCGTAGAAGA
TGTATTTGCGTTTGTCGAAAGCCGTTTCCGTTGTGCTGCATCCGTTCCTGGTGCCGCTCTATATGGTGTTGCTGCTGTTG
CTGGCCGGTACGGTCTATTCGCTTTATCCGCTCAAGGTCAAGATATACCTTATTTGGGTGACGTTGCTTTTTACGACGAT
CATTCCGATTTTGGTGATCGCACTGCTCAAGTCGTATCGTAAGATCGGCGATGCGGATTTGAGCGACCGCAAGGAACGCT
TCATCCCGCTGCTCGCTATGATCGCCTGCTATACGTTGTGCGCCGTCGCTATTGCGAGGATTCCTTCGGCGCAGATGTTG
AGCCGTTTTATGTTTGCGGGAGCCTGTTGTGTCGCCGTGTGTCTGTTTGTCAGCTTTTATTGGAAGATCAGCCTGCATAT
GACGGCGTTGGGTGCTGCCGTGGCTTTTATCGTTCTGATCAATATCGCCAGCGGCGGGGGACTCTTCGCTGCGTTTATCG
CAGCCCTGCTCGCTGCCGGTGCGCTCGGCTCCGCCCGGCTGAAACTGGGGTATCATACGCTGTCGCAAGTGGCGGCGGGA
TTCGCAACCGGTTTTATCGTCGCCGCAGGCGTCGGTTTGTTCAACTGGTAATAGAAAAATAAGGCAGTGTGTCTTTATGA
CACACTGCTGTTTTATTATCGGGATGCGGCAAAGTCATTTACGATAGTAAATTCCTGTCGCTCTTACCCGCAAATGCCTT
GTCTTGCATCCATTCTGACACCCCTTATTCAGGGGTTGTGCCTGAAATTTTCATTTCGACACAGCCCCGTTTTAATATTA
CGGGTTGCCTATTTTTTCAACTGTCCGCCCAGCATGATGCCGGGATAATTTTGCATGACGGAGGCGATTTGCTGCATTTT
CTCGTTCGCAGCGTATTCCGGAGAGGAGTGCCGCACGGCTTCGAGCGCATCGCCTGCATCGAACTGGAGCGTCAGCACCT
CGCCGCGCAGGGAGAGATAGCCTTGGAAGGTGGCTTGTTTCCCGTCTTGGATCAGCGTGATGGCGGCTGTTCCGGTGGCG
GGATCGTAGCTATACGTCCCGTCGATCTCATGTCCGCCCATAGAGGCGTGGAGCCGGTTGCGTTTTTTGAAGGAAACGGT
CCCCTGTCCCGGTACGAGGCCTGCCTTGACGTAATGGGTCGCCAACTGGTCTTGCAATCCGGCTACGGCGATCGAGGCGA
ACATATCGTCGCCCTTGTATTCGATGCTGGGAGCCTGGTAGGTCCAGACTCCGAGGAGCGCTTCTTCCGACGGATAGGTC
GGCGGTGTGGCCTCTTCCTGTTTCGCGGAGTGACTACCTCCTAAAAGTTGCTGGAGTTTTTCATTCAGCGATTGTCCCGA
AACAGCGATTGTCGCGCATACGACGAACAAGGCGGACAGACATAATGTACGTTTCATATCCGAATGATATTATTTGGAAA
AATTGAACCCGATGGCGATACTCTTGTATTTTTCGAGCGAAGCTGTCAGGGGTTGCAGCGATGCGATTTTTGCTCCGATT
CCCGAGAGCAGCTCCATGAGTTTTTCGCTCGGAAAGACCAGCTGCATCTGTGAGCCGCTCAGGTAGGCATGGCCGGTCAG
GGAACCCAGTTTGCCCGGTGCTTTGCTGAAGTGGAGCGTAATGGCATGTGTTTCGGGGTTGAATTCGTAGGTTCCGTTCA
GGGAATGGGTTCCTAACAGCGCTTCGAAAGCACCGTCCGTATCGAACGTGAAATGACAGGCTCCGGGTTTGATTCCCGCC
AGTTGGTAAACCGGGTCGAGTTTTTTCTCGACGCTACTCGAAAGAGCCGAGCCGCCCAACTCGCTCAAGGTGTCGTCGCT
TTCGAATTTGACGCCCGGACCGGAGTATTCCCACCGGCCCGTAATAGCCATTTGGGTCAGTTTTCCTCCCGTGACTTTAT
CTGCGGCACTGGTCGCCGCTTTGGAGAGGGCGTCTTTCCAGTCTTGGGCCTGAAGTGTGCTGCAACCTATGAGCAATACC
GCGAGAATAAGCAATTTTTTCATAGCCGAATAGCAAGAGCTGTTTTATTTTTCCTGAATCAGAAGATCGATTTCCCGCAA
CCACAGGCTTGCCGTAGCGTCCGAAGGCATACGCCAGTCGCCGCGCGGCGAGAGGGAGATGATGCCTACTTTCGGACCGT
CGGGCATGGCCGAGCGTTTGAACTGCTGCGAGAAGAATCGCTGGAAGAATACCCGCATCCAGCGCAGGATCGTCGCCCGG
TCGTAGCGTCCGTCGAACGCTTTTTCCGCAGCGAAGAGAATCTTGGCGGGGGAGTAACCGTTCTGGATGAAGTGGTAGAG
GAAAAAGTCGTGCAACTCGTAGGGCCCTACCAGCTTCTCGGTGTGCTGGGCGATTCCTCCTTCTTCGCTGGATGGCAGCA
GCTCGGGGCTGATCGGCGTGGCGACTACATCGAGCAGAATCTCGCGGATCGCATCGTCCTGACATACCTGGGCCATCCAT
CGCAGAAGCACCTGGATCAGGGTTTTGGGCAGCGAGGCGTTCAGACCGTACATCGACATCTGGTCGCCATTGTAGGTCGC
CCAGCCCAGTGCCAGTTCGCTCAGGTCGCCCGTGCCGAGGACCATGCCGTGCTCCATGTTGGCGATGTCCATCAGGATTT
GTGTCCGCTCCCGGGCCTGGGCGTTTTCGTAGGCGGAAGATTGTTCTTCGGGGTTGAGTCCGATATCGGCGAAGTGTTGT
TCGCAGGCTTTGCGGATGGAAATTTCGCGGGAAGTGATGCCCAGGCAGCGCATCAGGGCGATCGAGTTGCGGTAGGTGCG
GTTGCTGGTGCCGAATCCGGGCATTGTGACGCCGATGATGCCTTTGCGGTCGAGCCCGAGGCGATCGAAAGTCCGCACGG
CGATCAGCAGGGCCAGTGTGGAGTCCAAGCCGCCGGAAACCCCGATGACGACCTTTTTGCAATCGGTATGCTGCAGGCGC
TGGGCCAGCCCCATCGTCTGAATGTTGATGATTTCACGACCCGATTCGTCCATCTCTTCGGGCGTTTGCGGCACGAAAGG
ATGGGAACTGAACTCCCGGTCGAGGGTGACGTTCGCGGGGTTTTCCGGCAGGGGAATTTCGACGATGATGCGCTCGGCGG
GACGGTGCGGCGCGAAAGTCGTGGTGCGGCGGCGCGAGTTGAGGAGCTTTTCGGTGTCTATGTCCGCGACGATCAACTGT
TCCTCGGTCGAAAACCGTTCGGTGCGCCGCAGCATCCGGCCGCTCTCGACGATCAGGCCGTTGCCGCCGAATACCAGGTC
GGTCGAAGATTCTCCGTAACCGGCCGAACAGTAGATGTAGGCCGACTGGGTCCGGGCCGATTGCGATTTGACCAGCGTGA
GCAGGTAGTTGTGCTTGCCCAGCACTTCGGGCGATGCCGAGAGGTTGAAAAGTATCTGGGCGCCGTCCACTGCCTGATGC
AGCGACGGGGCGGCCGGAACCCACATATCCTCGCAGATTTCCACGCCGAACTTCACGCCTCCGATGTTGAAAAGCATGTT
GCGGCCGAAATCGGTATCCTGGCCGCACATCCGGATCGTGGCCAGGCCGATCTCTTCGCCCGACATGAAGCAGCGGGCCT
CGTAAAATTCCGAGTAATTGGGAATATATGTCTTGGGGACCACGCCGTGAATACGTCCCTGAGCGAAAACTACCGCGCAG
TTGTAGAGGGCGTTGCCATAGGTGACGGGCATACCGACGATGGCGACGATGGGCAGTTCGCGGGTCTGGGCGAGGATATA
GCCCAAGGCCTGTTCCGCCGCATGGAGCAAGGCGGGTTGCTGGATCAGATCGCCGCAGGTATAGGAGGTGATGCAGAGTT
CCGGGAAGAGGATGATGCTTGCTCCCCGGTCGGCGCCCTTGCGGATCAATTCGGTGATATGTTGGGCGTTATAGTCGCAA
TCGGCGATCCGTACATGGGGAACTGCCGCTGCTACTTTCAGAAAACCAAATCTGTTCATACGATTTTTGCCGGTTTATTT
TCTTCGTTTTCTGTTCCGAAGCGTATCGAACATCTTCGTACGGTCCGGGTATCGGAAAAACTCTCGGTTTGTTTTTTTGC
GTTTTTTTCGCTCGGCATGGTCCGAACGGATTCGGCTTCGTGTCCGCCTGTCGAAAACGCTTGTTGTGCAATATTTTTAT
TTTGTCCAGAGCTGGGCCAGGTTCAGGATTACCTGCATGGCTTTGTGCATGGTCGTCAGCGAGCAATATTCGTAACGGCC
GTGGAAATTCATGCCGCCGGTGAAGATGTTGGGGCAGGGGAGTCCCATGAAGGAGAGCCGTGCGCCGTCCGTGCCGCCTC
GGATGGGCTTCACGAGCGGTTCGACCCCCGCCATTTTCATCGCCTCGATCGCCTTGTCGATCACCTGCGGGTGCGGTTCG
ACCATCTTGCGCATGTTGTAGTACGAATCCTTGAGCGTGAGGGTCAGCACCCCTTCGCCGTATTTGCGGGCGAGCAGATC
GACGCACTCCTGCATGTAGTTCTTGCGGGCTTCGAAACGGGCGCTGTCGTGGTCGCGGACGATGTAGCTGATCTGCGCCT
GATCGACCGTGCCGTTGAGGGCGATACAGTGGTAGAAGCCGTCGTAGCCTTCGGTGTGTTCGGGTCGCTCCCAGGCCGGC
AGTAGGGCGTTCAGCTCGCATGCTACCTGAATGGCGTTGATCATCTTGTCTTTGGCGTAGCCCGGGTGGACGTTGCGGCC
CTGGATCTCGATCTTGGCGCTCGCGGCGTTGAAGTTCTCGTATTCGAGTTCCCCCTCGAAGCCGCCGTCCATCGTGTAGG
CGAAGTCGGCGCCGAAGGCCTTGACGTCGAAGAAGTCCACGCCCCGGCCGATCTCTTCGTCGGGGGTGAAGCCGATGCGG
ATCTTACCGTGACGGAGCTCCGGATGTGCGAGCAGATATTCCGCAGCGGTCATGATCTCCGCCACGCCCGCCTTGTCGTC
GGCGCCCAGCAGCGTCGTGCCGTCCGTGTGGATCAGCGTATGTCCCTTGAAGAAGCTCAGCTCCGGAAAGTCCGCGACTT
TCATCGTCACGCCGGCGTTCAGCCGGATGTCCTTGCCGTCGTAATTCTCTATGACGTGCGGTTTCACGTCGGCGCCGCTC
ATATCGGGTGCGGTGTCCACGTGGGCGATGAATCCGATGACGGGGGCTTTTTCGCAGCCGGGCGTCGCGGGGATCGTACC
CATGGCGTAGCCGTACTTGTCCACCGTGACCTCGGTGAGGCCCAGGGCCTTCATCTCTTCGGCCAGATAATCGAGCAGCA
CCCGCTGTTTCGCGGTCGAGGGGAAAGTTTCGCTCGACTCGTCGCTCTGGGTGTCGAACGAAACGTATTTCAGAAATCTG
TCTTTGAGTTCCATAGTATATATCGTTGATTTTTTATTCTTCCTTTTTAGCGCGGAGCGAATGTACGGCGAAATAGATGA
TAAGCGCCAGATACATGCCCAGACCTACCCACGAGGCTGCGTTCGAACTGTTCCACTGCGTGAGTTTCCAGTCCACGTCG
GCGAATTTCAGGATCGCTCCCACTACGCCCATCAGGGCGCCGCCTGCGATGAAGCCCGACGCGATGAGCGTACCCTGGCT
CATACGTGCCTTGTTGAGCGCCTGATCTTTCGATCGGGTCGATACGAACCAGGCGATCAGACCGCCGATCAGCAGCGGAA
GATTGAGCTGCAGGGGCAGGAACATGCCCAGTGCGAACGGAAGGGCCGGAATACCGATGCCGGTGAGTACCAGCGCGAGG
ACTGCGCCGCAGAAATAGAGTACCCAGGGAGCCGTTCCGCCCTGCATCAGGGGTTGGATCACGGCGGCCATGGCATTGGC
CTGCGGAGCTTCCAGCGGGCTGCCGGGGCCGAAGCCGTAGGTTTTGTTCAGAATAATCATCACGCCTGCGACGGTAGCGG
CCGAAACGAAGACGCCGAGGAATTTCCAGCTCTCCTGTTTTTTCGGCGTGGTGCCGATCCAGTAGCCGATCTTCAGGTCG
GTGATGAAGCCGCCGGCGGTCGAGAGGGCCGTGCAGACCACGCCGCCGATGATCAGTGCGGCGGTCATGCCGGCCGTACC
GTTCAGGCCGATGCTTACGAGTACCAGCGACGCGAGGATCAGCGTCATGAGGGTCATACCCGAAACGGGGTTGCTGCCGA
CGATGGCGATGGCGTTGGCTGCGACCGTCGTGAAAAGGAACGAGATGACGAAGACGATCAGCAGCGCCACGGCCGTCTGC
CCCCAGTTGCCCAGAATGCCGAACTGGAAAAAGAAGAAGGTGGTGGCGAGCGCCGCGATCAACGTAGTGAGAATCGTGCG
CATGGTCAGGTCGCGCTGGGTGCGCGGTACGTTCGTTTCGGCTTTTTTCTTGCCTGAAAACTCGCTGACGGCGAGCCCCA
TCGCCTGTTTGATGATGCCGCTCTGACGGATGATGCCGATAAGCCCGGCCATGGCGATTCCGCCGATACCCAGCGGACGA
CCGAAGGTCTGGTATAGCTCTTCAGGGGACATGCCTGCGCCCGTGGCGGTCGAACCGACCACCGGAACGACGAGCAGCCA
GATCAGGAACGAACCGGCGGCGATGATGGCCGAATATTTCAGTCCGATGATGTAGCCCAGGCCGAGCACCGCAGCACTCG
TATTGACTTTGAGCAGGGTTTTGAACTTATCGGCGCAGAGGGTGCCCCAAGCCGTCATGCGGGTCGAGATCTCCTCCGTC
CAGAGGCCGAAGGTGCTCGCTGCGAAGTCGTACAGACCGCCCACCAGTCCGGCTACGGCCAGCAGCTTGGCCTGATTGCC
GCCTTTTTCGCCCGATACGAGCACTTCGGTCGTGGCCGTCGCCTCCGGGAAGGGGTACTTGCCGTGCATCTCCTTGACGA
AATATTTGCGGAAGGGGATGAGCAGCACGATGCCCAGGATACCGCCCAGTACCGACGAGAGGAATACTTTGTAGAATGCG
GTTTCCAAACCGAGGATGTAGAGCGCCGGCAGGGTGAAGATCGCTCCGGCGACGATGATGCCCGACGAGGCGCCGATCGA
CTGTATGATGACGTTCTGTCCCAGCATGTTTTTTTTGCCCAGCATGTTGCCGACGCCTACGGCGATGATGGCGATCGGTA
TGGCTGCTTCGAACACCTGGCCGATGCGCAGGCCCAGATAGGCTGCGGCGGCGGAGAAGAGAACGGCCATCAGCAGGCCC
ATCGTAACCGAATAGGGAGTGACCTCCTTCGGCTTGGCGTCGGCCGGCATCATCGGGACGTACTCTTCGCCCGGTTTGAG
TTCGCGGTACGCGTTGTCGGGCAGAGATTGAGAGGGTTTGGTTTGTTCCATTGCGTATGTAGGTTTTCGTTAAAATTCCG
AGGCAACTTACAAAAGTAGGTTTTTCTTTCAGAAAATCAAACGCAATAGCTCCTAAAAATGCGGCAATTCGTATTGCCGG
GGCATTTTTCGGTTCCGGTCGTCGAAAAGATGATTATCGCCCGGCGGCATGCGATGGCACGGAATCCCTGGGTCGGGGCC
GACGTTTCGCTGCGCCGGCAGAAGGTCATATCCGGCGGATGAAATCCGCCATGACCGACACTAACTTTTCGGAAACAGGC
GCGGCAGCATCCATATAAATAGTCGTTTTTTGCCGTTGAGGATCGGTCACTTCGCTCTGTTTCAGCAGGTGGGTCATCCC
TTCGATGATGACTTTGTCGGCGTCGGGCCGGGCTTGGGCCAGAGCTTCGGCATTGTCGGCGGATATCTGGATGTCGTTGT
CGCCATTGACGATCAGGACCGGCTGTTTTACCTGCCGGATCACTTCGCGCGGATCGTATTGCATCCACGAGATCAGGTAA
GGCTGTACGGAAGGTCGGAAGATACCTTGTAAAATTGCGGGAATATCTTCGGTCGTTTTCCCTTGTTTGAGCCGGGAGAG
GATGGACTGTACGTTGAGGATGAGTCCGGGATTGTAGGAGATCAGTTCGCGGGTGAGCTGGAATTGCAGGATTTCGTCGA
TCGGGTAGCCGGCTCCCGCCAGCGAGATGACGGCCGCGACGTCGGGCGATTCGGTCGCTGCGACCAATGCGACGAGCGAA
CCTTCGCTGTGCCCGGCAAGGATGATTTTTCGGAAGCCGCGCTCCTTGAGGTAATCCGTCAGGGCTTCGGCGTCGGCGAT
GTAGTCGGCCAGGCGAAGCCGGTCTTCCTGTTTGTAAAGTTCCGGATCCCGGTAACGGCTGCCTCCGATGCCCTGTTTGT
CGTAGCGGAGCGAGGCGATTCCCTCTTTTTCGAGCGCACGGGCGAGCATGTAGTAGGTGTTGGTTATCAGGCCCGAGCCG
CTGTTGCCGTTGCGGTCGGTCGGTCCCGAGCCGGCGATGATCAGCACCGCTGCGTCGCTTCCTTCGTCGGGTACGGTCAG
CGTTCCGGAGAGTTTGCCCCAGGAACGGGAAACAGAGATTTCCTCCTCTTTGGACTGGGAGGGAAGCGCCGCAAGCAACA
GCAGTCCGGCGATGAGGTATCTGAATGTTTTCATGGTCGCTGTGTTTGTCAATCGAATCGTTACAGGAGATCGGCGAGCC
TCTCCAGCCCGATGCTGTGCGATCCTTTGACCAGGATCAGGGCCTGCGATACGGGATGTTTCCGGAGCTCTGCGGCCAGT
GCCTCCTGCGACGGGTAGAGAGTCGTGTCGGCGGGTCGGGATTCCAGACTGCGGTAAGCCTTTGCGAAATGCGGTCCGAC
CAGCAAGATACGGGCATCGGGAATTTCGGCGGCGAGGGAGATGATATGGCGGTGTTCCGCATCCGACCAGTCGCCCAGTT
CCAGCATATCGCCGAGGATCAGTATCTTCCGGGTGCAGCTTTCGAGCGGTTCCTGCCGGAAGTTGACGAGCGATGCCTGC
ATGCTCGAGGGATTGGCGTTGTAACAGTCGAGAATCAGGGTATTCTGCCCGGTGCGTATTTTTTGTGAGCGGTGGTTGTC
GGGCCGATAGGAGCCTACGGCATAGCGGATGCGTTCGTCGTCCACGCCGAAATAACGCCCGACGGCGACCGCCGCAGCGA
CGTTGAAGCGGTTGTAGTCCCCTTCGAGGTGGTGCTCCACGCCGTCGGCCAGCGTGGTCGGGTAACACTCCGCAGCCAGC
GTTTCGCGTTCGGCCGCCATGGACATCAGGACCGGGTCGTTCGCAGGAACGAAAACGCGCCCTCCGGTTCGGGCGAGCCA
GTCGTACAGCTCGCCTTTCCCGCGCCGGACACCCTCCGGGCCGCCGAAGCCTTCCAGGTGGGCTCGTCCGATGTTGGTGA
CGATGCCGTAGTTGGGTTCCGCGATCGAGCAGAGCAGGGCGATCTCCCCGCACGCGCTCGCACCCATCTCCACGATGCCG
AACTCCACGTCGCGGGTCATCGCCAACAGGGTCAGCGGTACGCCGATGTGGTTGTTCAGGTTGCCCCGGGTGGCATAGAC
TTCGTACTTCTCGGCCAGTACGCGGCTGACCAGCTCCTTCGTGGTGGTTTTGCCGTTGCTGCCCGTGATGGTGAGGATCG
GCAGCCCCAACTCCCGGCGGTGTTCCCGGGCGAGGGCTTGCAAGGTTTGCAGCGCGTCGTCCACGACGATCAGACGGTCT
GCCTTGTCGGGGCGGGTGTTCGGGAGCGAGGGATCGTCCACGACGGCGTATGCCGCCCCCTTTTCGAGGGCGTCGGCTGC
GAAGCGGTTGCCGTCGAACGACGCCCCCCGGAGCGCGAAGAATACGGAATCGGGCTCGATGCGGCGGGAGTCCGTCGAAA
TGCGCGGGTGGCGCAGATACAGTTCATACAGGGATGACATCGGGGAAATCGAATATTTGGTCATGTTTTCCTTGTCCAAA
AGAAGAGCGGAACGCTTGTCGATGGGAAACCCGGCGAGGGGCATTTACCTTTTCGGAAATCCCGGCGGCTCCGGAATCCC
GCGTCGGAGCGGAAATGTTGTGGCCCTTAAATATGTTTGTCGCCTTCGTTGTATTTCACTTCGTCGATGAACTTCTTGAT
GTTCTGTTCCTCGCTGCGCGGACAGATCAGCAGCACGTCCTCCGTATCCACCACGATGTACTCCTTCAGGCCGTTGATGA
CGGCTACTTTGCCTTCCGGGAGGGAGACGATGCAACTGCGGGTATTTTCGTCCGTATAACATCCCTTCTCGGGTTTGGCG
TTGGCGTAACGGTCCTTGCGGGCGTGCTGGTAGAGCGAGCCCCAGGTCCCCACGTCGCTCCAGCCGAACTCTCCGCGGCG
TACATAGACGTTGTTCGCCTTCTCCATCACGCCGTAGTCGATCGAGATGGAGCGGCATTCGGAGAATACTCGGGCGATGG
CTTCCGCTTCTTCTGAAGTGCCCAATACCGGCTGGATGTCCGAGAAGAGGGCGTGGTGCTCGGGCAGGTAGGTGCGCACC
GCTTCGATGATGTCGCCGACTTTCCAGACGAAGATGCCGGAGTTCCAGAGAAATTCGCCGCATTGCAGGAACGTCTGCGC
CAGCTCCAGGTTGGGTTTTTCGGTGAAACACTTGACCTTGCTGATGGTCCGGTCGTCTGATACCTGGATATAGCCGTAGC
CCGTTTCCGGACGGGTGGGCTTGATGCCGACGGTCATCAGAGCCGCCCGGTCGTCGATGAAGTCGAGGCATTCGCCGATG
ATGGCGCGGAAATCCTCCTCGTTGAGGATCAGGTGATCCGCCGGGGTGACGATCATCTTCGCTCCCGGATCGCGCTTCTG
CAGTCCGTAGGCTGCATAACAGATGCAGGGAGCCGTGTTGCGTCCGACGGGTTCGCAGAGTACCTGTTCCGGCCCGAGTT
CCGGGATTTGTTCCAGCACGAGGTCTTTGTAGCGGGCGTTGGTCACGACCAGGAAATTTTCAGCCGGAGCCAGTTTTTCG
AAACGCTCGTACGTCATGCGTATAAACGACTTGCCGGTGCCGAGGATGTCGAGGAATTGCTTGGGCTTGGATTGGCGGCT
TTTGGGCCAGAAGCGGCTGCCGATGCCGCCGGCCATGATGACGCAATAGGTATGTTTGTCCATGATGAGTTGTTGCTGCG
GTTTGTTTTTGAATGATTTCGGAATTTACGGCCGGCATCGCCGGATCGATCCATTAGACAAAGATAGCTAAAATTATTCT
CGGATGAAAATTAAATATTGTTCGGTATGTTTTTGAAATGCGGATATTTGTCGGCCAGGGAAATTTTACGGATGATACGG
ACGAATCGTACAACGAACTATCCGGCACTTGGGAAAAAGTGCCGGATAGTGGACGTGGAGTCGAGAGATGCGGTTTACCG
CAGTACGACGGTGATCGACATCGAACCGTGCGCCCCGAAGACCAGGGCCTGTTCGATATCTGCGGTTTTCGACGGTCCGG
ACATGAAGCATCCGTATTCGAAGTCGTCCAATTCCGGTCGGGCGAGAGCCTCGTGCATCGTATCGACCAGCGCATCGCGC
GGGATGAGGATCATCAGGGCCGTGGCACCGAAATAGAGGGCTTTGTGGCGGATGTCCTGCCGGATCCATACCGCGCCGTT
TTCCGCCACGCCGAAACAACCGTCGATTACGCCCAGGTCGATATCGATCAGCTTCCGGGCGTCGTCCACCGTGTCGGGGT
CGATCGTGGCGTGTGCTTCGGGCAGGACGGAGGCGATGGTTTTGGCGTCGGGATAGTATCGGCGGATCAACTCTGTAAGG
GGGTTCCCGTCTGCCGCGACGACCTGCCCGCCGGCCGCTTTCACGGCTTCGGCGAAGGCGGCCGTGCGATCTTCGAACCG
CAGCGGAGTGAAGTCGAAAGCGGGGTAATCGACCGGAGGCATGGCGGCTCCGGCGATGCGGTTCAGTATTATTTCTTTGC
TGTTCATCGTTCGGTCGGTTTTTCGGATTTGACTTTGCCCGCTTTCCACCGGGCGTTGAAGGTGCTTCGGGCGAAGTGGG
GCATGTCGCGCCCGTAAGCATACCAGGGGTTCAACTTGTTGTTGAGTACGAAGCGGGGCAGGTATTCCGCGATGCGGGCC
GCTCCGACAGCCGCGTAAAAACGGCCCGGACCGCCCATGGCGAAGTCCATACCTTTGACCATGAACTTTTTGTGCCAGTC
GATCAGGTTCTTTTCGCCCATCTCCTGCCGCCACGCGTAGATCTGTTCTCCGAGGTCGATCTTGGCCGGGCATACGTCCG
AGCAGGAGTAACAGAGCGAGCAGCCCGAAACATTGCCGCCGTACCGTTCGGGCGAACGGAGCATACCCAGGTTGATGCCC
AGCGGTCCCGGGATGAAATACGAGTAGGAGTAACCGCCCGATCGCCGGTAAACGGGACAGGTGTTCATGCAGGCGCCGCA
GCGCAGGCATTTAAGCATGTTGCGGTGCGCGGCGTTGGCCAGGGACTCCGTACGGCCGTTATCGACGATGATGACGTGGA
TCTGTTTGCCCGGTGCGGGACGTCGGTAGAGCGAGGTGTAGGCCGTTACGGGCTGTCCGGTGGCCGAGCGGGCCAGCAGG
CGGGTGAAGACGGCGAGCGCCCGGTAGTCGGGGATCACCTTTTCGAGCCCCATGATGGCGATGTGCAGGTCGGGGAACGA
AGTGCCGAGGTCGGCGTTGCCCTCGTTGGTGCAGACGGCGAACGCCCCGGCTTCCGCCACGGCGAAATTGACGCCCGTCA
TGGCGATGTCGGCGCCGAGGAACTTGGAGCGCAGGTGAATCCGGGCCTGGTGCGTGAGATAGGTCGGGTCGCTGTTGCCG
GGTTCGGTATGCCACACTTTTTCGAAGAGGGCGCCGACCTCTTCGCGGCGGACGGCGATCGCGGGCAGCACGATGTGGCT
GGGCGGCTCGTGCAGCAACTGCATGATGCGCTCTCCCAGGTCGCTTTCGACGGCATCGACGCCGCGCTGGAGCAGATAGG
GCGTCAGTCCGCACTCCTCCGACAGCATCGACTTGCTCTTGATGAGGTTCTTGCCGCCGTGAGCCGAGACGAGCTCCCAG
ACCGTGCGGTTCATTTCGTCGGCATCCGCAGCCCAGTGGACGACGATGCCGTTGGCGGTGGCGTTGCGTTCGAACTCTTC
GAGGTAATGGGCCAGGTGGCTCAGTGTGTGGCGTTTGATCTGTGACGAAGCTTCCCGCAACGCCTCCCATTCGGGAACTT
CGTGCATCATTCTGTCGCGCTTGGCGCGTACGGCGAACAGGGCTTTGTCGTGCCAGGCGGTGCGCGGTGCGTCGGCGATG
AATTTCGCCGCGGCTTTGGAATGGCTGCTCATAGTGTCGAGGTGAGGATTTGTACGATGTGCAGGGTGCGGATCGGGAGT
TTGTCGTGGTCGATGATGCCCTGCATGTGCATCAGGCACGAACTGTCGGCGCCGGTGATGTATTCGGCGCCCGTGGAGAG
GTGGTCGCGTACTTTGTCGCGTCCCATGCAGGTCGAAACGGCGTTCTCCTCGACGGAAAACATACCGCCGAAGCCGCAGC
ACTCGTCGATGCGCGAGGGTTCGGCGATTTCGATGCCTTCGACCATCGTGAGCAGATCACGCAGTTTCGAGAAGCGGGGC
TGGTTGAGCTCGCTCGGCGAACCGAGCCCGAGCTTGCGCAATCCGTGGCAGGAGTTGTGGATGCTCACCTTGTGCGGAAA
ACGGGCCGGGAGCGAGGTCGGTTTTACGACGTCGTGTACGAATTCGCAGATCTCCCAGATGCGGGAATCGATGCAGGCGT
GTTCGCGGTAGTCGTTCAGCAGGCGGGGGTATCCCTCCTTGACGAAGACCACGCAACTGGCCGAAGGCCCCACCACGTAG
TCGTATTTGGCGAACAGCGCTTCCATCCGCTCGGCCAGGGCCTTGGCGTCGCGCTCGTAGCCTGCGTTGGCCATCGGCTG
GCCGCAACAGGTCTGATCGAGGGGATAATCCACCTCTACGCCCAACTGTGTGAGTAGCTTGTAAGAGGCTTCGCCCACCT
CGGGATAGAGCGCGTTGATGTAACAGGGAATGAAAAGTCCAACTTTCATCGGTCGTGTGTGTTTAGAAGCTGTTTGCCGA
AAAAGCAACAAACAGGATTCCAAAGTTAACTTTTTTCTGAAAAATATGGATGTTGAGGGTGAAAATAGCTTCCGGCAATT
TTTTCGATGTGCATTTTACGACGGTCGTGTGCGTGTAACCGATAGATTTTTCCTATATTTGCCTACTAATAGGTGGACTA
ATTCTTTTACAAATGCGGATACGACTTTTCACGATACCGAATTTATTGACCCTCATGAATCTGCTCTGCGGGTCGTTTGC
CGTCGTGGCAGCACTGATGTACAATGATTTGACACTTGCTTTCTGGCTGATAGTCGCAGGAATCGTGTTCGATTTTTTCG
ATGGTTTCGTGGCCCGTCTGTTGCATTCGTCTTCGGCGATCGGGGTGCAGCTCGATTCGTTGGCGGATGTCATTACCTCG
GGACTGGCTCCTGCCGCAGTGCTCTGGCAGGTTTGCCTGCAAACCGAACCTTGCTGTCTGCCGGCGGCCTGGGAGCTGGG
GTATGGCGTGTTCGTCCTGACGGCGTTTTCCGCGCTGCGTCTGGCCAAGTTCAACATCGACGAAACGCAGACGGTCGAAT
TCTGCGGACTTCCGACGCCTGCCGGATCGCTTCTCTGCGCTTCGCTCGGCATGTTGTGGCAGCAAGGGGCGGTCGCTCTT
TCTTCGGACGGGGTGTTGCTGATCGCCGTACTGACCTCCCTGCTCCTCGTTTCTCCGATCCGTATGTTCGCTCTCAAGTT
CCACGGCTTCGGCTGGCGTGGAAACGAGGTGCGATACCTCTTTCTGCTGGCGAGTATCGTGTTGATAATTATACTTCGTA
CATACGCTATCCCGGTAATTATCGTTTTATATATCGTCGTGTCGGCGGTTCGCTGGCTCTGCATGCGCTCGGGAAATCCC
GATAAAGCACCGAAAGCCTGATTTTTTACTATCTTTGCCGCGATTTGCGCGTACGTATTCCGATGTTTCCGAAGGTGTTG
AAAAAAATTCTGTGGATTTTGCTGTGGGGAGGGCTGCTGGCCTTTCCGACGTTGGAGGCATCCGCTCAATTCGACGCCAG
CGCGATCCTGCGAAACCAGAACAATCAGAATCCGAACGACCCGAATAATCCGAACAATATGCTCGGCAGCAACCCGTTCC
AGACGCAGAACGGCGAGGAACAACCCGCCATGCCGACCGATTCGACCAAGAAAAAACGGCTTCGAAAGCCCCTCGAATCC
TATTTTTTCAACGATTCGATCCGTGCGCTGCCCAACTTTTCGTGGACGATCTCGCGGGACTACAACCAGGTGCATATCAA
TCCGCTCGATACCACGCTCGCCACTTTCCGCATCGACTACCCGTTTTATAAGGAAGGCGTCGGCCATGCCGCCGTGGGTG
CGTTGGGACAGGCTTCGTTACCGTACAACTACTTCGAACGGCCTCAATACCGCGACTTCTCTTTTGCCGAAGGTTTCGAT
GTCTATACCTATCGCATGGAAAACGTCCCCTTCTACAACCTCAAACGGCCGTATTTCCACTTCATGTACCTTGAGTCGGG
ACAGAAGAAGTTCCGGGAGGAGAATTTCAGCCTGACGTTGGGACATAATATTTCGCCGACTACGGGCTTCAACGTCAATT
ATCGGTCGCGCGGCACCAAGGGCCTTTACGAGTGGTCCCGTACCAAGAACCACAACCTTTCGGTTGCCGTTTCGCACACG
GGAAAGCGTTATTCGGTGCATGCCGGATTCATCAACAACCACATAGAAACACGTGAGAACGGCGGCGTGGTGGGTGAATG
GGCGATCCGGGATACGACTTTCGAAATGCCGTCGGGCGTGCCGATGAGACTGACGAGCTCGCAGGCTACCAACATATACC
GCAACAATGCGTTTTTCGTCGAACAGTCGTACGGTATTCCGTTGCTGCCGGTTACCGAAAGCGACTTTTCGATCGCCAAT
CTGCCGGCCGTATTCATCGGTCATTCGTTCGAGTACAACTCCTGGAGCAAGGTTTATAAGGATGTTCGGGGAACCTATAC
CGACGACCGTTACGAACGGGATGATAAAGGTAATTTCGTTCCGGCACGCGATCTCGAATATTACAAGAACTGGTTTATCA
ATCCCACGCAGACGCGCGACTCGATCTATGAGCGGGTGATTTCCAACCGGGTGTTCATTCAGGCGCAGCCCTGGGATCGC
AACGGTGTGGTCGGTACGGTGAACGGAGGTGTAGGACTCGACCTGCACACCTATTCGCAGTTCAGGCTGGATTCCTACCT
GAACGGTAAGTACGAGAAGGTGGGGAAAAGCAGTTACTTCGTATATGGATCGGTCGAAGGAAAGATCAAGAAATATGTCG
ATTGGGGAGCTGACGCCAAGTTCTACCCGTCGGGATATCGCGGCGGTGACGTTTCGTTCGGCGCCAATCTGGCGCTGACG
GGATATATCCGCAAACGTCCCCTGATTCTCGAAGGGCGTTTCCGTATGGAAACGCGTTCGCCGGATTACTGGCAGGAGAA
TCTATTCTCTAACCACTACGTGTGGTTGACTCCTTTGCGCAAGGAGAATGAAACTCGTTTCGAAGTTGCTTTCCGTGTCC
CCGATTATGCGTTTGAGGTCGGTGTGTGGCAAGGCATTGTCACCGATAAGATTTATTACGGTGCCGACAGCCAGATAGCG
CAGGACAACGGAAGCGTCAGCGTGACGAGCGTGTACGCCCGCAAAGATTTCCGGATCGCCGGACTTCATTTGGACCATAA
GGTTTTGTTGCAGTGGAGTACGAATCATAGTGTCATACCCGTTCCGCTCGTCAGCGCCTTCCTCTCGTATTATTACGAGT
TTTGGGCGGTGCGCGACGTGCTCCGGGTGCAGTTCGGTGTCGATGGCCATTTCAATACGCGCTACTATGCGCCCGGCTAC
AATCCTGCGCTCTCGGAGTTCTTCAATCAGCGGGAAATCGAGGTGGGGAATTACCCCTACCTGGATCTTTTCCTGATGGG
CAAGTGGAAGAGAATGCGGATATTCCTGAAATATCAGCATATCAACCGGGGCTTGTTCGGAAACGGCGAATATTTCGCGA
TTGCGAAGTACCCGCTCAATCCGGGCATGTTTAAGATGGGTATCTCGTGGGGTTTCTATGATTAGCGTACTGTACGGCAC
AGGAAGCTGCCTGCAAAAGCAAGTTTTATGTTAAAGAAAACCTGTTTAATTTTCGTATTTTTAACATTACAGACCACTTT
TTACGGATTCAACGCCGATTTTTCGACGTCGTCCGAAGCGGGGATTACCCTGGAGGAGAAAATGGAAGCCCGGTATGTGA
TCTCTCCCTACGATCACGTAATTCGGAATATCAGCGAGCGGGAGGGGAACGACTGGCGCCTGATGAGTGCTATTGCCTAT
CACGAGTCGCGTTTCAAAGCCGATATAGTTTCCCGCCGTGGAGCGAGGGGGCTGATGCAGATCATGCCTGCAGTGGCCCG
GCAGTTCGACGTAGCCTCGGAAGAAGCCTTGCTCGATCCGGAAACCAATGTATTGCTGGCCAATAAAGTGTGGAATCGGA
TCGATTCGACGCTCGACCTGCCGGCGGGAATTTCCGAGAAAGACCGAATGAGCCTGATCCTGGCCTGCTACAACGGTGGA
ATCGGTCATGTCAATGATGCCCGGCGGCTGGCCCGTGTGAACGGCGAAGACCCCAATTCCTGGGAGGTGGTGCTCCGCTA
CCTGGAACTCAAGTCCGATCCCGCCTATTACCAGCACGAGGTCGTGAAGTGCGGCAAATTTACCGGCTACCGTCAGACGC
GGGCTTTCGTGCAGGACGTAATGAATCGTTATAATAAGTATTGTCGGATCGCGCAGCTCTGATCCGGAGGGCGCCGAGAG
GGTAAGTCCGATAGCAGAACAAAAAAGCAGGGAATCACTCCCTGCTTTTTTGTTGGAAAGCGCTGCGGATTCAGCGTTTG
GTTTTCGTCGTTCGTATCCGATCGGAGGGATAGTCTGACGGCGAATATACCTATTCACCGGTTTTGTCCAGCCGGTCGTA
AATCAGTTCGAGGTCATCGACAACGAGTACGCTCGAAGTGCTTCCGATGAAATAGTCGCCCCAACGGGAAGCCGAGCAGA
CTACGACGATATGGGTCGGCTTGCGGTTCGTCGCCACGTACTTCAGCGGTATGGTGAATTCCTGCCATTCGGAGTAGCTG
GTCGTGAGCGGCAGTTGTCCGTAGCCGATTACGGCCGGACTTGCCGGATCGAAGAATGAACTGGGATTGCGGGTGTCGAT
TGCGATCGGGTTTTCGGCCGATCCGAACTGTTCTCCCTGCGAGATGCCGTACTCTTCCGGGGTCCAGGTGCCGACGGCGA
TGTATATCATGCCGTTGTCGGGGTCGCCGACCTTGAGGTTTATTCCCGGCGGCTGGGTGCTGCCCACGTTGGTCAGCATT
CCCTGGTTGTATTTGAACCAGCCGTGCAGAGCCGTAGGACGGGCTTCGAAGGGTTGTCCGAAGCAGACGATGCCGTGCGT
GATGTTGCGGATGCCGTAGAATATTCCCGTAAAGAGATTTCCGGCTGCCAGTTTGGTGACACCGACCAGACCTGCGAGTT
TCGATGAGAGCTGTGCGGCATAGATGCCCGATGTGCCGGGACGCACGTCCGTAGTCTTGTCGGTCGGAGTAGCGTTGCCG
ATGCTGGCGCCCTTGTTGCCGGAGTTCCAAAAATGAATGCCGTCGGCCAGGTAGGGATAGACGACTTTGTCGATCGTTTC
CCACTCTTCGAAACCTCCGTTCGGGAGTTGCGGTGCCGCTTCGGTCGTGACGCTCGCCACCTCTGTTTCGTCGCTGCCGG
AGTAGGCGACTACTTCGTATTGGGTTTCCGGGGTAAGTCCCGTGATACAGGTGTCGAATGCGCCGCCCGAGATGTTGATT
TGCTCCTTATCGACTTCGATCCACGTCTCCTCGCCGGTCTTGCGATAACGGAAACCCAGTTCGGCGGCACTGTTGCCTTC
GGCATAGGCCCAAATGACGCCGCTCCAGGCATCGACCTGCGTGAAGCGTATCTTGGTGTCGGTAACTTCGACGTAAAGCG
ACCATTTCTCTTCGAAGCCGTGGTAGGTGACATAAACGTAGCGGACCGATTCGAACGAAGTCAGCTCGTCGATCGGAGGT
GTCATCGTGGTGATGTCTGCCGGACCGAGTTTCAGCCGCGTGACCTTGAGGTCGCTCAAATCGGTCCCTTCCGGAACGTA
TGCTTTCGCCGTAAGTTGATCGACGTCGATTTCCGCAGCGCCGATCTGCGATTCGACTTCGAAATAACGTTCGATCTGCT
GGTCCGCTACGATCGTCCATTCGTAATCCTGATAAAACGAAAGGGTGATGTAGAGCGGAGTCCGCAGGTCGAATGTCCCC
GAAAGGGGTTTCGACGACCGGGCATTTTCGGTGACCGATATTTTGTCGATCTTTACGTTGGAGATGTCGGTTTGTTCGTC
CAGATGAAGTGTGACGATTCGTTCCTGGGTATTGATATCTTCGGGTGCGCAGGTGAAACCTTCGCCTTCGACACCGAGGA
TTTGCAGCGTGACGACCGGATAAGGAATCGAATTTTCGATGCAGGAGGTCAGCAGCAGGAGTATGCCGATAAGTATATGT
CGGAGATGTTTCATCATGCTTTGTTGGCTTTCTTGTTCCATAGATGAACGGTAACGCCGATGCGGATATTGAGCAGGTTG
AGCCGGAACCGCATTTTCGAAGCGGTTCGTTGCCCGATCTCGTTGCCGTCGGCATCTTTCTGTTTGATCTTGGTGTATTC
GATACCGCCCAGTCCGAAGGAAATGGTGCTGCACACGTTCGGGAAGATATAAACCGCCAGACCCGGGTTGAACCCGAGCG
ACAGTTTCAGGTCGTCGCTGAACGTGCTTCTGAGGGTGCCTTCGGTTTCGTAGGTAAACTCCGAATTACCGGTCTTCATC
GAAAGATCTACTTCACCGAAAAGCCCGAAGTGTCCTTTGCTGTCCAATCCCGCATAGGAGCGGAAATAGAGGCCGACCGA
CAGTGCACTGCTTTGCAGGTGGAGGTTTTTGAAGGCCAGATTGACGTCGTTTTGCTCTCCCAGATTGAAATTGCCCGTGT
CTAGCGTTCCGTTGATGTTGGTGTATCCGAAACGGACGCCGGCCGACATGTTGTCCTTGAAGAAGTAGCCTACGGAGGGG
TTGATGGTGAAGATACTGCCGTTCAGATTCAGGTTGTCCAGGATCAGCAGGTAGTCCGTGTCGTCGCTTGAGAGGGTGCC
GTAAGATACGGTGAGGCCCAGGGCGATTTCACCTGCGTAGGCGAATTTGATTTTGTTGATTTCACGGTCGATTCTCCGTT
TCATCGGCAGGAATCGTTGTTTCCGACGTACCGGGGAAACCGAGGTCGGCATCGATGCCGACGAGTCGCTCAGATCGGCG
TAGAACGTCGGGGCCGGAAGTTCCTCGATGACAGGGACGGTCGTCGGAACCGGAGTGGCGGAGAGGCTGTCCTGCAAGCG
GGAAGACGGAATTGCCTCCGGGGATGTCGGTTCCTGGGCTCGGAGCATGGAAACCGTTGCGACGGCTATCAGTATGGTAA
AAATCAGTCGTTTCATCGTATTTCCGCGTTATAGATAGAAAGATACTCCCAGTCCGATCGACAGGATATTGACCTTGAAA
TTCATCAGGCTCGAAGTTCGCTTTCCGACGGTTACCTGGTTGTGTACTTGGCGTGTTCGGGTGTAGGAAAGACCCATTAC
GCCGATATTGACTTCGAAAGCCAGGTTGTTGGTCGCGAAGGCTACCAGGCCGGGCGATATGCCGATCGAGGCGGAGAAAT
TGGTTTCGTAAGTGCCCCGGATCGGGGAGTCCGCAGCGAACCGGGATTGGCCGCCGCCCAATGTCAGGCTGGTTTCGTTG
AACAGGGCGAAGCGCTTGTTTTGTCCCAGAGGGATGTACTGACGCCAGATGAAAGCTCCGGAGTAGTTGTGTTGCAGTGC
GTTGTAGAAATCGACACCGAGGTCGATGTCGCTGCCCAGTTTGATGCTGCCGCTATCTATGCGGAGCAACGAGCGGGAAT
AGATGAATTTGACGCCGATAGCCATGTTGTCCCGGATCGCGTAGGCGATCAGGGGGGTGACTTTGAAGGTGTAGCCGTCT
GAGTTGATATCTTCGATTACCAGAAACGTGTAATCTTTGTTCGTGTGGGTGGAATAGGAGGCGGAGGCTCCGAAAATCCA
TTGTCCCCGGGGGACGAACTGGTTGGACATGGAAGTCAGGCCCCGTTCTGCGCGAGGATCGGCCTTACGCCCCGGGGCGG
ATTCCATCGGAGCAGGCGATTGTGCATCGGTTCGAAGCGGATGTTCGGGCCGAGGGCTTTCGGAGCCCGTGTTCACGGTT
TCCGAAGAATCGGGTTGCGGTATTGCCGAATCAATCGCAGGTCCCGGAGCGGCCTGCGATTGATTGCTTGCAAAACATAG
ACACAGTGACAGTGTCAGTGTCAGGATGGCGACGGTTCCTCGCATGAAAATCAATATACAAATTCGATGTCGTCGATATA
CATTCTGCTCTCCTTGTTCCCTTCCATGTAGTCACCGCAGTAGCTCGCCGAGGCTGTTACCATCAGGTAATTGGGCTTTT
CATCACTGCGGTATTCGATGGGAATTACGATCTTTTTCCAATCGCTTTGGGAGGTATCGTTGAGCCAGTCCCCGTGGCCG
TAGATGGGGCCTTCGGGCAGGCTTTCCTGGGAAGGATCGAAGAAGGTGCTCTGGTCGTTTGTGTCGATCTTGTGGTAGGA
GCTCCATTTGCCCATGCAGACGAAGAAGCGGGCCTTGTCGCCGGACCCGACCGTCCCTTTGTACCAGAATGTGATCGCTT
TGGGACGGGCGTTGAAGGTGAACGGACGACCCATATACACATCGCCTTTGGTGATGTTGTGAACACCGCCGAAGGCTCCG
ATGAAGAGGTTGCCGGCAGCGATTACGCCGAAAGCGCTCTGGGTCTTGAGCAGGGCGGACTTGCTCCCGGTCGATCCCGG
ACGGGGATCGTCTGCGGGTTCGGTCACCACGATACCGGCGGCATTGGCACCGGGGTTACCCGTACCCCAGAATCCGGTAT
AGCCCGTACCCATGCCGTTCGAGCCGATTTCGTCCGCCGAGCAGGGGTACCAGGTTTTGCTGTTCGTCCAGGTTTCGAAT
CCCGCATTGGGAAGCTGAATGCCCGTTGCGGCCGAGAAATTGTGTACCTCGCCCGTTTCCGCATCGTTGATGAGCAACTG
GTATTCGTAATCGCGGTCTGCGGCGAAGTCGATGGCTTGTGCCGTATAGGTATAGTCGGCACCCGCAACGGCGGTTACGG
TCTTCCACTCACCGAAGGCGGGCGACTCCGCCAGGCGTTCGCGTTCGCGGTAACGTACTTTGACGTTGGTGAGCGCCGGA
TCGGTGACGATTGCCTGAAAATCGGCCGTATTGAGCCAGAGGTCGTACACCGCCAGGTCGGTGAGTCCGGGTGTTGCGAT
GCGGGCTTTGCCCGTACCTTCGGCTTGTGCGACGTCGGTCATCGTAAATTCTACTTCGTGAATGCCGCCGGCGAACGTGG
AGAAGAAGGTTCCGCCGAGGGAGAGTTTGCCGCTGTTGTCGTCGGTCTTGGTGTAGCTGATGCCTTTGGCTGCGGCTTCC
GGAAGCAGCGCGCCGTCGCTCAACACCTGGATCGTTTCGTCGTTGGCCTTGATGGAGATGCCCGAAAGCGCCTGTACCGA
GGATACTGCGAACGAAATGTCGTCCGTATTGAATCCGATTACCGAGTTGATGTCGAATCCGTCGCCCTTGATCGTCGGCT
GCGGGCTGAAGATGAAGGGATCTTCGTGGATCTCTCCGTCCTCATCGACTTGTACGGTGATGCCCAGGTAGCCGTTCGGA
GTCTTCGAATACTTGAATGTCAGCGTATAAAGATTGCCGCTTTCGGGTGTCGGAATGACTCCGGTTTTAGAAACGCTGCC
TAACTCCGTGCTCGAGCTGTAAAAGCCCCAACTCAGGTTGTGAACATCTTCGGGCAGCAGGTAATAACCCGTTGCGTTCT
CGGTGTATTTGAGCGTCGGTACCGAGCCGTTTTCTGCTTCCGTTTTGGAGAAGGTGTCGATGGCGCTGACGTAAGCCTTG
AATCCCGGATCCATTTTGTCCAGAATCGTCTGATCGAAGACGACTTTGACGCCGATGTTGGTGGTTGGGCAGACTACCTC
TTTGAGGACGGTCTGTTGGGGTTCGATATCGACGTCCAATTCGCCGTAATAACTCTTGTTGGTGAAGGTCGCCTGGCTCT
GGTCTCCTGCTTCCACTTTGATACGGTAGGACCCTGCTACCAGGTAGAAATCACCCGGAGCTTCCGTAGCCGGCTGGTAT
TTGCGGATCAGCTTCTCTTCTCCGTTTTCGATCTTATAGACGCGCATGATACTTCGATCCAGAGCGTTGTATGCGTCGGC
ACGCGAGCCGCCGATATTGACGCTCAGGCGCAGGGTTCCCATCTCTTCCGAGGCGTTGCCGTCGATGTCGCTCTGCGAGC
AGGCTGCGGTCAGGAAGGCCACGCCTGCAAGCAGCGAAATATATTTAAGAATCTTTTTCATCACTGTTTCGGTTTACTGT
TGGGGAACATAGAGCATGATGGACTTGATGTTCTGTCCCGAAGCATCCGTTGCGGTCAATTTGAAGTCCGTGTTGCCCGG
AGCTACGGCATAGAGCATCGTCATAAACTGAGAAATGTCGAATTGCAGGGTTTTCTGTCCGACGATTTCGTCTTTGGTCT
TGAACCCTAACGAGTGGAGTCCTTCGTCCATTTTGTCGGAAGCCGGATTGACCAGATCCATATGCGCTTCCAAGCCGATA
CCGAGGCTTTCGAGGACTTCGGCGGTGAGGGCATCGCTGATGATATCGACCGTCAGGCCGGTTATTCCGCTCTCGGAGGC
GAGGTTGATGAAGACGTTCATACCCTCCTCCGTGAGCGTGTGGCGGGAGTCGATATCGACGATATCCGTACCTTCCGGAT
TGGTGCTCCAGAAGATGTTCGGTCCCTCTGCGGTGCCGCTGTCGTGGGTGACCTTGATGGTCATTGTCGTGTAGGAGCGA
CGGCCTTCGGAGTCGATGGCGATGAACTTCGCGGTATGGGTGCCCGTGTGGTCGTACAATCCTTTCATACCGTTGTAATT
GACCTTGACGAGCAGATCGGAGCCGCTTTGCTTGACTACGCAGTAGTCGCCGGCCGGATTTTCGCCCGGCCAGAGGGCTA
CCGTGTTGTTGCTGTAGCCGGCCGTTGCGAGAGCTTCCAGGAACTGGGCGTTGTCCGAATCGAAGACAACCTCCAGCGAG
GCGACGGTCGAACCCTGGTAAGGAGTTACGACGGCCGTAATCATCGGGGAGCAGCTCTGAACGTCGAAGTCGAACATGCT
GGTCGTGATGGGGTAGGGCTGGGCGATATCCCCGTTTTCGAGGGTTACTGCCGGAGAGTTCTCGTCCGAAATTTCTTCGT
CGGGAATCTCCTCTTCGCCGTAAGAATAGAACGAAGACATGACATCCACGTCGATTTTCTCGTCGTAAACCCATGTTTCG
ACCGTAACCTGGAATTGGACGTTGCCGTCGCTGGCATGCAGGATCTTGATGTTGATCTTGCGCCATTGTCCGGCTTTGAC
GTTCTGTATCTCCTGGCTCCAATTGACCGGCACATAGGAGGCCGGTTCTCCCTCGCCGGCTTTGTTGTATTGGCCGGAAA
GGACGATCTTCAGGGTGTTGTCCGTATCAACTGCACGGAAGAAACCGGGTTTGAGCGTTTCGCCCGTAGCTTCGGCGCGG
CCGTAAACCAGGGAATTGTCCTGGATCGAAAGGGTGACGGTGAGTTTGTCTGTTTCGTCGTCCGGCTTGAACAGGTTGTC
CAAATCGGCGGAAAGTCCGACCGTCGTCTTGATATTGCCCAATTTGCAGACCAGGTTATTGACCGTTGTCGTGAGCTTTT
TGATTACGTTGACCGAAACTTCGCCGTAATAGACGGGCGTTTCCCACGCTACGTCGGGAATGCTGGCGTAATTGGGCGAT
TCCGCCGTGACGGTATAGCTGTCCTGCGGTAATTCGATATTGCCCGTGGTCTTTATTTCGGCATAGGTGTAGCTGCCGAC
CTGTTCTTTTTTCGAATTGTAAATCTTTACGATATAATCGTCCGGTGCGTCCACCGTGCTGCGCGTCGAAGAGGTGCCGG
GAGCGTTGTCCGTCGGCAAAATTTCCATGTCGTCCGCTACGGTCAGGTCCCAGTTCTCAAAGCTCAGGATACCCGTTTCC
GAACCGGGTCCTTCCGGTTGTCCGCCCGTCGGGAGATCGTCTTTTCCGCATCCCGCCGCCATGAAAAGACAGCAGAGCGG
CAAGAGCAAATATTTGGTAAAAGTCTTCATAGGATCTGTTTTTAGCTTATTTTATACGGGGTTATGCTTCGGGGTTGAGT
TCGATTTCCTGCGGGGGTATTTCGGTCAGCGTATCGTCCAGTCGGATGCTGATGCTGCCCTGTCCCGCCTGCGAAGCGTC
GATCCGGATTTTGTGCCAGGTGCGGGCCGTCGTGACACCGATCTGCTGCTGCGGGAATTCCACTTTCACGCCGTTCTGCG
CCTTCACCGCCGTACCTTTGAGCAGAAGTTTGCTTCCCGGCTTGACGAAGATCGGAGTGTCGGGCGAAGAGGAGTGGGTG
AAACTGAAATTGTTGCCCGCTTCGGTCTGGACGGTGAATTGCGCTTCGGAATAGTATTTCTTGAACCACTCGCCGCATTC
GAGGCTGATTACCGAGTTCGTGAGCGAGGCGGTAATGGTCTTTTGAATCGTCTTGCGGGCGAGTATCGTAAAGTCGAGCG
CTCCCTGGTAGCAGAAAGCCGTGCTGCCCTCCTGCTGCGGATCGCCGTAGCTGATCGTCGCCGTATAGTCGCCGCTGGGC
ATGAAGGGGGCCGTATATTCGCTGAGCGTGGTGTATTCGGCGAGGTATTCCGCTGTCGCTGTGCCTTCTTTGCCTTTTAC
GACCAGCTTGAAGCTGTTGCCGGACGGCTTGCAGTTGTCCGGCAGGGACGTTTGCGCCCGGGTCGTCTGCGAATCGACCT
CGGAGCAGGTCGTGGTCCGGAATTCGACCGAGCCCTCCCCGTCTGTCGTTTCGGGGATTTCCTCTTTCGAGCAGCCCCCC
CCCAACAGTGCAAGGGTCGTTAGAATCAACAGGTATTTTTTCATAGGGTTATTGATTTGGAGGTTTATTTTACGATGGTT
ACGCGGATGTTGTCGAGGTACATATACCAAGTTCTCGATACCCATCCGTTGCCGGTGAAGTTGTATGTTCTCTGAGTCAG
CCACGACAGGCGCGTTGCATTCGTTGCTGCGGGAACTTCGCAGGTGCATACTCCCTGAATATTTCCGAACGATACGCCGC
TCAGTGTATTGAGGTTGTCGATCTGTTCTTTCAGCGTGTTTTCGAGGCCGTCGTTACCTTTTTTAGGGGCCGTATCCGTG
AGGGTTCCGAAACTGCAATAGAGATAGTCGTTGTCCTTGTTGGCATTGAAGGTCACTTTCAGCTTTACGGTTTTTCCGGG
TTTGATATAGGCGAGCGGCGGAGTGTCGAGCCGTCCCGGATACTGGGCTACGGTTTCGTGTCGGACGGAAATACGCATCG
CCTTTTGCGAAACCTGAAGACGGGTTCCCGTCCAACCCTCGTCAAAGCCGTACTGCGACAGAGAGATACCGTCCGGATTG
GATGTCGTAGCTTCTGTTTTGTATTCGAAATCGGTTTTATCGTCGAAATCTTCCGAAAGGAGGTACGGGATTTTGAGTGC
GATCGGCAGATGTTCGCCGGGAGTGAACGAAGCGACGCTTACATTTTGCGGCACGAGGGCATTTTCGGTTTCGAAGCTGA
CCTGCAACGGTTGTTGAGCCAGCAGATCGCCGTAAAGGTCGCCGTAGAAAGCCACCGTGTATTTGTTGGATTCGTCGATG
GGGAAGGTCTGCTCGGTCGTCCCGTCGCGGAAAGTCATTCCTTCGGGAGCTTTGACGATCAGGTTGTAAGGCTCTTCACC
CAGATTCGAGGAGTCGCCCGTGACCGAAAAATCGACATAGCTTACCGGCAACTCGGTCGGGATCGTCAAGGTAATGGGGG
TGATGTGCCCTGCCGCCATTTCGCGGTCGATCGGGACGGAGAGCGTGTGGGAACGGTATCCGTTTGCTGTATAGGCCGTA
AAAGAGATGTCGCCGCTTACCGTCGTGGGGTTGATGAAGGCCCAGGCATAGTTTTCGGCTTCGTCCGTCAGCGGGGTATT
CAGATCGAGCGTGATGCTCTTCGAGCCTTCGGTCAGGGACATTGGGGCCGACGGATCGGCAGCGTCGAACGAAACGGTTC
CGACGACTTCTGTCGGGAAATCGATAACCAGACGTGTGATCGGTTCGCCCCAGATGTTGCGGCCTGCGGGGACTTCGATT
CGCAGTGCGTGGCATTTGTGACGGAAGCGCAGCGCGTGCGACGGTGGAGTTTCGAGCATTTGGTTGGACTGTTCGAACAG
GGGAAGCGCGTCGGCGGTCAATGGATCGGCGGCCAGAATATCCCATTTTCCCTCGTAACGGCCCGTCTGTTTTGCCGGAA
TTTGGTAAGATACCTGCGTGCCGCTGACGCTTTCGGGCACCGGGCTGACGGCCGTGTAGGTATAGGTTCCTGCCGGCATA
TCGGCGACCGTCGAATTGAAAACGGCGGTCGAATAGCTGGGGGTGAAGTAGGCCAGCGAGAAATTCTGGGCGTTGAGCGT
ATAGTTGCTGCCGTCGGCGGTCGCCCAAAGGGCGATCTTGTCATTTTTGTCCCAGCGGGTCGAAGCCCAGTCGTTGTCGT
CGATCCAGGTTCGGGTACCGTCGGGCAGACTGTAAACCTGCGGTTCTTTCGTGTTGTCGCACAAAATGGCGACTTCGACT
CCGCCGGACGGAGAAGTCGGCTGCTCGATTTCCTCGTTGCGGGAGCAGGCGCCGATCAGAAGCAGCGCCAGTACAGGGAG
AAGGATCCGATGTTTTTTCGCCATAAGACAGTTAGTGAATGATATTCACAATTTTCACAAAAATAGACGGGTTTTTTCTA
TAATGGAAATAAATTCAACGAAACGGGTAAAGTTCATCACGAATCCCCGGTTTTACGGGCGTTTTGTTTGAGATAACAGC
GTGGAATTAACGTCAAATACCTCCTTATTCCAAGGAGGTATTTGACGGAATATCGCTGAATGGAGTTAATATACCCATTC
GAAGTCATCGACATAGAGGCAGGCTTTCGAGTAGCCCGTCATGTAGTCGCCGTAGGCATTCGCGGCGCATGAGATCACGA
TCGTGTAGTTCCCTGTGGGAGCCGGAGCTTTCTCTTCGTACCAATGGATTTTGAGTGCGTCTTCGGAAGAAACCAAGGCA
TCGCCGGGGGTGCTTTGATCGATCCACATCGAGCCGTAGCCGACGACTTTACCTGCTTCCGATACGACGTCCGCTCCGTT
GGCCGGATCCCAGGCTCCCGTGGTCGAGCCGGTTCCCGAAACGACCGTGTGGGGCTGGGACCAGTCCACGATCGCCACGA
AGATACGGCATTTGTCGGGATCGCCCTTGGCCACACCGGGGGCCGGATTTTGCGATCGCACGATGTCGATGTCGCCGGTC
GTGGCGTGATATTTTACGCGCAAAGCCTTGGGACGTGCCGTGTAGGTGTATTTGCTGCCGAATTTCACCGTACCGGTCAT
GCTGGCATAGTTGAAACTCCCGGTAAAGAGATTGCCTGCAGCCAGGACGAACATATTTTTGCTCTGCAGTTTCGCTGCGG
GTGCCGCTGCGCCGAATTTATCCGTGGTAGAAGAACACAAATCTGTCGTGATGTCGTTATTGCCGCAGTCCCAGAAAGAA
TCTCCGGTTTTATTGGGGTAGGGAACGTCTTTGCTTCCGGACAGACCTGCCCGGGAAACAGTACTCCATTCCGACATGTC
CGCGTTGGGAATTACATCGCCTTTGGCCGTCGTGAAGCGGCCGGTTTCCTTTTCTGTACCGTCCAGCTTCAAGCGGTAAT
CGTAGGTCGTACCTGCGAAAACGCCGGTGGCATAGTCCGGTTCGTAAACGGTTTTACCCATTTCGTTGGTCGATGAACTC
CAGGTCGGCTCGATCGCGGCCGTGAAAGTGCCGTTGCCGTTGTCGGAAACGGTCGCCTGCTGCCAGGCGTCGTCGGTGCT
GCGCTTGTATTCGAGCGTCGCGCTCGCGGCCGTTGCGGAGGGGACGATTTTCAGCGTTGCGGTATTTTGCCACAGGTCGG
CGGTTTCGAGCGTTACCTGGCCGTAATGGAAGGTCAGGTCCTGTACGGTCGTCTGGCCGGCCAGGTCGGTAACGGACACC
TTGAATACGTGGTTGCCGATTGCATCGGGGAGCATCGCAATCATCGGGACGAGCTTGGTGATGTCGAATACGGTCGATTT
CGTATATTGGATCTCCGTGCTGCATTTCAGACCCAAGTCTTTGTATTGGATGCTTCCTGCGATCGAAGTTTCGTGTACCA
GATCGAGGTTTTGTATCCCCAGCGAGTTCAGGGCGTCGGAAACGATTTCGACTTTCAGTTCGGCGATACCGCCCGGTACC
GTGATGTCGATGGCTGCGGGGTAGGTGAGCGACTGGTCCGGCCCTACCGTGATTTCATGCGTGGCGTCGATGTCCTGGTC
GGGCCAGTCGAGCGACGGGGCAGGAATGGCGGAGGGGGTCAGCGTGCCGACCTCTTTCTTGTAGAGGACACCCGCCTCGA
ACGGCTTGTCGGTACGGTCGATCTTTACGGAGGCCATCTGTTTGGTGGCGGTGATGATGTCCAGATTCAGGTTGTAATTG
CCCGGCAGGACATTGAAGAAGGCGTCCAGTTGAGCTGCGGCCGATGCAGACCCGCCGTCGAAGTTTATCAGAATCGACTT
CGACCGTTCTTCCGTGTCGAGTGCGGGTGCGGCGGCCTCTCCTTGTGCCAGGTCGAAATTCAGGGATTTGGCCGACAGGA
AATCGTCGCTTTCCGCCGTCAGCAGCACGCAGCGAATCGGGTCGGAGGTCGAATTGGTCAGGTCGAAATCCAGGATCGAC
GTCAGCCGCTGCATATTGAAGCGGATCCTTTCGCCGCTGTCATCGACGCCTTCCGCTGAATTGGCCGTAGTTTGTGCGGG
TGCTATCAGAATGTCGAACAGGCTGTTGTAGGTTCCGCCCTTCTGGATGCGGGTATTGCCGAAAGGAATGGTGGCCGACG
TGCCGTTCAGGGATTGCTCTCCGTGGGGATAATAGGCCAGGTAGGTCCAGGCGCCGGTTCCCGGAGTGAGTTCACCTTTG
AAAATGCCTTCGCTCGAAAAGACGAAGGGTTTGTTGATTTGCGCGACGCCGTTCAGCGTTGCGTGTATGCCGAGTTTGTC
GATATCGACCTCCCAGGCGCCGTTGAAACGGTCGTCGCCGATTTCGATCGTCGCACGGGTTGCCGGCAGTTCGGCGGCGA
AAGAGACAGGGACGGTTTTTCCGTCGTTCCCTCCCGGAGCGGCTTCATCCGTCGCAGGATCGGCGGAGCATCCGCAGAGG
AGAACCAGTCCGGCCGTTGCGAGGGCAAGGGTATTGATTATGCGGTTCATAAGTTCGATGGTTTTAATTAGTAACTGTCG
TTCGTTGCGTCGTTGTACGACATAGGTTCTACGGTGCCGCCCGGGAAAGAGTCGCCGAATCCGCGCTCTATGCGGATGTC
CAAAACCCCGATGCTGGGGGTCACATACTTGCGAAGCGTCTTGGTTGTTTCCATAATGCTTATCTGATTTTAAGTTCGAA
GTCGAAATTATAGTTTGCGGAACATGAAAAAAAATAAATTCAACGAGCGACGGAAAAGTTGTCACCAATACGCTTTTTTT
ATCAATGGCTTCCGATTCCGTTGTGGAAAATAGAACGGCGGCCTTCCCGGAAGAAGGCCGCCGTTCGCATCGAAACGGTT
GAAAAACGCTATTTTTTCAGGTATTTGTCGAGCCAGCCGAAAAATTCGCGGTTCCAAACCACCGAGTTCTGGGGCTTCAT
CACCTGGTGGTCTTCGTCTTCGAATTCGACCAGACGGGCGTCGATACCGTGCAGACGTGCTGCTGTGAAGGCTTCGAGCG
ACTGCGTATAGGGGATGCGGAAGTCGAGTTCGCCGGTGATGATCATAATCGGCGTATCCCACTTATCGACGAACTTGTGG
GGCGAGTTAGCATAGGTACGCATGGCCGTCGCGTTCTGCTTGTCCCAGTAGGGGCCTCCGTAGTCGTTGTTCAGGAAGAA
AAGCTCCTCGGTCGATCCGTACATGGCTTCGAAGTCGAAGATACCGCAGTGGGAGATGAAAGCCTTGAAGCGTCCGTCGT
GGTGTCCGGCCAGGAAATAGACCGAATAACCGCCGTACGAAGCGCCGACGCAGCCCAGGCGGTCCTTGTCCACCCAGGGC
TCCTTGGCGACGTCGTCGATGGCCGAGAGGTAGTCGCGGATGTTCTGGCCCGAGTAGTCGCCCGAGATCTGGTCGAGCCA
CTCCTGTCCGAACGAAGGCACGCCCCGGCGGTTGGGGGCAACGACGATGTAGCCGTTGGCGGCCATGAGCTGGAAGTTCC
AGCGGTAGCTCCAGAATTGCGATACGACGCTTTGCGGACCGCCTTCGCAGTAGAGCAGCGTCGGATATTTCTTCGCAGGG
TCGAAATCGGGCGGCAGGATTACCCACGTCAGCATCTGTTTGCCGTCGGTGGTTTCCACCCAGCGTTTCTCGACTTTGCC
CAGGCGGATTTTGTCGAGGATCGGCTGGTTGATGAACGTGAGCTGCGTGAGGGCTCCGTCTTTCAGGTCGATTTCATAGA
GCTCCGAGGGCGAAGAGATCGTGCAGATATCGGCTACGGCCTTGCCGTTTGCGATCGATACGGCGTTGATGTCGTGATCG
CCCCGGGTCAGTACGGAAACGTTGCCGTTCATGTCCACGCGGCAGAGCTGGTGCGTAGCCTCCATCGGCGCGAGGAACCA
AAGCGCTTCGCTGCCGTCCCAGATGACGTTGGTAGCGTTGTAGTCGAAATTCTTCGTGAGTTCCTTCACCAGGCCCGTTT
CGGAATTCCAGACCATCAGACGCTCCTTGTCGGCTTCATTGCCCGCACGACGCTGCGAACGGAATGCGATTTTGGTGCCG
TCGGGCGAGAATACGGGGTATTTGTCGTAGCCGACGAAAGGCAGTTCGGTTTTGGCTGCCGCATCGTGACCGGAGATGGG
GGTGAGTCCCTTGCAGATGTTGGTCGTGGCGCCTGTCTCCGTGTCATAGACGAAAATGTCCGAGTCGGTCGAAACGGCGT
ATTTCGCACCTGTCAGCGGTTTGCAGGTGTATGCGAGTCGGGTGCCGTCCGGAGCCCACGCGATTTCGGACATATCGAAA
TAGGGTGCCAGCGGAGTGTCCCACTCCGCACCTTCGCCGATGATGTCCACGCCCTTCCCGATGCCGCCGGAAGTCAGGTC
CGCGATGAAGATGTGGCGGTATTCGCCTTCATCCCAGCGGTCCCAGTGGCGGCACATCAGGTCGTCGTAAACGCGGGCTT
TCGATTCGGCCATGTCCGGGTGGATGTCGGACGACTTGCGGTCGGCGACCTGTACGCCCTGTACATAAAAGACTTTGTCG
CCCGCAGGATTTACGCCGAACCCTTCGATGTCCTTTTCGAGTTTCGAAAGCTGGCGGGGATTTTGTCCGTCGGCACCCAT
TTCCCAGATTTGCGAACTTCCGCTGCGGTCGGACAGGAAGTAGATCTTGCTGCCGTCGGCATTCCATTTCGGATCGGAGT
TGTTCGACGAAAAGTCGGTCAGCTGGGCGACTTCGCCGCTGGCGGCGTCACGAACGTAGATCGCCGTAACGCCCCGGTTC
TCCTGCATATTGTACCAGGTGACGGTGTAGAGCAGCCGACTGGCGTCGGGCGAGAGCGAGGCCAGTCCTACGCGGCCCAT
TTTCCACATCACTTCGGGCGAGAGAACGCCGGCGGCGATCTCTTCCTGGGTGAGCGAGTTGTCGATAGCGAGGGGCTGGG
AGCGCTTTTCGCTGCATCCGCCGAGTCCCACGAGCGTAATTGCCATAAAGAGGAATAAATTTTTCATTTGAGATCGGGTT
TACTTCATATGATTTATACTTAAATTTGCGCTTGTCAATAGCGATTTTTATGCGTATCTATCTATATTTTGCAGATAAAA
CTCTGATTTTTACCGATGAAACGTCGCCGGCACGTTTTTTTGCCGTCGATCTTCCGCAGGGCGGGCGTATTTCCCGGACG
AAGATACTTAATTTTCTGGAAACTCACAATGAGGTTGCGGTTTGTACGCCCGATCCCGAGCAGGCGTTTTCCCTCTTCCG
GCAGGAATTCGCTGCTGTCGAGGCTGCGGGCGGCGTGGTAGTGAACGATCGCGGCGAATATTTGATGATTCACCGCAACG
GGCGCTGGGATTTGCCCAAAGGACATGTGGAGCCGGGCGAAAGTACGGCGGAATGTGCCGTGCGCGAAGTCGCCGAGGAA
ACGGGAGCTGTGGGTGCGGAGGTGGTTCGCTTCCTTTGCCGGACGTTGCATGCCTATTATATGCACGGGCGGTGGGAGCT
CAAGGCTACGCACTGGTTCGAAATGCGCGTTTCTTCGAGCCGAGCCCTTAAACCTCAGCGGGAAGAGGGAATCGATGTGG
CTGCGTGGTGTCCGGCCGCCGAACTGAAAGATCGGCTCGAAGGGATGTTTCCTACGGTGCGCCGGGTGTTCGAATGTTTG
GAAAAATAGAGGCCGCTTTTCGTGCCGGATAGATAGAGGACGATTTTTCCGCCGGCCCGATGTCGCGGCCTGTCCGGGAC
AGGCGGTTCCAGCCTGATAATTTGCCTTGCCGTATCGGTTTCAGGCTGCGGTATTGTCCGGAACGAGGGTATCAACGAAA
AACCCGGTGCAGATCGCACCGGGTTTTTCGTTGGGTATTCGGTATTACATCGGTATTACATCGCGCTGCCGTTCATGGCT
TTGGCCATGGCTTCGGCGATTTGGTCGAGCGCTTTTTGGAGCTTGCCTCCGATCATCATACGCATCATCATATTCAGTTC
CGCGTGCAGCACCAGCCGCATGCGGGTATCGTAGGGACCTGCCGGCTGCAACTGGATCCAGAAGGTGAAGTCGATGGGGA
CGCCGCCTTCGCCGCTCTGTATCTTGACGTATTTGGGAGCTTCCTTGGCCACGATTTGCAGATTGACGGTGAAGCCCTTG
ACTTTGAATGAACAACTGTTTTCGTCGGCCCGCCACTCTTCGACCTTGTCCTGCACCGCAGGAGTGAGATTGTCGAAGCG
GCTGATGACCGTATAAATCTGTTCCGCCGAGCGGAGTATCTGTTGGTGTTTCGATTCGTATTTTTCCATTGTCGTGTGTT
TGTCGTCAAAAGCGGCGGTTGTCTTTTTTTGCAAATTTTTCGCTTTTTCCGGGCGACTGTTTTTCGAAGCCCTTATTTTT
CGGGGCCAAAGATAGTGAAAACTGGGAGAAAACGGGAACTTGTTCCCGGTTTTCCGAGGCGCATCCTATCTAAGACTATG
TCAAAGATAGTGAAAGCCGAACGCTAATCCAAACTTAACTTTCTGTTTTCCTATTCCTTGCATGGTAGAGTTCACAAGTG
TCCTCTGCGTATGCTTCGAATGTCGGTCGTTTGGGCCTGCCCCCCCCCTATTTGCTGCAAGGATGATAAAGTGTAGCGAG
CCGAATCTGACCGGCGGGTTCCCGACTCCTTTCCGTTTCACGTTGCGGGGTGGGGAAACTTACTACGCCCGATATTCGTT
TCGGCAGTCGATCGTTCGAGCCGGGCTGGATCACACACTCTCTGTTGCAACCGTGTGCCGGATGATCTCGCCTGCTGGAG
CCGGAGGGCGGGAAGTCTGTGTTGAGAAGTACTATACAGGGATATTGGGCCGAATCGGGAGTCAGTCGATTTCGATCGTG
CGCTCTTCGTCGTCGCCGACGGCGATCCGCACGGTCATCACCTCTTCGGGCAGCAGCTCTTCGATCTTCTCGGGCCATTC
GACCAGACAGAGATCCCCGGAGTAGAAATATTCCTCGTAGCCGAAGTCGTAAGCCTCTTCGAGCCGGTTGATCCGGTAGA
AATCGAAGTGATAGATATTCTTCCCTTCGCGGGTCGTATATTGATTGACGATGGCGAAAGTGGGACTTGTCACCGTGTCG
TCGGCTCCGAGCCGGGCGACGATTTCCCGGATCAGGGTGGTTTTGCCCGCCCCCATTTCGCCGCGGAAAACGACGACCGA
GCGTCCTTCGAGCGCGTTTATGACGGCGGCCGCTGCGTGCGGCAATTCGTCCAGAGAGTCGATGTGGATGGTCTGCATGA
TTTATTGTTTGGGTTTTAGTACGATGTAGGGAACGAGCATCTCTTCCATCGAGATTCCCCCGTGCTGGTAAGTATTGCGG
TAGTACCGTATGTAACGGTTGGCGTCGTTGTTATAGACCAGGAAATCGGTGTTGTAGGCGAAGATGTAACTCGACGATAA
GTTGATCGACGGCAACTGGATGTCTTCCGGGCGGGTGATTTCATATACCTCGCGGGAGTTGTAGGCCAGGTTGCGGCCGG
TTTTGTAGCGCAGATTGGCCGAGGTTTCGCGGTCGCCGGTCACCTTCACCGGGTTGTCGATGCGGATCGTGCCGTGGTCC
GAGGTGATGATTACCGTGTGTCCGCGTTCCGAGAGCAGGCGCAGCAGTGTCAGCAGGTCGGAGTGTTCGAACCACGAACG
GGTGAGCGAGCGGAACGAGGCTTCGTCCTCGGTGAGTTCGCGGATGATGTCCGTTTCGGTGCGGGCGTGCGAGAGGATGT
CCAGGAAGTTATAGACGATCACCGAAAAGTCGGCGTCGTAAATCCGCTGGATGTTGTCGATCAGCTTGCGGCCCGCCTCG
GGGCGCACCAGTTTGTCGAAGGTGTATTTGTAGTTCTTGCCGCTGGAGGTCATCAGCCGTTGCAGAAACTGTTCTTCGTA
TTGGTTCTTGCCGCCCTCCTCGTTGTCGTTGAGCCACTTGTTGGGCATCAGCTTGTCGATGGCCAGCGGCATCAGGCCGG
CGAAAATGGCATTGCGGGCGTATTGGGTCGCCGTGGGCAGGATCGCGCAGTAGAAATCGTCGGCCGCGATGTCGTAGTAG
CCGCGCAGCAGGGGGCTGATCGAGCGCCACTGGTCGTAGCGGAAGTTGTCGATCAGCAGCAGCGTGGTCTTGGGATTCTC
GTCTGCCACCGGGAAGATCTTCGACCGCATGAGCGTATGCGACATGACTGGGGTGGTTTCGTCGCGCTTGTTGATCCAGT
CGTAGTAGTTCCGGCGGACGAACTTGCAGAACTCCTGGTTGGCTTCGTGCTTCTGGTATTCGATGACCTCCTTGATGCTT
TGGTCGGTCGAATCGGAGAGCTCGATCTCCCAGTTCGTGATCCGGCGATAGACGTTGCACCAGTCGGCGAAGCTGTCGGC
CATCTGGAGTGCCGAGGAGAGGCGTCCGAATTCCGCCCGGTAATCGGCCGTGGTCTGTTCGGTGACCAGTTGCTGGGAGT
GGACGTTCTTCTTGATCGAGAGCAGCACCTGGTTTGGATTCACGGGTTTGATGAGGTAGTCGGCGATCTTCGACCCGACG
GCCTTGTCCATGATGTTCTCCTCCTCGCTCTTGGTGACCATGATGACCGGAGTAGTGGGGCGTACCTCCTTGATTTTCGG
CAGGGTTTCGAGTCCTGTCATACCCGGCATCATCTCGTCCAGGATGATGAGATCGTAGCTGCCTTCCGTTGCCATGTCGA
TCGCGTCGTATCCGTTGTTGCAGGTATCGACTTCGTAACCTTTTCCCCGGAGGAAAAGCACGTGGGGTTTCAATAGTTCG
ATTTCGTCGTCCACCCAAAGTATTTTGACCATATTCGCGGTTTTAGTTGAAACAAAGATAGTGAAAGCCGGGAGAAAACG
GGAGCCTGTCCCGGTTTCCCGAGGCGCATCCTATCTAAGACTATGTCAAAGATTGTGAAAGGTTGCGGGCTTGCCCGCCG
GGATTGCCGAACCGGATCCTATCTTCTACAAAAATAGTGATTTTACCAATTATACAATGCGAATTTCGGGCAATTTATTG
TGTCCGGCGGACGAAACTTTCGGGCGGCGGTGTCCGGTTCCGGCTATCGGGTTGTTTGATAATGCGTTGCCTTTTTCCGG
ATATTCTTCGATACGGTCCGGCTCCGGTCGGCCCGCCGGGTATCGACGCGCGGTTTTATGGCCCGGTATTTGAGTAAGGG
GTTTCGAACTGCGGCGCGACGCGGGCGAGGTGAATTGCAAAAAAATGTTCTACTTTGTTGTGATATAATCAAATAAAACT
TATATTTGCAGTCCCGAAATAGAGTTTAACTTATAAATATAAAGAGTATGACAAAGGCAGATATCGTTAGCGAAATCGCT
AAAAGTACCGGTGCTGAAAAAGTACAGGTCCAGGCTATCGTCGAGGCTTTTATGGAGAGCATCAAGGGTTCCCTGGCGCA
GAACAACAATGTATATCTCCGTGGTTTCGGCAGCTTCATCGTGAAAAAACGCGCGAAGAAGGTGGCTCGTAACATTTCCA
AGAATACGACCATTACGATCCCGGCCCACAACATTCCGGCCTTCAAGCCTGCAAAGAGTTTTGCGGCAAAAGTTAAATAA
ATAATAGAAACTTTAAACAATTACAGTTATGCCGAACGGAAAGAAACATAAGCGTCACAAGATGGCGACCCACAAGCGTA
AAAAACGTCTTCGCAAGAATCGTCACAAGAAAAAGTAGGTAGCACGCCTTAGTGCTAATTAAGGTAGATAAAGCTAAAAG
GGTGCGAGGCCCTTTTAGCTTTACCTGTTTTCCGATTCCCGCTCCGTTCGCAGGGCGGGATATGTCGGATCGTCGGGAAG
GAGAGGACGATGTGTTTGTGAACGTATCACCGTATATCGAATCCGCTCCCGAAAAGCCAAAAGAGGCTTTTTGCGAAGGG
AATGTGCCGCAATATCGTCCTCTACGGACCAGGCGAGTTGAAAACAATGGAAGCCGGGCTGTGCTTCCCGAACGTCGAAC
AGCCGCAAACCCCATAATGTCAGAATCGTCGCCGCGGTCTGCGGGACGAAAATATATATGAACCGAGAATTAATAGTCAA
TGTAAACCCGACCGAGATTTCGATCGCCCTGTGCGAGGACAAGGTGCTGGTCGAGCTCAACAAGGAGCAGTGCCAGACGG
GATTCGCCGTAGGGGATATTTATCTGGGCAAGGTGCGCAAGATCATGCCGGGGCTGAACGCCGCGTTCGTCAATATCGGC
CATGAGAAGGATGCCTTTATCCACTATCTCGACTTGGGCTCCCAGTTCTCTTCGTTGCAGAAGCTGGTGGCGAGTTACCA
GCCCGGCAAGCGGGGAATCCGCCTGGACGCGATGAAGCTGGAGCCGCCGATCGAAAAGTCGGGCAAGATCGGCTCCTACC
TGCAGGTGGGGCAGACCGTTATGGTGCAGGTGGCCAAAGAGGCGATTTCCACCAAGGGACCGCGCCTGACGGCCGATATT
TCGCTGGCCGGACGCAACGTGGTGCTGGTGCCTTTTTCGTCGAAGGTGTTCCTGTCGCAGAAGATCCGCTCGGCGGAGGA
GAAGAAGCGGCTCAAGGGCATTGCAGCCGCCGTTTTGCCGAAGAATTTCGGCGTTATCATCCGCACGGCGGCTGTCGAGG
CCAAGGACAGCGATATCGAACAGGATATCCGCTCCCTGTTGGACAAATGGCAGAAGACCCTGCAAAATATTCGCAAGAAT
CCCGCTCCGGCTCAGTTGATGAGCGAGATGAACCGGGCCAACACCATTATCCGGGATTCGTTGGGAGGCGCCTTTTCGCA
GATCGTCGTGGACGACGAAGCGATGTACCATGAGATTCAAAACTACATCCGTCAGATCGAACCGCAGAGCGAGAAACTCG
TAAAACTTTATAGGGGCAACGTCCCCATCTTCGACAATTTCGACATTTCGAAGCAGATCAAGTCGCTCTTCGCCAAGTAC
GTGTCGTTGCGCCGGGGCGCTTACCTGATTATCGAGCACACGGAGGCGATGAACGTCATCGACGTCAATTCGGGCAATCG
CACCAAGGCGGAGGACGATCAGGAGCAGACGGCTTTCGATGTCAATCTGGCCGCTGCACGCGAAATCGCCCGGCAATTGC
GTCTGCGCGATTTGGGCGGTATCGTCATCATCGACTTTATCGATATGCACAAGGCTGCGAACCGTCAGTTGCTCTATGAG
GAGATGAACAAGCTGATGGCCACCGACAAGGCCAAGCATACGGTGCTGCCGCTGACCAAGTTCGGGCTGATGCAGATCAC
CCGCCAGCGGGTGCGTCCGGTCGCCGTGCAGGACGTTACGGACGTCTGTCCCACGTGCAACGGCACGGGGCGTATCGAGC
CGACCGTTCTGCTCGACAAGAAGATCGAGAACAAGATCTCCTATCTGGCCCAGGATGCGGGGCACAAATATATCAAGTTG
CGCGTCAGCCCTTACGTTTCGACCTATTTGAATCACGGTCTGTGGTCGTTGCGCCGCCGCTGGATGTGGAAGTATAAGAT
CCAGTTGAAGATCGTGGCGGACCAGAGCGTCGGTATCGTCGATGTCCACTACTACGATAAGGAGGGCAAAGACCTGTATA
AGGATTAGATATACCGGACGCCGCAGGGACGGAGGCATGGGCTCGGTCGATGGGCCGGATGGAATTCGGCCCCTTTTGCT
GGCTGGAAGGCGGACGAAGTCCGGAGCCGGACAGAGGCGGAAAGTGGATAGACTTACATGTTCGGTCGCAGGTACGATCT
GCGGCCGATACGAATACACGGAGTTGAATAATCGTTTGACCGCCTTGCGGAATCGGTTTCTGCAGGGCATCTTTTAGCTG
GTTAGCTGGGCGGAATATGGGTCCCGGAAATAAACCGAATATCTTGCAGTTGATCGCCGGAGCGGAGCCTCTCGGTGCAA
TGCGTCGTGCGTACGATTCGGCGGGGCGGACCGTGCTCCTGCGCGATATGGTCGGCGGGGCCCTCTCGGTCTATGCCGCT
GCCCTGATCGTCCGGACGGGCGGTACGCACGTCTTCGTGGCGGAAGACCGCGATGCGGCGGCCTACCTGCTCAACGACTT
TTACGCCCTGCTCGACGAAAGGCAGGTTTACTTTTTTCCGGGCTCCTACAAGCGTTCGATCGTTTACGGTACGGAGGATG
CGCAGGGTGTCGTGCAGCGGACGGCGGCGTTGAGTGCCCTGCGTCGGGAAATGGCTGCGGGCGAATACCGGATTATCTGC
ACCTATCCGGAAGCTCTGGCCGAACGGGTGACCGATCCCGACTCGATGCGGCGCGAAACCGTGCGGGTGAAGGTCGGCGA
CCGGCTGGCGATCGGAGAGCTGGAGGAACTGTTGGTCGATTCGGGATTCACGAAGGTGGATTTCGTTTACGAACCCGGAC
AGTATTCGCTGCGTGGCGGTATCTTCGACGTGTTTTCCTTTTCCGAGAGCAAGCCTTACCGGTTGGACTTTTTCGGGGAG
GAGGTGGATTCGATCCGCCGCTTCGAGATTTCCAGTCAGCTTTCCGCCGACCGGCTGAACGAGGTGGAGATCGTTCCGAA
CCTGGACGGTTTTGCCGGGGATCGGATTTCGCTGCCCGCGTTTGCGGGAGAGGCGACTTACTGGTTTTTCGATCCCGATT
ACGTACTGCGGCGCGTGAACGATCTGCGCCGCAAGGTTCTGGGGGAGATGGAGGAGCCTGCTGAGATCGACAGCCATCTG
GTGAGCCGGAAGGTGTTGTTGCAGGACATGGCCGGGATGCGTTTGTTCGAATTGCGCGACAGCCTGAAGGAGCGGCCGGC
CGATGCGACGATCGCGTTCCGCACGGCTCCCCAGCCCAAGTTCAACAAGAATTTCGAATTGCTGGCCGACGACATCATTT
CCAACGGACAGCGCGGTTATAAAACTTATATCCTGTCGGAAAACCGGGCGCAGCTCGAACGGCTGGAGAACATTTTCTAC
CAGTCGGGACGTAAGGAGGCGCAGATCAACCCTCTGCCGATCACGCTGCACGAGGGTTTCATCGATCACGACCTGAAACT
TTGTTTCTATACCGACCATCAGATTTTCGACCGCTACCAGCGCTATCGGATCAACGGCGAGATCAAGCGCGACGAACAGA
TGACCGTCGCAGAGTTGAATCAGCTCCGCATGGGCGATTATGTGGTGCATATCGATCACGGCGTGGGGCGTTTCGGCGGT
CTGGTCAAGATCAACGAGAACGGCAAGGTACACGAGGCTATCAAGTTGATTTACAAAGATAACGATGTTTTGTTCGTGCA
TGTGCACGCCTTGCACCGTATTTCGCGCTACAAGAGCGGCGAAGGCGAAGCGCCCAAAATCTATAAATTGGGCAGCGGAG
CCTGGCAGAAGCTCAAGACCGCGACCAAGAAGGCCGTCAAGGACATCTCGCGCGAACTGATCGCCCTCTATGCCAAGCGC
AAGGCCAGCAAGGGATTCGCCTTTTCGCCGGATACTTATTTGCAGCAGGAGCTGGAAGCCTCGTTCATGTGGGAGGATAC
GCCCGATCAGCAGACCGCGACGCAGGCCGTCAAGCGGGACATGGAGTCCGATCAGCCGATGGATCGTTTGATTTGCGGCG
ATGTGGGCTTCGGCAAGACCGAAGTGGCGATCCGAGCGGCGTTCAAGGCTGCGACCGACGGCAAGCAGGTGGCCGTGCTG
GTGCCTACGACGATTCTGGCCCTGCAACATTACCGCTCCTTCGTGCATCGGCTCCGGGATTTTCCCGTGAAGGTCGAATA
TCTCAACCGGACCAAGTCTTCGAAAGAGACGTCCCGCATCCTATCCGAGCTGGCCGAGGGTCGCATCGACATCCTGATCG
GTACGCACAAGATCCTGGGCAAGCAGGTGAAATTCCACGACCTGGGATTGCTTATTATCGACGAGGAGCAGAAGTTCGGC
GTAGCGGCCAAGGAGAAGCTGACGCAGATGAGCGTCAATGTCGATACGCTGACCCTCACCGCGACGCCGATTCCCCGCAC
GCTGCAATTCTCGCTCATGGGGTCGCGCGACCTCTCCGTCATCTCGACGCCGCCGCCCAACCGACAGCCGATCATTACCG
AATCGCATATCTTTTCGGAGGAGATTATCCGCGACGCCGTCAATGCCGAGCTGGATCGGGGCGGACAGGTCTATTTCGTC
CACAACCGGGTGGAGGATCTGATGACGCTTCAGGGTATGGTTACTCGGCTCTGCCCCCGGGCGCGGGTGGGAATCGGCCA
CGGCAAGATGCCGGCCGAACAGCTCGAAAAGCTGATTATGGATTTTATCTACGGGGAGTTCGACGTGTTGATTTCGACCA
CGATCGTCGAAAACGGCATCGACATTCCCAATGCCAATACGATCATCGTCAATAATGCCCAGAATTTCGGCTTGAGCGAT
CTTCACCAGTTGCGCGGGCGCGTGGGACGCGGCAGCCAGCGGGGGTATTGCTACCTGCTTTCGCCCGGCGACGAGCTGCT
TACTCCGGATGCCCGGCGGCGCTTGCGGGCCATCGAGGAGTTCTCGGATCTGGGTTCGGGATTCAATATCGCCATGCAGG
ACCTCGACATTCGAGGCGCCGGCAATCTGTTGGGCGCCGAGCAGAGCGGCTTTATCGCCGACATCGGCTTCGAAACCTAC
CAGAAGATCATGCAGGAGGCGATCGCCGAACTCCGCTCGGAGGGACTCGAGATGCCCGGCATGGGCGATGCCGAGCAGGG
CGTGGTCGATAAGATGAGCTATATTTCGGACAGCGTGATCGAAATAGACGTCGAGGCCGAGCTGCCCGACTCCTACGTGC
AGCAACCCGCCGAGAAGCTGCGCTTGTACCGGGAGCTGGATACGGCCCGCAACGAGGAGATGCTCAAGAGTTTCGAGGCC
AAGCTGATCGACCGCTTCGGTCCGTTGCCCCGGCCCGCTGCCGAGCTGCTCAATGTGGTCCGCCTGCGGTGGGAGGCCGT
GCGGCTGGGTATGGAGCGTGTGAAGGTCAAAAACGGCTTGATGATCGTCCATTTCGTAGGCGACGACGATTCGCCTTACT
ATAAGAGCGATACGTTCATGGAGCTTTTGCGCAAAGTGACGCAGCGCCCCGACCGATTTGTTCTCAAGCAACACAATAAT
CGCCTGGCGATGACCGTTAGGGGGATTAAGGATGTCGCAGCGGGATACGAGGTGCTTAAATCTTTGTAGAAAGAGTTGGG
GAGTATTTTTGATGTATGGACTTGCCCGAACGCGACCGATATGCCTCGTCTTTTTCCCGAAGTTCCTCCCTCGGGAGAGG
GTCGGAGGACGGCATAACGCTCCGCAGGGTTGTGGGGTGCCGCCGAAATCGGCAAGAGAACGGTCGTGGTAACCGAAAAG
TATATAACTGCTATAAAAACTAAATCCGGACGGTTGTGAACGATTCGTGCCGCAGTGAACTTGGAGAGCGGCCGTGCCGG
ACGGAAAGAACGAAGCAAAAAATTCAACGATGAACCTGACGATCGACATGGGTAACACGCGGGTCAAGTACGCTGTATTT
GACGGCGGTACCGTCGTTTCCGACGGATGTTCGGAAGAGTTCGACGAAGCGGTGATAGATCGGATTCTTGCTGCTCATCC
CGGTATTACGCAGGCTATTGTTGCGACTACGCGCGGTCCGGTCGATGACACCGTCGCGCTGGTGCGTCGCCGCATCGGGC
GCTGTCTGCGGCTCTCACCGCAACTTCCTCTTCCCATTCGTAACGGTTACACTACGCCCGAAACTCTGGGTGAGGACCGT
CTTGCGGCTGCCGTCGGCGCTGCGTCGCTCTACCCGGGCCGCAATCTGTTGATCGTGGATTTCGGGACGGCCATTACCAT
CGATCAGGTTTCTGCCGACGGGGTTTTCCGGGGCGGTAATATTTCTCCCGGCGTACAGATGCGCTTCCGGGCCTTGCACG
ATTATACGGCGGCGCTTCCCCTGTGTGAATCCTGTGAGGACCAGACGCTTTTGGGGCGTTCGACCGTCGAGGCGATCCGG
CAGGGCGTGATGAACGGCATTGCCTTCGAAATCGAGGGGTATATCGCCCGGCTGTTTCCGGAAATCGATGCGTTGTCGAT
AATTTTTACCGGCGGGGATGCAAAATTCTTTGTTAAACGAATTAAAAATACGATATTTGCACATTGTGATTTGGTCTTTC
TGGGGCTGAACCGAATTTTAGAGTATAATGCAAGTGAAGAAAGCCGCCGTTAAACTGTGCCTCGCGCTGGCCGTCATTGT
ACCGTGCATGGCATGGGGACAAACCAGCAGTATCAACGCTTTTTCACCGTATTCGATGTACGGTCTGGGTGAACTGCGGA
CCCCGGGAACGCTTCAGACACGTTCGATGGGCGGTGTCGGCGTCGGTATGCGTAATGCGGCTGCTGTCAATTTGCTCAAT
CCGGCGGCTTACAGTGCCGTGCGCCCCAAGTCGTTCCTTTTCGATTTCGGTCTTGAAGGGCAGTGCTTTTACAATTCCCA
GAAATATTACGGGCAGACGCTCAATACAAGTTATTATACGGTCAATTTCCACGACATTGCGTTTCAGTTGCCGATTGCCA
AGCATTTGGGGTTGGGCTTCAGCCTGACGCCTTACAGCAGCGTCGGTTACCGGATGAAACAGGAGGTGGACGACGATGAA
ATCTGGGGTAATATCGGCCGCGTGCAGTACCAGTGGGACGGCGACGGCGACGTGACGGAGGTGAAGCTCGGTCTGGGCTG
GGAGATCTTCCGCGGATTCTCGATCGGAATAGCTGCCCAGTACTATTGGGGCGACATTCAGCGGATTTATAAAACCGCTA
TTTTGGAGAATATAACCGGAGGAGGTCTTATCGCAGACGCGACGGGAACCGAAACCTACAGCGTTTCCCGTTTTAAGGGA
CAGTTCGGCGTACAGTGGTCCCCGATCAGCAACCGTCGGCGTATTCTGACGATCGGTGCGACCTACGATATCGGCGGCGA
CTTGAATCCGAATGTGACGACGAAGGTGCAGACCGGCGATATTTTCAATACGGTCGCTATGGATATGGGAAATCGTCTGG
GGCTCAAGCTGCCCCAGCAGGTTGCCGTAGGTATTTATTACAACACGCCTAAAATAGCTGTGGGGGCGGATTACGTCTAT
CAGGACTGGCGAAGCGGCAATTCTCGGTTGGTCGAGAAATCCGCAGCCGGTTTCGATGTGGCTTACCGGAACACGAATAC
GGTTAAACTCGGGGTCGAATACACCCCCAATAAAGCGGATGTACGCAGCGCATTGAAACGCTGGTCCTACCGGGCCGGAG
TTCGTTATGGTACCTATAACCAGACTTTCGGCGGAGTGGATGTCAATGAATACGCCGTGACGCTGGGCGTCGGTATTCCC
CTGACGGTGTTGGGCGGCATATTGGGTGCGTCGTCGGTCGATCTGGGTGTCGAAGTCGGCGGACGCGGCAGTTTCAAGGC
GATCAACGAACAGGTGAGTCTGGTTAAACAGACCTATTGCAAATTTTCGCTGGGTGTGACATTGTTCGGTGATTATTGGT
TCGTTCGTCCGAAATACGATTAAACCACACATAAAAAATAAATTATAAAGAAGAATATGAATCGCATGAAAATTTTGCTG
TCGGCAGTATTGGTGTTCGCTGCGACAGCTTCGATCGCCCAGGATTTCAGTGACCCTCGGTACGCTCCGTGGGGAGATAC
GCCCGAACAGCGTAAGCAAAACATTCTGACGAGCAACCTGCTGAAGGAAGCTGTCGATACCCGCGATTACGACGCAGCCG
CTGTTTATTTCCGTACGCTTGCACAGGAGGCTCCTTCGGCTTCCGAAGCGACCTTTATTCGGGGGGCACAGGTTTATTCG
AACAAGGTGCAACGCGCACAAGACCTGAATGAGAAAAAAGCTCTGCTCGATTCGCTGATGATGATTTACGACCTGCGTGT
ACAGTATTTTCCTTCCAGTCCCAATTACGATACGGCTTATGTCCTTGACCGTAAAGCCCGTGAATATCTGACTTTCAATC
CTTCCGACCGGGAAGGCGTGCGCAAGTTGTATAAGGAGGCGATCGAAGCCGGTTTGCAGAGCGGTTATGCTGCGCTGCCG
GATGTCGCATTGGTGTATTTCAGCAATTTGTGCGATGATTATAAGATGGGCGAGGTCTATCCGGATGCCGTTTTGGATGA
GTACGCTCGTCTGGCTCCGATTTTCGAGAGTGATGCTCCTGGAGTAAAGGAGGCGAAAACACAGTTCGATACCTGTTTTG
CGGGTAGCGGTGCTGCCGATTGCGAGAATTTGGAGAAGATGTTCCGTCCGCGTATCGAAGCGGCTCCGGAGGATATGGAG
TTGCTCAAGCAGACGGTTTCGCTGATGTCCCGTTCGCAGTGCAGTTCCGAATTTTTCCTTCAGATCGCCGAAAAATATTA
TGCGATGGAACCTTCTGCCCAGACGGCCATGATGCTGGCTCAAGGATTCCAAGAGCGGGGCGACTTCGCCAAATCGACTA
CTTACCTGCGTGAGGCGATTGCTGCCGAACAAGACGCCGTTCAGAAAGAGTTGCTTCTGGTGCGTTTGAGTATGACCGAA
CTGGCAGCCAAGAATCCTACGGCGGCTGCAGTTGCGGCTAATGAGGCCAAGGCGCTGAATCCCAATAACGGTATGGCTTA
TTTCGCCTTGGCGCAGGCTTATGCGGCTTCGGCTGCATCCTGCTCCGGACTGGAGGGTCAGGCTATTTTCTGGGTCGCTT
ACGATACGATGACGCAGGCAGCCAACCTGCTTGCCAACGACGCCGATGCCGGCAATTTCGCTCAGACGGCGCGTGATGCG
GCAGCAAACTACCGTCGCGGATTCCCGACTGCCGAGGAGTGCTTCTTCAACGAATTGATGGAGGGTGCACGTTATACGAT
TACCTGCGGTCCGGCCCGCGGTATCGTGACGACCGTACGCCCCCGGTAGCGACATAGTTTGTACGAACGATGCTCCGAAG
CATTCAACGATATGCACAGGTAGCACTTCTCATCGCGGGAAGTGCTATCTTGCTATATTCGTGCGACAAGGAGTCGGTGG
CCGAAGAGCCTAACGATGAGGCTTTGATGACCGAGTACAGCGAGCATTTGACGATGACCAATACGGAGAACGGCCGGAAA
TCCTATGTTTTTACGGCTCCTTTGGTGGAAGGTTACTCTTTGGCAAAAGAGCCTTATCAGGAATTTCGCAAGGGCGTGGA
TATCGTGACATATCAGAAGGACAGTATCGGAGCGGTCGATGCTACGCTAACGGCTAACTATGCGATTCATTACGGGAATC
GGAAATTATGGGAAGCCAAAGGAAATGTCGTAGTGAAAAAATCCAACGGACAGGAGCTCTACACCCAGCAGTTGTTCTGG
AACGAGAAAACGCGCCGGATCTGGTCTAACGTCGATTCCAAGATCGTGGAAGAGAGCGGAAATTCCTACATCGTCGAAGG
ATTCGAGTCGGACGATCAGTTGAAAGACTGGAAATTTCGCCGAATCAAAGGGCGTATGTGGGTCAATATCGAGCCGACAC
GGGACGCGGATTCTACGTCGGTGAAACCCGTTGCGGACAATGTTTCCGCTGCGAAGGAGGCAGTTTCCGAACAGCCAGTC
GAACCGGCCCGGCCGATACGGGGGAACGACCGGAAAATTCAACTGACTCCCGTAGAAAGTAACGATCGTTCCTTATGATA
ACTTCGGTGTTTATAATTCTGCTGATGTTGTTGCTTTCGGCTTTTTTTTCGGGGATGGAGATCGCTTTTACGAGCAAGAA
CCGTCTGAAACTGGAGATCGACCGGAAGCAGAGTCGGCTGTTCAATTTCATCGCCGACATTTTTGCCCGTCACCCCGGGC
AGTACATCACGACGATCCTGGTCGGGAATAATATCGCCCTGGTTATCTATTCGCTCTATATGTCGCTGTTGCTGCGCTCG
CTCGCGGCCGCAGTGGGTTGGACGGAGATCGCTCGCGGCGGGTCCGTCGTTCTGGAAACGGCGGTTTCGACAATCATCAT
CATCTTCGTCGCCGAATTTCTCCCGAAATCCGTTTTCCGGAACAGCCCGAATTTTTATTACCGCCTGTTTGCTCCTGCGA
TCTATTTCTTTTATCTGCTGCTTTTTCCGATCGCCAAGCTGACGACTTGGATTTCCCAGGGGATTTTGTGGCTGATGGGG
CGTAAGCCGAAGGTTGCGATGATGGAGCCTATTTTCGACCGGACCGATCTGGCCAGCTTGTTCGAATCGGGGAAGCCGGA
GGCGCAGCATGAACCGGATAATGAGATCAAACTCTTTCAGAATGCCCTGGATTTTGCCGATTTGCGCGTGAGGGATTGCA
TGGTTCCCCGTATCGATATGGAGGCGGTCGATATCGATGATACCTCGATCAAAGCGCTTACGGCGCGTTTTGTCGAGAGT
AAGTATTCCCGTATTTTCGTCTGGAAAGAGAGTGTCGATAATATCGTCGGCTATGTCAATTCGAAGTCGCTGTTCCGGCA
TCCGACGTCGATCGATGAGGTGCTGATGGAGGTGCAATACGTCCCGGAGACGATGCCGCTGCAAGCACTCATGCGGCGGC
TCATCCGTCATAAGAGCAATATTGCGGTCGTGATCGACGAGTTCGGCGGTACGGCCGGTATTATCTCTTTGGAGGATGTT
CTGGAGCAGATTTTCGGCGAAATCGAAGACGAGCACGATGTGCCCGACCTTACGGAGAAACAGGTCGGCGATTCGGAATT
TGTCCTTTCGTGCCGATTGGAAGTGGAATATCTCAATGAAAAATACGGGCTTGCCATACCCGAGAGTGACGAGTACGAAA
CGCTGGCCGGGTATATCATTTTCCGGTATGAAGGGCTGCCGGCGGCCGGAGAAACCGTGCGTTTCGAGCATCTTGAGATC
AAGATTCTGCGCAGGACCCGTTCCCGGTTGGAGTTGGCGCGCGTGAAACGGTTGTAGTTTACGGGATATTTTCGACCGGT
GAAGGGCAAGTGCGTTTTTTCGATATGCCGGATGCGGAAAATGACGAAAGAATTTGGTCGTTTATCATGGTTTTCAGAAT
ATATTTATTATCTTTGAACACTCATTTTGAAACAATAAATTAAAATAGTTTATATGGCAAGTTTAAACACGTTACGGACC
AGATTCGGTGTGGTTTTGTCGATTATCATCGCGTTTGCACTGCTGGCATTCATTCTCTCGCTTAAAACGGATATGGGACT
TTCGGGTAACGACCCCAAGGTCGGTGTGATCGACGGTTCGAAGATCAAGTATTCGGAATATATTGAGGTATACAACAACC
TGAAGGACCAGAGCAACATCTCCGAAAGTAATGAAGAGCAGATGGATCAGTTGGCTGAAATGGCTTGGCAGACTCTGATT
GCCAACCACGTGTACTTGCCCGGTTTCGAGAAGATGGGAATCTCGGTGACCGATGCCGAGCGTGAGGGACTTATCAGCGG
CGAGTATTATTCCGGGACGATGGCTGCGGCTTTCACCGACCCCCGTACAGGACAGTACAGTGTGGAGGGTGTGAGTGATT
TTATCGCCCAGGCAACCGGAAATCCCCAGATGCAATATATGTGGGGGGCTTTGGTCGGACAGGCTATGCGGGAGCGCGAA
ATCAATAAGTATAACGGCTTGGTCAAAGGCGGTGTATATGTCAATCGGCTGGAAGCGGAAGAAGGCGTCGATGCGCAGAA
TAAGACTTTCAGCGGTTCTTGGGTCGGCAAGCGTTATCACGATATGCCTGATTCTCTGTTCTCGGTTTCCGATTCCGAAA
TCAAGGCTTATTACAATAGCCATAAGGCCCGTTATGAGCAGAAACCTTCGCGCACGCTCTCTTATGTGGTGTTCGAAGTG
GCTCCGAGTGCAGAGGATATGGCGACTTTGGAGAAGACCGTTCGGGAAGTCGGCGATGAATTTGCCGCGTCGGACGATCC
GAAAGCATTTGCCAAGAATAACCGTTTCGGTAAAATTACAGACAATTATCGGTCGGTTGCCCAGCTTCTGGACGATGAGG
CCGAAGCGCTGGCCAACGGCAAGCAGTATGGTCCCGTCCTGAAGAACGATACCTGGACGATGACCCGTGTCGTTGAAACT
TTGAACGCTCCGGATTCCGTGGGCGTCCGCCATATTGTACTCACCTACGACCAACGCGACCTGGCCGACAGTCTGATGAC
GGCTTTGCGGCAAGGTGCGGATTTCGCACAGGCGGCTCGTACCCATTCGCTCTATATGCAGGATGCCGGAAATGGAGGCG
ATGCGGGCGTGATGCCTTTCTCTGCATTCCCGGACGAGCTTTCGGGACTTCTTTCGACGGCTAAGCAGGGGGATATTCTC
CGTGTCGAAGTGGGTGACGTTATTCAGATTTTACAGGTTTATCGTCTGGACAAACCTTCGAAGCACATGCGCCTTGCGAC
GATCACTTATCCTGTTGAGGCTTCGTCGGCGACCCGTCGCAATGTGCATAGTCAGGCAAGTCTTTTCTCTGTCGAGGGCA
AGGGTTCTGTCGATGCGTTCAACGAGGCAGCGAATAAGGGAAACCTCACTCCTCGTGAAGCGAAACTCACGCAGGGTGAC
CGTCTGCTGCAGGGACTGGCTGATTCGCGTGAATTGGTGCGCTGGGCATACGATGCCAAGGTGGGCGCGATTTCCGAGAT
TTTCCCTGTGGGTGATGACTATGTGGTCGCAGTGGTAACTGAGATCGACAATGAGGATTATACGCCGATCGAGAAAGTAG
CGAACAATATTCGCCAGACGCTTATAACCGATAAGAAGTTTGAAAAGATCGTCAGCGAAATGAAGGGTTCGACTATCGAA
GAGGTCGCCCAAAACCTTGGTACCGAAGTCGTTCCTTTCGAAGATGTCCGTTACGGATCGTTCTTTATCCGTAACATGGG
TGTCGAGCCTCGTGTGATCGGAGCGATTACCGCAACGGAGCAGACGAATACGCTGTCCGAGCCGGTCAAGGGAAATGTAG
GTGCTTATGTTTTCGTGGTGACGGATATTCAGGAGGCGGAAACTCCGCAGAGTATCGAAGCTGAAAAGGTACGTGCCGAG
GCGTCGTCGCAGGGGATGATTCAGCGTCGTCTGTTCGATTTCCTGGAGCAGATGTCGAATGTGGAGGACTTGCGCGGCAA
GTATTTTTAACCGTTACCGGTAGATTTTTTTCGGAATAGTTCCGGCCGAAAAAGAGGGATGTAGCTTATACATTCCTCTT
TTTTATTGTCGTTATTGCGATGGCATAGGGGGATGACTTCTCTTCTTAAAAGCGATAAGAGCCGGTTTCCTGAATTCTCT
TCTGTGAGGTGCTCGGAGTGGTAGTCCGGCCAATCCGCCATTCTCTTTTTCCGCATCTTCGAAATGTCCGTGATTTTATC
GTATATTCCGGAAGTCTTTGGGGCTGGGGGAGGAGAACGACGGTCTCGGCAGTCGAGTTTCTTTCCGGATAGGTGTTTGC
GGTATGAAATCGGCTGTTTTCGAGAGTCGGGGAGGGAGGATATTCGCTGTCTGTCTAACGGGAAATATGGCCTACAAACA
TAATTTGTAGGGTTTGTGGAAATGGCACTGTGACAGCATGTATTCGGTCGTTGTTTGAGATCCGCCGCTGTATTTGCGCG
GACTCTGGAGGTGAGGCCGGCGATGGAATTATGAAGGTCGATGGCAAAGTTCTTTTTCGGTCGGCCGGTTCGCTTACCCC
ATTAAAAAGCCCCGCATCTTTTGATGCGGGGCTTTGATAATAACAGAGGAGTGATCCGGATTATTTCTGCTCGTCGAGCA
GGATCTCCATGATCTTGATCGCTGCGGTCGCAATCGGGGTACCGGGGCCGAAGATGGCGGCGGCACCGTCACGATACAGC
TCATCGTAATCCTGTGCCGGGATCACACCGCCGACGATGACGATGATATCCTCGCGGCCCAGTTTCTTGAGTTCGGCGAT
GATCTGCGGAACGAGCGTCAGGTGGCCGGCGGCCAGCGACGATACGCCCACTACGTGAACATCGTTCTCGACAGCCTGTT
TGGCTGCCTCCTCGGGAGTCTGGAACAACGGACCCATATCGACATCGAAGCCGATGTCGGCGTAACCGGTCGCAACGACT
TTGGCGCCACGATCGTGTCCGTCCTGACCGAGTTTGGCGATCATGATGCGCGGCTGGCGGCCCTCCTTCTTCGCGAATTT
GGCAACCAGTTCCTTCGCGTGTTCGAATGCGGGATCTGATTTCACTTCTGAACTATATACACCTGAAATGGAACGAATAA
CTGCTTTGTAACGTCCTACGACCACCTCGCAGGCATCCGAAATCTCGCCCAGCGAAGCGCGTACCTTGGCGGCCTCGATA
GCGAGTTCCAGCAGGTTGCCCTTGCCGGTCTTGACGCATTCGGTGATGGCCTCGAGCGCCTTCTTCACGGCTGCTTCGTC
GCGGTTTGCACGCAACTCCTTCAGACGCTTGATCTGGCTCTCGCGTACGGCCGTGTTGTCCACAGCCAGAATATCGATCG
GAGCTTCGTGATCCAGACGGTATTCGTTTACGCCGATGATCTTCTCGATGCCCGAGTCGATGCGGGCCTGCTTGCGGGCT
GCCGCCTCCTCGATACGCATCTTCGGAATACCGGTTTCGATGGCCTTGGCCATGCCGCCCAGCTTCTCGACCTCCTCGAT
ACGCTCCCAAGCTTTGTGGGCGATCTCGTTGGTGAGGGTTTCGATGTAATAGGAACCTGCCCAGGGATCCACTTCGCGGC
AGACGTTGGTTTCCTCCTGAATGTAGATCTGGGTGTTACGGGCGATACGTGCCGAGAAGTCCGTCGGCAAGGCGATCGCC
TCGTCCAGTGCGTTGGTGTGCAGCGACTGGGTGTGGCCCAGAGCGGCACCCATCGCCTCGATAGCCGTGCGGGCTACGTT
GTTGAACGGATCCTGCTCGGTGAGCGACCAGCCCGAGGTCTGGCTATGCGTACGCAGGGCCAACGATTTCGGGTTCTTGG
GGTTGAATTTTTTGACGATTTTCGCCCAGAGCATACGTGCCGCACGCATCTTGGCGATCTCCATGAAGTGGTTCATACCG
ATCGCCCAGAAGAACGACAGACGGGGTGCGAAAGCATCCACCGACATACCGGCTGCAACGCCCGCACGCAGGTACTCCAG
ACCGTCGGCCAGCGTGTAGGCCAACTCGATGTCGGCCGTGGCGCCTGCCTCCTGCATATGGTAGCCGGAGATCGAAATCG
AGTTGAACTTCGGCATGTTCTTCGAGGTGTATTCGAAGATGTCGGCGATGATCTTCATCGAGAATTTCGGCGGATAAATA
TAGGTATTGCGCACCATGAACTCCTTGAGGATGTCGTTCTGGATCGTACCCGACAGTTGATCGAGGGTGCATCCCTGCTC
CAGACCGGTCACGATGTAGAACGCCAGGATCGGCAGCACGGCGCCGTTCATGGTCATCGACACCGACATCCGATCCAGCG
GAATACCGTTGAAGAGCACCTTCATATCCTCTACCGAGCAGATTGACACGCCGGCCTTACCGACGTCGCCCACTACGCGC
GGGTGATCGGCGTCGTAGCCGCGGTGTGTCGCCAGGTCGAATGCCACCGACAGACCCTTCTGTCCGGCAGCCAGGTTGCG
GCGATAGAATGCGTTGGACTCTTCGGCCGTCGAGAAACCGGCGTATTGGCGGATGGTCCAGGGACGCATCACGTACATCG
TCGAGTAGGGGCCGCGGAGGAACGGTGCGATACCTGCCGCATAGTTCAGGTGCTCCATCTCCTCCAGATCCTTTGCCGAG
TAGGAGCCCTTGACAGGTATCTGCTCGGCAGTCAGCCACGGTTCGGTTTGGCCGCAGCCTTTCGAAGCGCAGCAGCTCTT
CTGCTCGCCTCCGTCATATGTTAAATCTGAAAATTTTGCTCTCATGACTTTTGCTTTTTAGATACCCATTTCTTTGAGGT
AGAACTTCAGTGTTTCGAGTACGTTGCTCTTGACGTTGATGAAATTCTTGATGCCCTGGGCTTCCAGTTCGGGCATACAT
GCCGGAGCGCCCGCAACCACGAGGATCGCCTTGTCGCCGAGCAGCTCTTTCACTTTAGGAGCCGCCTCTGCGTAGTCGTC
GTCCGATGCGCAGACTACGACGATCTCGGCTTTCGATTCCAGAGCGGCCTTGACGCCCTCTTCGATCGACTTGAAGAACG
TGTTGTCGATTACTTTGATGCCGGCGCATGCGAAGAAGTTGCAGGAGAACTGGGCACGGGCACGGGCCATAGCCAAGCTG
CCGCAGGTCAGCATGAACGCCTTGGGCGCCTTGCCGCTGCGATCCACGTGCAGACGCATGGCTTCGAATGCCATGGAGCC
ACGATAGGGAGCCAGCGTGTTGCCTTCGCTCACGGGGCGGGTTACGGCGGCTTCGGTCAGCTCCTTGCCGGCGACCTCCG
TAAAGTTGGGGTATTGGTTGGCGCCCAGCAGGATTTCGCGGCGCGTTGCGATGTTCTTGTCCTTGGCTGCGGCCGATGCC
TTGACGCGCTCTACGATGAAGCCGCTTTCATAGGCTGCGGTGTAGCCGCCCTTCTCCTCGATTTCGCGGAAGAGTTTCCA
CGCCTCGTTGGCGATCGAGTCGGTGAGGTTTTCGATGTAGTACGAACCGCCGGCCGGATCGACGACCTGATCGAAGTGCG
ACTCGTGTTTGAGCAGCAGTTCGACGTTGCGGGCGATGCGCATCGAAAATTCGTTGGGATCTTCGTATGCCTTGTTGAAG
GGAGTCACCTCGAGCGAGTGTACGCCGGCGATCGATGCCGACATCGCTTCGGTCGTGCCGCGCAGCATATTGACGTAGGG
GTCGTATGCCGTCTGGTTCCACGTCGAGGTCACGGCGTGCGTGAACATCTTGCAGGGACAGTTCTTCGCGGGGTTATAGG
CTTTCACGATGTTGGCCCACAACATACGGCCTGCACGCAATTTGGCGATTTCCATGAAGTAGTTCGAGGTGATGGCCTGC
GAGAAACGGATCTTTTTAGCGGCCTCTTCGATCGTGAAGCCCATATCCATCAGGCGTACCAGATAGTCGTGACCGGCAGC
GAGCGAGAAGGCGAGCGCCTCTACGATCGTCGAGCCGGCGTTGCTGAAGATTTCGCCCGATACCGTGATTACGCGGATAC
CTTTGTAGGTTTTGGTTTTCCGAACCAGGTCGGCGATCTTTTCGAAACATTTGGCACCGTTCTCCGAACAGAAGCTGCCT
TTCGAAGTCAGTTTCTTGACCAGCGGGTCGATGCAGAAATTGATGTGCACCTCTTCCGCAGGCAGTTGTTCCTTTTCGAT
CTTTGCGATCACCAACTCTGCCACATGGGCGGTTTTACTGCCGCTGAAGGTAATTTCGACTGCAGGGATGTGAATATCCT
TGAGCAGCGTATTCAGATCTTCTGCAGAGAAGGTCTCCGGAACGATCTGGAATTCGATCGAATCGACGCCCGCATTGAGG
ATCTTGAGCGCGATGGCGTTCGCCTCCTTGGGGCAATTGACGATGACCGTCTGGTGGATCTTCCAGCGGTTGTGGGCGCG
GGTACCCCGCACGTAGGGGAAAACCCCGGCTTCGGAGCCGAGGAACTTCAGTCCGGCGAGGTTTTCAGCCCGGTAGTAGG
GACGGACGTTGAAACCTTCCGGCGTTTTCCACACCAATTTACGCTCGTAGTCCGCACCTTTGAGGTCGGCCTTGATTACC
TCCTCCCACTGCTCGGTCGAAACCGGCGGAAATTCGGTAAACAACTTTTCACGTTTGGTAGTTGCCATAATAAATTAGAG
ATTAGTATTGAAATATGTTCAATTGCTTTTAAACTGCCCGTAAAGATATAAAATAATTGCCGGATTGTAAGCAAGAAATG
CGGAAAATAGCCGGTTTGTACCAACGAAGGCTCTTTCCGGCGGAGGTTTTGAAAATGCCCGGATCATGAATGGGACGATT
TTTCGAAAAAATGCTATTTTCCGGAAAATAATGTCTGAAATCGACCGGTATGACGAATTTTCAGGCTGTTTTTTCGGGAA
AAGTTGTTTTTTTATTAGTTTTTTCGAAAAATATTCGATTTTTTTCTGGGAGATGCGGTTTTTTGTACGTTTTTGTCGTG
TCGAATATTTATCTTTGTACGCAGAAAGGATGCCGTCCGTCATCCGGGCGGAAATGTACGGGTTTTACGGTATTCCGAGT
TCATAATTCGAATTGATTCCATGTCATTGCTCCGATTCAAAATGGTGGAGGCGGCCATCAATCACAAAGCCGTCGAAGTG
AAGGCTCCCGAGGGAAGTCCTTCCGAGTATTTCGGTACGAAGGTATTCGGCCGCGAGGCCATGCGCCGGTATCTCAACAA
GACGGTTTATGCCCAACTGCTCGATACGATGCAGCGGGGGACGCCGCTGACGCTCGAAGTCGCCGACGGCGTGGCTGCCG
GAATGCGCCAGTGGGCGCTCGACCACGGTGCCGACCACTATACGCATTGGTTTCAGCCTCTCACGGGCGGTACGGCCGAG
AAGCACGACGCCTTTGCCGAGCCGGACGGCTGCGGGGGTGTGCTCGACGAATTTTCCGGCAAGGTACTTGTCCAGCAGGA
GCCCGACGCTTCGTCGTTTCCGAACGGCGGTATCCGCAATACGTTCGAGGCACGCGGTTATTCGGCGTGGGACCCTACCT
CGCCGGCCTTCATCGTGGGCGGTACGCTCTGTATTCCGACCGTCTTCATTGCCTATACGGGCGAGGCGCTCGATTATAAA
GTGCCTCTGCTGCGGTCGATTTCGGCCGTGAACAAGGCTGCGACCGAGGTGTGCCGCTATTTCGACAAGGAGGTGAACCG
GGTGATTCAGTATTTGGGTTGGGAGCAGGAATATTTCCTGGTGGACGAAAGTCTTTGGGCCGTGCGTCCCGACCTGATGC
TGACGGGCCGTACGCTCATGGGGCATGAATCGGCCAAGAACCAGCAGTTGGAAGATCACTATTTCGGCGCGATCCCCACG
CGGGTCATCGCTTTCATGGCCGATCTCGAATACGAATGCCTGAAGCTGGGCATTCCGGTCAAGACCCGTCACAACGAGGT
GGCTCCCAATCAGTTCGAGCTGGCTCCGGTGTACGAGGAGTGCAACCTGGCCAACGACCACAACCAGTTGTTGATGACCA
TCATGGACAAGATTGCCCGCCGTCATAATTTCCGGGTGTTGCTGCATGAAAAACCTTTCAAGGGAATCAACGGTTCGGGC
AAACACAACAACTGGTCGCTGGGAACCGATACGGGCGTCAATCTGCTTAGTCCGGGTAAAACCGCATCGGAGAATTTGCA
GTTCATTACCTTCCTGGTGAATGTGATTTCGGCCGTGCACAAGCATAACGGCCTGCTGAAGGCGGCTATCATGAGCGCCA
CCAACTCCCACCGCCTGGGGGCCAACGAAGCGCCTCCGGCGATTATTTCGACCTTCCTCGGTACGCAGGTTTCGGCCGTG
CTGGATAAACTCGAGGCCAGCCGCAGCGATTCGGCGATCCGCTTCAATGCCAAGAACGTCTTCAAGATGAGCGGCATTTC
GCATATTCCGGCTTTGTTGCGGGACAATACCGACCGCAACCGCACTTCGGCTTTCGCGTTTACCGGCAACCGTTTCGAGT
TGCGTGCCGTCGGTTCTTCGGACAATTGCGCCGAGGCGATGATCGTGCTCAATACCGCAGTGGCGGACGAGTTTACGGCG
TTCCGCGAGCGCGTGGATGCGCGTATCGAGGCCGGAGTCAGGAAGGAAAAGGCGATTTACGAGGAGCTCAAGAGTATGAT
CCGCTCTTCGCGGGCGATCCGTTTCGACGGCAACGGCTATTCGGAGGAGTGGCGGGCCGAAGCGGCACGCCGGGGGCTCG
ATTGCGAAACCTGTGCGCCGCGTGTATTCGACCGCTACCTCGATCCTTCGTCGGTCGAGATGTTCGCCCGCATGGGCGTA
CTCTCGAAGGTGGAGCTCGAAGCCCGAACCGAAGTGAAGTGGGAAACCTATACCAAAAAGATTCAGATCGAAGGCCGCGT
GTTGGGCGACCTGACGATGAACCACATCGTGCCGATCGCTTCGCGTTACGAAGCTCTGCTGCTGGATAAGGTCTATAAGA
TTTCGCAAATCGGACAGGGGCTCGACGCTTCGGCCGATGTCGAACTCATCAAACGTATTCAGCAGCATACGGCTCTGATC
CAGCAACTGACCCACGATATGATCGAAGCCCGCAAGGTGGCCAACAAGATCGAGGATCAGCGGGAGAAGGCGCTCGCGTA
CCACGATACGGTGGCGGTCTATTTCGACCAGATCCGCAAACACGTGGATCGCCTGGAGGAGATCGTGGACGACCAGATGT
GGCCGCTGCCCAAGTACCGGGAGCTGCTGTTCCTGCGGTAGTTGCTTCGGCTTGCCGCTTCTGCGGGCGGGAACGATAAT
CGGGATAATCCGGCGGATTCGCCGGATTATTTTTTAACTTTGTATGCCTCGAAAACTTCGGAGCAGAATCAATGTAAGGA
TTTATGTATCGCAACCTGAGTGAATTTATCGCCCGCCTGGAGCGGGAAGGCGAATTGCAGCGCGTGAGCGTGCCGGTGGA
TCCGGTGTATGAGATCGCCGAGATTACCGACCGCATGTCCAAGCAGCCGGACGGCGGCAAGGCGCTGTTGTTCGAGCAGA
CGGGGACGCCGTTTCCCGTGCTGACCAATATGATGGGTTCCGACCGTCGGATGGCGATGGCGCTCGGCGTGGAGTCGCTC
GACGAACTGACGCGACGGCTCGATGATTTGTTGCAGCAGGCCGTCACGCCGAAAAATTCGCTCCTGGATAAATTGCGGAT
GCTGCCTTTGCTGGCCGAGATGTCGCGCTGGCTGCCGCGTACCTCGTCGTCGCGGGGCGAATGTCAGCAGGTCGTGCTGC
AGGGGGAGGAGGCGTCGCTCGATGCGCTGCCGGTGCTCAAGTGCTGGCCGTGCGACGGCGGACGCTTCGTGACGCTGCCG
CTGGTGCACACCCTCGATCCCGAAACGGGAATCCGCAACGTGGGTATGTACCGGCTGCAACTGTTCGATGCCCGCACGAC
GGGCATGCACTGGCACCTGCACAAGACCGGAGCCCGTCATTACGAAGGTTACAGGCGTGCCGGGCGGCGAATGCCCGTGT
CGGTAGCGTTGGGCGGCGATCCGGCTTATACGTATGCTGCTACGGCTCCGATGCCGGACAACATGGACGAATACCTGCTG
GCAGGGTTCCTGCGCCGGCGCCCGGTGAAACTGGTGAAATGTATCACCAACGATATTTATGTTCCGGCCGACTGCGATTT
CGTGATCGAAGGGTATGTCGATCCGTCGGAGCCGAAGACGGTGGAAGGGCCTTTCGGCGACCATACGGGTTTTTACTCGC
TGACCGATGAATATCCCCGCTTCCATGTGACGGCCGTCACGCGGCGGCGCGATGCCGTTTATCCTGCGACGCTGGTGGGC
ATTCCTCCGCAGGAGGACGCCTATATCGCCAAAGCCACCGAGAAAATTTTCCTGGCACCGATCCGGCTGGCCGTACAGCC
CGAAGTGAAAGAGCTGACGATGCCTGTTTCCGGTACGGCGCACAATTTGGCCGTGGTGTCGATCGACAGACGCTACCGGG
GGCAAGCCCATAAAGTAGCGCAGGGACTTTGGGGGGCTGGGCAGATGATGTTCAATAAATACCTCGTCATTATGGGCGAG
GATTGCGACGTGCATGATCCGGACCGGTTGGCCGCCTTGTTGCGCCGGGCCGAGTTTCCGCGCGATTTGATTGTAAGCGA
GGGAGTTTACGACGTACTCGACCATGCGACCGCGACGCCCGGGTTCGGCGGTAAACTGGCGTTCGACCTGACGGAGATCG
ATCCGTCCGCTTCGGCGGAGGCCGTTCGGCTTCCGGAGCGGTTCGAGCTGACGCCCGGTCTGGTCGAGGTCGCGGACGGA
CTTGCCGGGAAGTGGGGAGCCTTGCTGCTCTTTGCCGACGATGCGGTGGAACAGAAGCCGGATCTGACCGCTTTCCTTGC
CCGAAATCCGTGCCGGGGGATTCGCTATGTCTTTCTTTTCGACGGACACGCCCGGACGCTGCGCCCGGACGAGCTGCTGT
GGCTCGCTGCGGCCAATACCGATCCCCGGCGGGATGTGGAGTGCCGCGACGGTGTGCTGTGCGCGGATGCCCGGAGCAAG
CGGCCATGCATTGCGGGCAACCCTTCGCGTTTTCCCAATGTGGTGACTTCGCTGCCCGAGGTCGTTCGGAAGGTGGACGA
ACGTTGGGCGGAGTATGGTTTGGGTGAGCGGCTCGAATCGCCTTCTGACCGTTACCGGGCGTTGTTGTTGTCCGACAAAG
CTGCGTGGTAGAGGATGGCCGGATTTTTCCAGATGCGTGAGCGCCGGGCGCTCGTGGTGTTTCTCCTGCTGGCGGGAGTG
TTCGTTGCCGGGCTGCTTCTGGCCGAACGGCGGGAGAGCGCGGTATCCGCCGACCGGGTGGAGGCGGAGATGGAAGCGAC
GGTTGCGGCGGACTCCGTGAGGCTGTTCGAGTTCGATCCCAATACGGTGGAGTATGCCGATCTGCGGCGGCTGGGGCTCA
CCTCCCGCATGGCGGTCAGCCTGCTGAAGTACCGCGCAGCGGGCAAAGTGTTTCGGATCCCCGAGGATGTGGCTACCTGC
TACGGCATGACCGATTCAGTTTATTTCATTCTGGAACCCTATATTCGGATTGGGCGCGAGTATGCGCTGACACCTTCTCC
GCGTCGGGAATATCGGGAGTATCTCCCGCGGAAGCCGAGGAGGATCGTGCCCCGCGAACGATTCAGGATCGATACGGTGT
CCGCATCCTACCTCGCGTCGCTCGGTTTTTCCGTCCGTCAGGCCGAGGCTATTGTCCGTTATCGGGATCTTTACGAAGGT
CTTCGGGACGAAGCGGGTTTTCGGGCTTGCTATATGATCGCCGATTCGGTGGCCGATCTCTTGCTGCCTTATGTAATTTT
TCCGGAACCGGAGCCCGTTCGTTCCGGATTGATCGAACTCAACGGGGCCGATTCGGCGACCTTACGCTCGGTGGTCGGGA
TCGGTGAGAAGAGCGTCATGGCCATTATCCGATACAGGGAGCGGCTCGGCGGATTTTACAGCGTGGATCAGTTGGCCGAG
GTTCCGCAGGTCACGGAGTCCAATTTCGAGCGGATCGTGAAACAAATTTATTGCGATAGTTTCAAAATTCGAAAAATTGA
TATTAACTTTGCACCTCCGAGTACGCTCAAGGGGCATCCTTATTTGCCGCCCGCCGTATTCAGGAAGTTATTTAGTAAAA
GACAATTGAAAGGAGGTTGGAGTACCGTCGAAGAGTTGGTTGAAGAGCACATATTAACCCCGCGTGAGGCCGAGCGATTG
GCCCCGTATCTTCGGTTTACGGTACGAGAAGCCTCGAAAGACATACCGAACGGGGAGTCGGCGACGTCCGGATGGAGTCC
CGCCCCGATACAAGACACGATCCATTGGAAAATAGAGTAAAAAACAATAAAAAAAGCAACGAATTATGATTATCATGCCG
GTAAAAGAGGGCGAGAACATCGAGAAGGCCCTCAAGAAATTCAAACGTAAATACGAGCGTACGGGTGTCCTGAAGGAGCT
TCGCCGCCGCCAGTATTTCACCAAACCTTCGGTTGCGAAGCGTATCGCCATGCAGCATGCCATTTACGTAGAGAAGCTGC
ACCGCGACGAGGAATAGGAAGATTTTTCCATATCTTAATCCTGATAATAGACAAGAATTTTTTATCTTGTCTATTATTTT
TTTGTTGTTTTACAGCGGGTTGCTCTCTGTTTCTCCTGCAAAACTAAATTTTTTAGTTTGAAAACTATAAAAAATAGTTG
TATGTGAAATTTTTTTAGTTATCTTTGTTTCAGAAGATTTTTATGCAGGAGCCGGCAATGCGGAGCTGTGCTGCCGTTTG
TGCAGGTCCTGTTTCGTTCGACTTTAACCGACATCGACTATGGAAAAGCTGACACCCAGAGAAGAGGAGCTGATGCGTTG
TTTCTGGACGCGGGGCCCGTTGTTCGTGCGCGAACTGGTTGCGCTCTGGCCCGAACCGAAACCTCATTTCAATACGTTAT
CGACGATGGTGCGTGGCCTCGAGGCGAAAGGGTACGTCGGACACAAAGCCTATGGCGGCACCTACCAGTATTATCCGCTC
GTCAGCGAGGAGGAGTTCAGCCGCAAGACGCTGAAGGGCGTGGTGAGCAAGTATTTCGACAATTCCTACCTCGGGGTGGT
TTCGTCGCTCGTACGGGAGGAGAAAATCTCCGTGGACGATCTGCGCGACCTGATCCGGCAAATCGAAAGTCAAACCGAAA
AACGATAGTCCTATGCCGACCTTTCTGCTTTACAGTCTGAAGGCTGCGGGATGCCTGGCGGTTTTTTACCTGTTTTACAA
GTTGTTGTTGAGCCGCGATACGCTGCATCGGATGAACAGGGTGTTGTTGTGCGGAGTGTTGCTGCTGTCGTTTTTGCTGC
CTTTGTGCGTAATTACCGTCGAGAAGGAGTTGCCCGGGGTATCCACCGCTGGGATCGACGTGATTCCGGAAAGTTATTTC
CGGCGGGACATGGTATTCGAAAACCGAATCCCCGACGATACCCGGGACCTGATGATAATAGAGGAGCCGGAGCCTGCTCC
CGAACCGTTCGACTGGGGCTTTTTGCTCGGAATCATCTATTTTGCAGGGATGTTTGCGACGTTGGGATGGACCGTATGCA
ACATCGTGCGGGTTGTGCGAATGACGCGCCGCGGCCGGCGCATACCGCTCGGAAACGGGAGCGTATTGGTGTTGTCGAAC
CGGATTCGAGCTCCGTTCAGTTGGATGAAATACGTGGTGATGTCCGAGGAGGATTATGCCTGCGGCGGAGGAACGATCCT
CGTGCATGAACAGGCGCATCAGCGGTTGGGCCATTCGTGGGACCTGCTGCTGGTCGATTTGCTGGGGTGTTTGCAGTGGT
TCAACCCCGCGATGTGGCTGTTGCGTGTGGAACTGCGTGCCGTGCACGAGTACGAGGCCGACGAGCAGGTGCTCCGCTGC
GGGGTCGATGCGAAAGATTATCAGATGCTGTTGATAAAAAAGGCCGTTGGCGGGAGGTGGTACTCAATTGCCAACAGCCT
TAATCATAGTAACCTTAAAAACCGAATTACCATGATGTTGCGTAAACGATCATCGAGGTGGGCCAGGGCCAAGGCGCTCT
ATGTCCTGCCGCTTGCGTGCCTGGCGCTCGGCACTTTCGCACAGACCTCCTATGTCCTTCCGGAGGACAAAACTACGAAA
AATTCCGGAAACGGTGAAATGCCTCTTCCTGCTGGTGCGGACGGCCGTATGGTCGGTACACCGGAAGGGGGAATGCCACC
GGTCGAAGGCTCCATGGCCGAATTGCTGGCTAATCTCGAGCGTACCGCTCTTGAAAAGCAAACGGCAGAATCGGGGGCGC
ACACCTTTACCGGACGCGTATTTGGCCGGGACGATAAGCCTTGGGCCGGTTATGAGTTTATTTGCAGCGGCGGCCGGCGG
GTTGTGACCGACGCGGAGGGCCGCTTTACGATCGTTACGGAGAAGCCGATCGTTTGTTACCTTGTTGGAGGGGATACGGA
TCAGAAAGTAAAATCAGTCGGTAGCCGCTTCGGAATTCCGATGGAAACGGACATTGCCTTGGAATTTCATTTGAAAGAGT
CGCTTGCTCTGACCCACCTGCCCGTATCCGATGAACCGGTAGTGTATGCGGTTTATGGCGATCCGGCAGATTTCCGCTTC
GATCCGAAACATCCGCCTCTGATAATGGACGGGATCGACGAATTGTCGGCTGAAACGCTGGATACTTATTTGGGGCTGCC
GGAACAGAAGATGATTGGTGCCTGGATGGTCAAAGGGCCGGAGGCACTGAAGGGATACGGTACGCGGGCGGCGAACGGAG
TGTTGTCAATCAGGGTTCAGACCTATCCTTATACGGAGTCTTGGAGTCCGGCCGATCCATCGCTGTGGGATCCGGAGGAT
TTGGAGCTTTATCTGGTGTGGGAAGGGGATGAGTTGCCAGAACAGTTTGTCGCCCGCCGCGATGCGTACATGAAAGAGGA
GTTTGCCAAGTTGCTGACTGCTGATGCGGGGAAACTCGAACGACTCGGGTATAAATCGGTCGATGGTGCGGAAGAGTGGG
TGACTGTCGAGGTGAGCGATGGGGCTGCCCTCATTCCTTTCTGGATTGATCTGTCGGACGAGGGCTTGTATCTGCTTGAC
GGTGAGGAGATCGATTACAGACAGTTGGGCGCGATGTCCCCTTCGAGTATCGCCACGGCGACCCAAATGACCTCCGGCGA
GGCACGCAGACGCTACGGCGATCGGGGTCGTTACGGTGCGATCGTCTATACGAGTCGTCCGGAGTCGGAACGTGTGACAA
TCGAAGAGAAACAGAAGCCTTCCGATTTGTATCACTATATTACGGGCGATTTCGAACCGACGGGTGTGCCCGATACTTAC
CGGGTGCGGCGGATCGAGTTGAGCAATTCGATGCCGTTCGAATTCCGGCCGTTGGTACTATGGAATGGCAAGGTGTCGAA
TATCTTCCTTTTCAGGACTCCCGGTATCGTTCGCGATATAGAAACCGTTCGGATCGTAACCGAGCCGGACGAAGCGACGG
TCGCCAGATACGGCGTATCGGCCCGGAACGGGGTGATCGAGGTCGTTTCCAAAACGGCTTCACGCGAGGATGATTTCGAG
GTGACCGTTTATGATAAATACAACAATCCGATGCGTTATCTGAAGGGTAGTTTCCGATCGGTAGATGGTAAAAATACCTA
TAAGGTGAGCGGATTGAAATTGCGGAACGTGCAGGGAGTACGTCCCGGAATGCTGCCGTTGGTAGCTGTGGACGGGCGTG
TGGGTTATATCACCGATCTGGAGAAGATTCCTGCCCGCAAGATCGAAACCATACAGATTTTCTCCTGGGAGGATGTATTC
CGTAACCCGGCATTAGTCGAGCGTTACGGGGATGCCGCCCGTGTCGGAGCGATTCTTGTGACGACTCGCGATGCTGCGAA
ACAGGCCGAAAAAGAGGCCCGGAAGTCCGGTGCGGGTGAATCTGTCGTCGCATCCGTAGCGGAGGGACCGTCGTCCGGTA
CGGTTCAGACCGGTAATACTTCGGTGGACGGGCAGGTCAAGGTGCGGATTTCCGAAGTTGCTGCACCGAACGATTCGCTC
GTGGTTTCCGGTCGCGATTTGAGTTCGATGCTCTTCCTGCTCGATGGCAGAAAGGTCGCAGCTGCCGAGGTAAAGGCTTT
GAATGAAGCGGAGATCGAATCGATGTCGGTCTTGAAGGACGAATGGGCTGTCGGACGTTACGGCGAGGCGGCGGCGGATG
GCGTGGTTTATGTGACGACGACCGCAGGCGCCCGGCAGTTCGACCGTCTGGAGTGTAGTTTCGAGCGTGGGAACTCTTTC
CAGGAAGGTCCCGGTCTTTATCGGATCGAGGATACGGGAAACGGATTTGCGATCCGTCCGCTCAATGGAGCCCGACCGCT
TGTGTTGATTAACGGCCGGCAGGTTGATGATGACTATTTGAAGTCGATCGATGCGGGGAAGGTTCTGTGGGTTCGGATTC
TGCAACCCGGGTTCGAATTGCTGGACCGTTATGGCGAGCGGGCGCGGGACGGTGTGATCGAGTTTACGACGAATGAATCC
GGAGAACGTACGACTTTGGCGGTTTATTCGTCGAATGCGTCGGGCAAAACGCCTAATAAGATGACAGTCGTCAGGGAGCC
TTCCGGCGCCTCCTCGGGGCGCACTTCTGTGTCAAAGTCGATTTCCGTGTCTAAATCGATTGCCATGTCGGCGCAGCCTT
TGGAGGAAACCGTTACGTTGACCTATACGACCGGAGCGGATTCGGATTCGGTTTCAGTTGTTGATAACGGTCGTTCTCTG
AAGCAGGTCGGTTTAATAGTATTGGATGGCGAGGAAATTTCTGCCGATCGCCTTTCGCAACTGGATCCCTCCCGAATTGA
CGCGATGACGGTATTGAAAGGAGAGCAGGCGGTCGAACGTTATGGCGAGAAGGGAACGGAAGGGGTGATCGAGATCACGA
CGAAAAAGTCGGAGGAACGAAAGTTCAAACGCATCGGTTGCGCATTTATAAATGGAAGTTCTTATAAGATCGGGCCGGGA
CTTTGGCGGATCAAAGATACGGGATTTGGGTTTTCCATTAGCCCTCAAGACGGTACGCGTCCATTGGTGATGGTTGACGG
GGAATTGGTCGATCTCTCTTACTTGGATGACATTGATGCCGATGCTGTGGCGACTGTCCAAATTGTTCAACCGAGTGCGG
AGTTGGTTGAACAATACGGAGAGCAGGGGTATGACGGTATGATCCGGTTCGTAACAAAGGAAGGCCGGAAGAAGACGAAA
AAAATCGAAGCGCAGCGCCGTAAAGCGGCACACGCTGACAATGAATAGAAAAACTCCTATCAATAAGCGTTAATATCCTG
AAAGGGAAACATCCTGCAGTAATAACGTCTGCAGGATGTTTTTTTATAAAAATAGGAGCGTCCGTTCAAGGGGACGCTCC
TATTTTTATCTCTGGTCGTGGCGGACGGAGTCTTTTCATGCCATACGAAAAGAACATTCGTTCGGAGGGTGAATCCTTTA
GTGAATCCGTCCTTCTTTGGCCTCGATGCACTCGGTTGCGTGAGGCACTTTCATCAGCCGCTCCTTGGGGATCAGCTTGC
CGGTGGTTTTGCAGATGCCGTATGTCTTGTTCTCGATGCGTACGAGTGCCATTTCGAGGTTGCGGATGAATTTCATTTGA
TGGGCTGCCAAGCGGCCGCTCTCCTCTTTGGAGAGCGTAGTGGCTCCCTCCTCCAGCACCTTGAACGTCGGCGAGGTATC
CTCCGTATCGTTCGATGCGGTGTGGGTTATCGTGGCGCGCAGGAGTTCGTAATCCGCACGTGCTGTTTCCAGTTTTTTGA
GAATGAGCTGTTTGAACTCTTCCAATTCGGCGTCACTGTATCGGGTTTTTTCTGCTTCTGCCATAGTTTCAATATTTTAT
TTGTAATAATGTTATACTAAATTAAACAATATTCCCGTTACTTCCAAATTTTTTGCCGGAAACGTGCAGGTTCTCCTTTT
TTGGTCAAATTTTGGTCACCGCGATACGGACCGGTTGCTCATCTACCTCCGACTCCACGACGAATTCGCCGCTGGGAGAA
GGCACTCCTTCGATTTCGACAGCCAGCGTTTGCGAGGCGATGTAGTCGGCGAAGGATTTGAGCGCGGGAAGGACGAACTC
CTGCTGTTCGATCTCCACACGGATTTTGTCCGTCACCTCGAAGCCCGAATCCTTGCGGATGTTCTGGATACGGTTGATCA
ACTCGCGGGCGATACCTTCGGCACGCAGGTCGTCGGTGATCGTGATATCGAGGGCTACGGTCAGCTTGCCCTCCGTAGCT
ACGAGCCAGCCCGGCATATCTTCCGAGGTGATTTCGAAATCGGCAGGGGTGACGGTGATTTTTTCGCCGTCCACGTCCAG
CAGGGTTTCCGCCGATGCTTCGATCGCGGCTATCTGATCCTGTGAGAACCCGGCTACGAGAGCTGCGATCTGCTTCATCT
GTTTGCCGTATTTGGGACCGAGGGTCTTGAAGTTGGGCTTGATGCGCTTGGTGATGAGTCCCGTCGTATTTTCGATCAGT
TCTATTTCCTTGACATTCACTTCGCTCATAATGAGCCCCTTGACGGCTTCGATGCGGCGTGCGGTGTCGGCGTCGAGGAC
CGGAATGAGTATCTTCGTGAGCGGCTGGCGGACTTTGATGTTCACCTTGCGGCGCAGGGCCAGTACCATCGACGAAACCT
GTTGGGCCATAGACATCATCTGCTCCAATTCACCGTCGATGAGCGAGGAGTCGCAGACGGGGAAGGTCGAAAGATGTACC
GACTCGTCCGTGTGGCGACCGCTTACGGCGTTCAGATCGCGGAAGATACGGTCGGAGATGAACGGCGCGAACGGTGCGGA
GAGCATCGAAACGGTTTCCAGACAGGTGTAGAGCGTCTGGTAGGCCGCCAGTTTGTCGCGTGTCAGACCGCCGCCCCAGA
ACCGCTTGCGGTTGAGGCGCACGTACCAGTTCGACAGGTTTTCGCATACGAATTCCTGGATCATACGGGCCGCCGGCGTC
GGATCGTAATTCTCGAGCGATTCGGTGACGTTCCGGACCAGCGTATTGAGCAGGGAGATGATCCAGCGGTCGATCTCCGG
GCGTTCGCTCATCGGAACTTCCGGCTCCTGTCCCGTAAAACCGTCCACATTGGCGTAGAGGGCGAAGAACGAGTAGGTAT
TGTAGAGCGTGCCGAAGAACTTGCGGCGCACTTCGTCCACGCCGTCCCGGTCGAACTTGAGGTTGTCCCAGGGCTGCGAG
TTGGAGATCATGTACCAACGCGTCGCGTCGGCGCCGTAGGTCGAAAGTATTTCGAAGGGATCCACGGCATTACCTAGGCG
CTTGGACATTTTGTTGCCGTTCTTGTCGAGCACCAGGCCGTTCGAAATGATGTTCTTGAAGGCCACCGAGTCGAAGAGCA
TCGTGGCGATGGCATGCAGCGTGAAGAACCATCCGCGCGTCTGATCGACGCCTTCGGCGATGAAATCGGCCGGATAGACG
CTCTTGAAGTAGTCGCCGCCGTGCTCGAAGGGGTAGTGTAGCTGGGCATAAGGCATGGCGCCCGAGTCGAACCACACGTC
GATCAGATCCGGTTCGCGCCGCATCGGTTCGCCTTTGGACGAAACCAGCACGATATTGTCCACGTAAGGACGGTGCAGGT
CGATCCGGTCGGTCGAGTAGTTCTCTTTGGAGAGGTCGCCCGGCTTGAAGTTCTTGTAGGGATTCTCCTTCATCAGACTT
GCCGCGACGGATTTTTCGATTTCGGCGACGAGCTCTTCGACCGAGCCGATGCACTTCATTTCCGAGTAATCCTCCGTAGC
CCAGATCGGCAGCGGCGTGCCCCAGAAGCGCGAGCGCGAGAGGTTCCAGTCCACCAGACCTTCGAGCCACTTGCCGAAGC
GTCCCGTTCCGGTCGATTCCGGCTTCCAGCGGATCGTCTTGTTGAGTTCGATCATCCGGTCGCGCAGCGCCGTAGTTCGG
ATGAACCAGGAGTCGAGCGGGTAGTAGAGCACCGGTTTGTCCGTACGCCAGCAGTGGGGGTAGGAGTGGGTGTGCTTTTC
GATCTTGAAAACCTTGTTCTCGGCCTTGAGCATCACTGAGAGATCGACGTCGAGCGTCGGCGCGTCGGCGGCGAGCGAAT
CGTCGTAGGCGTTTTTCACGTAACGGCCCGCCCATTGGGAATAGGCCGCTGTATCGACGTTGTCGCGTATGAAGGTCGGG
TCGAGCTCTTCGAGCAGGAAGAACCGTCCCTTGCGATCGACCATCGGCTGATTCTTGCCCGCCTTATCGACCATAAACAG
CGGGGCGATGCCTGCGGCGCGGGCCACGCGGTCGTCGTCCGCACCGAACGTCGGGGCGATATGCACGATACCCGTACCGT
CGGAGGTGGTCACGTAGTCGCCCAGGATGACGCGGAACGCATCGCCCGCAGGCTTCACCCAGGGGATGAGCTGTTCGTAG
CGGATGCCTTCGAAGTCCGGACCCTTGTAGGTGACCGGAGAGATTTCGAACTTGCCCTCCATCTTGGGGGTAAAATACGA
CCCCAGCAGTTCTTTGGCCAGGATGACAGTCTGGGGGGCATCCGTATAGGGATTGCGGCATTTGACGCGCACGTATTCGA
TTTCGGGGCCTACGGCCAGCGCGGTATTCGACGGCAGTGTCCAGGGCGTGGTGGTCCAAGCCAGGAAGTAGAGATCGCCT
TCGGCTCCGTCGAAGAGTTTTTCGCTCCGCTCGTCGCGGATGATTTTGAACTGCGCCGTGCAGGTGGTATCCTTCACGTC
GCGGTAGCAGCCCGGCTGGTTCAGCTCGTGGGTCGAAAGTCCCGTGCCGGCGGCCGGCGAGTAGGGCTGGATGGTGTAAC
CTTTGTAGAGTAGCCCCTTGTCGAAGAGCTGTTTCAGAAGCCACCAGAGGGTTTCGATGTATTTGTTGTCGTAAGTGATG
TAGGGGTCGTCCATATTGACCCAATAACCCATTTTGCGCGTGAGTTCTTCCCACAGGCCCGTGTACTCCATCACCGCCTC
GCGGCAGGCGCGGTTGTACTCCTCTATGGAGATTGTGCGCCCGATGTCCTCCTTGGTGATGCCGAGTTTCTTTTCGACGC
CTAACTCTACAGGCAGTCCGTGCGTGTCCCATCCGGCCTTGCGGTGAACGAGGTAACCTTGCTGCGTCTTGTAACGGCAG
AAGATATCCTTGATCGTGCGGGCCATGACGTGATGGATGCCCGGCGTGCCGTTGGCTGAGGGAGGTCCTTCGTAAAAGAC
GAAGGTGGGATGACCCTCGCGGGTGGAGATGCTTTTGTGGAACGTGTCCTGTGCGTCCCACTCTTTCAGTACGTCGGCGG
CCAACCCCGGCAGATCGAGGCCTTTATATTCTTTGAACTTCATATCCTGTTGTTTTCAATCGTCGTTTTCATGGGCTGGC
AGAATCCGATCCGGCCCGATTCCGCCGGACAGCCCCGAATGCGGAGCTGTTACCTGTCTTTGTCGTATTCGGCAGCGCCG
GAATTCGCTGTGTGCCGCCTGTTTCGTGCGGGAAGCCGGCGGCGGATTTTACCAACATGCAAAGTTATGAAAAAATGCGA
ATAAATAGATCTCGGATAGCAGTTTTTTGTATGCAGACAACGGGTTGTGGCGGAAGCTGTTGCAGGATTCCGAGAGCGAT
TTTCCGAAGCGGCGGATTTATTCGTCGGTTGCGGTGCGGATAACGCGGGCCGGATTGCCTGCAGCGACCGAATTGTCGGG
AATGTCGTGCGTGACCACGCTGCCGGCGCCGATGACGCAGCGGCAGCCTATCTTGACGCCGGGACAGACGATCACGCCGC
CGCCCAGCCAGCAGTCGTCGCCGATCTCGATGCCCGCTCCTTTTTCTTTGCCCGTAGCCCGTTCCGTGGCGTCCATCGGA
TGCACGGCCGTCAGAAGCTGTACGCCGGGACCTATCAGACAGCGTTGTCCCAGGCGAATCGGCCCGAGGTCGAGAAAGAC
GCAGTTGAAATTGACGTAGGACCCTTTGCCGATGGAGATGTTGTAACCGTAATCGCAGTAGAAAGGGGCGCGGATCATGG
CTTCGACCCCCGGACAGAGTTCCCGGAGCGTCGCCAGATAGGTCGCGTCCTTGTCTTTGAGTGTGACGTTGAGCCGATGG
GTGAGGTGGCGGGCCCTGGTGCGGTCCTGTTCGAGTTCCGCGTCGTTGGGATGAAACCACTCTCCGGCCAGCATTTTCTC
CTTTTCGGTCATGGGAATCGGCTTTTAATCGAAGCTCTGCATCTCGATCAGCTTGGCGTAGATGCCGTTTTTAGCCATCA
ACTCCGGGTGAGTGCCTTGCTCGGCGATCCGACCCCGTTCGATGACGATGATTTTGTCGGCGTTGTGGATGGTCGAAAGG
CGGTGGGCGATTACGATCGAAGTGCGGCCTTGCAACAGGGAGTTAAGTGCGTCCTGGACGAGCTTTTCGCTTTCGGTGTC
GAGGGCCGAAGTCGCTTCGTCCAGAATCAGGATTTCGGGGTTCTTGAGTACGGCTCGGGCGATGCTCAGGCGCTGGCGCT
GACCGCCCGATAGTTTGGCGCCCCGGTCGCCGATGTTGGTGTCGTAGCCCGACGGACACTCCATGATGAAGTCGTGGGCG
TTGGCGATTTTGGCCGCAGCGACGATCTCTTCGTGCGTCGCTCCCCGGCGTCCCATGGCGATGTTGTTTTCGATGGTGTC
GTTGAACAGCACGGTATCTTGCGCAACGATGCTCATGTGGGCACGCAGGCTCTCCTGCGTGTAGTCACGGATCGAAACCC
CGTCGATCAGGATGTCGCCGCCCGTAGTGTCGTAGAAGCGGGGGATCAGTTCGCTGAGGGTGGATTTGCCGCCGCCCGAA
GGACCGACCAGAGCCACGGTTTCTCCCCGACGGATGTCGAACGAGATGCCGTCGATCACCTCCCGGCTGCCGTCGTAGGA
GAAGTGTACATTGCGGAATTCGATCTTCTCGTGCAGGCCGTCCAACGTCTTGGCGTCGGGTTTGTCCTGGATTTCCGGTT
CGGAATCGAGCACGTCGAAGATGCGTTCACCCGCAGCGATACCCTGGTTGATATTGGCGAACTGGTCGATGAACGAGCGC
ACGGGGCGGGTGATTTGCGAGAATACGGCGATGAAGCCGACGAATCCGCCGGCCGAAAGCGATCCGTTCATGACGAGCGA
ACCGCCGAAAACGATCAGTACCGCGACGGCCGTCAGGCCGAGAAATTCGCTCATCGGCGAAGCCAGTTGCTGACGGCGGG
CCATCGAGAGCATCAGGCGCGAAAATTCGGCGTTGAACTCGGAGAATTTGCGGCGGATATAGTCGGTGGCGTTGTAACTT
TTGATGACCTTGATGCCTGAAAGCGATTCGTCGAGCACGCTTACCATGTCGCCCATGCGTTCCTGCCCTTTGAGGGCCGG
GTGGCGCAGTTTTTTGACGATCCGTCCGATAATGAGCGCCACTACGGGCAGGAACAGGATGGCGAACAGGGACAACTGCC
ACGATACGAGGAGCATGTAGATCACGTAACCGATAATAAGCAGCGGATCGCGGAAGGTGACTTGCAGCGTGTTGGTGATG
CAGTATTGAACCACCATGACATCCTGCGTGATGCGCGACATGAGATCGCCCTTGCGCTGATCGCTGAAATATCCGGCGTT
CATCCCCATTATTTTGTTGAACAGATCGTTGCGCATGCGTTGCAGCGATCTGACGCGCATGTTTTCGACCGTCCAGGCGC
TCATGTAGCGGAAGAAATTGCTCAACAGGTTCATTACGATCGTACCGCAGGCGAGCAGGAGAAGCATTTTCGACATCGTG
AAATCCGTCCCGAACAGTTGCGTATAGACGTAGCTCAACATCTGCGAGGCGTCGATATCCGAGAACGAGAGCCCGTGCAC
GGGAAAGTCGTAAACGGGTTGGAAGACATAGGAGTTCTTGTCGTCGAACAACGTGTCCATGATCGGGAGGATCATGGCGT
AGGTGAGCGTGTTGAACAGGGCGTACAGCAGCGCGTAAAAGAAGTAGGGAACGGCGTATTTCGAGATCGGGCTGACGAAT
CCCAGCAGGCGCATGTATGTTTTGAACATAGATTCCGGATCGGTTATTGTTTCGGGGTAAAGTAGGGGCAAATATAGCAA
ATTAATCAGGATGTGCAATCCGGCGATCCGATTTTAGGAAAAGAATGTTATTTTTGTAACAGGTTGGAATCACAAAAAGG
AACAAATAGATTATGGAAAATTTCAAACAGATCGATCCCGCTGAAATTACCGATAATTTTATCCGGGCCATCGGCCGGGA
GTGGATGCTCATCACGGCCGGGAACGGAGAAAGTTGCAATGCGATGACCGCCAGTTGGGGTATGATCGGCTTCATCTGGG
GACGTCCTGTGGCACAGTTCGTGATACGTCCGCAGCGTTATACGCGGGAATTCGTCGATCGCGAGGAGCGGGTGACCCTC
TCGTTTTTCTCACCTGAGTACCATGCGGCTCTCGAATATTGCGGCAGTCGTACCGGCCGTACGGAGGATAAGATCCGCAA
TGCCGGACTGACGGTCGCCTGTACGGACGACGGAGTGCCTGCGCCGGCCGAAGCACGCCTGATCCTGCAATGCCGCAAGC
TCTATGTCGGAAAGATCCGGCCCGAAGAGTTCGTCGATCGCAGGTGCGATACGAAATGGTATCCCCAGCACGATTATCAC
GAGGTCTATATCGCGGAGATCGAGCGAGCTTATGTGCGGAAGTAAGTTAAAGAGATAGGGGCAGGAGGTGAGTGGAGGAA
TGCCGTTCCGAGTTCGGACGGCCGTGTGACCGGATAGTTTTTAAGAAAGTCCCGGGATATTTCGTCGTGTTTCGGGGTTT
TTTATGCTATTATATGGCTTACTCTCCATTGCCCGGAACATATCCGGTATCTTCCAGCAGGTGCGCCCTGTCGTTGGCTG
CGGCTACGGCCAGTTGGTCGCAGCGGTTGTTTTCGACCGTATCGGCATGACCCTTGACCCAGACGAAACGGACGTTGTGA
CGGCGGTAGGAGCGCAGGAAGCGAGTCCAGAGATCGGGGTTCTTCTTGCCGGCGAACCCTTTCTTCTCCCAGCCGAATAC
CCAGCGTTTCTCCACGGCATCGACCACGTATTTCGAATCGGAGTAGATCGTCACGTCGCTGCCCTCGAACTTCAGCATTT
CGAGGGCTACGCAGACGGCCAGCAGCTCCATGCGGTTGTTGGTCGTCAGGCGGTAACCCTGCGACACCTCCTTGCGGAAC
CGTCCCGATATCAGGACCGCTCCGTAACCACCCGGACCGGGATTGCCCAGGGCCGAGCCGTCGGTATAGATGGTGATTTC
CGGCATAGTCGGGTATAAACTCCTCTCTCTGCTGTTGTAAGCCGGAGAGAGGAGTTGAATGTTTCGTGATGAGTTATTTC
AAGGTGGCCAGTTGTTCCCGAAGCGCGGCGATCTTGGCTTCGGCGTCGGCCTGTTTGGCCCGTTCGTTGGCCACGACTTT
CTCGGGAGCCGACGAAACGAACCTTTCGTTCGAGAGCTTCTTTTGCACGCTGGCGAGGAATCCTTCGAGGTATTCCAGTT
CGCCTGCGAGTTTTTTGCGTTCGGCCTCGATGTCGATCATGCCTTCCATCGGTACGAAGTATTGCGTGGTCTTGACGAGG
AATCCGACGGCCGAAGGATCTTTCTCCCGGGTGGTTTCGATCTGCGAGAGGTTGCCCATTTTCTGCAGGACGGGAGCGTA
TTCCGCCGGGTAGTTCTCGTCGGCGATCACCCGGAGCGTCAGGGGGTCTTTCTGCGGAATGTTTTTCTGCTTGCGGACGT
TGCGGACGGCCGTTACGACCTCTTTCGTCAGTTCGAACCGGCCCAGCAGCGCCTCGTCTATCTCCCGTGCTTCGGGCATG
CGCTGGACCATGATCGACTCGCCTGCCTTGCGGGGTGCCAGGTCCTGCCAGATCTCTTCGGTGACGAACGGCATGAAGGG
GTGCAGCAGACGCAGCAGGTCGTCGAAGAAACCGCACGTGGCTTCCAGCGTCGGCCGGTCGATCGGGCATTGGTAGGCCG
GTTTGATCATTTCGAGGTACCAGCCGCTGAAGTCGTCCCAGAAGAGTTTATACAGATTCATGAAGGCTTCCGAGATACGG
TAGGAGGCGAAGTCCGATTCGACCTGACGCAGCGTCTTGGCGAGCGTTTGCCGGAACCATTCGATCGCCAGACGGTTGTT
TTCGCCTTGCGCGAGGGCCGGATCGACCGTCCAGCCGTTGACCAGCCGGTAGGCGTTCCATATCTTGTTGCCGAAATTGC
GTCCCTGTTCGCAGAGCGCCTCGTCGAACATCACGTCGTTGCCCGCCGAGGACGAGAGCAGCATCGCCACGCGCATGCCG
TCGGCGCCGAACTGGGCGATCAGGTCGAGCGGATCGGGCGAGTTGCCGAGCTGTTTGGACATCTTGCGGCCGATTTTATC
GCGCACGATCCCCGTGAAATAGACGTGACCGAAAGGCTTCTCACCCCGGTATTCGTAACCGGCCATGATCATGCGGGCCA
CCCAGAAGAAGATGATGTCGGGACCGGTTACCAGATCGTTGGTCGGATAGTAGTATTCGATGTCTTTGTTATTCGGGCGG
CGGATGCCGTCGAATACCGAGATGGGCCACAGCCACGACGAGAACCAGGTGTCGAGCACGTCCTCGTCCTGCCGCAGATC
GGCGAGCGTCAGCGAGGCGTCGCCGCTCTTGGCCCGGGCTTTCTCCAGTGCCTCGTCTGCGTTGAGGGCCACTACGTAGC
CGCCTTGGGGCAGATACCAGGCCGGAATGCGCTGGCCCCACCAGAGCTGGCGCGAGATGCACCAGTCCTTGATATTCTCC
ATCCAGTGACGGTAGGTGTTCTTGTATTTTTCGGGAACGAGCTTGATTTCGTCCTCCAGAACGGCCCGCGTCGCCGGTCC
GGCGAGCTTCTCCATCGAGAGGAACCACTGCATCGAGAGCTTGGGTTCGATCGCTACGCCGGTACGTTCGGAATAACCCA
CGTTATTGGTGTAGTCTTCGGTTTTCTCCAGCAGGCCGACCGCGTCGAGATCCTTTTCGATCTGTTTGCGCAGGGCGAAG
CGCTCCATACCGGCATAAAGCCCTACCTTGTCGTTGATCGTGCCGTCGTCGTTGAAGATGTCTATCGATTCGAGCCCGTA
TTTTTCACCGAGCATATAGTCGTTCACGTCGTGCGCCGGAGTAACCTTCAGGGCACCCGTGCCGAAAGCGATGTCCACGT
ACGTATCGCGGATCACGGGCACCGACCGGCCCACCAGCGGGACGATGACCCGGGCGTCTTTGGGCAGCCAGGCGTAGCGT
TCGTCGTCGGGATTGACGCAGAGGGCCGTATCGCCGAGGATCGTTTCGGGCCGTGTCGTGGCGACGATGATCGTGCGGTC
GGTGCCTTCGACCCGGTAGCGCAGGTAGTAGAGTTTGCCGTGCGACTCTTTGAATACCACCTCTTCGTCCGAAAGGGCGG
TCTGGGCCGACGGGTCCCAATTGACCATGCGTACGCCCCGGTAAATCAACCCCTTTTCGTAGAGGTCGCAGAAGACCCGC
AGGACGCTTTCGGTACGAGCTTCGTCCATCGTGAAGCAGGTGCGTTCCCAGTCGCACGAGGCGCCCAGCTTGCGCAGTTG
TTGCAGGATCACGCCGCCGTATTTCTCTTTCCAGTCCCAGGCATGACGCAGGAACTCTTCGCGCGAGAGCGACGATTTCT
CGATCCCCTCGGCCTTGAGCTTGGCCACCACCTTGGCTTCCGTGGCGATCGAGGCGTGGTCGGTGCCCGGAACCCAGCAG
GCGTTCTTGCCCTGCATGCGGGCGCGGCGCACCAGTACGTCCTGCAACGTGTTGTTGAGCATATGTCCCATGTGGAGCAT
ACCCGTGACGTTGGGTGGCGGGATGACGATCGTATAGGGTTCCCGTTCATCGGGTTCGGAATGGAAAAGGCGGTGCTCCA
TCCAGTAGTCGTACCATTTGGATTCGATCTGCTGCGGGGCGTATTTGTCGGCGATTTGCATCATATTATGTGGGATATTT
ATAATTTGTACAGGATTTGCAAAGTTATGAACATTCTGTTAATATGAAATAAAATTAGGAGGAAAATCGTTATCTTTGCA
AAATCTGTAAATTTTTTAAGAAATAGGTGCCCGCTGTACTTAAAAACTTCCCCGATTGAGGAAAGGAGAAACTGTAGGGA
GGCGGGAGAAACGGAATTTTCCGAAAGGAAATCCGTTCGACGTACGGGGCTGCACCTGTTTTCGGTAAAAGAGAAAAATA
TGAGTAAGAAGGATAAAATAAAAAACATCGACATGGACGATCTGAAGGCACTGCCCGATGTCCTGGACGGACGCCATCAC
GTCATTCCCATCGTAACGGGCGGGGACGAGGTGTTGGAAGAGGTCAACGTGCCCGAAATATTGCCGATATTGACCTTGCG
CAGTTCGGTGCTGTTTCCCGGAGCGATCACGCCGATTACGGTCGGCCGAGAGAAGAGCATCCGGCTGGTGCGCGAAGTGA
ACGAGCGCAACGGATTGCTGGGGGCCGTGCTGCAACGCGAAAGCGAAGTCGAAGACCCGGCGCCGGACGATATGTATAAG
GTCGGCACTGCGGCCCGTATTATCAAGATTCTGGAGATGCCCAACGGTAACCTGACGGTGATTCTGAACGGACTGGAGAA
AATCGAGGTGAAGGAGTATGTCTCCACGGAACCTTATTTCCAGGCCAGCGTGACGCCGTTGCGCGACTCTTCTCCCGATG
TAAAGAGCCTGGAGTTCGAGGCTCTCGTGGATTCGATCCGCGACATTGCGCTGGGTATCATCGCTATTTCGCCGGACATG
CCCAAGGAGGCGGCGTTCGCCATCAAGAATATCGACTCCAAGCGGGGAATCATCAACTTCATCTGTTCGAACCTCGAGCT
TTCGGACGAAGACCGCCAGTCGCTGCTGGAGTCTCCCGGTCTGCTGGCCCGTGCCCGCAAGTTGTTGGAGATTCTGGTGC
GCGAGCAGCAGCTCGTCGAGCTGAAGAACGAGATCCAGAGCCGTGTCAAGCAGGAGATCGACAAGCAGCAGCGCGATTAC
TACCTGCAGCAGCAGATGCGCACGATTCAGGACGAGCTGGGCGAAGGTGCCGACAGCGAGCTGGAGGGATTGCGCGAGAA
GGCGTCCAAGAAGAACTGGCCCAAGGAGGTGGCCGAACTTTTCGAGAAGGAGATCACCAAGCTCGAACGGCTCAATCCCG
CCGTGGCCGAATATTCGGTGCAAGTTACCTATCTGCAACTGATGCTCGAGCTGCCCTGGAACGATGTGACGCAGGATAAT
CTCGATCTGAAATGCGCACGCGAGCAGCTCGACCACGACCATTTCGGGCTGGACGAAGTGAAAGAGCGTCTGTTGGAGCA
TTTGGCCGTCATCAAGCTGAAAGGCGACTTGAAATCCCCGATCCTCTGTCTGTACGGCCCTCCGGGCGTAGGCAAGACCT
CGCTGGGCAAGTCCGTGGCGGCGGCGCTGGGACGTAAGTTCGGCCGTATTTCGCTGGGCGGTCTGCACGACGAGGCCGAG
ATACGCGGTCACCGCCGCACCTACATCGGGGCGATGCCGGGCCGGATCATCCAGACCATCAAACGCTGCGGGTCGTCCAA
TCCGGTCATCATCCTCGACGAGGTGGACAAGGTGACCGTAAGCAATCACGGCGACCCGTCGAGTGCGCTGCTCGAAGTGC
TCGATCCTGAACAGAATACGACGTTCCACGACAACTACCTCGATACGGAGTACGACCTTTCGAAAGTGCTTTTCATCGCC
ACGGCCAACAACATCGGCAACATCAACCCGGCGCTGCGCGACCGTATGGAGATGATCAACATTCCGGGCTACATTCTCGA
AGAGAAGGTGCGGATCGGCCTTGACCACTTGCTGCCCAAGCAGATGACGGCGCACGGCATTCCCGAGGGGCAGTTGGTGC
TGACGCCCGAGGTCGTCGAGCAGGTTATCGCGGGCTATACCCGCGAGTCGGGTGTCCGTTCGCTGGACAAGCACCTGGCG
AAGATCGCCCGCTACCGGGCCAAGCAGATCGCTTTCGAGGAGGCTTATACGCCGGAGCTTACGCAGGCCGATGTCGAGAA
GATTCTCGGCATCCCGAAATTCCTGCGCGAAGAGTACGAGGTCGGGGACATGGTCGGCGTAGTCACCGGCCTGGCTTGGA
CCGAGGTCGGCGGCGATATCCTCTACATCGAGTCGGTGCTGACCCCCGGCAAGGGCAAAGTGAGCCTGACGGGTAACCTG
GGCGAGGTGATGAAGGAGTCGGCGACGATCGCCCACGAGTGGGTGATGGCGCACCACAAGGAGTTGGGTATCGATCCCGA
AATGTTCGAGAAGAACGACATCAACATCCACGTACCGGAGGGAGCCATTCCCAAGGACGGTCCTTCGGCGGGTATCACGA
TGGTCACCTCGATCGTTTCGACCTATACGGGGCGCAAGGTGCGCGAGCGTATCGCCATGACCGGAGAGACGACCCTGCGG
GGACGTGTAATGCCGGTAGGCGGTATCAAGGAGAAGATCCTGGCGGCCAAGCGTGCCGGTATCAAGGAGCTGATCCTTTC
GGAAGACAACCGCAAGGACATCTCGGAGATCAAGGCGGAGTACATCGACGGTCTGACGTTCCACTACGTGCGGACGAACG
AGGATGTGTTGCGTTTGGCTCTCGAGGAGAAGAAATAATCCGTGTTAATTTGAAAAGCGGGACGCAATGTCCCGCTTTTT
TCGTATTTTAGCGACTTGAAACAGATAGAGTCACGAGTTATGGAGTTTGTTGCGATCATTCCCGCCCGCTATGCATCGAC
CCGCTTCCCGGGCAAGCCGCTGGCGATGCTCGGGGGAAAGCCCGTCATCCGCCGGGTGTATGAACAGGTGACCGGCGTGC
TGCCCGATGCGGTCGTGGCGACCGACGACGAGCGGATCCTGCGTGCCGTCGAGGAGTTCGGCGGTCGTGCCGTGATGACT
TCGGCCGAGCACCGCAGCGGCACCGACCGTTGCTGGGAGGCTTATGGAAAGCTCGGCCGGGAGTACGACGCCGTGATCAA
CGTGCAGGGCGACGAGCCTTTCATCCGTCCGGAACAGCTTCGGGCGATCATGCGCTGCTTCGACGTGCCGGGTACGGACA
TCGCTACCCTGGTGCGGCCCTTTGCCGAGTCGGACGGACTGGCGGCGCTCGAAAATCCCAATTCGCCGAAAGTGGTGCTC
GACGGCGAGTCGCGGGCGATCTACTTTTCGCGTTCGGTGATTCCCTACCTGCGGGGGGTGGAGCGGTCGGAGTGGCTGGC
GAAACATACTTTCTATAAACATATCGGTATGTATGCCTTTCGTACGAAGGTGCTCGCCGAGGTGACGGCCTTGCCGCAAT
CTTCGCTGGAGAAGGCCGAGTCGCTTGAACAGTTGCGCTGGCTGGAGAACGGCTACAGGATCGGCGTGGGTATTTCCGAC
GTGGAAACCATCGGCATCGACACGCCCGAAGATTTGGCGGCCGCCGAGGAATTTTTGAAACGAATGAAGCGATAGAATCA
TGGATAAAAAACCTCTCTTTATAGCCGGTCCCTGCGTGATCGAATCGGCGGAATTGCTCGATACGGTCGCTGCGACGCTG
GCGGACATCAATCGCCGGCTGGGCGTCGAAATCATTTTCAAGGCTTCGTTCGACAAGGCCAACCGCACGTCGATTTCGTC
GTTCCGGGGGCCGGGGCTGGAAAAGGGCCTTCGGATGCTCGCCGACGTTCGGTCGAAGTGGGGGCTGCGGCTGCTGACCG
ACATTCACGAATCCTGTCAGGCCGCTCCGGTCGGTGAAGTCGTCGATGTGATCCAGATTCCGGCGTTTCTTTGCCGCCAG
ACCGATCTGTTGGTCGCTGCGGCCCGTACGGGACGTACGGTCAATATCAAGAAAGCGCAGTTCCTTTCGGGTGAAGATAT
GCGATACCCTTATGAAAAGGCGATGAAGGCCGGTGCCGGTGAGGTTTGGCTTACCGAACGTGGCAATATGTACGGCTACA
ACAACCTGGTGGTCGATTTCCGCAACATTCCCGATATGCTCGGTATCGCTTCGACGGTCGTCATGGACTGCACGCATTCC
GTACAGCGCCCCGGTGCCGCCGGCGGCAAGACGGGCGGTAACCGCGAGTTCGTGCCTGCCATGGCCCGGGCAGCCCGGGC
GTTCGGTGCCAACGGTTTCTTCTTCGAGGTGCATCCCGATCCCGATCATGCTTTGAGTGACGGTCCGAACATGCTTTATC
TGAATGATTTGGAAAACGTAATAAAATCTTTGCTATAATATGACCGCAGACAAGCGGGCCGATATCCTCTCGCTGGCCCG
AAAGACGATCCATACCGAAGCGCTGGCGCTCAAGCATCTCGAACAGACGCTGGGCGATGATTTCGTGTGCGCTGTCGAAC
TTATCCTGCACAGCCGGGGCAAGCTCGTGGTGACCGGAATGGGAAAATCGGGGCTGATCGGCCGCAAGATCGCCGCGACG
CTGGCGAGCACCGGTACGCCGAGTTTCTTCCTGCATCCGGGCGAGGCTTTTCATGGCGATCTGGGAATGATCTCTCCGGA
AGATACCGTGCTGGCGCTCTCTTATTCGGGCGAGACGGATGAAATCCTCAAGATCGTGCCGTTTATCCATACCAACGGCA
ACAAGCTGATTTCGATGACGGGCAATCCCGAATCGACGTTGGCCCGCAATTCGGACGTGCACCTCGACGTGGCCGTGCGC
CACGAGGCCTGCATCCTGCACCTGGCGCCTACCACTTCGACTACGGCACAGATTGCCATGGGCGACGCGATGGCCGTAGC
GCTGATGAAGCTGCGCAATTTCACGAGCATCGACTTCGCGCGGCTGCATCCGGGCGGCAGCCTGGGCCGCCGTCTGCTGA
TGACTGTCGGCAATGTGATGCACAAGGAGGGGTTGCCCGTGGTAGCTCCGGACTGTTCGGCCAAGGATATGATCCACGCC
GTCAGCAAAGGCGGTCTGGGGCTGATCGTCATTTGCGAGGGGGACAAAGTGCTGGGGATCGTCACCGACGGGGATATCCG
CCGGGCGATGGAACGCCGCGAATCGGAGTTTTTCTCGATCCGGGCCATGGACATCGCCACGCCCAATCCCAAGACCATCG
GGCCCGATGAGAAACTGATCGCTGCGGAGAAGAAAATGACCCAGCATAAGATCAATTCGCTGCTGGTGACCGACGACCAA
GGCAAACTTGTCGGTGTAATCCAGATTTACGACATAAAACTTTGAAAAACTATGTTTTTGATTATCGTCGATTACAAGAA
GCCGCTCGAAGAGGTGGAGCGCTACCTGGCGGAGCATCGGGCTTTTCTCGACCGTTATTTCGTTCAGGGCAAATTGCTTT
GCACCGGGCCGCAGAATCCCCGTACGGGCGGTGTGATCGTTTCGAAAGCCGCGAATCGTGCGGAAGCCGAAGCCTTTACG
CAGAAAGATCCGTTCTTCCGGCATGAGATCGCTGATTATACGATCGTCGAGTTCGAACCGACCAAGTATCTTCCCGGATT
CGAGAAATTTCGGTAGTAAGCAAATAAACAGGAGCGCCCGCGATTAGTCGCGGGCGCTCCTGTTTTCGGAAAACGGCTGT
GGAAAGTGCTGTAAACCGTTTTGATCCGCCTCTTCGTAACGTTTTGGAAGAAAGGCGGTCGTTTGACTCTTCTCCTGTAT
CGGATAGGGGTTGTTTCGTGTATTTTTTTGCGGCTTTCCGGTTGAAGTTCCTGGTGTCGTTGAGTGGTTCGGATGCTTCT
GGTCCGGGGCGCTCTATTATCCCCGTACGTAGTGCGGCATTTCGGCGGGAATCGGCATCGACAGTTCGATGATACCGCCT
ACGGTGCCGTCCTCGCGGCGCCAGGCTGTTTGGTAGATCATTTTGCGGATCCCTTTTTTCTCGATGGTGTAGGCATTCGT
GTCGCCTTTTTCGAGGATGCGGGCGATGATCCCCTTCGAGCGCTCGTTGTGGCAGGGGAGCATGCTTTTGCCGCGATACT
CTCCATTGACGGAGATGGATTGCTTGTTCTGGTAAATTACCACGCCTTCGGTGTCGCATACCGTTACGGCGCAGTTCGTG
TCGTCAGCCCAATTAAAATTCATAGTAGTATTCTGTTTTTATAGTTTCTTCGGTTGCAGAAAGCGAGGTCGGGGCCGCAT
TTTATTGCGAGATCTTGACCAGTTGTTCGCGGTAGGCGGTCATGATTCGCGATTTGGAGATGTAGCCCAGGTAGTGTTTC
TCCTTGTCCACGACGGGTAGCACCCAGACGTGGTTTTCGTCGAAACGGCGCAGCACGCTCTGGATCTGTTCATGTTGCAG
GATCGTGTCGGGGGACAGGAGCATGTAGCGTGTAATCGGGTTGCCGTACTTTTGCGGATTGAACAGGTCTTCCCGCACGT
CGTTCAGGCGGACGATGCCCAGCAGGTGTTTTTCGTTGTCGAGAACCGGGAAATAGTCGTCGTGACGCTCCCGGGACATG
ATCTGTACGATGTCGCCCAAAGTCTGGGACGGGTGGATGTAAACCCCGTCGTCCTGAATCAGGTCGTCGAGCCTCAGAAA
GACGAAGACCGATTCGTCCTTGTTGTGGGTGATCAACTCCCCGTTCTGGCGCAGTTGCTTGGTATAGATCGAGTCGGGAT
CGAGGTAGTAGTCGATGGCGAAGGCGATGCAGGCGGTAATCATCAGCGGGATGAAAAGGCCGTAACCGCTCGATAATTCG
GCGATCAGGAAGATCGAGGTCAGGGGGGCCTTCATCACGCCCGACATTACGCCCGACATACCTACCAGGGTGAAAGAAAC
CAGCGACAGGTTCCATCCGAACAGGGTGTTGCAGACCAGCGCCGTGATAGCGCCCATGAATGCGCCGACGAACAGCGAAG
GGGCGAACGTACCGCCGACGCCGCCCGCAGCGTTGGTCGAGGCCATAGCGATCACTTTGAAGAACATCGTGCCTACGATG
AAGAGAATGACCACCCAGTCGATCTGACTGAAGCGGTAGAAGAGCGAGTTGTTGAACAACTCGGTCGTGTTGCCGTGCAT
GAGCGACATGAAACCTTCGTAGCCTTCGCCGTAGAGGGGCGGGAAAATGTAGATCAGGATGCCGAGTACGGCTCCGCCGA
TCAGCCACTTCTTGTAGGGACTGTCGATCTTTTTGAAGAAGGTGCCCACCCGGGCATTGACCGTGGTGAAGTAGTAGGAC
ATCAGCCCGCAGAAGATACCCAGCAGGACGAAAAGCGGAATTTGGTTGAGCCGGAACGCATCGTCGGGAGTCAGCGAGAT
GGCGATGATCGGATCGAATCCCCGGATCGTGAGGGCGACAGCGGCGGCCGTGATCGAAGAGATGAGCAGCGGTACGACCG
TGCGCGAGGTGAGATCGAGCATCAGGATTTCGAGCACGAAGACCACGCCCGTGATCGGGGCTTTGAAGATGGCTGCAAGG
GCCGCCCCGGCTCCGCAGCAGAGCAGCAGGGTGGTGTTTTTGTAGTTCAGGTGGGCCAGGCGGCTGATGTTCGAACCGAT
GGCTGCGCCCGTCAGGACGATCGGGGCCTCGGGACCGACCGAACCGCCGAATCCGATCGTCGTCGCACCGCCTACGACCG
AAGTCCAGCAGTTGTGGGAGGCAATGTACGAGTTTTTACGCGACATGGCATATAACACGCGTGTAACGCCTTCCGAAATG
TTGTCTTTGACGACGTATTTGACGAAAAGCGAGGCCAGAATGATACCGATGACCGGATAGAACAGGAAGAGAAAATGCGA
CTGTTCGACGGGGAACCAATGGGTCAGCCCTGCTTTGATTCCGTAGAGCAGCAGTTCGAACAGGCAGGTACCCAATCCGG
CCAGAACCCCTACGATGATGGCCAGCAGCGCCATGATCTGCGTACTGGTGAACCGTTTGGTAAGCTCCAGGAAACGGATG
TAGATACGTTCGCCCCAATCCGCGATCGTCTGCGGTGTTATGCGTTTGAACATTTCGGGTACCTTGTCTGCTGGTTATGC
GCGTTATCGCTGTTGCTGGTATTGGCGAGCCTGCTCGGCGATCAGCTCCTTGTCGTCGAAGTAGTCGATCCGCATGGCGT
GGCGCACTTCGCCGAGCGTTTGCGCGGCTGTTGCCCGGGCATGCTCCGAACCTTTGCGCAGAATTTCATAGACCTCTTCG
ATGCGGCCTTCGTACTGCTTGCGGCGCTCGCGGATCGGCTCCAGCGTTTCGTTCAGCACGGCGATCAGGAACTTCTTGAC
CTTCACGTCGCCCAGCCCGCCCCGGCGGTAGTGCGCCTTCAACTCGTCGAGCGAGGCGTAATCGGGCAGGTATCGCTGAA
AATGTTCCGGGCGACTGAAGGCGTCCAGGTAGGTGAAGACGGTGTTGCCCTCGACCTTGCCCGGGTCCTCCACCCGCAGG
TGGTCGGGATCGGTATACATACCCATCACCTTCTTCTTCACTTCATCGGCCGAGTCGGAGAGGTAGATGCAGTTGCCCAG
CGATTTCGACATCTTGGCCTTGCCGTCCGTACCGGGCAGACGCAGGCAGGCCGCGTTGTCGGGCAGCAGAATTCCCGGCA
TGACGAGTGTTTCTCCATATACGGAGTTGAATTTATGGACGATTTCGCGCGTCTGTTCGATCATCGGTTCCTGATCCTCG
CCGACCGGTACGGTCGTGGCCTTGAAAGCGGTGATATCCGAGGCCTGGCTGATCGGGTAGGTGAAGAATCCTACCGGAAT
ACCCTGGCGCTGCGATCCCTCTTCTTCGTTGCCTTCGGCGAAGCCGCGCAACTGGATTTCGGCCTTCACCGTCGGATTGC
GCTGCAGACGGGCTACGGTCACCAGGTTCATGTAGTAGAAAGCCAGCTCGCAGAGTTCCGGCACCTGCGACTGGATGAAG
AGCGTCGATTGCGCGGGATCCAGTCCGCAAGAGAGATAGTCGAGAGCGACCTCGAGGATGTTCTGCCGCACTTTCTCCGG
GTTGTCCGCATTATCGGTCAGCGCCTGTGCGTCGGCGATCATGATGAATATTTTCTCGAATTCGCCCGAATTCTGCAACT
CCACGCGGCGGCGCAGCGAACCTACGTAATGTCCCAGGTGGAGTTTACCGGTCGGACGATCTCCGGTGAGTATGATTTTT
CCCATCAGTTAAAAAGTTTCTAATAATAAATAGTCTGCAAATGTACGAAAAACTAAACCGATGGTCGAATAATAATTGCG
AAGTATCGGTTTTTTTTATATTTTCGTGCGTGCAAATAAGATAAACTATGACTATCATCCAACTCGAATACCTGCTGGCG
GTAGCCAATTGCGGTAGTTTCTCTTTGGCAGCGGAACACTGTTTCGTGACCCAGCCGTCGTTGAGCATGCAGATCAAGTC
TTTGGAGGAAGAATTGGGCGTGGTGCTGCTCGATCGCAGCAAGAAACCGGTCATTCCGACCGAGGCGGGCGAGGTGGTGC
TTGCCGAAATCCGGGAAACCCTCCGGGCTTACGATCATATCCGCGAAGCGGTCGCGGAACTCAAAGGCGAAACTTCCGGT
CGGTTGCGGCTCGGCGTCATTCCGACCATCGCACCTTACCTGTTGCATAAGTTTATTCCCGATTTCGTGCGGGACTATCC
CAAAGTCGAACTGGAGATTGCGGAGATGGTGACCGCCGACATCGTCGATGCGCTGCGCCGCGACCGGATCGATGCGGCAT
TGGTCGCCGGCGGAACCTGCGGCGAGGGGATTCAGGAACACGAGTTGTTCGACGACCGGTTCCATCTTTACGTGTCCCGG
GAGAATCCGCTTTTCGAACGCACGAACGTCCGTATCGAGGATATCGACCTCAAGGAGCTGGTGCTGTTAAGTCCGGGGCA
TTGTATGCGTGACCAGATCATCGAGCTGTGCCAGGCCAAACGGGAGGTCCCCTCGCACTATACGTTCGAATCCGGTTCGC
TCGATACGTTGATGCGGATCGTCGATAGCACGCATTGCGTGACGATTATCCCCGAAATGGCCGTGGAATACATTCCTGCG
GAGCATCGTTGTCAGGTCAAAACGCTGGCCAAGGGGGCTACTTCGCGCAAGATCGCCGTGGCCGTGCGCCGGACCTATGT
CAAAAGTTCGATCATCAAAGCCTTGATCGATACTATTTTGTCGAAAGTTTCCCGCCAATAGGGATTCGGGACGGATATTT
GCAGAGTAAATTTTCGGATATTCTCTTGTATCTTTGCGGGAAGCGGGATGCGTTCGGCATAAAAAAACAAACGGGTTTGT
TTTGTTCTGCCCTCATTTTCGCTACCTTTGCAAAGTTGTATTGACCGGTAAATTCAAACTATGGAAAAATTGACAGGCAC
GATAATTCGTGCAATCCAGGATAAAAAGGGTAAAAATATCGTATCGTTGGATCTTTCGAAAATCGACGGGGCGATCTGCT
CCTGCTTCATCGTTTGCAACGCCGACTCCACCACGCAGGTCGCTGCGATCGCGGCGGGTATCGAGGAGCAGGTATTGGAA
ACCCTCGGCGAGAAGGTCTGGCGCGTGGAAGGACAGCAAAATGCGCTGTGGATCGCTATGGACTACGTGGATGTGGTGGT
GCATATTTTTCAGACAGAATTGCGTGAATTTTACAAATTGGAGGAGCTGTGGGCCGATGCCCCGGCGACCCGTTATGAGT
ATGACGAATAATATTTTATGGCACAACAGAAAATAAACAACAAAATGAATATGCCGCGTCCTTCGTGGATGTGGATATAC
GGCGTCATCATTATTTTTATTGTCGGCTACTGGATGTTCGGACCCGGCAACGGAGTCCCGGTCAAGAGCGACTGGAATAC
CGTGGCGCAGATGATCGAGCAGGGCGACGTCGAAAAAATCCAGGTCGTCAATCGTGACCTGGCGGAAATCTACCTTAAGA
AGGATGCTGCGGACCGGTACCGTAAGGATGCTGCGGACCCGCGTTTCCGTAATATGCCCGAAACGGGGGCTCAGCTTACT
TTCAATATCGGGTCGGTGGATACGTTCCGTCAGGATTTGGATAAGGTGACGGCCGAGTCGGGTAACAAGGTGGTGCTGGT
GTACGAGAACCGGGAGAATTCCTGGACATCGATTCTGCTTCAGATGCTTCCCTGGATCATTATTATCGGCGGCTGGTTCT
TCCTGATGAGCCGCATGTCGCGGGGTGCCGGAGGCGGTGCTGGCGGTATTATGAACGTGGGGAAGGCCCGGGCGCAGGTG
TTCGACAAGGAGAACTCGAAAAAGGTGACTTTCAAGGACGTTGCCGGACTGGAGGAGGCAAAGGTCGAGATCATGGAGAT
CGTCGATTTCCTCAAGAACCCCGACAAATACAAATCCATCGGTGCGAAAATTCCCAAGGGCGCGTTGCTGGTAGGCCCTC
CGGGAACGGGTAAAACCCTGTTGGCGAAGGCGGTGGCGGGAGAGGCCAATGTGCCGTTCCTGTCGATTTCCGGCTCGGAT
TTCGTGGAGATGTTCGTGGGCGTGGGCGCTTCGCGCGTGCGCGACCTTTTCGAGCAGGCCAAACAGAAAGCTCCCTGTAT
TCTTTTCATCGACGAAATCGACGCCATCGGCCGGGCCCGCGGTAAGAACGCCGGGTTCTCGGGCAATGACGAGCGGGAGA
ATACACTCAACCAGTTGCTGACCGAGATGGACGGTTTCCAGACCAATACGGGCGTGATCGTCCTGGCGGCGACTAACCGG
GTTGATATTTTGGACAAGGCGCTGATGCGTGCCGGACGTTTCGACCGGCAGATCGAGGTGGGATTGCCCGACGTGAAGGA
GCGCGAGGAGATTTTCGACGTGCATCTGCGTCCGTTGAAGCTCGATCCGGAGCTGGACCGTACTTTTCTGGCCAAGCAGA
CGCCCGGCTTTTCGGGTGCCGACATCGCCAATGTCTGCAACGAGGCGGCGTTGATCGCGGCCCGTCACAATAAGAAATAT
GTGTCGCGCGAGGATTTCCTGGCGGCGATCGACCGCATTATCGGCGGTCTGGAGCGTAAGAACAAGATCATTTCCGACGA
AGAGAAGCGGGTGATTGCCTATCACGAGGCCGGACACGCTACGGTAAGCTGGATTTTGGAGAATGCCAGTCCGCTGATCA
AGGTGACTATCATTCCGCGCGGCAAGTCGTTGGGCGCGGCCTGGTACCTGCCCGAAGAACGGCAGATCACCACGCGCGAG
CAGATGATGGACGAGCTGGCTGCGATGCTCGGCGGCCGGGTGTCCGAGCAGATCAATTTCGGCGAGGTTTCGACCGGAGC
GCTCAACGATCTGGAGCGGGCGACCAAGATGGCGTATGCCATGGTGGCTTATTACGGTATGAGCGAGAAGGTCGGGACGA
TCAGCTATTACGACTCTACGGGCCAGAGCGACATGGCGCTGACCAAGCCCTATTCCGAACTGACGGCCCAGCAGATCGAC
GCCGAGGCTAAAAATACCATTGCCGAAGCCTATGCGATGGCGGCGGAGGTACTCCGCAGCCATGCCGACGGTTTGAAGGA
GCTGGCCGAACTGCTGTTGGAGCGCGAAGTGGTCTTTACGGAGGATGTGGAGCGTATCTTCGGTAAACGGAAAAAGGATA
TTCTGCGGGAACGGAAAGAGGCCGAGCAGAAGGCTTTGGCGGAGCGGAAAGCTGCATCTGGCGATGCGGAAGAGGCAGCC
GGGAAAAAAGAGGTTGCGCCGGCCGAGTCCCGAAAGGACGAAGAAAAGATTTCCGGAACCGCCGCTTCCGCTGTGTCGGA
CGGAAAATCGTCGGCGGAAACGCCTGAAGTTTAACGAGGTTTACCCGAAAAAGGTTGAATTATGTCTGATAAAATGAGGA
ATCTTCTGGTGCGAACCTTGAGCGGTGCCGTCCTGACTGTCGTGGTAGTCGGAGCGGTGCTTTGGTCGCAGTGGAGTTTC
GGAGTGCTGTTGCTGGCGATTCTCGTCGGCGGTATGTGGGAGTTTTACCGGATGGCCCGCCGGGAGGATATTTACCCTCT
CAAATGGCTCGGACTGGTTACGGGTACGGCTCTTTTCGTGGCGAGTTTCCTGCTGGCGGTTTCTGCGGAGCAGGTGGCGT
TGTTGCCGAGAGCGCTTTCCGTCCTCTTGTGGTTGTTGCCGGTTTTTATTTTGCTCATACCACTGATGTTCGTCTGTGAA
CTGTTCCTCAAGCGTGCCCGCCCCGCCGCCGATGTGGGGGCGACGCTCGGAGGCGTCTTTTATGTGGCCGTGCCTTTGTC
GATGATGGCCTATCTGCCTCTGCTGACGGGGGAGGGTGGCTGGAATCCCTGGGTGATTTTGGCCTACATCTTCATTATTT
GGGCCAACGACGTATTCGCCTACCTGGTGGGGGTCAGCGTCGGCCGACATCATCTTTACGAGCGAATTTCGCCCAACAAG
TCGTGGGAGGGGTTCTTCGGCGGCATCGTCGGTGCGATCGCCATGGGTTGCCTTGCCGCATGGTGGCTCGACGGTAGCTA
TTGGCTGTGGTGCTGTTTAGCTGCGATCGCTGCCGTGAGCGGTGTGTTGGGCGATTTGATCGAGTCGATGTTCAAGCGTG
CGGCCGGCGTGAAGGATTCGGGCAATATTCTGCCGGGGCACGGCGGCTGGCTCGACCGTTTCGATGCGCTCATTTTCTCG
TTGCCGTTCGTGGTCGCTTATCTGGTATTGCTGCATATTTCATAAGAAAACTTACTATCCGAATATGAAAATAAACAAGG
AAGGCTACAAGATTATCGGGCTGACAGGAGTCGTCTGTTTCCTGCTTTGGGCGCTGATGTACTATCTGATGTCGCGCCAT
GCCGAAGCGGGACTGCTCTGGTTCGGATCCATTCTGCTTGTGCTGTTTTGGTTCTTTATCGTGGCATTTTTCCGGGAGCC
GCGGCGTGTGAAGATCCATGATGCGGAGTTGGTCTTCGCTCCGTGCGACGGCCGGGTCGTAGTGACCGAAATGGTGCACG
AGAGCGAATACCTCGATCGGGAGATGCTGCAGATTTCGATCTTCATGTCGATTACCAACGTTCACATGAACTGGGTGCCG
GTCGGAGGTACTGTGGAGTATTTCAAGTATCATCCGGGGCGTTTCCTGGTGGCGTGGCATCCCAAGTCCTCGACCGAGAA
CGAGCGGACGACGACCGTCGTGCGAACCCCCGACGGCAAGGAGGTGCTCTTCCGTCAGATTGCGGGTCTGATCGCCCGTC
GTATCGTTTCCTATATGAAAGTCGGCTCGAAGGTGGAGCAAAATTCGGTTTGCGGGTTCATCAAGTTCGGCTCCCGCATT
GACGTCTTTCTGCCGAAGGATACCGAACTGCTCGTGGAGATCGGGGATCCTGTCGTGGGATCGCAAACTCCCATCGCCCG
GTTGAAGTAACTTATTGGCGGCGGTTTTCGCGTTGCGGTACGTATGAGTATTACACCTCAAACATTGCTTCGTTTTACGG
TGGGGGCGGCCATTACGGCCGTCGTCCTCTTTTTGATGTGGTACTTCAGCTCCATCGTGATCTACATTCTGGTTTCGGCG
GTGCTGGCCATTATGGGACGCCCGCTGGTAGCCCGGATATCCCGAGGTCGGATCGGGCGATGGCGTGTGCCGCGCTGGTG
CGGAGCGCTCGTTACGCTGCTGGTGATCTGGATCGTTTTCGCGGTGATGTGCGGGCTTTTCGTGCCGCTGGTGACCAACA
AGCTCTACCAGTTGGCGCACCTCGATTTTTCGACGGTGCTGACTTCTGTCGAGGAGCCGCTGCAGCGTATTCAGGATTAT
CTCACTCACTTCTTCTCGTTGCCCGAAACCCAGGTGTCGTTCAAGGACACGCTGATCTTGTTCCTGCAGTCGCTGATTAA
TTTCGACACGATCAATACGGCGTTTTCATCGGTGGTGAGTTTGGCCGTTTCGAGCGTGATCGCCTTTTTTTCGATTTCGT
TCATCACGTTCTTTTTCCTGCGGGACGACGGACTTTTCTATGCGATGGTAACGGCACTTTTCCCGGATCGATACCAACAG
AACGTGACGCATGCCCTCAATTCGGTTACAGTGCTTCTGTCCCGCTACTTTCGGGGGATTTTGGCCGAGAGCTTCCTGTT
GATGTTGGCCGTATCGCTGGTGATGATGGCTTTCGGCATGAGGGCGCAGGATGCCTTTTTCATCGGTCTTATCATGGGGG
TTATGAACGTCGTGCCATACGCCGGTCCGACCATCGGCGGTGCTGTTTCGGTCTGCATGGGTATCATCACCCCGATCGAA
GGGATGTCGATCGGCCATACGATGCTGGTCATTGCAGGATCGCTGTTGATTTTGAAGGGGCTGGATGATTTCGTGCTGCA
ACCGACGCTCTACTCCGAGCGGGTCAAGGCGCAGCCGCTCGAGATATTTCTCGTGATCCTGATTGCAGGGTCGTTGGCCG
GGGTGATAGGCATGCTGCTGGCCATACCGCTTTATACCGTGCTGCGGGTTTTCGCCAAGGAGTTTTTCTCCCAGATTTCC
CTGGTGCGCAAGCTGACCGAAAAGATTTGAGGCTATGTCTGTCTGGATCGAAGGAGAGGTGATGCACGGACGGCAACTGG
GCCGTGAGTTGGGATTTCCGACCGCCAATATGGAGGTTGCGGATGCGGATACGATCGAAAGCGGAGTGTATGAGTCCTAT
GTGGAGATCGACGGTGTGGAGTATAAGGCCATGTCGAATCTGGGGAGCAACCCCTCGGTGGGCGGAGGTCCCCGACATCT
CGAAACCCATATTTTCGACTTTTCGGGCGATCTCTACGGTCGGAGACTCCGGGTCGAGCTGCGGCGTAAGATCCGCGACG
AGCGCAAGTTCGATTCGCTGGAGGAGTTGCAGCGCCAGATCGAACGGGATCGCAGCTGTATTTTGAGTTCGGAGAATCGG
CGGCGATGACCGTGCGGCGGTTTATGCCGTTTTTCGGCCGGAGGCCGTGTTTACCGCTTCGTGGCTTCGATTCCCTTCGG
CGGGAGTCGGTGTCGCAATGCGGCCGACGAGAGCCGACGATTCGGCAAGAGATTATGTATAATTGATTAAATGATAAAAA
GTATGTTTTTGGATTTGTCCCTGCCTTACAAAGTGGCCGATATGTCATTGGCCGAATGGGGCCGGAAAGAGATTGAGATT
TCGGAGCACGAGATGCCCGGACTGATGGCCATACGCCGCAAGTACGGCCCGCAGAAACCGTTGAAGGGCGTGCGTATCAT
GGGGTCGCTGCATATGACGATTCAGACCGCCGTGTTGATCGAAACGCTGGTCGAGCTGGGCGCCGACGTGCGCTGGTGCT
CGTGCAATATTTTTTCGACGCAGGACCATGCGGCGGCGGCCATCGCCGAAGCGGGGGTTCCCGTCTTTGCGTGGAAGGGC
GAAACGCTGCCCGAGTACTGGTGGTGTACGGCGATGGCCATGTCGTTCCCCGGCGGGAAGGGCCCTCAGTTGATCGTCGA
TGACGGCGGCGATGCCACGTTGTTGATCCACAAAGGGTATAAGGCCGAAAACGACGCTTCGACGCTGGATTACGAACCGT
CGTCTTACGAGGAGGAGGTCATTCTCGATACGCTGAAGAAGATTCTGGCCGAAGATAACGGCAAATGGCACCGAACGGTA
GCCGAGTGGCGGGGTGTGAGCGAAGAAACGACGACCGGCGTGCATCGCCTTTATCAGATGCAGGAGGCGGGCGAACTGCT
CGTTCCTGCGATCAACGTGAACGACTCCTGCACCAAGTCGAAATTCGACAACCTGTACGGTTGCCGCGAGTCGCTGGCGG
ACGGTATCAAGCGGGCGACCGACGTGATGATTGCCGGCAAGGTGGTGGTCGTTTGCGGTTACGGCGATGTCGGCAAGGGC
TGTGCCCGTTCGATGCGTTCGTACGGAGCCCGGGTCATCGTTACGGAGATCGACCCGATCTGCGCTTTGCAGGCCGCGAT
GGAGGGTTTCGAGGTGAAGACCGTCGAGAGTGCTCTGGCCGAGGGTAATATTTATGTGACTTGCACGGGAAACTGCGACA
TCATCACGCTCGAGCACATGCAGCGGATGCGGGACCAGGCGATCGTCTGCAACATCGGCCATTTCGACAACGAAATCCAG
ATGGCCCGTCTTGAGGCTTCGGATGCCGTGCGTACCAACATCAAACCGCAGGTGGATAAGTTCACCTTCCCCGACGGCCA
TTCGATCTTTATCCTGGCCGAAGGCCGCCTGGTGAACTTGGGTTGCGCTACGGGACATCCTTCGTTCGTGATGAGCAATT
CGTTCACCAACCAGTGTCTGGCGCAGATCGAGTTATGGCAGAAGAAACTGGAGGTGGGCGTGTATCGTCTGCCCAAACAT
CTGGACGAGGAGGTTGCCCGGCTGCATCTGGATAACCTCGGTGTGGAGCTTACGCAGCTTACGAAAAAACAGGCCGACTA
TATCGGCGTACCGGTCGAGGGTCCTTACAAGGCCGAGCATTATCGGTATTAAAATAGATCGGGTTCCGTTCGGTGCCCGA
AAATAAACCCGGCGTCAGTTTATCTGACGCCGGGTTTATTGTTTCGGGCTGCGGGCGATTGGTCGAGTAAGGTGCATCCG
AAACAGGACGTACCGCTTGCTTTGCCTCCGGGGAAAGGAGGATAAAAAACGTCTTCGGAAAAATCCGAAGACGTTTTGAA
TGATCGGGTCGGTGGAATTAATAGCCGAACATCTCCTTTTGGCTCACGATCTGTACCGTGCCCAGCTTGCGCAGGTAATC
CTGGTCGAGGTCTTTCAGGTCGCCGAGGATGCAATAGGTGTATTTGCGGTCCTTGATCCACTGTTCCTGGGCGGCTTTGA
GGTCGGCGAAGGTCATGTCCTGGACCTTTTCGAAGATGGCTTTGTTGCGGTCTTCCGTTACGCCCAGATCTTTGTTGGCG
ATGTATTTCCAGAGCACTTCGTCCTTGATCGTACGCGAGGTCCGCAGATTGGTCAGTACGGCTTCTTTGGCCAGTTTGAA
GGCTGCTTCCGATTCGGGCATGTTGTTGATGATCTCATCGAATGCGTCGATGGCCTGGGCCATTTTGTCGTTTTGCGTGG
CGATGATCGCTGCGAAAAGATAATTGTCGTCCAGGTAGCTCGGATTGATCCACTCCGTGAAGGCCATGTAAGCCAGGCTG
CGGGATTCGCGCATCTCCTGGAAGACGATGGCTCCCATGCTGCCGCTGTTGTATTCGTTGTACAGTTTCAGAGCGGGATC
GACCGCTACGTCGAATTTTTTGCCCAGGTTCGAGTACTGGAGGAAGTAGAGCTGCGGCGCGTTGTAGTTGGCCAGGCAGA
CCTTGTTCTGTTCCGTAGGCTGGAACGCGATATTTCCCCGAGTCAGCGGTTCGAGCACTTCCGGCGTTTGGTGGTGTGCT
TTCAGGTCGGCGAGCAGCCCGGCTTTGTCCTTAGGACCGTAATAGAGGATGGTGTGCTGCTTTTTCAGCAGGTCGCGGAC
CTTGCCGATCAGTACGTCCGACGTGAGCGCTTCGAGCTGCTCGTTGTTGAGGGTCGTGCGCTGGATAGCTTCTCCGCCGA
AGAAGGCGAAACGCTGCAAGGCTGCGAAATTCGCTTCCTGGTTCAGTTTGTTGTCTGCACGTTTTTTCAGCAGGTCGGCC
TTGTAGTTGGCGAGAATCTCTTCGTCGCCCTGTGCATTGGCTACCAGGTCTTCGAAGATATCCATGACCTGTCCCATGTT
TTCGCTCAATCCCTTGAAGGTTATCGCACAGCGGTTCTGACTGGCCGACAGGTCGTAGTAGCAGGCGATGTCGTAGAGTT
CGGATGCGATCTCCGCAGCTGTCTTGGCCTGGGTGCCGAGGTAGTCGATATAAGCGAAGGCATTGTTGAGCGCCGGATCG
TTCAGCACGCCGGTATCGAAGAGGTAGGTCAGCGAGAAAAGGTCGTTGATGTCATTTTTCTTATAGAGGACTTCGAGGCT
GGAATCGGTTTTGAAAATCTCCATATCGCGGTTGAAATCCACGAATACGGGTTCGATCGGAGTTACCGTCGAATTTTGAA
TTTCGGTCAGGAATGCACTCTGGGTGTCGCGGTTCATCTGGATCGGGGTGAGGGCCGGTTTGGCGATCTTCTGCACGCTG
GGGTCCTCTCCCTGGCGTTTGTAGATAATGCCGTAATTCTCGGTGCCGAGTTTTTCATTGACCCAGGCCACCAGTTGTTC
CTTGGTGATGGAGCCGATGCGGTCGAGCTTGGTCACTTCGTCGCTCCAGGGAATGTCGTTGTAGAAGGACGAAAGGTACA
TTTCGACACGTCCCACGTTCGTCTCTTCCTCGCGCATGGTCGATACTTTCAGGTTGTTTACGACCGCCTTGATCAGCTCT
TCGCTGAATTCGCCGTTGCGGAGTTTCGCTACCTCTGCGAGCAACAGATCCCGGACCTCGTCGAGGGTCTGACCCGCTTT
CGGAAGACCTTGCAGCACGAGGGCTCCGTAGTCGGCCCGCTGATCCGGGTACGAGAAGGCGTCGAGTACTTTCTGTTGCT
GCATCAGGTCGAGGTCGATCATGCCGGCCTGTCCGTTGTAGAGGATCCGGCTGGCCAACAGCAGGTATTCCGCATCGTCC
GATGCGGCGTTGTCCGTGCGCCATGCCAGCGTTACGTTCGCGGCGTCGGGACCGTAAACCTCCTTGACGATGGGTTTGGT
GATCGGGGCTTCGGGTTCGAAGGCGAGCTGCGGGATATTCTCGTTCGGCTGCATATCGCCGAAATATTTGTCGATCGTGG
CGATCATCTGGTCGGGATCGAAGTCGCCCGAAAGCAGGATGGCCATGTTATTGGGCACGTAATATTGCGTGTGATAGTTC
TTTACGTTGGTAATCGACGGGTTTTTCAGGTGTTCCTGCGTGCCGAGTACGGATTGTTTGCCGTAGGGGTGGTTCGGATA
GAGCACTTCGCCGATCGTGGTGTAAACCTTACGGTTGTCGTCCGTCAGGGACATGTTTTTCTCCTCGTAGATCGTTTCGA
GCTCGGTGTGGAATCCGCGGATCACGACGTTCTTGAAGCGGTCGGCCTGGATCCTGGCCCAGTTCTCGATCTGGTTCGAA
GGAATGTTTTCGATATAGACCGTCCGGTCCATCGAGGTGTTGGCGTTGGTTTCCAGAGCACCGATCGCCGACATCAGTTT
GTCGTACTCGTTGGGGATGGCGTATTTCGAAGCTTCGTAGCTGATGCTGTCGATCTGACGGTAGATTGCCGCACGCTCCG
CATCGTCGGTCGTCTTGCGGTAAACCTCGAAGAGCTGTTCGATCTGGTCGAGCAGGGGCTTCTCGGCTTCGTAGTTGCTC
GTGCCGAACTGTTGGGTGCCCTTGAACATCAGATGTTCGAAATAGTGGGCCAGACCGGTCGTTTCGCTCGGGTCGTTCTT
GCCGCCGACTTTCACGGCGATGTAGGTTTCGATGCGCGGTTCTGCCTTATTGACGCTCATATAGACTTTCAGTCCGTTAT
CCAGCGTGTAGATACGGGTCTTGAGCGGGTCGTTCTTGACCGTTTCGTACGTGTACCCGGATGAATCGGTACAGGCCGTG
GTAAGCAGCGCGAAGGCCGTTGCCGCGATTAATAACAGAAATTTTTTCATACGGTTTATATTTTAGAATGTTGTTACGAT
CCAGTTTTTTACGACAGGGTAGGTGTCCGACCAGACGAGGCAGATCATCCAGATGGCGGCTACGAGCTTCAATCCCGTAC
CTGCGATGAAGGCGAGGAAAGAGCCGAAGCCCGAACGGAACGCCTTGGCCGAGTCGCTGCGGTCGTGGATTAGCTCGCCG
ATGACCGCGCCGAAGAAAGGGCCGAGGATGACGCCGACCAATCCGCCCGCGAAAAATCCGGCGATCATGCCGACGGTCGC
CCCGATCGACCCTGCCCGCGTACCGCCCACCAGACGTGCGAAATAGCCGGGCAGGAAGTAGTCGATGACCGAAACGGCCA
CTGTCACGGCCAGCCAGATCCAAAGTGTCGCGGACGATATTTCGGAATAGCTGCAAAAGGAGGCGCAGAGTAATCCCACG
TAGCTCAACGCTACGCCCGGGATGATCGGAACGATACATCCGACGATGCCTGTGATCGAAAACAGGAATGCTGCGATCGA
AAGCGCTATGTCCATAAAAATGCGGCCGGCAAAATAGGTTGCGTCGTTTTTTTCGGTTCTCCGTCAGGCTGTGCCGAACT
TGTTTGGCGTATGTCCTCGCTTTTCGGGAACTTTTATGCAAATATATGGGTTATCGACTGCGTCACCAAATATTTAGGGG
CATTTTTGACGGTTCGTACCGCGTATGAAAAAATCCTGCCGTTGCGGGGCAGGATTTTCGATCGTTTGCCGGAGTTTTCT
ACCGGATCAGCTTGTTGGTTTTCGTATCCGGGAATATCACCCAGGGCTTGAAGGCTTTGGCTTCTTCGAAATCCAGCAGG
GCGTAGGAGGCGATGATTACGACGTCGCCCACCTGCACCTTGCGTGCGGCAGGGCCGTTCAGACAGATCGCACCGCTGCC
CCGCTCTCCTTTGATAATATAGGTTTCGAGGCGTTCGCCGTTATCGACGTCCAGTACCTGTACTTTTTCGCCTTCGATCA
TGTTGGCCGCATCCATCAACTCCTCGTCGATGGTGATGCTGCCCACGTAGTTCAGGTCGGCCTGCGTGACCGAAACACGG
TGTATTTTGGATTTGAGAACTTCGATCTGGAATTTCATCGCAATTTGATGTTATCGATTAAACGAATATCTCCGGCTTGT
ACGGCGATGCAGCCTTGTATTGCCGGGCTCTCTTCCCAGGTGCGGACCTGCTGCATGGTCGCCGCATCTACGACCTGAAA
GTAGATTACTTTCAGCAGCGGATTGCTCTCTACCTGTGCCGTAACCCAGGCTGCGAGCTGGTCGGGTGTCGTCTGATGGG
ATTTTTCGACTGCAGCCTTCAATACCTTATATATATAAGGGGCCGCCGTCCGGTGATCCGTATCGAGCAGGGTGTTGCGC
GACGAAAGCGCCAGCCCGTCCTCTCCGCGCACGATCGGGCAGGGGATGATCTCGACCGGAATGCGCAGTTGGCGTACCAT
TTCGCGGATTACCGCGATCTGCTGAAAGTCCTTCTCGCCGAAATAGGCTTTGGCAGGTTTCACCAGATCGAAAAGCCGAC
TCACGACCTGTGCCACGCCGTTGAAGTGGCCGGGTCGGGTCGCACCCTCCATCACTTTGTCGATCATGCCGAAGTCGAAC
GTACGGGTGTCGGGTTCGGGATATACCTCCTCGACCGAAGGCATGAAAACATAGTCCGCACCGACCTCTTCGAGCAGGCG
CAGGTCGGCTTCCGGGGTCCGGGGGTAATTTTTCAGGTCGGTTTTGTCGTTGAATTGTGTCGGATTGACGAATACGCTCA
CCACGACGGTCGCACACTCCCGGCGTGCGCGTTCAACCAGCGAACGGTGTCCTGCGTGGAGCGCACCCATGGTCGGGACG
AATCCGATGCCGGACCGGTCCCGGCTGCCGAGTGCCCGGCGCAGTTCCTCGCTGTTTGTGATTGTTTCCATTTTCTTGGT
TTGAAAAGTTAGTCGTATTGACGGCGGCAAAGGTAGAAATAACAATTAAGAATCGGAAGAGAAAAATTCAAAAAATGGGA
AGAGCGCTCCATCTCTCCGAATCCATGCGGTCGAAAGGCGATTCCGGGTTTGGCAGGTTTCTTGCGGATACCAGGTAGAA
ACTTAAATTCGTATTATTATGGCAGATAAAATTTATGATGTCGGTCGATTCCGACACTCCATCGACAATTGGCAGCTCTC
CATGTTGCTCGGTATTATTTTCTTCATCGTGGGTATCGTCGTCTTTTTCGAGCCGGGCGGTACTTATCTCGCGCTTTCCG
TATTGTTCGGGATCGTCGTGATTCTTTCGGGCGCTTTCGAACTGTATCTGGGTACGAAGGCTCCCACCGGGTCGGGCAAG
GGATGGTACATCGCAGGCGGTGTAGTCGAAATCCTGCTGGGTATCCTGCTGCTGTGCACCCCGTCGATGCTCTTCACGAT
CCTGCCGTTCGTGCTCGGCTTTTGGCTCCTCTTCCGGGGATTCATGGCGGTCGGCGTCGCCAGCGAGATGATGGGTGTGG
GTATCAAGGGCGCCGGCTGGACGATGACGCTGGGTATTCTCGTGATTATTTCCGCGTTTCTCGTTCTGTTCAATCCGATT
ATCGGTGTCGGTGTAGTCGTGTTCTGGGTGGGATTGTCCCTGCTGCTGGCCGGTGTCGATTTGATTGCACACGCTGTCAC
TCTGCGGCGGTTGCGCAAGGAGCTGTAACGGTCGATAATGTTCCGATTCGTCTTCGGCCTGGCAATATTTTGCCGGGCCG
AAGCGTTTTTTATACAGATTCCCGATGAATTCCCGGCAGCACGATCAGAATGTCTTCGATCTGTCTTTTGTTCTTTATGT
CAAAAAATTGTTAGAATATAGCCGTTGGTTTCATTTTTTTTGTTTATCTTTACAATAATTTTAAGAAAAGACTTGAAATA
GAGGTGTCGCGGCGTGCCGTTTTCTGCCGGGAGAGAGGAAGCGTCAGGGAATTTATAGTATTGAAGAATGAAATAAACGG
AGAAGGGCTTGTGCGGTTGAATATGCGGGCTGTCGAATACGGCCCGATAAAACGGAGCCTACTATCTGCTTCCAAAACGG
ATACGGTCCTTGAGCGGATGTCGGAAGCGGCTTTTCGAGATATTATTATAAAAAAGTGATTATATACTTGATGTACTTCT
TTGGGGGCGTAGCGCCCCGAGTCCCCTCCGAGGAGGGATCCGTGGTGGCAGAATTACAGACGCAGCCACGAGTTGCGAAT
AGGTGACCGTCGGATAATGGTACATTACTATATGATTGCTGTTAAAAATAGAACCACTTTTATTCATCCGAATGAGGGGT
GGTTTTGATCGTTCGGCCCCGAGTTCATAAATTAATTAATTTAATTAACCATTTATCTTTTATGAAAAAATTCACCCTAT
CTCTGGCGTTTGCGGCTCTTATGACGGCCGTGGCGTTGATCTTTAGCGGTTGTAGCGATGATCCGGAAGTCGGCCCCGAG
GCTCCGGTCATCTCTGCGAAAGATATGCAGGTGCCTGCGACCGCTGGAAAACAGAAACTGGCTTATTCGATCGCACATCC
GGTCGAGGGTCAGTCGATTTCTGCTGAGTCGGACCAGACTTGGATTCACGATTTCGAATACACGGACGCAAATATCGCCT
TCCAGGTCGATGCCAACGAGGGCGAGGCTCGTACGGCGGCTCTTACTTTGAAGTACGAGGGTGCTGCGGATCTGAAAGTC
GAGATCAAGCAGATGGCTTTCGATGCTTCGATCGAAATTTCTCCTAAAGCGCTGTCATTCGGTTATACAGGCGGTGAAGA
GTCTGTTACGGTGACCAGCAGCGGCGATTGGACGCTGACGGTGCCGAGCGGTTCCGACAGTTGGGTCGTTCCTTCCGCTA
CTTCGGGAAAGAACGGCGACAAGGTTACGTTCAATGTAGAAACGGAGAACAATACCGAAGAGGAGAAGACCGCTGAGTTC
ATTTTCGATTGCAAAGGCGCTCAGATGAAGCTTACCGTAACTCAGAATGTGAAGGGTCAGTTGATCTTCGTGACCGAATC
TCCGCTGGCGGTCGCTCCCGAAGGCGAAACGGTTACCGTGAAACTCCAGACCAACATCGAACCCGTAACGGCGACGATCA
ATGTGCCGGAAGGCGAAACGATCGATTGGATCACGGACGTTACGACCCGTGCGATGACGGAAAAGGAGTTCCAGTTCAAG
GTGGATCCCAACAACGACGACACCGATCGTAGCGTAACGATCACCTTCTCGAACGCGGACGCTAAAGAGCAGTTCGTAAT
TACCCAGGAGAGCACCAACCCGAATATTGCCAAGAAGCTGAAGGACGAACTCTTCCGGAAGTATATCATGGAGAACTACG
ACCTTGACGAAGACGGGGTGCTGACCTCGGAGGAGGCCGCTGGCGTGACCTCGATCAATCTGGATGGCGATGCTTCCAAG
GGTGATCCTGCGTTGCGTCCGATTGCTTCGCTGGCCGGTATCGAGTATTTCAAGGAACTGACCGCTCTCCGACTGAACTG
GATCACGCCTGCGATCGAGGCTGTCGATCTGTCCAAAAACACGAAGCTGACGAATATCGATATGACCCTGGGTTCCGGAG
TCAAAGGCATCGAGTGTTCTAACCTGCCCGAATTGACCTATTTCCGGATGAAGCGTCTCTCTCAGTCCGAAACCGCTCCC
GATAAATTCGAGGATACCGGTCTGGACGTGATTAATTTGGACGGTTGTCCGAAACTGGGCGAGATTAATGTTATTTTGAT
TACTAATTTGAACACCCTCTCTTTCAAGGATTCGAAAGATCTTAAGACGTTGGTTCTTGAAGGTTCTTTCGCCAAAGAGG
ATGAAAACGGAGAGCCGACGGCGTTGGATATTTCCGTATGTCCGGGTCTTTCCAAATTTATCTGTACCCCGAACCTCGGC
AAACTTGTTCTGACACAGGCGCAATACGACCAGTTTAGGGAGGATTTGTCTATCAATCAGGAGTCGTTCTTTGGAATTTG
GGCTGTTACCGATGCACCCGACATTTCGGAGGATTGGGATCCTGTATTCCGTGCCGCTTGTATCGAGCAATTCGACCTGG
ATGGCAACGGCAAACTCTCTGCGATCGAGGCGGGCAAGGTTTCGGGTACGAATGCGACGTTGGTTATCGATAAGGATACG
CCGAACGTAGGGGATCTTAAGAGTCTTAAGGGTATCGAGAATTTTAAATATTTGAAAAACATCTACATCACGGGAGCGAC
CGCTCTGGAGGATGTCGATCTGTCGAACCAGACTTATCTGACGAATCTTGTGTTGAGTTTGGCTAATGGTGTGAAGTCGT
TGAAATTTACAGATATCGTAGAGTGGGGTGATCCGGTTAAAGTCGAGTTGATCTTCTCGGATCCTGCTGCCAATGTGGGG
CCTGTGACGCTCGACTTCTCTCCGCTTGCCTCGAGACTCTCTTCGATTACGATCAAGAATGCTTCGAAATTGGCAGAGAT
GAACCTCGCCGGTTGCGAGAAGCTCGCTTCGCTCGACATCGCGACGGGGCTGGACGCTCTGACAACGCTCGATATCAGCG
AATCGCCGCTGCTTGTCGATCCTGCTAAGGTGCTCTTTGGTAAGGCTATGAAGGAGGTTAGCGCTACGGCAGCCCAAGCC
GCTGCATTGTCTTCGACTTATCCGAGTATCTCATTCGGTGCATCCGATGTGGCGAAGAACGTCGATCCGATCCTCCGTGC
GAAGATTTTGGCGGATGAGAGTTACAATCCGGATCAAGGCAATACCGTGATTACGCAGGAGATTGCTGACCGGGTTACTG
GACTTTACATTGTAGGCTACGAGGATAATGTTGCGAATTTGAAATCCCTGGCAGGGTTGGAAGTCTTCAAAAACATGACG
ACGCTCAGCGTAGTCGCTCCTAATGCGCAATTGGAGGATGTGGATCTCTCTGCTTATACGAATCTGACGACTGTTACGGT
GTCTCCGTCGAAGGGGTATAAGTCAATTAAACTTCCTGCCGGTATTGTAAACTTCACTTCGGTTTGTTCGAATGCGCAGT
CGATCGGTCCTGTCGATTTGGATTTGACGGCTTATACCAATCTGGAAACTGTGGATGTCGGCGGTACTTCTTGGGGCAGC
GGCAGCAAAGCATTGGTTTCGTTGAACTGCAAAGGCTTGGCTAAGTTAAAACTTATTCGTGCTGCTTTTGCTTCGGCTAA
AACCATCAACATTAGCGGTTGTGATTTGCTGCAAGGGTATGTCGGAGCACAGGCTGCCGAGGGAGCAAATCTTCCTTTCG
ATCAGAGGGGCGCAACGATTATCGTTGGCTCGCAGGAGCAGTACGATGCGTTGAGAAGCAGCTGGTATGACTACTATGGA
AAATCTCCTTATTGCGAGATGAAAATTGAAGAGTAATTTTTTAGTTCCTGTCTGGAAATAGCTGTAGGTTTACTTGTGCG
TTTCCGTTCGAATCGAATCCCGGCCGGGTTTATCCCGGTCGGGATTTTTGTATTTATACGAGAGGGAATATAAGGTAGTG
CTGTCATTGTAATGTCGGGAAGGTCGGGTGGGGAAGGTCGGGATCCTTTAGTCGGGTGAGAAGGGGGAGGCGTGTTTGAA
TATAGAATATAGGGCATTAGGTTATGTGTTGCGTTCTCCGGCTGGCGCTCATAACGCTACGTGTTCCGTTGTTTTGCCAC
GGCGGATCGTTTTGTCGGCTTCGGGCGTGTGCCGGGAGGCATGGCAGATCTTGTTTATGATGCGGGCGGATGTTGTAGAC
TACGTTCTGTCGCGATCGGCTTCGTATTGTTATGGGGAAGAGACATAGGCTATGCGTCTTGTGTCGTGTCGGTATGAGCT
TGGGAAATGTTGAGTAATAGATTTTCAGAAAATGAATGAAATTTTTTCCGGAAAATGCTTGGCGTTTTTTGAAATTATTT
TTATATCTTTATAGTATCGATTGAAAGAAAAACTCGTGGCGGCTCGTGATAACACAGTTTTATTCGCAGAGGGAAGGAAT
GGCGGGAAGATAATGTGAAAGGAACCGGAGAAGCGACGCAGAAAGCTGTTTTTTAAGATCGAGAAGTATGGCAAAGGGTA
AAAATACGACGATAAGCGGGGCCGGAGCCGTAAAGATGTCGGGTTCGACGCCGATTGCCGGCGGTCGTTGCGCTTTTTTC
GAAGTAGTCAAGGCCCGTTTGTTCGAAACTTATTGCAGAAACATCCATTCAATTAACTTTTTATATTAACCCCGGAAGTA
TTTACGGTAGCGATACCGGAAGTGCTTTCACAAAAAAATCATTAACCAGTATGAAAAAACTATCGCTTTTTTGCTGTCGT
TTTTCGCGGTTTTCGCTTTGGGCCTCACAGGTTGTAGCGACGACCCGGATGTGAAACTGGAGACACCAGTCATTAAGGCC
TCGAATCCTGCAGACATCGCAGCCGTTGCGGGTAAGGTAACAGTACCTTACACCGTGGATTATGCCGTAGATGGTTGTTC
TCTCGATGTGACGTGGGATGCGACTTGGCTGCACGATCTGTCGGTCAGTGCAGATAAATTCACTCTTCAGGCAGACGCCA
ATCCGGGTGCTGCGCGGGAAGCTAAACTCACGCTGACTTACCCGGAGGCAACGAGTGTGGAATTGACGGTTCGTCAGATG
TCTGCTTCGGAGTCTATTTCGATCAGTCCGAAGACCTTGTCGTTCTCGTACAAGGGCGGCGAGGAGACTGTTACCGTTAC
CAGTTCGAAATCCTGGACGCTGGAAGGTAGCGCAGATTGGGTTGAGGTGGACAAGACGGAAGGCGAATCTGGCGAGAGCG
TCGTGAAGTTTACGGTTTCTACGACCAATGAGACAGATGCGGCCAAGGAGGTGACATTCAATTTCGTAAGTGGCAGTGAG
AAGGCCCCTCTCAAAATCCAGCAGAATCAGGAGGGGAAGCTCATCATCGACGAGGATTCGAAAACGATATCTGTGTCCAA
TACGGAGCAGAATGTAACGGTGAAACTTCAGACGAACATCGAGCCTGTGACGGCTACGATCGAGGAGGGAGTCGATTGGA
TCGAGGCTGTGGATACCCGCGCTATGATCGACAAGGAGTTCTCGTTCAAGGTGTTGGCGAATACGGAGGGTGGCCCGCGT
GACGCGACGATTATCTTCAAGAATGCAGATGCTTCGGAGCATATCGTAATCAAGCAGGCGGGCAAGGAACTGACCTATCC
TGCCGTGATTCCCGATAAGGTGCTGAAGACCTACATCATGACGAACTTCGATACGAATAAGGACGGTGAGATTTCGAAGG
AAGAAGCCGAAGCGGTAAAGGCGATCGAGCTTACGGGGTCGGAGATCGCATCGATCGACGGTCTGGAATATTTCCCGAAT
TTGGAAACGGTCGATTTCACTACGCACCGTTTGTTAAAGGCCGATTTCTCGCAGTGTTATGCTTTGAAGGAGCTTAACCT
GAGCAGCGGCGCCGGCCTTTCGTCGGTCGTGCTTCCTGCCAGCTTGGAAGAACTCTCCGTTATGTCGTGTAATAAGCTCA
AAAAGATCGATCTTTCGGTTGCACCTAATTTGAAAAATCTCTATGCTTCGAGTGCTGGTTTCGTGGTCGCTCCCGATTTG
AGCAAGAACACCAAGCTGGAAATCATCGGCTTCAGTTCGGCTAAATTCAGTACGATCGACGTTTCGAAGAACACGGAACT
GAAGTCGCTGAATGTCGGCGGCGACGTGTTCAACAGTTTGGATGTTACGAACAATACAAAATTGACAAATTTGGCGGTAA
CGGGTACAATTACAACGCTCGATCTTACGAAAAGCGCACAGTTGGAAGTTCTGAATATCAGCAACACCAAGATTTCAGAG
ATCGACGTAACGAACTGTCCTTATCTGCGTTCGATCGACTTCGGCAGCACCCCGATCGTCGAGATCGACCTTTCGAGAAA
CCTGCTGCTGACTTCGGCATTGGCATATATGGCGAACTCCCTGAAAACGGTTTGGTTGAGTAAGGGGCAGACGATCGAGA
GCACGTCGAATATCGAGAGCTTTATCCAATACAAGGATTATGAGGCAGGGCCGGATGCTATCGCTAACATCGAAGACGAA
GCGTATAAGACTTATCTGCTGACTTTCGATAAGAACGGGGACGGTAAGCTCGACAAAACCGAGGTCGAGGCGATCACCGA
GATCAATATCAAAGGTTTGGGTATTAAGTCCCTTAAAGGTGTGGAATATGTCAATTTCACGAATGTGCGGAAACTGGATT
GCTCGGACAACGAGCTGACTGAGCTTCCTGTTGCCGGATTCTTCACCAATCTCGAGGAGATTGATTTTTCGAACAATCAA
CTGACCGGGCGAATCGAACTGAATAAATGTAAGAAGTTGCGTATTCTGAAAGGTAGCGGCAATATGCTCGAGGAGGTTGC
TTTCGAAAACTCGGTATTGGAGTCTGTCGATTTGAGTAACAACCAACTGACCCGCTTCCAGTGTTCGTATAATACGAGTA
CTTTGAAAAGCGTAAATGTGGCGAATAATTTGTTGAGCGAGTCTTCCGGTTTCAGTTGTTCCGACAATGCGGTTCTTACG
GATTGGAACGTAAGTAATAACAATCTCAAGTATGTTTATCTCCATTCGACTCCGATGTTGGAGAATTATAATGTCAGCGG
AAATCCGCTTGTGGAACTTACTTTGTTTGGTGCCGGTTACGGGACAGCTTTGAAGACGCTCGATGCGAGCAATACTGCAT
TGTCGAGTCTGGATATTTCGGGTAATATGTCGTTGCAGTCTCTGAATGTAATGGGGTGTGCGACGCTGACCAAGATATTT
GCCGGAACTCTCGACGTGGAAGCTATCAATATCGAGAAGGAGAGCTATACGATTATCGAAACGAGTACGATTGTCGATGC
GATCAAAGATAATGCATTCCGTGAGTTCCTGATTGAGACCTATGGTTCCAATGGGGGTATTACGCAGGAGGAAGCTGATC
GGGTTACGGATTTGGAGCTTAATGCCGACAATGCGGCGGAAGTGAAGTCTTTGGCTGGTATCGAATATTTTCGGAATTTG
AAGACGCTGAAGGTGTCTGGGTTGGAGTCTTTGGATGATACGAATTTGGCTGTTGGTAATATCAATTTGACTTCGGTTGA
TATTTCGTTGGTGAAAGGTTTGACGGCAATCGATTGCAACGGTCTTCAGAGCCTGACGACTTTCTCCTTGGTGGTGACAG
GTGCGGCCGGTACGGAGGTTGGGCCGAAGCGTGTCGAACTGGATAAATGTCCGAAGATCGAATCCGTGACGGTAAAGGAT
TGTCGGGCGATTGTTGCTGTGACCGTAACTGGTTGTACGGAATTGACTTCTCTGAATCTTTCCGGCTCTTATTTGGAGAA
GTGGGAGAGTGAACCTAATAGTGGTAAATGGATCTATCCTTCGATAAATATCTATACCAATACAAAGTTGACAGATCCTG
CTAATTTCATTCCTGCGGCTAATCTGGTCGATATTTGGGCTACTTCGGCGCAGATCGAAGCATTCCAGAAGTATTTTGAG
ACAAATTACAAGTGGACTGGTACTTGGCATAGTAACGATGAAATGCCGTCCGCATCGGTCGTTAGATAATTGAAGCCGTG
TCGGGCATCGATGTCTAGATATGCGGAACGCTAATTGGAGTCCCGGTCGGTATTTTCCGACCGGGACTTTTTTGTTCGGT
TGTGGACGATATGTGGTGTGGAACGTATTTTGTCTGAAAAACGAAATAACCCGAAAGGGTTGTGTGTCGGATTGAACCAG
TTGCGGTCGGTTTTATCGGAGCTGGTCGGACTGTTGGGGGACTGATGTTCCGTGTTTGCCGGGGATGAATATTTGTTTAT
CCTTGTTCAAGATAGGAAGCGGTTGGGCGATTTTTGTGTATAAGCCTGTACGATTGTTCTCATTTTTCTCTGTCTTCGAT
TTGGATCGGATAATTGGATATTTCATTGCGGCAAAATGCAAATAAATTTGCTTTTGTACCCGGCTTATTCGTATCTTTGC
AAAGATGCGCGAATCGAGGCCGTGTGTTTCGTTCGTGCTGTTTTGTAAAATCCCGTTAAACCGACGACCTGGTGCCTATG
AAGACCCGATTGAGTGCAATTTGTTTGACTTTAACCGCAACGACGATGATTTCCTGCCATGAAAAGAAGACGGAGGATGC
TCCCTGGATCCTGGACCGCTTCGACGATATTAAAATTCTCCGCTACGAGGTGTCGGGCTTTGCCGAGCTGCCTCTTCGGG
AGAAAGAGTTGATCTACTACCTGGCCGAAGCCGCCAAATGCGGCCGCGACATCATGTTCGACCAGAATTTCAAATACAAC
CTTCCCGTGCGCCGCACGTTGGAGGTGATTTATGAGAATTACGACGGCGACCGGACGACGCCCGAATGGAAAGCGTTGGA
GAAATACCTCAAAAAAGTGTGGTTCGCCAACGGCATCCATCACCACTATTCCAACGACAAGTTCGTACCCGAATTTCCGA
AGGAGTATTTCCTCGCGGTTGCCGAGTCGATCCCCGTCGAGAAGTTCGGCGACGAGCTCAATGCGCTGCGGGCTGTGGTC
TGCGAGGCGATTTTCAACCCCGAACTTTATAAGACTCAACTCAATCAGGCTGAAGGTCAGGATTTGGTGGCCACTTCCGC
CAACAACTATTACGAAGGCGTGACACAGGCCGAGGCCGAAGATTTCTATCGTGCCATGGCCGATCCGGCCGATCCCGAAC
CGGTCTCCTACGGATTGAATTCGAAGCTCGTGAAGGATGAGGACGGAACGATCCGCGAGCGGGTGTGGAAAGTAGGCGGT
ATGTATTCGCCGGCGATCGAGAAGATTGTTTACTGGCTGGAGAAGGCGCAAGGCGTTGCCCAGGAGCCGCAGAAGGCGAC
CATCGCAGCCCTCATCGACTATTACAAAACCGGCGACCTGCACGATTTCGACCGTTATAACATCCTGTGGGTGCGGGATA
CCGTATCCAACGTCGATTTCGTGAACGGGTTTATCGAAGATTACGGCGACCCGCTGGGACGCAAGGCGTCGTGGGAGTCG
CTGGTCAATTTCATGGACAAGGAGGCCTGTCATCGTACGGAGGTTATCTCCGAGAATGCGCAGTGGTTCGAGGATCATTC
GCCTGTAGATTCCGCCTACCGGAAAAAGGTGGTCAAAGGGGTTTCGGCCAAGGTGATTACGGCAGCGATGCTGGGCGGCG
ACTGTTATCCTGCGACACCGATCGGTATCAATCTGCCCAATGCGGATTGGATCCGCAAGGAGCACGGTTCGAAGTCGGTG
ACCATCGACAACATTACCTACGCTTATGCTCAGGCGGCGCATGGCGACGGATTCCTCGAGGAGTTCATGCTGCGTCCCGA
AGACCGTGAACGTATCGACAAGTACGGCAAGTTGGCCGACGATCTGCATACCGACCTGCATGAATGTTTGGGACACGGTT
CCGGGCAGTTGGCTCCGGGTGTGAAGGGCGGTGAGTTGAAGAACTATACCTCGACGCTCGAGGAGGCCCGTGCCGATCTT
TTCGGGCTCTACTACCTGGGCGATCCGAAAATGGTCGAATTGGGGCTGATTCCGTCGCTGGATGTGGCGTATGCGGAATA
TGCCCGGTATATCATGAACGGTATGATGACGCAGCTCGCACGTATCGAGCCGGGCAAGAATGTCGAGGAGGCGCACATGC
GCAACCGCAAGCTGATCGCCGAATGGTGCTACGAGCAGGGGAAGGCCGACAACGTGATCGAGTGGGTCGAGCAGGATGGC
AAAACGTATGTCGTGGTGAACGATTATACGAAGCTGCGCGAGCTGTTGGGCCGTATGCTCCGCGAGGTGCAGCGTATCAA
GTCCGAAGGCGATTTCGAGGCCGGCAAAACACTGGTCGAGAAATATGCCGTGACGGTCGATCCGAAGCTGCACGCCGAAG
TGCTGACCCGTTACAAAGCCCTCGATATCGAGCCTTACAGCGGTTTTGTGAATCCGCAGTACGAGCTGGTGGAGAAGAAC
GGCAAGGTCGTGGATGTGAAGGTTTCTTATCCGAACGACTACGTGAAGCAGATGCTCGAATACAGCCGGGATTACTCCTT
CCTGCCGAATCTGAATTAAGATTGAACGATACATTGAAATCAGGGGAAACTGGTACACAGTTTCCCCTGATTGTTTTTCT
GCGGCGAATGGAAAATCGTAAGATGCGTTAATGTAGGCCGGATTGTCGTGTATCGTATTTCGAATTCGGAATTCGTGTGT
TTATCATCCCTTAACATGCAGATACTGATATACACAACCTGCGATTATATAGCATCCTTTTGGGGAAGGTAATGAATCGA
GATCCCCTTCGGGAAGAGAATTTGGGAGAGGGGGGGGAGAAGTGTAGAGGCCGGTGTCTTTTGTTTTGACGTCGGAAGGT
GGAAACTATCGTGTTTCCGTCGTTTCCTGGGACTGTAGCTCCTGTGCTCGTCGTTCTCGGGCGTGCGAGATGAGTTCCCG
TAGGTCGTTTACGAGTTCTTCTCCCTGGGTACAGGAGACATAGATCCGATTTTCATATATATCGGTGATTTCGACGAAAT
TCCGCCATTCGGAAGCGTAGATTTTGACCCTTTCGAGATTTTTCAGGTCGAAATAGTGTCCGTAGAACCCGAAAAATCCG
TAACCGCCGAAATAGGGCACGTAGCCTCGGAGTTCCTGCTTCTCGACTTGCCGTACGGAGGCGATCTCTTCGGGATGAAG
CTCCGTGATGTCGAGCAGACAGAGGATATGCAGTCCTTCGTCGTCCACGAGGATGCGACGCGGAATGGAGAGTGACATCA
GGGCGACGAGCGCCACGATGAACGAAAAGAACCAGGCCGAAAGATAGCCTCCTTCATATAGAAAGTAGAGCCCGATCCCC
AGTGCGAGGAAGATCGTGAGGTAGATCGTCGTGAGCGAAAGCGTGTGGCGGCTGAAGCTGTATTTATAGATTTTCTTCAC
GGGATGCTCTGGATAAAAGAATTGCTTCGGCGATCGGAAGATCGTCCGCTGTCGTGATTTTCAGGTTGCCGCGCTCTCCG
TGGCAGAGCGTGACCGCATGTCCCGCCCGTTCGACGACCGAGGCGTCGTCGGTGAAGTCGGGGGAGTAGTCGAGTTCATA
GGCACGACGGAGCAATTCCGCGTCGAAGACCTGAGGCGTTTGTACGATTCGCAGCGTATTGCGGTCGATCGGGTGCGATC
CGTCGGGCGTGAGCTGCCGCAGGGAATCGACGGCTTCGACGACCGGAATGGCAGTACCGTGGGCCGCCGCACACTCCACG
GTTTCCAAAATCAGGTCGGACGATACCAAAGGACGTACGCCGTCGTGGACTGCGATCAGCACGACGGTTCGGGGCAGAGC
GGACAGGCCGTTGCGTACCGAGTGGAACCGTTGCAGCCCGCCCGCCGTGCAGGTGTGCTTGGCTATGTCGAAACGGGCTG
CCAGATTCTTCCAGAAATCGATCTGCCCTTCGGGAAGGACGACGACGATCTGCGTGCTGTGCAGCGTTCTTGCAAAGGCG
TTTATCGCATGGCCCAATACCGGCAGCGATCCCAGCATGCGGAATTGTTTGGGAAGCGGACCTCCCAGGCGGCTGCCGCT
CCCGCCGGCGACGATGATTACTCCTGTTCCTTGCTGTTCCATATCAGTTTCTTTCCGAATCCGAGGGTATTGTCCGTGAA
TTTCATGTAGGAAATCTCCACAACCCACAACGTCAGCTCGGCGAGTGCTGCGAACGGGAAGCGGCGGATATAGGTTTTTC
GAGCTTCTTCGTCCGCTTCCCGCACCGTTCCGCAAAGCTGGAGCCCCTGAAGTTTGCCCACTGCCTTGCTTTCGAGCGCG
ATGCCCAGCGCTACCTGCCGGTTCGCCTGCATCTCCTCCGCATGGCGCGTCGTCTTATCGGCCGCGAATACGAGCAGATT
GCGCTCTGGGTCGTAGGCGTAAAACGCGTGCGAGCAATAGGGCTGTTCTCCGGCGACGGTCGCCAGTGTCAGGACGTGGT
GTCGGCCGATAAAGCGGACAATGCGCGGGTCGATCATAATTTACTGCTGAAAACCAGGCTGTCTGCCGTTTTCGACGGGG
TGAGTACGATCGAGTCGAGTTGTTTGATCTTGTCTTCTTCCTTTACCTCGCCGTCCAGTTCGGCCATAATTCGGTCGCGG
ACATATTCGTAAGCGGCACGGTTGGCTTTGTGAATCGGTTCGCCCGGTTCCTGCGGAATCTTCAGCGGATCGATCGGTTT
GCCGTTGCGCCAGACGCGATAGTCCAGATGCGGGCCCGTCGATGCTCCGGTGCTGCCGACATAGCCGATCAACTGCCCCT
GCGATACGCGGCTGCCCTGACGAATCCCTTTGGCGTAGCCGCTCAAGTGCAGATAACCGGTCATAAAACCGTTGTTGTGT
TTGATCTTGAGGGTATTGCCGCCTCCGCCGCCCCAGCCTTTGAAGATGACCGTGCCATCCGCTACGGCATGTACCGGAGT
ACCTTTCGGAGCTGCGAAATCGACGCCCGTATGGGCTCGGTAGGTTTTGTAGATGGGGTGGAGCCGCGAATAGGTGAACC
GGGAGCTGATGCGCGTATATTTGAGCGGCGTGATAAGCATCAACTTGCGCAGGCTGTTGCCGTCCTGGTCCCAGTAGGCG
ATTTTATTGCCCTGGCGGAACGGAATGGCGTAATAGGTCTTGCCGCCGTAGTTGAATTTCGCCCCCCATATACGTCCGAT
GCCGGCCGGTAGGGTGTCGATGTAACGCTCGTCGTAGATGACCGTGAAGTTATCTCCTTTCTGGATGCTGAAGAAACTGA
TCGTCGATTGATAGATGTCCTCCATTTCGGCGGCGAGGGAGGCCGGCATGCCGGCGCCTACGATCGCCTCCCAGAGTGAG
GAGTCGATCGTGGCAGTCTTTTTCTGGCGACGTATTTCATACTCTTTTTCGCCTTTTGTGACACTGATCGAGTCGTCGGC
CAGTCTGAAAACGACATACTGGGAAATGCTCTGTTCGTACACCAGATAGTCCAGATGGGGCGCGTTGAGCGAATCTTCGT
GGATGAAAGCCGTGTAGCTGCGCCCGGCCCGGATGTTGCGGAGCGGGAATACGTCTTTGGACGCTTTGTCGAGCTGATCG
ATCTGGGCGGCGGAAACACCGTATCGGTTCAGAATCTGACCGAGGGTTTCGCCACGGTCGATGATCTGCTGTTCGAGCCG
GTAGTTGTCGGCGGGAATGCCGTATAAAAGGTTGGGTTCTATGATTTCATCGGAATTTTCTTCGGCATCCGTTGCCGTGC
GGCCGCATCCTGCTAAAAAGAGCAGGCCTGCTAACAATGCGGCAGCTGGTTTCAGTTGTTTGATCATGTTAATAATTAAG
GTATAAAACTGCGAACCGGGTCAAATTTTTTGGAGTCCGGTCGGGATGTATCCTGATTTTTAACGGAAGTTTTCTTCCGG
TAAAGATAAGAAAAAAAACAAAATTTCCGCTGCTCTGCGGTCGGATTATCCAAGTTTTGGGGTGTTTCTTTTGTAATTCA
TTGAATTGTTGCTATCTTTGATTGCTATAAACCAGTATTGAGAATGTCGAATTTTTTTTTGATGCCTGTTTCTTTCCTTT
ATAAGTTGGGGGTCTTGTTGCGCCACCGGCTTTTCGATTGGGGGATTCTGAAACAGGAGAAGTTCGATATTCCGGTCGTC
TGCATCGGCAATATCACCGTAGGCGGTACGGGCAAAACCCCGATGGCCGAGATGGTGATCGCCTACATGGCTCAAAGGCA
TCACGTAGCGTTGATTTCCAGAGGATACGGGCGGCGAACGAAAGGATATATTGAGGTCACTCCCGAATCGCACTACCGCG
AAGTGGGGGACGAGCCGTTGCAGATCAAGCGCAAATTTCCCGATACGGTCGTGGTCGTGTGCGAGAAACGGGCAGAGGGG
ATCCGCCGTCTTCGGCAGGAGCATCCGGAGGTCGATCTCGTCGTGATGGACGACGGCTTCCAGCACCGTTACGTAGAGCC
TAAAGTCAATATCGTCATGATCGATGCGACACGGCCCGTGCAGCATGATCGGATGTTGCCTGCGGGCAATCTGCGGGATT
TGCCCGAACAGTTGCACCGGGCGCATTATTTCATCGTGACCAAATGCCCTGAGAATATGGCTCCGATAGACCGGCGCATT
CTGCGCAAGGTTCTGGTTCAGGTCGCCTATCAGCGTGTTTACTTTACCCGTTTCGAAAGTTTCCGGCCTCGGCCGCTCTT
CCCTGAGTTCGTGGATGAGGAACTGAATTACGGACAGCAGGTGATCGCCATGTCGGGTATCGGCAATCCGGGACCTTTCG
TGGAGGGATTGAGGAATAATTACAAGGTGATCGAGGACGTTCGTTTCGACGACCACCATGTTTACCGGGTGAAAGATATG
AAATTGGTAGCGAATTTGCTGGCAAAACACCCGAAAGCGGCGATCATCATGACCGAAAAGGACGCGGTCAAGATGAGCCA
TCCCGAAAAGATACCGGCGGAAGTACGCAAGAGAATGTATTTCCTGCCCATCAATATTTCATTCATAGATGATTCGGAAA
CGGATTTTCTCCAAAAATTAGAGTGCGATGTTAGAGAGAATTAAAGAGACTGCGGCCTTCATTCAGGCACGCATCGAAAA
CTTCCAACCGGAAGTAGGCATTATTCTCGGTACCGGATTGGGCGATTTCGCCGACCGTATCGATGAGAAATATTCGATCG
ACTATAAGGAGATTCCCAATTTTCCCGTTTCGACGGTCGAGGGACATAAGGGAAAATTGATTTTCGGTTTGCTCGAAGGG
CGCCGCGTAGTGGCCATGCAGGGGCGGTTCCACTATTACGAAGGTTACACCATGCAGCAGGTGACGTTCCCCGTGCGGGT
GCTCAAGCTGCTCGGGATCCGCTACCTGTTCGTATCGAACGCCAGCGGCGGCGTGAATCCTTCGTTTCGGGTAGGCGATC
TGATGGTCATCACCGACCACATCAACCTGATGCCCAATCCGCTGATCGGCCCCAACATGGCCGAGTTCGGCCCCCGTTTC
CCGGATATGCACAACTGTTACGATCAGCACTTGATTATCCGTGCGACCCGTATCGCCGAGGAGAAGGGAATCAAGTTGCA
GTACGGCGTTTATGTGGGCGGTACGGGTCCGACGTTCGAAACGCAGGCCGAATACCGTTATTTCAAGGCGATCGGCGGCG
ATGCCGCCGGTATGTCCACCGTGCCTGAGGTAATCGTGGCCCGGCACATGTCGATTCCCGTTTTCGGGGTATCGGTCATT
ACGAACTGCGGGTTGAGCGATGAGGTCGGCGACCACGAGGATGTGCAGCGTCAGGGGGCCAAAGCCGGCGTGAAGATGGC
CGAGCTCTTTATGGAGATGATAAAAAACTTATAACGAGGCGATATGGTAAATAAAGTGATTTTGATCGGCAACGTAGGTG
TGGATCCCGAGGTCCGCACGCTCGAAAGCGGAGCGAAAGTTGCCCGGGTTCGTCTGGCGACGACCGAACGGCTGTTCGAC
CGCCAGGCCAACGAAACCAAGGAACATACCGAGTGGCATACGATCACTTTGTGGCGCGGTTTGGCCGACGTAGTGGATCG
CTACGTCAATAAAGGATCGCAGATTTACATCGAGGGGCGCCTGCGTACCCGCGAGTGGACGGACAAGGATAACAATAAGC
GTTATACGACCGAAATTCTGGCCGACGATATGAAGTTGTTGGGACGCCGTGGGGATAACCAGTCGGCGGGAGCTCCGGCA
GGCGGGTATGCCCAGCCGCAGGGACAGCCGTCCTATCAGCAGCCGGCGCAGCCTTCGTACCAGCAGCCTGCGGCCCAGAC
TCCCGTTACGCCTGCTGCGGACGATCCGGACGATCTCCCGTTCTGATTTTCCATACTATTACAATTGAATATCCGCCGGG
CCGGTTTTACCTGTCCGGCGGATTTTTTTCGGCCCGATATGAGGGCGGGATTTTACCTTTCGGGAGTCGGGTGCGTGTCC
GGCGGTTATCCGACAATATTTGGGGGAAGGGGATTGTTGGAAGCGGGGCAGGTCGGTGAATATTTCCCGAGGCTGAGAAT
GATGACGACCGGATTTGCCCTCCCCCGGCCTTATAGGTCTGTATTTCGGGCGCCGACGGTATCGCAGCGCTGCCGGATGG
AGATAGGGGGCGATCCGGTTCAGGGCATCCACTCCGCTACACCCGTCAGGGGATGTGCTTCGCGCCAGCGAACGAAATCG
GGGTAGCTGCGGATGCCGTCCCGCAGGACGGCCATGTAGTATTCGATGCCTGCGATTTTTTCCGTATCGGGCGTTTCCCA
CTTGAGCCGCAGGATCGCCTCGCGCGTTTCATCGGTCAGGGCCGCCGAAATGCGTCGGGCCACCTCTTCGAAGTAGCCGT
CGTAGCGGGAGCCTTTCTCGATATGGATCATATCCAACTGCCAGAGTTCGCCTTCCTGGTCTTCGTACCAAGCGTGCCAT
TCGAGGCACCGCTCTTCCGTCGCCAGCAAGTTGCCGTATTCGATTCGTTTGACGGCAGGATTGGCGGCAAGCTTCGCTAA
AGCGGTAAAATCATCTTCTGGCCGGAGGACAGCCGAATAGATATGGAAGTCGATGTCCCGGTGCTTCATGAAAAGACCGG
TGCTGAGCGAGCCGACCAGGTTTATTTCGGCTCCGGCGGATTCCCAGATGTCGATGATGCCGGTATCTCGGATGATCCGT
CGGGCTTTCTCTGTGTTGCGGGCGGCGATGGCAGCGATTTGTTGGGATGTCATTGGGGAAATTTTAGAGGTGGATAGCTG
TGGCGGGAGCATGGGGTGTCGGGAGAAATCTTGCTGACGGGCCTTATTTCGTGCGGATCGGCAGCCGCTCCCAGAGCCAT
TCGGGAATCAGCCTCCAGAAAAATACCAGCACGGCGTAACGGCGGTCGATGACGATGCGCCGTTTCCGTTGTTCCAGCGC
CCGGACGATTCGTGCGGCGACTTTTTCGGGGCGCATCAGCATCGGGTATTTCCCTTCGCGCAGCAGGGGTGTGTCCACGA
ATCCGGGCCGGATGTCGGTGATGCGGATGTCGAGCCGTTGCATCCGTGAGAGTTGTGCCAATGCGTCGAGATAGGTGTTC
TGGTAGCGTTTGCTGGCGGAGTAAGCCGCCGCTGCGCCGAGGCCTTTGGTCCCGGCGATCGAACTGATCGCTGCCAGATG
TCCTCCGCCCTGCCTGCGGAAATAGTCGAAAGCCGTGTCCATGATGCGCGTGAACCCTACGGTATTGGTTTCCGCCGTTG
CGATTTCCCGTGCGGCGTCGAGCTGCGGGTTGTTGTAGCCGATGCCCGCGCAATGCAGCAGCAGGTCGCAGCCGCCCAGA
TCGGCAATCAACCGCAGCAGCCGCTCTTCCGCTTCCGGGGCCGTGATGTCGATCGAACGTATTTTTACCCGGTCCGGCGC
CGCTGCCCGAAGTGCTTCGAGGTTTTCTGTGCGGCGACCTGCGGCCCCGACCTGCCAGCCGGCGGCGATATACAGTTTGG
CGATCTCCAGTCCGATGCCGGAAGTGGCCCCGAGGATGACGATTCGATTCATAAGTAGCGAGTGATTTGTACGATCGGCA
AAGGTAATACGATTCGAGTGATTGAGTGAGGTCGTTCGATTTTTTTCATGCCGGGGTCAAAAAAAAAGCTCGTTTTTGAA
AAATAATAGACCGTTTATGACAAATTATAAAGAAAAAATATTATCTTTACTATTGACATATTATTTTATTGTATCATTTT
ATTCTTGAAGTTCTATGAAAAGATTTTTATTGCTGATGCTTTGTCTGAGCGGGTTGTTGGCTTGCTCGAAGGACAAGACC
GAAGATGTTCCTCCCGTTCCGCCTGGTTCTGAGGAGATACCCGATAAGCTTGAATTGAAGGCCGGAGATACCGATTTCAA
TTCGCTGGCCTATACCGTTACGGCCGGAAAGGACGGCAATGAATACCTGCACGTGGTTTACGATAAGAGTTTTTACGATG
GAGTGGTCGGAGTATTTTACCAGCCGGCCGACTTGTTGCAGAAAGACGGTAAACGGGGTACGGGCACCCAGAGTTATACG
GTAAAGAACGGCGACGCTTACCCCGACGGTACCACGATATTCATTCTCGGAAAGGCCGACTATGTGATTCTTGCTGCTGT
CTGCGACGAGAAGGGTGTCATTAAGGGCGAGATAACCTCGGTGTCCGTGACTACGAAAGAGGTAGAATACTCCAAGGCGC
AGATCGTCGTCGAGCAGGATTTGGATAAGACCACTTCGCTGGCGCTGGCCGTGAAGATAACGCCTGATGAGGCGGTTGAT
TCATATTATGCCGTTCCTTTCGAGAAGGATGATTATGAGTTGAATTACAAGGATATGGCTCGTCCGGAACTGATGAAGAT
GCTGCTGCGTTACAGCGAACCGCTTCAGGGCGTGCAGACGAAAGTGTGGGACGTCGGAATCGCTCCGAATACCGATTATT
GCGTGGTCGTTTACGGTATGGTCGGGGATGTGCCTACCGAGATCGTCGAAACTGTATGTCGTTCGGGTGAGCCTCAGATG
GCATTGCCGACGATCGAGGTTACGATCGTTCCGGGTGACGGAACGGATGGATATGATCCTCACAAGAGTCTGATCGTGAC
CATGAAAGCGGCCAATGCCTCTTCGGGTTACTACTATTTCGACACCAAGAGCAACTACGAGGCGAATCTCGAAAACGGTT
ATACGGATGAAACGCTGCCTAAGAATTACGGCAATCCGATCGATTCGGAGAGTATTGTGCTCATGCTCGAACCCGAGGGA
GCGGTGAATTCCCATCGGAAACTGCACCCGGACACGGAGTATGTGGTGATCGTATCAGTGGCGAATACCGAGGGTAGCGT
TGCGTTGGCCAAAGAGCTGGCTCGGACGGCGACGGCTCCCATGCTGCCGCCGGTGGAGTCGGAACTTTTCACGACCTTGC
AGGGCGAGTGGACGGCGACCATGACCGGACGTGTCGGCGGAATGGGCGGAGGCATCGAGGTTTCCTTCCCCGTGACGATT
GCCGCCGGAGCCGATGAGCAGACAGCGGCGGACTATCGGGCGCAGAACCGTTTGGTATGTCTCGGGTTCGATTATGACGG
AGCTTTGCCGTATTTTACTCCGGAGGATCTTATGGCCGGAAAAGTTCCGGGTACGGAGTCGTACAATCCTTGGGAGGGGA
ATGAGGTTGCAGCGCGTCAGGACTATGGACCCAAGTGGTTCCTCGAAATTGCATCCGACGGAACGGTGAGTGTTCCGGCA
GACGATGAAACGTTGTTCCATTACTTGAAGAACTACAAGAACTATCTGATCGGTATGTCGGGCGAAGGAAATTATTACCT
GTTCGGCAAGAGATTCGAGGTCGAAATCTCGGAGGATCTTCAGACCCTTACGGTTAAAGGTTATGAGGCGGATGGTGCGA
TTTACTATCCAAGTGTGATTTACGACGGTTACGGGGAATACGGTATCGACTACCAGGGTAGCTCGGATATTGTATTGACG
CGCAAGGCGGATGTCGCTCGAAAGGGTGCAACTGTTGCGCGGACGGCTTCGTTCCGGAGCAATCGCGGTATGAAGTCGGA
ACCGCATCCGGTGGTTTTTCAGCGACTCTCGTCGTTCGCTCGGATGAGGTAAGTTGTTGACGGAATTTTATAAAAGATCG
AGGGGAGCGTATTCTACGCTCCCCTCGATTTGTTTGCGGATAGAAGATTCGTGTCAGCGGAATTCCGGGCGGCTACTCTT
CTCCTGGAATCTGTACGCATTCGATACCGACCCGGCGCAGCAGGTCGAGTCCCTCTTCGGAGCGGTAATCGTCGCTGTAA
ACCACCCGTCGGATACCGGCCTGAATAATCAGTTTCGAACATTCGATACAAGGGGCGGCGGTGATGTAGAGCGTCGAGCC
GTCGCAGTTGTTGGCGCTTTTGGCCACCTTGGTAATGGCGTTGGCTTCGGCGTGCAGGACATAGGATTTGGTCTTACCCG
TTTCGTCCTCGCAGATATTCTCGAAGCCGGCCGGCGTGCCGTTGTAGCCGTCCGAGATGATCATCTTGTCTTTGACGATC
AGCGCCCCGACCTTGCGGCGCACGCAGTAGGAGTTTTCCGCCCAGATGCGTGCCATGCGCAGGTAGCGCATGTCGAGCTG
GTGTTGTTTCTCTTCCTTGTAACCCATCGTCGGTCCGTTTTTGCGGTTATAAACCTTTGCCGTGACAGTTCTTGTATTTT
TTGCCGCTGCCGCAGGGACAGGGATCGTTGCGGCCGGCTTTTTTCTCGACATGCACGGGCATCGGCTTCTGTTTTTCGGC
CTGTCCCGCCTGTGCCGCAGCCTGCATGCGCGAAGCCTGCAACTTATTGACATCGACTTTGGCTCGCTCCTGGCGTTCGC
GCTGTACGTTCTCGGCCGTATTCTCCCGTACCGGGATGTAGGCCTTGTTGAGGGTGCTCAATACGTCGGCATTGACTTTG
TTGAGCATTTTCGAGAAGAGCTGGAACGACTCGAGTTTGTAGATCAGCAGCGGGTCTTTCTGTTCATAGGTGGCGTTCTG
CACGCTCTGGCGCAGGTCGTCCATTTCGCGCAGGTGCTCGCGCCATGCGTCGTCGATCGTGGTGAACATCACCACCTTGG
AGAATACCTTGAAGATCTCCTCCCCGTCCGAATCCTTGCAGCGCTGCAGGTTCACCGGGACGTTGTAGCCCAGGTGTCCG
TCCGTGATGGGGAAGTAGATATTGGTGTCCAGCTGGCCTTTGCGGTCTTCATAAACACGCTCCATAACGGGGCGTACCAT
ATCGGCGATCGCCTTCATCCGGCGAGTATAGGCGGCCTGCAGGTCGGCAACGATCAGTTCGATCAGCTCGCGGGGCTTGG
CTTTTTCGTACGCCGCCTCGTCGAACGAAGGCTGGATGGCCGCTTCGCGGATCATTTCGATACGGAAATCGTCGAATTCG
ACGCCTTCGTGATTCTCCACGAACGTCGTGGCGAAGTCGTACATGATGTTGTTCAGGTCGATCTCGATCCGTTCGCCGTA
GAGGGCATGGCGGCGGCGCGTGTAGATCACCTCGCGTTGCGAGTTCATCACGTCGTCGTATTCCAGCAGGCGTTTGCGGA
TGCCGAAGTTGTTCTCCTCGACCTTCTTCTGTGCGCGTTCGATGGCTTTGGTCATCAGGCCTGCCTGGATCACTTCGCCC
TCCTTGAGGCCCATGCGGTCCATCATCGAGGCGATACGGCCCGAGCCGAACAGACGCATCAGGTCGTCTTCGAGCGATAC
GAAGAATTGCGACGATCCGGGGTCGCCCTGACGCCCGGCACGTCCGCGCAACTGACGGTCCACACGGCGGCTTTCGTGCC
GCTCGGTGCCGATGATGGCAAGACCGCCCGCCTGTTTCACTTCGGGTGTCAGCTTGATGTCGGTACCGCGGCCGGCCATG
TTGGTGGCGATGGTCACCTGGCCCGAACGTCCGGCCTCGGCGACGATCTGCGCTTCCAACTGGTGCTGTTTGGCGTTCAG
TACGTTATGTTTGATGCCGCGCAGCTTGAGCATGCGGCTCAAAAGTTCCGATATTTCGACCGAGGTGGTACCCACGAGCA
CCGGACGGCCCTGTTCGACGAGTTTGACGATCTCCTCGATCACGGCGTTGTATTTCTCGCGCTTGGTCTTGTAAACCAGG
TCCTGACGGTCGTCGCGGATGACCTTGCGGTTGGTCGGGATGACCACGACATCCAACTTGTAGATACTCCAGAACTCCGA
TGCCTCGGTTTCGGCCGTACCGGTCATACCGGCCAGCTTGTGGTACATGCGGAAGTAGTTCTGCAGCGTGATGGTAGCGA
AGGTCTGCGTCGCGGCTTCGACCTTGACGCGCTCCTTGGCTTCGATGGCCTGATGCAGCCCGTCCGAATAGCGCCGGCCG
TCCAAAATACGGCCCGTCTGCTCATCGACGATCTTCACCTTGTTGTCCATCACCACGTATTCGACATCTTTCTCGAACAT
CGCGTATGCTTTCAGCAACTGGATGACCGTATGCACGCGCTCGGCTTTGACGGCGTAGTCGTTGATTACGGCATCGCGCT
TCTGGGCCTTTTCCTCCGGAGTAATCTCCTCCTTCTCGATCTCGGCGATGCGGGCCCCGATGTCGGGCAGGACGAAGAAG
CCCTCCTCGTTGAAATATTTCGACAGGGCTTCGTGGCCTTTGTCGGTGAGTTCCACCGAGTTCATCTTCTCGTCGATGAC
GAAGTAGAGGTCGTCGGTAATCTCCGGCATGCGGCGGTTGTTGTCCTGCATGTAGATATTTTCGGTCTTTTGCATCTGGG
CCTTGATACCCTGTTCGGAGAGGAACTTGATCAGCGGTTTGTACTTGGGAAGACCTTTGTGGCTGCGGTAGAGCTTGATG
CCGCCCTCTTCGTTCTTGCCTTCGCCGAGCAGCTGGCGGGATTCCGCGAGCAGGTTGGTCACCAGGTTTTTCTGGAGGTT
GTAGAGGTGCTCGATGGCCGGGCGATACTGTTCGAAGAGCTGGTCGTCGCCTTTGGGGACGGGACCCGAAATGATCAGCG
GGGTGCGGGCGTCGTCGATTAGCACGGAATCGACCTCATCGACGATGGCGTAGTGGTGCTTGCGCTGCACCAGGTCCTTG
GGCGACGAAGCCATGTTGTCGCGCAGGTAGTCGAAGCCGTATTCGTTGTTGGTGCCGAAGGTGATGTCGGCCATGTAAGC
CTTGCGTCGGGCGTCCGAGTTGGGCTGATGGCGGTCGATGCAATCGACCGTCAGACCGTGGAACTGGTACATCGGCCCCA
TCCATTCGGAGTCGCGGCGTGCCAGATAGTCGTTCACGGTCACCATGTGGACGCCTTTGCCGGCGAGTGCGTTCAGGAAC
ACGGGGAGGGTAGCCACCAGGGTTTTGCCTTCGCCCGTCGCCATCTCGGCGATCTTGCCTTTGTGGAGCACCACGCCGCC
GAAGAGCTGCACATCGTAATGGATCATATCCCAGCGGACGTCGTTGCCGCCGGCGAGCCAGTGCGTCGCATAGATCGCCT
TGTCGCCCTCGATTTTGACGAAGTCCTTGGTGGCGGCCAGCTCCCGGTCGAAATCGTTGGCCGTGACTTCGACCGTTTCG
TTCTGGGCGAAGCGGCGGGCCGTATCCTTCATGATGGCGAAAGCTTCGGGCAGGAGTTCGTCGAGTTTCTGTTCGATCTT
CTCGTCGATGCGTTTTACCGTTTCGTCGATCTCCTTGGAGATTTTCTCCTTGTCGGAAAGCGACGTGTCGGGCAGTTCGA
GACGGGCTTTCAGCTCGACGATACGGGCTTCGTCCGCAGCGATGAAGTTGGCGATCTGTTTTTTCAGGTTACTGCTGTGG
GCACGCAGTTCGTCGTTCGAAAGCGCCTCGATCGTCGGATAAACGGCTTTGATTTTTACGAGATAAGGTTCTACTTCTTT
GCGATCTTTGTCGGCTTTGGATCCGAAAAAAAGCTTGATTAAACTGGCGGCTATGTCCATATTTTCGATGTTGTTATTTC
GTGTGGAAATTAAATCTGTCAAAGATATTCATTATTTCGGAAAATACAATACGAATTTGCCTCGAATAAGGCGGATTTTT
CATTCGCTATCGGCGTCCGGGAGGGTCGCCTCGGCATATTCCGGACGGAAGGGCCGATATTTCCGGGAATCTTCGCCGTT
TCCTGGGCGCTGCGTGTGCGGCGTGCGGGATTCTATTGTCGTTTCCGGGGGCTTTCCGGCTGTAAGCGGGACTTCTCCGC
ATCGGCCCGGCTGCGGCTTGTCGTCACCAGATAGACACCGCTGAAAATCAGCAATACGGAGCAGATTTTGGTCGGATCGA
ATGTTTCCATTCCCCAACATACGGCCACTAATGTAGCGACCAGCGGCTGGATGTAGTTGTACATGCCGGCGACGGTCGGA
CGCAGGTTTTTTTGTCCGACGATGATCAGCATGTAACTCAGAAACGTGCTGCCGACGACGATGAATGCCAGGGAGCCGAT
CGCTGCTGCGGAAAGGGCCTGCCAATCGGTCGAAAGCAGGTCGCGGCCGGTGAAGGGCAGGATGCAGAGCGTGGCGAAAG
TGAACATCCATTTCATGATGGTCGTGAGCGAGTAACGGGTGACGAAATTCTTGTACAACACGAAGTAGAGTGCGTAACTC
AACTGCGCGAACAGGACCAGCAGGTCGCCCGCGACGGAGTGCCCTCCGGCACTGTCCGTATTTCCGCTGCCGAGGACCAA
CAGCAAGGCTCCCGAGGCTCCGGCGGCGATGCCGAGTACCTTTTTCGCGGTGATCGGTTCCTTGAGGAAAATTGCGGCGA
GAATCATCGCCCACAACGGCATGCTCGTGGTGATGATCGAGGCGTTTACGGGCGAAGTCATGCCCACGCCCAGGATGAAG
CTGCCCTGGTTGAGGACCACGCCCAGCAGCGATGCACCGAAGAGTTTGGCCAGGTCTTTCGGCGGTACGTGTTCGGACTT
TCGGAAGAATGAAAGGATCCAGAACAGGATCATGGCGCCCACGATCCGCAGGTCGGTGACAGCCAGCGGTGTAACGATAC
CGCCGAGCATTACGAATTTGGCGACGGGGGACATCAGCCCCCAAATAGCGTTGGCGCCGAACATGGCGCCGTGTCCTTTC
CAGTTGATCGTCTGCATGATTTTTACGGTAATTCGCCGGTCCCGGGACCGTTGCGAATCGGATTTTTTTGACAGTTGTTT
TTTTATCCCCGCCGTCAGCTTTTCGGATTTTGAAATCCGACCGTCGTTATTCGCAGGCCGGGCTTTTTCCCAAATGATTT
CCTTTGAAAAATCAGGACTGCCGGCAAAAGCGGAACAGATGGCTGCCGGTGGGAAGCGTATCCTCCCGATTATTGCGATC
GGGTGATTTTATCGATGATCCGCCGCGCGACGGGACAACATTCGCAACGTTGTGCGGCGCAATATTCCCTCGACAGCTGG
ATCAACCCCTGCGTGTCGAATGCGTTGCGGGGATTGACTCCGGCTGCGATCCACGGCCTCGTGTATTTGTTCTCTTCGGC
GGGAATACATTCCAGCAGGGCGATAGCCCGGTCGCGGAGTTCTTCGTTCTGGATGTAGGAGCCGTAAACGTATTGCAGGA
TGCTGACCACGTTGATACCGAAGACATCCGTTTTGTGCTGTCCGACCCGCTTGGGGTTCTCCTCCGGTCCTTCCGGGGTA
TGTCTGGCTCCGGACCAGTAGGGCGACGCTTCGGTACGGAACAGGCGGTTCACCTCCTGGCGGGTACGGCAGGCCAGCAG
TTGCTCGAAAACGAAATCATGCTGTGAGAAAAACGAGGCCAGTTGCGCGATGCGCAGCCGCGGAAGGTTGCCCGGTCGGA
TATTGGCCGTTTTCCATGCCGAAGGGTCTATCGGTTCGATGTCGTATCGTGCACGGAAGTAGGCGAAGTCATCGCGCAGG
CGACGGATGTAGTCGTCCGGGCGAAAGGTGTCGAGCAGTCCCGAGGTGCCGAACAGCAGGGCTTCGATCCGAGGCAGCGA
ACGTCTTTCCCGAAGCACCATCGTATAAGTAGCACGCCGGGCGAGCTCCGTATAGGTGTCCTGATTGGAGAGGTCGCCGA
TGTAGCGGAACAGCAGCGTGTAGAAGGTCTGGTTCCAGTTCTGCCCCGAAATACGGTAGATTTCTGCGGCTGCATCGTAT
TTGCGCCGGAGCCGGTCGTACACCAGCCCGGTCAGCAGGTCTGCGAGGTGCAGCGGATCGAGCGTCGTGAGGAATCCGGC
GCAGGCATGGCCGGCGGCTCCGGTTCGGAGCCGTTCCAGGATCTCTGCCGTTTGGTCCGCACGGGGTTCCACCGGTTACA
ACATGTTGAGTTCGAGCAGCGCCTCTTCGGACATCATGCTCTTGTCCCATACGGGATCGAACGTGAGGATGACATTGACG
CTCTTCACGCCCTTGACTTTGGCGACCTGTTGATTGACGTCTTCGACCAGCATGTCCGCCATTGGACAGTTGGGGGCGGT
GAGGGTCATGCGGATATTCGCTACACCGTCCGGTTCGTAGTCTATTTCGTAGATCAGCCCCAGGTCGTAGATATTGACCG
GGATTTCGGGGTCGTAGATATTCTTGAGCGTGGCGACGATATCTTTTTCTACCTGTAAAATCTCTTCTGGTGTCATGTTG
CGTAAGAGTTATTTTTTTGAAAAAGCGAGCGCATAGAGCCGCATCTGCTTGACCATGGCCAGCAAACCGTTGCTCCGCGT
GGGGGAGAGGTTGGCGCTCAGGCCGATGGCGTCGATGAAATAGAGGTCCGTGTCGAGTATCTCCTGCGGTGTCCGACCGC
CCAGCACCCGGATAAGCAGGGCGATGATTCCTTTGGTGATGATCGCGTCGCTGTCGGCCGTGAACCAGACTTTGCCGTCT
TCGTAACGGGCGTCGATCCAAACCCGCGACTGGCAGCCCTGGATCAGGTACTGATCCGTGCGGTGCTCGGGTGCGATGGC
CGGGAGCGTGTCGCTCAATCCGATCAGGTATTCGTATTTGTCGAGCCATTCATCGAATACCGAAAATTCTTCGATGATCT
CGTCTTGTCGTTTGTCGTTTGCCATGGTTAAATATTGCTTGAAATAACTTCTTCGAGTACCGTTCCCTCCGAAGCCGCCG
GAGCCTCGATACCGAGCAGACGGCAGAGCGTCGGGGCGACCGCCGTCATATCGACGGGGCGGTCTATCTGCCGGGGAAGG
ATGCCTGCGCCGTAGAAGATCAGGGGAACGCGGGTGTCGTAGCCGTACATCGAACCCGACGAGGAGCGTTTGTGGTCGTG
CTCTTCGATCCATCCCGGCATCAGGTTGATGATGACGTCGCCCGAGCGGCGGGGATAGAAGCTGTTCTGCATCTTGCGGG
CATAGCCGCTGCCGAAGTAGCTGGTCCGCATGGCCGTAGCCGAGAGAGCGTGCGAAACGCCCCGGAACTGCATGGCGAAC
GTGGCCACTTCGTTCTGAATATCTGCCAGGCTGAGGTCTTTCTCATACACGAGGTTGTGATTCAGGTACAGGCATTTGTC
TTCGTACTCCAACACCCAGTTGCCCGGTCCGTAGCGGGCGCTGAGAAATCCGTTTACGATCACTTCGAACTGGCGCGTAT
TGAACCTGTCGCACGCTTCGCGGCCGAAATCGTAGGAGGGGCTGCTGCCGTGATCCGACGTGAGTATGACGAGTACTTCA
TGAGGCTTGAACAGCGTATAAACGTATGTCAGGAACTCTTCCAGATCCTGATCGAGCCGGTAGTACATGTCTTCGGCTTC
GATCGATTCGGGGCCGTAGGCCTCGCGGATCGCACGCGGGGCGTCGAGGCAGATGTTCAGCAGGTCGGTCCGGTCCCGTT
TGCCGAGGTCGAGTTGTGTCAGGGCCGTTTTGGCGAATTGAAGCGTCAGGCAGTTGCCTGCCGGCGAATACAGGATGTTG
TCGTAGCGGCTTTCGGAAGGGGCTTTCGACGAGATCCGTTTGACGGCGTCGGCCGAGGTGTCGGCCGAACGCTTTTTCTT
GGCCATGGAACTCATCAAGACGATGTCCGAACAGCGTTTGTTGCGGTATTTGTCGTCGTTCAGCAGGGAGTGCCACGGTT
CGCCGATGTAAGAAAGGTAGAGTTTGTCCGCATTGAATCTTTTGACCCAGGCCGGTAAAACGGGCAGGTAGTAGGTGGAG
GTGGTCCAGTTGCAGGAAACGCTGTCCATCCAGAAGGTCATGCCTTCGCGTCCGCCCATCACCACGGCCGAAATCGGGTC
GAGAGCTACGGTTACCGACCGACTGTCGGGAGATTGCCGGAGCAGGGCCTCCCCGACGGTCGGGGCGATCAGGTTGCGGG
GCGAGTAGGCGCCGTTGCCGTGGTAGTATTCGGGATCGCGGACGCTGGGGTCGTCGATGAGTCCGACCGTTTTATTGACG
ATGTAGTCCCGCCAACGGGTCGAAATCACGCCATGCGTCGAGGGCATCGCTCCCGTGGTGAGCGTGGCCAGCGATACGGG
GGTCGAAGTTTGCTGATAGTCGTAGGAGCCTTCCGTGAAGCGGGCGCCGCCTTCTGTCAGACGCAGAAATCCGCCCGTGC
CGAACTGGCTCCGGTAACGGTCGATGTCGTCCGGACGCATGGAGCTTACGACTAAATTGATGACCAGACGGGGCGGAGTG
TTTGCGAGGATCGGCAGAACACCCGGCAGCAGGAGCAGGACGAGCAGGATTTTCTTCATTTTTTCGCGTGTGACTATCGA
ACGGCAAATTTATGAATTTATTTAGTATTTTCTTCATTTGTTTTGTGCCGTCCTTCAAAAAAAGAAATCGGATGCCGGAG
CCGGATTTCATTCTCGGTTTTCCAGCAGTGCGAAAAATTCGCCGGCCTGCCGTCCGTCGATGAATCCGTGGTGTACGTCG
AGCGATACGGGCATCGTAAGCCGATCGCCGGACCGAGTCAGTTTCCCGGTGGAGATGCGGGGTATGGAGTCGCCCCGATT
GGCCGACCGGGCATGTTTCATTTCCGTAAAGGCGAACCAGGGAACAGCCGAAAAATAGATCAGATCCGTGCGCCCGGCTC
CCGCTCCCAGACAAAGACCGTCCGCTGCCTTTACGCGTTCCGTTTCCCGCTCGGCCGCCCGGATGAATTCGTGCAGGTCG
GAAAAGTACTCGAAGAACCCGTAGCCGAAGCTGCCGTCCTCGCGTCCGATAGTCGGGCTCGCGTGGATTCGGTCGTAACA
GACCACTTCCCCGTTTTCGATCCGGTATCGGAATGCCTCGATCCGGTTTACGGCCGTTAGAATACGGTGCAGGGAACAGA
GGAAGAACGAAGTACGCCTCTTCTTGGCTTCGAGGTAGCACTCCGTAAAATCGACCGGAACGACCGTTCCCCAGAAGGGA
TCGTCCATTCCGTTGAAAAATTCATAATGTTCGCGTCTTTTCCAGGTCGTCGTGTCGATTTTGTACTTCATATCGTTTTT
ATAGAAACTGGTTGAAAAATTCTTTTTCCCGGCTGAGGTCTATTTCTGGAAGCGATTCGATGATTTCCAGTTGTTTGCGG
CAGAATCGACGGTATTCGTCGCTTTCGGGGTGTAGCGGCCGGTGGCCGGCGGCGGTCGTCACGGCTTCTACTTGCGGGAG
TTTTCTGAGGGCCTCCTCGGTGAGGGTTGCTGCGGTGAAGAGTTCCCAGATGTATTGCTGTGCCTGTTGCGAGGGGTGTA
CCAGATCGTCGGCATAAAAACGGTAGTCGCGCAGGTCGTCCGTGAGGATTTCGTAGGCGGGGAAGTAGGCCGAGTCTGCA
TGTCGGCGGTAGATTTCGTCGATGGCCAGGCGGAGGGTCGCTTTACTCAGAAAGTTGTCCGGAAGACCGTCCCCGAGGTG
CCGGACGGGACTGACCGTGAGGATCACTTGCTTTCCGGCGAGCGGGCCTGCCTGCAGATCGTCGTAGCGGGCGACGATCT
CTTCGACGGTCAGACGCCGGCGCCGAAAGAGTGCTGCGGGTTGCCTGTGGCAGTTGGCCACGATCTCTCCGGTCGAACGG
AGCTCGTAAACCCACGCCGTCCCGAAGGTAAGAATCACGCGGTCGGCTTCGCGCAGGGCGCTGGCTCCTGCCCTGCGGGC
CAGATTCATTTTCGAGAGAGCCATTTTCTGCGAGCCGTCCGAGAAAGCTCCGTGAAAACCGTAGTGGAACCAGAGCCCGT
TGCGGCAGCCGAGTTCTTCGGGGACGACCTCTTGCTGCGCGGCGTAGGATTCGAGGGTTGCAGCGAGCGAAAGGGGGTTG
AACAGGATGCCGGAGGGATTGCTCGTGATCCGAAACCGGGCTCCGGACAGCCGGCCTGAGATGTGTTCGGCGAAACAGGA
TCCCAACGCCAGCAGGCGGTTTTCATAGCCGATCCGGACGGATAGCGGCGCAATTCGGATTTCAGTGCGGAATTTCATGC
CGTAAAGATAGACGGAAACGGCGTAAAACGGAAATTCCCGACAAGGAGTTTTTTCGGGCGGGAAACAGAAAATAAATTTT
CGATCGCTCTCGCCTTTCCCTGTCTTTGACATAGTTTTAGATGGGATGCGCCGAGAGAAAACTGCGAACAAGTTCCCGTT
TTCTCCCGGCTTTCACTATCTTTGTCATATGATTCGCAAGGCAAATTGTAAGATCAACATCGGGCTGGACGTGCTGTGCC
GTCGTGAGGACGGGTATCATGAATTGGCGACCGTAATGATTCCTGTGTATGGACTGTACGATGTCGTCGAAGTGGAACAT
GCAGCGCAAACTTCCTTCCGGTCGAGCGGCCTTACAGTCGATTGTTCGGATGCCGATAATCTCTGTATGAAGGCCGTACG
GCTGATGCAGGCACGTTACGGTGCGGGCGATGTTTCGGTGGCGCTCGACAAGCGGATACCTTTCGGTGCCGGGCTGGGGG
GCGGATCGTCCGACGCGACCGCCGTAATCTTGGCGCTCGATGAATTATTCGGTTTGGAACTTCCGGAGCGGGAGCTGATC
GATTGTGCCGCAGCATTGGGAAGCGATACGGCCTTTTTCGTGCGCAATACGCCCCAATTTTGTACGGGACGCGGCGAGGT
GATGAGTCCCGTGGAACTCGATCTGCGGGGGTTATGGATCGCTGTGGTAAAGCCGGATTGCGGTGTTTCCACGCGCGAGG
CTTACGCCGGGATTCGACCTGGCGTTCCTGCCGTCCCGCTTGCGGAGCGAATCGCCCGGCCCGTGACCGAATGGCAGACA
TGTCTGAAAAACGATTTCGAACCCCATATTTTTGCCGCCCATCCGGAGATTGCCGCAGCCAAAGCCTCGCTTTTGGATGC
CGGAGCCGTTTATGCCGCCATGTCGGGTTCCGGATCGGCCGTTTTCGGGCTTTTCGACGATGAAGAAAAGGCGCGGAGCC
GAAGCCTCACGCCTTTTGTCTTTCCCTTACAATAAATAAAACGTTGCCGTTCCGCTACAGGTTTATTGACGGCTGCACGC
CTTGACGGGAATCTTCTCGATGCGTCGCTGGTGACGGCCGCCTTCGAAATCGGTGGCGAGGAACTCTTCGACGAATTCCA
CTGCCTGGTCGTTGGTGATGAAACGGGCGGGCAGCACGATCACGTTCGCGTTGTTGTGCTGGCGGATCAGGTGGGCGATC
TGCTTGTCCCATACGAGTCCCGCACGGATGCCCTGGTGCTTGTTGAGGGTAATGGCCATGCCTTCGCCCGAGCCGCAGAG
TCCTATGCCGCGCTCCAGCTCCCCGCTTTCGATGGCATTGGCCAGCGGGTGTGCGAAATCGGGGTAATCGACGCTCTCCT
CGGATTCGGGGCCGAAGTCGAGGACATCCCAACCCTTCGCAGCCAGATAACCTGCCAGAAATTCTTTCATTTCATAGCCC
GCGTGGTCGCTGGCGATACCGATTTTCTTTTCCATAACGTATTTGTTTTTAGTTGATTCCTTTCTATGGCAATATGCTGC
CGTCGTCGTTTTTTTCGGAAATTGGAAGCCTCCGGACCGCGCCTTCGGGCGGTATGAGGGTACAGCGTCTTCCTACATTC
TACAAATGTACGAAAAAACCTTCTTTGGCCGGAATGTTCCGGTAAAAATCATTATTTTCACACCGTGAAAATTTTGGGTG
TCATATTCGGGAGCCTCTTCCTGGGGCTGGGTATCGTCGGTATCTTCGTGCCGTTGTTGCCGACGACGCCCTTCCTGCTC
CTCGCCGCCGCCCTTTACGTTCGTTCTTCGCCCCGCCTCTATGCGTGGCTTTTGAACCAGAGGCATTTGGGCTCTTATAT
CCGTAACTTCCGCGAAAATCGCGCCATACCTTTGCAGGCGAAGATTGTTTCCGTGTCGTTGATCTGGCTGACGATGGGGT
ATTGCATCTTTCGGGTCGTCGATGCGTGGTGGTGGGCGCAGCTCGGGCTGTTTCTGCTCGCAGTCGGAACCAGTTGGCAC
ATCCTTTCGTTCGCTACGTTGAAGAAGAAGGAGTAGTCTTTCCCGTTTTGCGTTGCGTGTCGAGTACGACGATGCTGACG
GCCGCAACGACCAGTCCCACGCCCAGGGCGCTTGTCCAGCCGAACCGCTCTCCGAAAACCGTTGCGCCGATGGCTACTGC
CGTCAGTGGTTCCAGCGCCCCGAAAATCGATGTGAGCGTCGGCCCGATGAATTTGATCGCCCTGACCAGCGTGATGTTGG
AGATCGCCGTGGCCGGGAGCGCCAGTCCGAGAATAGCGAGCCACTCTTTTCCGTCGGTCACGAGCCGGACACCGCCCGTG
AACATCCCTCCGCAGAGAAACAGCAGAGCTCCGAAGGCCATGACGTAAAAGGTCAGGGTGGTCGATTCGACCTGCGCCGC
GCGGCTCTTGCGTACGCCGATGATATAGCCGGCATAGGCGAATACCGAAACGGCGGCCGCAACGGTCCCCGACGTGGTAT
CTCCGCCCCGGCTGCCGATTCCTCCGGCGGAGAGGAGGGCGACACCGGCCAGCGAAACGCCGATGGCCGCTGCCGTTCGC
CACGAAATACGTTCGTGGAAAAAGAGTGCCATGGCCAGGGCGACGGCCAGCGGGTACATGAAATGGATGATCGAGGCGAC
CCCGCTCGAGATATTTTGATAGGCGATCACCAGACTCAATGATGTCGCGGCCCGAAACAGGCTCAAGAAGAATACCGTGC
ATAACTCCTGCCGGGAGATGCGGAACCGGCAGCCGCCGGCGAGTCCGACGATTCCCAATGTCAGGGAAGCTACTCCCCAA
CGGTAGGAGAGCACTTCGAACGATGAGAACCCGTCCGAGAGCAGGAGAATCGAGAACAGCGGGGCCAGTCCGAAGGTCGA
GGACGACAATGCCGCATAGACGATACCCTTGAAATTCTTCATTTTATGCCAGATATCGTTCTGCAACGCTGATGAGGAAT
CCCAGCAGCAGGGCATTGAGCAGGATGACCGGAGCCGCCTTACGGTCTTTGCCCGTGAGGATCAGCACGACCGGTAGGGC
CATCATGAGAGTCACGGCCATACCGTCCGCCCACCAGGGCAGGTAAGGCAGGTTGCTGTAAAAGACGATCGGCCCGGCAA
AGAAATATTGCAGGAAGGCCGACAGGCAGGAGCGGAACGAGAGTTTTTGGGCGATCATCGGGATGATGTCCAGAGCGCCT
GCCACGGCACCCGTCGTAAGAGCCAGCGTGAAGTGATCCATGGACTATTTCGATGCGCGTTTGCGGTCTGTTTCGTTCAG
CAGGATCTTGCGCAGGCGCATGGCGTGCGGAGTGACTTCCACGTATTCGTCCTCCTTGATGTATTCGAGGGCCTCTTCGA
GCGAGAATACCTTGGGCGGGGCGATCGAGGTTTTTTCGTCCGATCCCGAGGCTCGCATGTTCGTAAGCTGCTTGGCTTTG
GTGACGTTTACCGTGATGTCGTTCTGGCGGGTGTGTTCGCCGATCACCTGGCCTTCGTACACCTGTTCCATCGGAGAGAT
GAAGAAACGTCCGCGGTCCTGCAACTTGTCGATCGAGTAGGCATAGGCCGTACCCGTTTCGCCCGAGATGATCGAGCCGT
TGACACGCATTTCGATTTCGCCCGTCCAGGGTTCGAATCCTTTCAGGCGATGTGTCATGATCGCTTCGCCGGCCGTTGCC
GTGAGCATATTGGATCTCAGACCGATGATACCGCGCGAGGGAATCGTGAATTCGAGCCGCGTGCGGTCGCCGTTGGTTTC
CATGTTGGTCAGGGTTCCCTTGCGTTTGGTGGCCAGTTCGATCACTGTCCCCGAGTACTCCTGGGGACAATCGACGGTCA
TCTCTTCGATCGGTTCGCACTTCTTGCCGTCGATCTCCTTGACGATGACCTTGGGCTGTCCTACCTGGAGTTCGTAACCT
TCGCGGCGCATGGTTTCGATCAGCACCGAGAGGTGCAGCACGCCCCGCCCGAAGACGATGAAGCTGTCGGCGTTGGCTCC
CGGTTCGACGCGCAGGGCGAGGTTTTTCTCCAACTCGCGGTCGAGGCGCTCCTTGATATGGCGGGAGGTGACGTATTTGC
CGTCCTTGCCGAAGAACGGCGAATTGTTGATCGTGAAAAGCATCGACATCGTAGGTTCGTCGATGGCGATCGGGGGCAGC
GGTTCCGGATTCTCGTAGTCGCAGATCGTATCGCCGATTTCGAATCCGTCGATGCCGATCAGGGCGCAGATTTCACCGCA
GGGCACTGCATCGACCTTTTTCTTGCCCAAACCTTCGAAAACCATCAACTCCTTGATGCGGCTCTTTTGCATCGTCACTC
CGTCGCGTTTGGCCAGGGTGACGTTCTGTCCGGTCTTCAGCTCTCCGCGCGTCACTTTACCCACGGCGATACGGCCGATG
TAGGAGGAGTATTCGAGCGAGGTGATAAGCATTTGGGGCGTGCCCTCCACGACGGCGGGTTCCGGAATTTCGTCGAGGAT
GGTGTCCAGCAGCGGAGAGATCGAGTCCGTCGGCTGATTCCAGACATGGGACATCCAGCCCTGTTTGGCCGAGCCGTAGA
TGGTTTTGTAGTCGAGCTGCTCGTCCGTTGCTCCGAGCGAAAACATCAGGTCGAAAACCTGTTCGTTGACCACTTCGGGA
CGGCAGTTGGGCTTATCGACCTTATTGATTACCACGATGGGTTTCTTGCCGAGCGAGAGGGCTTTCTGGAGGACGAAACG
GGTCTGGGGCATCGTTCCTTCGAAAGCATCGACGAGCAGCAGCACGCCGTCGCACATGTTGAGCACACGCTCCACCTCGC
CGCCGAAGTCGGCGTGGCCCGGGGTGTCTATAATGTTGATTTTACAGTCTTTGTAGATGACGGATACATTCTTCGAGAGG
ATCGTGATGCCGCGTTCGCGTTCCAGATCGTTGTTGTCGAGGATGAGTTCTCCGGAATTTTTGGCATTGTCGCGCAGCAC
GTGGCTCTGCATGATCATCTTATCGACCAGTGTGGTTTTGCCGTGATCGACGTGGGCGATAATGGCTATATTGCGAAGTT
TTTGCATAAAGGGAATTTTAGGTTACAAAGGTAATGAAAATGAGAACAGAGTGTGATGGCCGTGTTCGTTTTTTATAGAA
TTCCTCTCGATTTTCTGCAAAAGGAGTGGATGTATCGGGGTGTCATGCTGCGGATTATGTCTCCCGGTCGCTTCTGTTTG
CAGGGGCGGGCATATCGATTCCATCCTGTTTCGATGCGGGAGGCGTGGCAGGTCTGTTTCGTACGTTCGTTCCGGAACTC
GAAATGCGGTTTCCCGCCTTTCGGTCCGAGCGACAGCCGGTCGGGAGCGTGTCAGACACAGCGAACCCGAACGCATCTGC
GTTCGGGTTTGTTGTGTCTGACGTTGCGATTTATTTATACACGACTTCCGCCGCTTCGGGCTTTTCGAAAGCTCGCAAAA
GCTGGTCCTGTCCTTCGTTCAGATAAATGGTTTTGAGCGATTCCATGGGGTTGCAGAAAAAGCCCCGAAGTTCCGGATTG
TTACTTACGTCTATCGTTTCGAGCTGGTTCTCATAACACTTGAGAAGATACAGGGCGGGAAGATTCGACAAATCCAAACT
TTGGAGATTGTTATTCTGACATTCTATTGCAGATAAATTAGGGACGTTCAAAAATTCCAATTTTTGAAGATTGCAGTTTG
TGCATATTAATTGTGTTAATTCTGGACTGTTTAGATGCAAATTTGTTATTTCGATGTTAGAGCAATCTAACTCATGTAAT
ATAGTGAGATTAGTTAAATCTAAATTTTGGATTTTATTATTCGATACGTGTAAATATTCGATCTCCTTGTTATTCGTCAA
ATCCAACTCCTGCAGTTGGTTGTCGTTGCAATAAAGCACATTCAACTTCGGACAGTTGCTTACGTCGAGGGCGGTGAGAT
TATTGCTTTCACAACGCAAAAGATCCAAGTCCGGGCACTGTAAATCCAAGTGGGTGATCTTATTTTGAGCGATATTAAGT
GTTGTGAGCTTTGTACAGTTACTAAAATCGAGCGAAGAAAGATTGTTGAGTTCTAAATCAACTAAGTTCAATTCCGGACA
ATCGAGATAGAGTTCTGACATTTGACTTTGGCCTGCCATTAGGCTTTCCAACTTATGGTTGTTGCTGCAATCGAGAACGG
ATATTGTGGAAAAAGAATAAAATCCGTCTCCTCCGATTCTCAAATCTTTCAATTCCGGATTCGCAGATAAGTCCCATCTC
TCAATTTCAAGAGAACAGGCATAACAATGTAGTTGCAAGAGATTCTTGTTTTGCGATATGTCCAGACTTTTCAGGTTATA
ATTCATCGAGCAATCGAGCGTATCGAGCAGTTTGTTGTTGCTTACATCGAGTTTGGTCAGATCGTTTCCCGACAAATTCA
GGTAGTGTAGGTTCGTGCAGGCTTCTATACCGGTCGCATCGCACATATAGTCTTTTCCTCCAAATACTATATTTCCGGGG
CAGTCGATTCGTACCACTAACGATGCTTCGTAGCGGGAGAGTTCTCCGTTACGGTCTAAATCGAAATACTTGAGCAGGTA
AGAGCAGAGAAATTCGTCGGGGATCGTTACGGCTTCGCGCCCTTCCGGGCTGTCGGGGGTAAGCGGTCCATCCTGCGGAA
CGGGATCGTCTTTTGAACAGGCAGACATCAGGCCTGTAAATGCGAGCAATAACAGAGCTAATCTTTTCATGGTTCTGGGT
GTAATTTAAGAAAGTTTGACATAAACGACGTCGGTTATGGCTCAAATATATATATCCAAATATTTATGAAATAAAATGAC
GGTTTGGATATAATTTTTTGCATCCTTATCGTTTCTCGATAAATTGTCGCTCCGCATACCTCCTCATGACCTCCTTTTTC
GTATTGTTCGTCGGAATATGCTGCCATCGAAAAAGCGCCCCGAATAAATCTCGGGGCGCTTTTTTGATGCCGGTCCTGAT
GGCAGGGATTCGGGTTTACTTTGTGTTTTTTACACGTCGGGTGAGCGATGCGGCGTAGGCATCCCAATCCTCGATCTCGC
GCCGTGCTACGCCCGATTCGATGGCTGCACGCGCCACGGCCGTGGCGACGACCGCGAGCAGACGCGGGTCGCTCGGTTTC
GGAATCAGGTATTCGCGTCCGAACGAGAGCGACTTCAGACCGTATGTTTTCAGGACCTCCTGCGGCACCGGTTCCTTGGC
CAGGCGTGCCAGTGCGTGGGTGACGGCCAGCTTCATTTCGTCATTGATCGTACTGGCATATACATCGAGCGCACCCCGGA
AAAGGTACGGGAAAGCGAGCACGTTGTTTACCTGATTGGGATAGTCCGAACGGCCCGTTGCGAAGATGATGTCCGGACGG
GATGCCATCGCCTCTTCGTAGGTGATCTCCGGCGTGGGGTTGGCCAGGGCCAGCACCAGCGGGTCGTGGGCCATCGTGCG
GACCATTTCGGGCGTCAGGATACCTGGGGCTGAAACGCCGAGGAAGACGTCGGCACCTTGGAGGGCGTCGGCCAGCGTAT
CGACGTCTTCCCGGTCCGTGGCGAGTTGTTCCTTGACAGGATTCAGGTCTTCGCGGCGGGTCGAAACCACGCCTTTGCTG
TCGCAGAGAACGAGATTTTCGCAATTCAGGCCGAGCTTCAGGAAAAGGCGGGCGATAGAAACCGCCGCAGCGCCTGCGCC
GTTGATGACCACACGGGCGTCGGCGATGGACTTGCCCGCGATTTCGAGGCCGTTCAGCAGGGCCGCACCCGAGATGATGG
CCGTGCCGTGCTGGTCGTCGTGCATAACGGGAATGTCGAGCGCTTCACGAAGCCGGGCTTCGATTTCGAAACATTCGGGA
GCCTTGATGTCCTCGAGGTTGATACCGCCGAAGGTCGGAGCGATGGCCTTGACGGTTTCCACGAAACGGTCCGTGTCGGT
CGCATCCACTTCGATATCGAAGGCATCGATGTCTGCGAATACCTTGAAAAGCATGCTTTTACCCTCCATGACCGGCTTGC
CGGCCAAAGCCCCGATGTTGCCCAGTCCCAGGACTGCCGTGCCGTTGGTGATGACGGCGACCAGATTGCCTTTGCCCGTA
TATTTATAGGCGTCGAGCGGATTTTTCACGATTTCGAGGCACGGCTCCGCCACGCCGGGCGAGTAGGCCAGCGAAAAGTC
GTGCTGCGAAGCGAGGGGTTTGGTGGGTACTACCGCTATTTTGCCGGATTGCCCTTCTGCATGGTAACGAAGGGCTTCTT
CTCTCATATTTTTATTTTGCATTGTGTTTTATGGGTTTGATGAACTTATTTTTTTCGCAAGGATCGCGCCCGAGCCGGTA
TTCCGGTGAGAAAAACCGGAAAAGATCCGCCGGGGTCAGAGCCTGTTTACTGCGATCGGTTTTTTGTCGATGTAATTGGG
ATAGAGGAACAGCGGCATTCCGAGTGCCATACCTGCATGTACTTTTCCCTGTATGCCGATGGATTTCAAAAATTTGCATT
TTTTGTCCTGTGCCAGTGCCGAAAGGACGAAGCCCGTGTAGATCTGGCTGACGCCGAGGCTTTCGGCCATCAGTGAACCG
TTCTGGTAGGCAAGGTTGGCATCTGCGGCTCCGAAACGGTTCGCGTATGGAGTGTGAATGAGAAGCAGGGTTTTGGCTTC
GCGCAGGATGAGGTCGTTGCCTTTGTCGTATTCGGCAATCAGCCGTTTGAAAGCAGGCAGGTAGTTATAAAATTCAGGCC
GCAGACGTTTGAGTATGGGTTTGACGAGCGGGTTTTCCAATTTGCGGGCGATTCCCGCGAAAGTATCCAGCGTGAAACGG
ATGATCTTGTCCAGGATCGCGGGATCGGTGATGACCGTGAAACTCACTTCCTGGCGGTTGCTGGCCGTCGGAGCCCGGTG
GGCGGCTTCGAGGATTCGGTCGATCGCTTCCTGCGGGACGGGACGGTCGGAGAGCGCCCGGTTCGAACGACGTGCCTTGC
AGAGGAGCAGCACCTGTTCGGGCGAGGGCAGCCCGTTGCGGTCGATCGGATGGATTTTATCGGGAGGGAATGAACTGTGG
CGGACCGAGCCGGTCGGGCAAACGGCCGCGCAATGTCCGCAGACGATGCAGGAGTCGATATTGCGCAGACCGATCGGGTC
GCCGGGTTTGGCCTGAGTCATGATCCAGGCAGGGCAAACCTTGACGCATTTTCCGCATCGGATGCAGCTGGCGGTGTCGA
TATTGATTTGTACGTTCATAAATTTTGTCAGAGTATTGTGTGTTTATTGCCGATGTAGTCGATCATGGTTTGAACGACAG
AGAAAAATTTTGGGAATTTGTACTGGAAAATCCGTTTCGGAATCTTATCTGCGGACCGGTGAATTACGGTCGGGGCCGTG
TATTCTTTCGGAGCTGGATTGTGCGTTCGAGATACGGATTCGGGATATGACTTTACGGTGCGGGTATTTTAATACATATT
GTGACGATATCTGTTGGTAGTTATAGCGGGTGTTTCGGTTTCCGGCGAGCCTTTATAAGAAAGTTATCATAAACAGCCCT
TGGGACGGTGGATAATTTATCGACCGGATTTCCGTTTTTATGTCAGAACAGGGACTGTTCGCCATGGTCCGTCCGGGAGA
ATCCGAGATGTGCATAGGCCGTTTCGGTCGCTTCCCGGCCGCGTGGCGTTCGTTTGAGGAACCCTTCTTTGATCAGGAAC
GGCTCGTAAACCTCTTCGATAGTCCCGGCATCTTCGCTGACTGCCGTAGCGATGGTGTTCAGTCCGACGGGGCCGCCGCC
GAATTTTTCAATAATCGTCAAGAGTATTTTGTTATCCATCTGGTCGAGTCCCCGGGAGTCGATATTCAGGGCCGTCAGGG
CGATCCGCGTGATGTCGAGGTCGATATGACCTTCGCCTTTGACCATGGCGAAGTCACGCACACGGCGCAGCAGGGCATTG
GCGATGCGCGGCGTTCCGCGTGAACGGAGGGCTATTTCCAACGCCGCATCGCTGTCGATCGAAACGTCGAGAATGCGGGC
CGAGCGGTTTACGATACCTTTCAGAACCGAAGAATCGTAGTATTCTAGGTGGCATTGGATGCCGAACCGGGCCCGCAGCG
GCGATGTCAGCAGGCCGCTGCGCGTCGTCGCGCCGATCAAAGTAAAGGGAGCCAGTTCGATCTGTATCGAACGTGCGGAA
GGACCCTTGTCCAGTACGATGTCGATCTTGTAGTCTTCCATCGCGGAGTAAAGGTACTCCTCGACGAGAGGACTTAAACG
GTGTATTTCGTCGATGAAAAGTACGTCGCCGGGGTTGAGGTTGGTCAGAAGTCCCGCCAGGTCGCCCGGTTTGTCGAGCA
CCGGCCCGGATGTGACTTTCAATTGTGCATGCATTTCATTGGCGATGATGTTCGCCAACGTGGTTTTACCCAGTCCCGGA
GGACCGTGCAGCAGCACGTGGTCGAGCGAATCGCCTCGCATCAGAGCCGCCTGGATGAAAATCCGGAGGTTATCCACGAT
CTTCTCCTGCCCGGCGAAGTTGTCCAGTTCGCGGGGGCGGATCTGATTTTCGAACTCCAGGTCGCTTTCGATGTTCCGGA
TGTTTTTTTCGGTGCTCATAGTCCATTCTGTTTCGGGCAAAGATAATGCAGCGGGTGGAATTTGTTCCCCATTACCGCTG
CTATAGTGAAAGGTGTATAGGCAATCGTGCGGGCTTGCACGCAAAGATTGCCGAACCGCCTCCTATCCTCTGCAAAGATA
CGAATAAGCCGCGTGCAAAAGCAAATTTATTTGCGTTTTGCCGAGGCGAAGTATCTAAGAAGAAGTCAAAGATACGAAAA
GGCGGACGTAATTATGAATGTTTGCTTTCAAAAATTTCCGGGAGCGTCCTGTCTTCTGCAAAGATGATGCGAGGAGAGGA
CAGGGCCGAATTTGTTTGAGTTCCTTTTTCCCCTCCCTGCGGAGCCATGGTACGTAAAAGTACGTTGTTTTCGCTGCGAG
CGTCGTTTGGACAACCGTATCCTGTTCTTTTTAAGGATGGATCAATTCCGATAATTGCAAGGGTGTGTCGAGCAGATAGA
ATTACCGGTCGCGGGCCGATAATGCTTTTCTAATAATATAGGTAGGAACGATTTTAGATGAATTAGATTATTATATAACC
GTAATTTATCATTATATTTGTCCAAAATTATTATATTAGTATGTCGTAATGGGGGTGTGCAATAAAAAAAGCGCCTCGAA
AAAGGCGCCTTGGAAGTGATCCCGACGGGATTCGAACCCATATCGTAAGAACCGGAATCTTAAATTCTATCCATTGAACT
ACGGGACCGGTGGCACAAAGGTATAAAAAAAATTGAATTATGCGACAAAAAATGGATAATTGGCAAAGAATCGACAGCGT
TATTCGCTGGGCGAATATGACTATCAACTACTTTGCACTTTATATTGGATTGCCGCGGGGTGAAAATCTCTATCAGATAA
AAAAGGGAAATAATGGTATTTCCCGGAACCTGGCCGACAAGATCGTGACCAAATTCCCGGAAGTCAGCCTGGCGTGGCTG
CTTACCGGCGAGGGGCAGATGTTTGTGGACGAGAAATTATGCGGGGTGCAAATACCGTTCTATCAGGCGGATGTTGAATC
TTATATTACGCGCATTGATGAATTGACTTCGGATCGGGAAATGGTGATTCCGCAATTGACGGGATGCGATTTGGCTATGT
TGTATAACGGAAAGGCTATGGGATATTCTATTCCGTCCGGATCGATCGTGTTCCTGAAAAAAATGACGCCCGAGGAGATT
ATTCCCGGACTCGAATACGTGATTGTCTGTCAAAAAATCATAACTTTGCGAATAGTTCGCACTTCGGAGCGGGATTCCGA
ATGGCGGTTGGTTGCTGCGGACCGGGAAAATTTCGACGATATTTTCGTCAAGGCTTCCGATATCGAGCAGGTATATCAGG
TCGTGGGCAAGTTGGAAATTAAAATCTAAAAGCGAATTATGTTTTCAGGAATCGTGGAAAGAACGGTGACGCTCACCGAT
ATCCGTATCGAACAACAAAATAAGACCTTCACTTTTCGTGCGGATTTTTGCGGGGAGTTGAAGATCGATCAGAGCATTGC
CCACAACGGCGTATGCCTGACCGTGGTGGATATTACGGAGGATACCTACTCCGTAACGGCAATGAAAGAGACGCTGCTGC
GCAGCAATCTGGGCCAGTTGCAGGTCGGCGATATCGTCAATGTGGAGCGTTCGATGCGGCCCGATGCGCTGCTCGACGGC
CATATCGTCCAGGGCCATGTGGATCAGACGGCCGTTTGTACGGCCGTCGATGATGCCGAAGGCAGCTGGTATTTTACGTT
CAAATACGAACCTGCGGGGGATAATTGTACGGTGGAGAAAGGGTCGATTACGGTCAACGGTGTCAGCCTGACGGTCTGCA
ATTCGCAGGAGGGACAGTTCCAGGTGGCGATCATTCCCTACACCTATGAACACACCAACTTCAACCGGATCAAACCCGGT
ACGTTGGTCAATCTGGAGTTCGACATTATCGGCAAGTACATTGCCCGGCTCATGAAAAATTACCTGAAATGATGCCTATC
AAAACCAAGGAGTTCGCTTCGCTGCTGGTTGCGGCGGTGGCTGCGATCGTCGTCGCGGCGGCCATGTGGCTGCTCGAAGC
GGTGTGGTGGCAGACCCTCTGCGTGGCTTGCGCCGTGTTTGTCGGTATTACGTTACTGACGTTGTTTATTATTCGCAAGT
ACGTGGCTTATAAGCTGAAGCCGATCTACTCGATCGTACTTTCGCGTAACGTGCATACGCAGGAGATTCTGGATGAGCTC
AAGGACAAGCACGTCGAAAACATTTCCGAGGAGCTGACCGCCTGGGCGGATACCAACGACAAGGAGATCGCGCGGCTCAA
GGAAACGGAATCGTTCCGCAAGCAGTATCTGGGTAATGTGGCCCATGAGTTGAAAACCCCGATTTTCAATATTCAGGGGT
ATATTTCGACATTGCTCGACGGTGGTCTGGAGGACGACCTGATCAACCGTAAATACCTCGAACGGGCCGAGAAGAGCATC
GACCGTTTGATCGACATCGTCAATGATTTGGATACCATTTCCAAGCTCGAGAGCAATATGACGCGCCTGAAAATGGAGTC
TTTCGACATCGCTGCCATGACGCGCGAGATTGCTGAACAGGCCGAAATCGAAGCCGATAAGAAGGGAATTAAGATTCAGG
TAAGGGGGGCCGACAGCCTGCCTTCGCCTTTCTGGGTCTGTGCCGACAAGCATTTCGTCGGACAGGTGTTGGTCAATCTG
ATTATCAACTCGATCCGTTACGGCAAGGAGGGGGGTGTAACGCGAATCAAATTCCGAGATATGCTGGATAAGATCCTCGT
CGAAGTCGAGGACAACGGCGTCGGTATCGCCAAGGAGGACGTGCCCCGTATTTTCGAGCGGTTTTACCGTACGGACAAGG
GCCGTTCACGCGAGCAGGGCGGTACGGGGCTCGGACTGGCGATCGTCAAGCATATTATCGAAGCTCACGGCGAGCGAATC
AACGTCCGCAGCGAGTTGGGAGTAGGAACGACCTTCTCGTTTACGCTCAAAAAGGCTCAAACAGGACATTCCCACTAATT
TTGCATAACGTATGATCCTTCCAATAACCGTTGTCTGGGATTTCAATCCCGTCTTTTTTTCGATCGGATCGTTCGATATC
CGTTATTACGGACTGATGTGGGTGCTGGCGATTCTCGGCGGCATGCTTTTCTTCGACCAGGTCTGTAAACGCGAAGGGCT
GCCCCAGAAGGTTTCGGAGTCGATTTTCGTCTATGGCACATTGGCCACGATCCTCGGTGCCCGTCTGGGACACTGTTTTT
TTTATGAACCGGGGTATTTTCTTGCCCATCCCTGGGCTATCATTACGGATTTCCGCAACGGCGGCATGGCCAGTCACGGC
GCTGCCGTCGGCCTGCTGATCGGTCTTTGGCTTTTTTCGCGCAAGAATAAACTTCCTTATATCTGGTCGCTCGATCGGAT
TATGGTACCGGTCGCTATCGGCGGCGCCATCGTCCGTCTGGGTAATCTGTTCAATTCGGAGATCGTGGGGGCGGTGACCG
ATGTTTCCTGGGGGTTCAAGTTCGTCCGGCTTTATCCGAATGTTCCTATCGACTCCATCCCCGTGCAACATCCGACCCAG
CTTTACGAAGCGTTCTGCTACCTGGTGATTTTCGGAATCCTTTGCTGGCTCTATTACGGGCGCGACCTGGGACGGCGTCG
TCCGGGCGTGATGTTCGGCGTGGGGCTGATCGGGATTTTCCTGACTCGTTTTTTCATCGAGTTCATCAAGTTGGATCAGG
AGGCTTTCGAGCAGGGTATGTTGTTGAATATGGGACAGTTGTTGAGTATTCCGTTCATTCTGCTGGGGATTTATATGATT
TACCGGGGCATGCACCGCTCTCCGGTAGATCCCGATACGGTGCGGGTGGTTCGACAGCAGACTGTCCGGCAGCAGGGCGG
CAGTTCCAAACCTCGTAAACATCGTCGTATGAAATGATGCAGGACGAGGTAAATAAGATTGTTTTCAATGCGTTGGCCGA
CGGATGGGAAATCTGGTTTCCCGGAGTCGGCTCGCTCGTTCCCGAATTTCGGAGTGCCTGGCGTGCTTCGGCCCGGCAGT
TGGAACGTCCGTCCCGGCGTATCGCCTTTCTCCTCTCCGAGCAGCGGGGCGTTTCCGTGATAGACCTGATTGCCCGGGCG
GGGGCTTGCGATGTTGCTGCGGCCGAAGATATCTATTCCCGGTGGCTCGACAAAGCCCGGGTGGAGGACGGAATCTCCAT
TCCGGGGGTCGGGGAGCTCAATCACCGCTATTTCCGGCTCGATCCGCAGCTCGATGCCGTTCTCAATCCTCTCGGACACG
ATCCGCTGCCGCTGAAACGCCGATATTCCCGGCTGCCCCTTTATCTGGGGATCGCCTTGCTTTGTACGGCGGCTGTCGGT
TACGGCATCTGGCAGTACGGAGAGTGGATGCGGTTGCCGTTCATGGGTGATTCTGAAAAGCAGGAGGTCCTTCCCGTTGC
CGAGGTTGTTTCATCCGTCCCGGTAAGAACCGGGAGCGAAACTCCCGAAGCCGCCGGAGGTGATGCCGAATCCGGTGCGA
TAGGCTCCGAGCCGGTTGCTGAGAGCCGTCCTGTCGAAACGTTGCCGGATGATGAGACGGTTGGCGTCGGAACCCCTTCC
GAGGGCGCGACGGGTGCGGACAACGCCGATCTTGACGCCGATCACGAAGCGCCGGTTCCCGAGGTCGCTTGGATGATTCC
CGGCAGGACGTATGTGGTCTGGGGCGTTTACAGTACCGAAGAGAATGCCCGGCGAGCCGTTGCCGAAGTCCGGGACCGCC
TGTCGGACACGAACTTCCGGATTTACTTTTTCGGGAAAAAGTGGATGGTTTCCGTTTTCGAAAGCGATTCTGCTGCGGAG
TGCCGTGACTTTATGAGAAATGCGGGGGCCGGTCTGAAGGAAGTGTGGCCCTATACGAAAAAACGATGACTTTTGCACTG
ATCCTGCGGCGTGCGATCGACTGGTTTTATCGACGCCCTTTTTCTCGTGTGATATCCGAAACGGTTTTCCGTTACGGGGC
CTGCGGTGCGATCACGCTGTCCGTGGATGCGGTCAGCTATGCCCTGATCTATCATTTTCTGGTTGCGGGCCGTTATTTCG
ACCTGGGATTCGTGGTTATGTCGCCGCATATCGCCTCTTTGGTGCTGGTTTTTCCCATTACGTTCTTCACCGGTTTCTGG
CTGAACCGCTATGTCGCCTTCCGCACGCTGCCTGTTGCGGCGGGCAAACAGTTGGGGCGCTATCTATTGACAGTCGTAGG
ATCTATTTTGCTCAATTACGCCTGTATGAAATTTTTGGTCGAGGTGTGCGGTCTGTGGCCGACTCCTTCCAAGTGTATCA
CATCGCTCGCCGTAGCTCTTTACAGCTACCTGGCGGCCCGTTATTATACGTTCAAGGGAATTTCTTCGGTAAAATAGAAG
GGATCTGTACTCGATTTATAGGCCTTGCTCTTCGACATTTGGCTCGGAGTTGTCGTTGCTCGCAGTTTTCGGGTGTTTGC
AGTCCGGATTTTTCCGGAAATACTTTTGTGCTGTTCGTGAATCAGGTGTGAGCATAATTCGGTGCAGATGGCATGGATTG
GGGATGATTACGAAGTAAACAGGCGAAGCGGGTTTGAAAACCCGCTTCGCCTGTTTCGGTTCCTACCCTTATTTGCAGAG
TTCGAGGATACGGCGGGTCACGTCGCCCGTGATGTTGCCCGCTTCGCCCAGCCGGGAGCCGCGCTCGTTGAAGCGACGGA
CGATCTCGTCGATCGTATCTTGCCCGATCTGCAATTCGTGCAGGCGAGTAGCCAGTCCCAGCGAGCGGAAGAACTCTTCG
GTGGCGCGGATCGTCCGGTCGATGCGCTCGTCCTCCGAGCCTTCACGGATACCGAACACCCGCTCGCCGTATTGCAGGAT
TTTTCCCTTCTTCTGTTCTCGCATTACGCTCATCAGGGCCGGGAGTACGACCACGAGGGTCTGTCCGTGCGTAACGCCGT
GCAGGGCCGTCAGTTCGTGTCCGATCATGTGGGTCGCCCAGTCCTGCGGCACGCCCATGGCGATGAAGCCGTTCAGTCCC
ATCGTCGCGCAGAGCATGAAGTTGGCCATCTGGTCGTAATCGTGCTGATTCGCTCGGATTTTGGGGGCGATTTCGATCAG
CGTTTGCAGAATACCTTCCGCCCAGCGGTCCATCAGCGGCGAAACGCCCGTGACGGTCAGGTATTGCTCCATGACGTGTA
CGAAAGTGTCTGCGATACCGCAGGCTACCTGGAACGGCGGCAGCGAGAAGGTGGCTTCGGGATCGAGGATCGAGAATTGC
GGGAACGAGTGGTGGAACGCGAACTTCTCCTGCGTGGCGAGGTTGGAGATCACCGCCCCGGCGTTCATTTCGGAGCCGGT
GGCCGGCAGGGTCATCACGTCGCCGAACGGAACGACTTCGCCGATTTTGTCTTCATCGAGCACCAGCTCCCAGGCATCGC
CGTCGTAGGGAATGCCCGCAGCGATGAGCTTGGTACCGTCGAGTACCGAGCCGCCGCCCACCGAGAGCAGAAAATCGACC
TTTTCGGCTTTGCCCTGGGCAATGGCTTTGCGCAGGGTTTCGATTTTGGGATTAGGCTCGATGCCCCAGAACTCTACGAA
GTCGCGGCCTTTGAGCGCTGCGACCACCTGGTCGTACACGCCGTTTTTCTTGACGGAGCCGCCGCCGAAAGTAACCATGA
TCTTCTTGTCGGCCGGAATCTCTTTCGCCAGCTTGGCGATGGAGCCTTTGCCGAAGATCAACTTGACCGGATTTTGGAAA
GTGAAGTTGTTCATACGTTTCTCGTTTATTCTGTTTGTTTTCCCGACGAAGTGCCGCAAGGCTCTTTTTGTCGGGTTGAA
AGCATTGTTTCAAGCTTCATATTTTATGCCGCATTTTCGCGCTACCGTTTGTACCCGGACTCTTTCAGCTTTTGCAGTTC
GTACATGCGGTCGCGGAATTTGGTAGCGGCCAGAAAGTCCAACGACTTGGCCGCACGCTCCATCTCTTCCCGGGCCCGGG
CGATCTGCGTGTCGATGCTCTCGGTCGAGTAGGCCGACGTAACGTCTGCGGCCAGCGTCTGCCGGTTGTCGGGCAGAGGG
TAGAGAATTCCATCCGTGACGGGTGTCTGAACCGTATTTGCCAGCAGGGTGCTCTGTCCCGAGCCGCTTTTCTGCGCCTG
TCGGGGGAGCATTTCGTGCTCCATGTTGTAGCGCATCTGTTTTTCGCGGCGGCGGTTGCTCTGTTCGATGGCGTAGCGCA
TCGAGTCGGTGCAGTGGTCGGCATAGAGGATGACGTTGCCGTTCGAATGCCGCGCCGCACGGCCCGCGATCTGGGTGATC
GAACGCACGTTGCGCAGGAATCCCTCCTTGTCGGCATCGAGGATCGCCACGAGGGCCACTTCCGGCAGGTCGAGTCCTTC
GCGCAGCAGATTGACGCCGATCAGCACGTCGAACATGCCGGCCCGCAGGTCTTCGAGGATCTGCACCCGTTCCAGCGTGT
CGATGTCCGAATGGATGTAGCGGTTGCGGACCCCCACTCGGTCGAAATATTTGGAGAGCTCCTCGGCCATGCGTTTGGTG
ATGGTCGTGACGAGTATCTTGTCGTCGTTGCGTACCCGCTTGTCGATCTCCTCCAGCAGGTCATCGATCTGGTTGTCCGT
GATCCGCACTTCGAGTGGAGGATCAACCAGTCCTGTCGGCCGGATCAACTGTTCGACGATCACTCCTTCGCTCTTCATCA
GTTCGTAGTCGGCCGGTGTGGCGCTCACGTAGATCGTGGTGCCGACCAGTTGTTCGAACTCCTCGAAGCGGAGCGGCCGG
TTGTCTTTGGCTGCGGGAAGACGGAACCCGTACTCCACGAGGTTCTCCTTGCGGGCGCGGTCGCCGCCGAACATGGCGTG
CACCTGGGGGAGCGTGACGTGGCTCTCGTCGATCACCATCAGGTAATCCTGCGGAAAATAGTCCAGCAGGCAGAAGGGTC
GCGTCCCTTCTGCACGTCCGTCGAAATAGCGGGAGTAGTTCTCGATGCCGGGACAGTAACCCAACTCCTTGATCATCTCC
AGGTCGTACTCCACCCGCTGCTTGATCCGCTGCGCTTCGGCCGGACGTCCCGCTTGCTCGAAGAAGGCGATTTGCTTGCC
CAGGTCGAGGTAGATCTGCTGCACGGCCGTGTGTATGCGCTCCTTGGTCGTGACAAACAGGCTCACTGGGTAAAGGGTGA
GTGCGTCGAGCGTTTGGATCCGCTGGCCGGTTACGGGGTCGATGCTCTGGATGCTCTCGACTTCGTTGTCGAAAAAGGTG
ACGCGGAAACACTGGTTGCCGAATTCGCCGAAAGCCGCCATGATGTCGATCGTGTCGCCCGTCACGCGGAATGTCGCGGG
GGTCAGTTCCCGTTCGGTCCGGGTATAGAGCGCTTCGACCAGTTTGTAGAGGAACTGCTTGTAGTTGAGGATTTCGCCGA
CTTCGATATGAATGGCCATCGAGTGGAAATCGCTCGGATTGCCGCAGCCGTACAGACACGATACGCTGGAAACGACGATG
ACGTCCCGCCGCCCCGAGAGCAGGGTGGCGGTCGTACTCAAACGCATCTTTTCGATTTCGTCGTTGATCGAAAGGTCCTT
TTCGATATAGGTATCCGTCGAAGGTAGGTAGGCTTCGGGCTGATAATAGTCGTAGTAGGAAACGAAGTATTCGACCGCAT
TTTCCGGGAAAAAGTTCTTGAACTCCCCGTAGAGCTGTGCCGCGAGGGTCTTGTTGTGACTCAATACGAGGGTCGGCCGG
TTGAGCTGGCTGATGACGTTGGCCACCGTGAAAGTTTTGCCCGAACCGGTCACGCCCAGCAGCGTATTGTGCTTCGAGCC
GTGCCGGATCGAGGCCAATAGCTGTGCGATCGCTTCGGGCTGATCGCCCGTCGGGGCATAGTCGGATACCAATTTGAAGT
CCATAAGGCAAAGATAACGATAATTGAAAATTAACGTTCAAAAACAGAATATATTTTGCCTCTGTTTTTTCAGGAGTGTA
ATAGAATATGTTTTATGTAAAACATGTATTTTTGTATAAATTCAGTTTTGCGAACAATCTTTCCTGCGGCGGAAAAAATA
TACGACATGAAAAAAATAATTATTTTGATCGTTTGTGTTTTGTCGGCTTGTTTTGCCGCTGCACAAGAGCCTGTTCCGGT
ACTCACTTTAGGTACCTTTCATTTCGATTTTCCCAATCTGGATCAGGTGCAGTATGCCGAAAGCGAGCAAATAGATGTCC
TGAACCCGGTTTACCAGAATGAGATCGAAACATTGGTCGGTTTGTTGGAGAAGTTTGCCCCAACGATTATCGTTATCGAA
CGGCCGGTTAAAATGCAGTTCGAGACGGACTCTCTGTTCCGTCGATATTTGGCGGACTGTTATGATTTGCAGCGAGGAGA
AGACGAGCAGATCGGATTCCGGCTGGCAAAACGGCTGGGGATAGACCGGATTTACTGCGTAGATGAATGGGGAAAGCACT
ATGACGAAATCGATGAGTTATTACGCGATGAAAACAGCAAGGAGTATATCCGTTTCGAAACCAGTTTTTACGACTATCCG
GATTCTATTAAAAGGTTTGTGCCCGAAGCTGTTTTCAAGGAGCAGGGAATTATTGCCGAACTTATCGAACTGAACGACCC
GGAGCATATTCGGCGTAGTCTGGGTAATTACTTGATCGGTCATTTCAAATATGAATTCTTCTCGAACGATTATATCGGTG
TAGATTTTGAAACGGGAAGGTGGTTTAACCGGAATTTGCGGATATTCCGGAATATTCAACGGATCGAAACGGGGCCGTCC
GACAGGATCCTCGTTATTTTCGGAGCGGGGCATCTGAATTTACTGAACTATCTATTCGAATGTTCTCCTGAGTATCGCCT
CGAAGAGGCGAATAAGTACTTGATGTAATCCGTAATAATTGAATTATTCGTACCTTTGCAAAGATGATCGACCGGGAAAC
AATAGATAGGATTTACGCCGCTGCGAATATCGTGGATATTATCGGCGAATACGTGACGCTCAAACGAAAGGGTGTCAATT
ATCAGGCGTGCTGTCCGTTCCACAACGAGAAGACCCCGTCGTTCGTCGTATCGCCCTCGAAGGGGGTTTACAAGTGTTTC
GGCTGCGGCAAGGGCGGCAATGCCGTCACTTTCCTGATGGAGCACGAGAATATGACTTATCCCGAGGCGTTGAAGGCCGT
AGCCAAGCGTTACGGTATCGAAGTGCGGGAGAAGGAGATGACGCCCGAGGAGGTCGCCCGCAACGACAACCGCGAGAGTA
TGTTCGTCGTGAACAGTTGGGCGGCGGAGTATTTTTCGAATTACCTGCTCCATGAAACCGAAGGGATGAGTGTCGGCATG
ACCTATTTCCGGCAGAAGAGGGGATTTTCCGATGCGACGATCAAGAAGTTCGGGCTCGGATTCTGTCCCGCCAGGGGCGA
TCGAATGAGCCGGGCGGCTTTGGCTGCCGGTTATAAGGAGGAGTTTCTGGTTTCGACCGGACTTTCGATCAAGCGGGACG
ACGGTACGCTTTTCGACCGTTTTCGGGAGCGGGTGATGTTCCCCGTGCATAACATTTCCGGCCGCGTGGTGGCTTTCGGA
GGTCGCACGCTGCGTACAGACAAGTCGGTTGCGAAGTACCAAAATTCGCCCGAAAGCGAGATTTACAGCAAGAAACGCGA
GCTGTACGGCCTGTTTTTCGCCAAGAAAGCGATCCAGCAGTATGATTTCGCGATCATGGTCGAGGGATATACCGACGTGA
TTTCGATGCACCAGGCGGGGGTGGAGAATGTGGTGGCTTCGTCCGGTACATCCCTTACGACCGAACAGATTCGCCTGCTC
GGACGTTTTACCAGGAATATCACGGTGATCTACGACGGTGATTCGGCGGGTATTCACGCTTCGCTGCGGGGAATCGACAT
GATTCTGCGCGAGGGGATGAATGTCCGTGTGGTGCTGCTTCCGCCGGAAGACGATCCCGATTCGTTCGCCCGAACCCATA
CGGCTGCGGAGGTGCAGGAGTATATCCGGGCCAACGAGGAGGATTTCCTGACGTTCAAGGCCAAGCTACTGTTGAAGGAT
GCTGCCGGCGACCCGATCAAGAAGGCGGCGTTGATTAACGACATGGTGCAATCCATTGTGCAGATTCCCGACCCGATCCA
GCGCTCGGTCTATATCAAGGAGTGCGCACGGATCATGGACATCGACGAGAACCTGCTGATTGCCGAAGTGGGGCGCAAGC
GTATGGCTTCCACGGGCGACCGCGAAGCCGAGGAGTTCGTGCGGCGTCAGAGCGCCCGTTTTCGTGCCGAGCAGACTGCG
CAGCGCCCTGAAACGGTTTTTGCGGGACAGGTGACCGGGGGCAGCAGTGCCGAAGCGCTCGAACGGGAGCTGACGCGTTA
TCTGCTCAAGTACGGTCATTGTTCGTTCGATTTCAAGGAGGGCCGGAATGTCGTTCAATATAATGTCGCCGAGGTAATTT
TCGGGGAGTTGGACGCCGACGGTTTGGAGTTCCAGAACCGGGTCTTCAATGAGATTCTGCGGGTTTACCGCGAACAGTGG
TGCGCTTTGGGATTGGGGGTCGAGGTGCCGATCCACCACTTTATCAATCACTCCGATCCGGAGGTGTGTAACGTGTCGGT
GGATATCCTTACTTCGGAGGATCATTACGTTCCGAGCGAATTGTGGCGGCGCAAGGAGGTCCATGTCGAGAGCGATGCCG
AGATGCTGGCTGTCGGAGTGCCGAAGGCCGTGACGCTCTACAAGTCGAAGGTGATCGAGCGGATGTCGCGGGAGCTTCGT
GAAAAACTTCAGGACGAGAATCTTACGGACGACGAGATGCAGGACATTATGCAGCGGCTGTCGAACCTGAACAGGGGAAA
GGTTTCGATTGCCCGGAAATTGCATCGGTTGATTCTGTAAAAAGAGGGGTCCGGGCGTACACGTATCACTATGCATACCG
TGTGCAAACAGAAAATAAACAGAAAGATGTGTAAAACATATCAAAGATAGTCAAAGGCGAGAGCAGTCATGCGCGTTTGC
ACGCAAAGATTGCCGAGCCGCATCCTATCTTCTACAAAGATAAAAGAATTAGTTATCTTTCCCGGACACCCTCTGCGGTT
GATTAATCAAATATGGTGCCGGATCGTCGGTTCCCGAACAGAGGTTCCGGCGGAAAAACAGAGAAATTGGATATGGCCGA
TTATAAGAATATTAACATACGGAACAAACGCGCGACCTTCGATTACGAAATTATCGAGGAGTGGATCGCGGGCATCGTGC
TTGTGGGTACGGAGATCAAGTCCGTACGGCTGGGCAAGGCGTCGATCACGGACAGCTACTGTTATTTCGACAAGGGCGAA
CTCTGGATTCGGGGCGTGAATATCGCCGAGTACGGTTGGGGGACCTGCAACAATCATGTTCCCCGCCGCGACCGCAAACT
GCTGCTCAACCGCAAGGAGTTGAACAAGATTCAGCGGGCATTGCAGGACAGGGGATTGACCGTGGTGGGCTTGCGGCTCT
TTCTCAACGAGCGGGGGCTGGCCAAGGTCGTCGTAGGTCTGGCCCGGGGGCGCAAGGCCTACGATAAGCGCGAGTACCTC
AAGGAGAACGACGCCAAGCGCGAGATGGACAAGGCGATGAAGAAATATCGGGCGTAACCTCGGAGAGCATCCCGGGGCCG
ATCGTCCTGCCGCTGCCTGCTGTCGGGTGGAATCGGATCGTACGGCTATTCGAAACGCTTTGCAGGGAGCGGTTTCCCTG
CGGCGGCTTTTCGGATCGGAGAAACGGTTCGCATCCCGAGGGGCGGACTTCGGCGATCATTCCGCTTCCCGTTCGCTTCA
GGGAGGGGGCGACAATGTCGGTGCGAAGGTCTGCCGGAGGTGTTTGGATTGAAAAACGAAAGAAAAAAGATATGTCACTT
ATTCTATGTATCGAAACCGGCACGGACATCTGTTCGGTCGGTTTGGCCCGGGACGGGGAGTTGATCTCGCTCCGGGAGAG
CGATCAGGGGCGCGACCACGCCCGCCAGGTCGGAGTTTTCGTCGATGAATTGCTGTCGCAGACCGGGATCGCTCCCGAAG
AGCTGGATGCCGTCGCTGTCGGCAAGGGGCCCGGCTCCTATACGGGGCTGCGTATCGGCGTTTCGTTCGCTAAGGGACTG
TGCTACGGGTTGCGGATCCCGCTGGTGGCGATCGGTTCCCTGGATGCCCTGACCGAAGTTGCGAAAGAGGATTACGAAGC
GGGGATTCTCTCGGTCGATCGCTGGGAGGAGGCGTGCCTCTGCCCGATGGTGGACGCCCGCCGCATGGAGGTTTATACCC
GGGTATTCGATGCTGCGGGAACTCCTCTTTCGGACGTATCCGCCGAGGTCGTTACGGCGGAGAGTTTCGCGGCATGGCGC
GGAGACGGACGTCCTTTCGTGATTTTCGGAAACGGTGCGGCCAAATGTGCCGGATTGCTGCCCGATGCGACGCTGATCCA
GGTGGCGCCTTCTGCCCGAGGGCTTGCGCGGCTGGCACAGGAGGCGCTCGATGCGGGCCGCACGGAGGATATCGCGTACT
TCGAGCCTTTCTACCTGAAGGATTTCGTCGTCACCCGGTCGAGAAAGAAATTATTTTAAGAGAGAATATTTTTTCGGGTA
AACTGATTTCCGGCGATTGAGTCGTCGTTTAAGTCATTATCAATTATTAATGTTGTAAATATGAGATTCTTATTGGTTCC
GTTAGTCGTTATCTTATTAGCGATGATCCCGAAATCTGCGGAAGCCCAAAGTGATCGATTTATGACCGACGATACTTTGC
CCTGGATTCATTTTTCATGGAGTTCAGGTAACTTGGGTGGAAGATTGATTGAGAAAACAGCGATGATTGTCCCTTTGAAG
ATAGAAGAACTGCCCTATGCTTTTGAAGCCCAGTTTGATCTCGGGGCTTGCTCGACTATGATCTATGGAAAGGCATTTGC
TCCCTATTTGGCAATGGCTTCGGATATCCGGGAAAAGATCGATACCACGCAAACTGTTTTCCTTCAAGGTGCTTCTTATC
CTTGCTTCGCCGACCTTTCGATCCAATTGGACGGTGTGGAGTTTCCGAATCGACGTGTTGTTTTTTTTGAAGATTTCGGA
ACAGAAATGACCAAAGATTCGCTTTGTACTTCTACGATTAAACACATAGGAACGATTGCAGCCGATCTTTTTGAAGGGAA
AATATTAATTATCGATTACAAGAATCAAAGATTGTGCGGTATCGAATCCCTCCCTTCCGATTGGGAGCAGCGAGTGGAGT
TTGTCGATATCGAGTATGTAAAAGAGAGTAATTTGGTATTCCTTCCATTACAAATCGGGGATATAACCTATAGAGTGATG
TTCGACACGGGTTCCAGTATATTCCCATTGTTGTCGTCGCTCTCGAAAATTGCCCGGATAAGCAACCCCGACCGCTGTGT
CGATTCTTTGACCGTTTTATCCTGGGGTAAACCAGTGGATGTTTATGGTTATATTCCTGACGTAAAGATAATGCTCGGAA
AAGAAGAGTTAGATAATTCATTACCTGTTTATGGCAGTGACATGTTGAATGACAAAAATCTGGATCGTTCGGGTTATTGG
GGCTTGACCGGAAATCGTTATTTTTTGGATAAGACGATCGTGATTGACTATAAAAACCGGCGATTCGGCATTCTGAAGGA
ATGATCGATAGTGAGGTCTGAATCGTTAAGAGTAATTTCTCGATTCGCCTATAGATGTGAATGGGAATTTATCAATAGGC
CCTGTAACTCCTCAGCTCCTTGTTGAGGAGTTTTTCTTTACCCCCGACCAGCCGGTCGAGCAGCGCATGGAAGCGGGGCG
AATGGTCGTGGTGGACGGTGTGGCAGAGTTCGTGGAGGATGACGAAATCCCGCAGATGTTCGGGCAGCGTCATCAGGTAC
AGGCTCAGCGACAGGTCGTTGCGCCCGTTGCAGGAGCCCCATTTGGAGCGGGTGGCCCGGATCGTTACCGAACGGTATTG
CAGACCGGTTCGCACTGCGAGTTCCGCTACGCGGGACGGTAGTACAGCCACCGCTTCGCGCCGCAACTGTTCCCGTCGGC
GGAGTTCTTCTTCGGGCGAAAGGGTGGGGCGTGGAGGTTGTTGGGCGAGCCGCTCGGCTATTCGATCCCGGGCCGTCTGA
ATCCATCCGATGCGGCTTTCCAGAAATTCCAAGGCCCGGGCGGTCGAGACGCCGTAAGGGTAGGAGAGCCGGACGGGGCC
GTACGGCCGTACGCAGAGCGAAATGCGCCGTGCCCGTCGGCTTTGCGAGAGGGTCACCTCTCCGACTATCGGATGGACGA
TCGTCTTTTGCCTGCGGACGGGTTTTCTGGTCTCGGGCTTCGGTTTGGGCTTTCGGGCTGTCGGATGATCCGGCTCGGAG
CGAAACAGGCCGAATAAGTCGCGCAGCAGGGGCATGGCATCGGAAGGTTGGAGGGCAGGATTAGCCGATTCGCTGGCGTA
CGATTTCGAACAACAGTACCGCCGCTGCAGCCGAGACATTGAGCGATTCGATCTTGCCGATCATCGGAATGGCCAACTGT
TCGTCGCAGAGTTTCAGCACCTCTTTCGAAATGCCGGTATCCTCGGCACCCATGACGAGTGCCGTAGGCTTGCGGAAATC
CGCGTCGTAGAGCAGCTTGCGGCTTTTCTCCGTAGCGCCTACCACTTGGTAGCCTTCTGCCTGGAGCGCTTTGAGCGTGT
TGCGGATCGAACCGACGCGGCAGACGGGAATGGCGGTCAGCGCACCCGCCGACGAACGAATCGCCTCCGAATTGACGGGA
GCGGCATTCTTCAGCGGTACGATCAGCCCGTGCGCTCCGGCACATTCGGCCGAGCGGGCGATGGCTCCGAAGTTACGCAC
GTCCGTCACGCCGTCGAAGAGGACGATCAGCGGCGTCTCGTCTTCGGGCACCCGCTCCAGAATGTCGTTCAGTTCGACGT
AGCCGATGGGGGAGATCTGGGCGACGACGCCCTGGTGGTTGCCGCGCGTGAGGCGGTTGAGCTTCTCGACGGGCACCTCC
TGCGTGCGGATGCGATGCCGCAGACAGAGGTCGCGCAGTTCGGTCATCAGCTGCCCTTCGGCGCCTTTGCGGATGTAGAG
TTTTTCGATCTGTTTGCCCGCTTCGATCGCTTCGACTACGGGGCGGATGCCGAATACAAGGTTTTCCGTCATGGTATTGG
TTGGTTCGTTAGTTGATTTTTTTTGTCTTTTTGTCGTGCGGCTTTTCGGATCGGGTCCGGAATCATGCTTTTCGGTGTTC
TGTATCCGGACGGTCGAATCGGCGGTCGCCAAAAGTTTTATTCTATTTTTCGAACGATTCTACGGGTGTGTGCGGTGATT
CGCCGGGCCTCCTTTTCGGGGAGTTTGCCGTTCATTTTCCGGGTGCCGGGGATTTCGCAGGTCCGGACTTTCATCCCTCC
CGTACCCAATATTTCGCGGACCGAACGGACGGCACCCCGGCTTTGCCGGGCAAGGATGTTGAAAGGCCAGGGCGTCGTAC
AGGCAGCGATGACGAGTGCACGTTTGCCTTTTTGCCGGGGCTGCGGAAGGCCGAGAGCCGATTCGCCCATGAAAACCGGA
ACGAGCCGCTCGAAGAGCATCTTCAGCCGCGCCGACATACCGCCCCAGTAGGTCGGAGTCCCCACCACGAGCAGGCCGGC
CTGCCGGATCCGTTCGCCGACGGCATGGGCCGCATCGCGGGGCAGCGGACAAACGTTCGTCGCGCGGCACTGCATACAAC
CCGTGCAGGGTCGGAACTCCGTGCGGTAAACATCGATCCATTCGATGTCGGCTCCGGCCTGCCGCAAGGTGTCGGCGGCG
GTGCGGAGCGCCTGGACGACAACTCCCTGCGGGCGGGGCGATCCGTTGAGGATAAGTGCTTTCATGGTGCTGCTAGCTTT
CTTCCGGCTCCGATCGTTACTCTCCTTCGGTGATTTCCAGTTCGTACGACGCCTTCTCCCATTCGTGCATCTGGTGGTCG
TATTCGGCTTTCAATTCGTTGTAAGCCTTGTAGTCGGCTTCGTTGTATTGGGTCGCTTCGGCGAATTTGCGGTCGTAATC
CGCGATCTTCTTCTCCAGATCGGCCAGCGACGCTTCGATCGTTTCGACCGCCTTGCGGAGCTTGCGCAGGAGTTTTTCCT
GCTCTTTTTTCTGTTCGTAGGTCAGCTTGCCTGAAGAGCTGGCTTTCGGCGCCGCCTCTTTCGCGGGAGCGTCCTTACGC
TCCACCTCCTGCAAGGATTCCAGCTTGCGTTTTTCGAGGAAATAGTAGATACCGCCGAGGTATTCGCGTACGCCGCCGTT
CCGGAATTCGTAAACCTTGGAAACCATGCCGTCGAGAAACTCGCGGTCGTGGGAGACAACGATCACCGTACCGTCGTATT
TCATGATGGCGTTCTTGAGAATATCTTTCGAACGCATATCCATGTGGTTGGTCGGCTCGTCGAGGATCAGCAGGTTGTAA
GGCTCCAGCATCAAACGGGCCATCGCCAGTCGTGCGCGTTCGCCGCCGGAGAGTACCTTGACCTTCTTGTCGATGTCCTC
GCCCCGGAACAGGAATGCGCCGAGAATGTCCCGCAGACGTGTGCGCACGTCGCCGACGGCTACGCGGTCGAGCGTGTCGT
AAACCGTGAAATCGCCGTTCATCAGGTCTTCCTGATTCTGTGCGTAATAGCCGATGTTTACGTTGGCTCCCACGCGGATC
GAACCTTCGGTGGGCGTGAGTTGTCCCACGATCATCCGGGCCAGCGTGGTCTTGCCTTCTCCGTTGCGGCCTACCAGGGC
GATCTTGTCGCCCCGTTCGATGGTGAAGTTCGCTCCGCTGAAGACATGTTTGGAGCCGAACGACATCCCGGCCTCCTTGA
TCTCTGCGACGATCTGTCCCGAACGTGGGGCAGGCGGGAACTTGATGTTGAGCGTGGCAAGATCCTCCTCCTCGACCTCG
ATACGCTCCAGACGGTCGAGTTGCTTGATGCGCGACTGCACCTGGTTCGATTTGGTCGGCTTGTAGCGGAATTTCTCGAT
GAACTCCTCGGTCTTTTCGATCATCCGCTGCTGGTTTTCGTAAGCGGCCATCTGCTGCGCCCGCCGTTCGGCACGCAGCA
CGACGTATCGGGAGTAGGGTACTTTGTAGTCGTAGGCTTTGCCCAGCGAGATCTCCACCGTGCGGGTGGTCTCGTTATCC
AGAAAGGCGCGGTCGTGCGAGATGAGCAGCACCGCGCCGTTGTAGTTTTTCAGGTAATCCTCGAGCCACTGGATCGACTC
GATGTCCAGGTGATTGGTCGGCTCGTCCAGCAGGAAAATCGAAGGCCGGCGCAGCAGCAGTTTCGCCAGCTCGATGCGCA
TGCGCCAGCCGCCCGAAAATTCGCTCGTGGCACGCTGGAAGTCGCTGCGCTTGAATCCCAGACCGAGCAGCGTCTTCTCG
ATGTCCGCTTCGCGGGTATCGCCGCCCAGAATGTGATAATGGTCGGTCGCTTCGTTCAGCCGGTGGAGCAGCGATTCGTA
GTCGGACGATTCGTAGTCGGTGCGCTCGGCGATTTCGCGGGTGAGGCGGGCGATTTCGGCTTCGAGTTTCAGCACTTCGT
CGAAGGCTTTGGCCGTCTCTTCGACGAGTGTCGTAGTGTCCGCTACACGCATCTGCTGCGGAAGGTAGCCGATCGTGCAT
TCGCCGTTGTAGGAGATCGAACCCGAGGTGGGTTGCTGTTCGCCCACGATCAGACGCAGCAGAGTCGTTTTGCCGGCGCC
GTTCTTACCGACCAGGCCGATGCGGTCCTTGGGGTTGATGAGCAGGGATATGTTGTCGAAAAGCGTCCAGCCGCCGTAGC
TGACGGTGAGGTTGTCTAAAGAGATCATGGTTTCGTTTTCTGCGATTTTCCGTGCGTGCGGAACGCCCGGCTTACCGGAA
GTAGGTGCTTGGGTGAAAGGAGTCGGAGGTTAGCTCTGCAACATTCTCTCGATCTCCGCCTGCGGGTCCGGGGCGCCGAA
GACGGCGCTGCCGGCGACCAGGGCGTCGGCTCCGGCGTCGAAGAGCAGGCGCGAGTTATGGGCAGAGATGCCGCCATCGA
CTTCGATCACAGCGGTGGATTCCGTTTCGTCGATCATGGCACGCAGCTCCCGGATTTTCTCCAGCGAGTCGGGCATGAAA
GACTGTCCGCCGAAACCCGGCTCGACGCTCATGACGAGCACCAGGTCGATCAGGGGTACGATGTCGCGCAGCACCTCGAC
AGACGTGGCGGGCTTGATCGAAACGCCCGCTTTGGCGCCAGCGCGGTGGATCAGGTCGATGCACCTTTTGGGGTCGAGCG
TGGCCTCGTAGTGGAAGGTGACGATTCCGGCGCCTGCCTCGGCGAAACGGGTGACGTATTTTTCGGGTTCGACGATCATC
AGATGTACGTCCAGCAGTTTGGACGTGGCCTTGCGGATGGCCTTCATCACCGGGAATCCGAACGAGATGTTGGGGACGAA
TACGCCGTCCATGACGTCGATATGTACCCATTCGGCGGCGCTTCGGTCGATCATCTGCGTATCGCGTTCCAGGTGGCCGA
AATCGGCCGACAGCATCGAGGGGGATATGATTCGTTGCATGGTTTCGATTTATTTTGACACAAAAGTACGAAATCCGGGA
GTTAATGGCAATAATTTGGCTTTTATTTTCAACAGGGACCGAATGCGTCGGATTCCGGGCGGTATCTTTTGGCCGTTCGT
AGTTTCCTTTTGAAAATTTAATTTCGCCGGACGCCGTTCATAGGGATTATTTTCCTATTTTTGTAGCACGATGGAATACG
TTCGGCGGTCGTGGGGGAGGACACTCCTGTTTCGGCTTTCGGCGGTCGGGAGATTGTATTGCCGTATTTCCTTGCAGATC
CGTATAAGCTCGTTCATTTTTCTTTTTCACCGTCTGTCATGAATACCGGAATCGTTGTCGTTTTATTGTCGCTCGGCGTC
GTTTGCGTCGTGCTGGGCTTGCTTTTGCTCTCCCTGCGTCGGGATAACGCCCGTTTGTCGGACGAACGGGCCGCTGCGGA
CGAAGCTCGCCGCCTGGCCGAGGAGTCGCGCCGGGTGTCCGAAGAGAAAGCCGCTGCCGCCGAAATCGAAATCCGCACCC
TGGTCGAGCGGAGTACGCTGGCGCAGGCCCGTCTGGAGGCGGCCGAACAGCGAATGGCCGAGGCACGTGCCGAGCGTGAA
AAAATGGAGGAAACTTTTCGGACCCAGTTCAAGAACCTCGCCAATGACATTCTGGGCGAACAGTCGCGCACTTTCAAGGA
GACCAACCGCGAAGCGCTCGACGTGTTGTTGAAACCTTTCCGGGATAACATCGTGGAGTTCCGCGAGCGGGTCGAGAAGA
TCTACTCCTCCGAGAACGAACAGCGGGGGGCGTTGCGCAACGAGCTCGAACGGCTGATGGAACTCAATCGCCGCATCACC
ACCGAAACGACCAACCTGACCAACGCGCTCAAGGGCAATTCCAAAGTGCAGGGCGACTGGGGCGAGATGATCCTCGAAAC
GATCCTCGACAATTCGAATCTGATCCGGGGCGTACATTACGATACGCAGCTCAATATCAAGGACGAGGCGGGAAACAACC
TGCGGCCCGACGTGGTGCTTTATCTGCCCGAAGGCAAGCGGATCGTCATCGACTCGAAGGTGTCGCTCACGGCATTCGTC
GGATACGTCGGGGCCGAGGACGAGGCGACCCGGCGCCAGTATCTTGCGTCGCACGTCGCGTCGGTGCGGCAGCACGTCGT
CGAACTGGGTCGCAAGGAGTACCAGCGATTGCTCGATTCGCCCGATTTCGTCATTATGTTCATTCCCAACGAACCGGCGT
TTCTGGCGGCGCTGCAAAACGACAGCTCCATCTGGGCCGATGCCTACGACAAGAAAGTCATCATCTCTTCGCCGACCAAT
CTTTTCGCCTTACTGAAGTTGGTGGACGATCTTTGGAAGCGGAACGCACAGAACAAGAATACGGCCGACATCGTTACTTA
CGGTACGAAACTCTACGAGCAGTTGGTGGCTTTCACCGCTTCGCTCGAAGGGGTGGGACAGTCGCTCGACGCCGCCCGGG
ACAAGTATAACGATGCCTACAAGCGGCTTTGCACCGGTAACGACAACATCGTCCGCTGCGGGGAGCGGCTTCGCAAACTG
GGAATTCCGACCAAGAAACAACAGTCTGCCCGGACTTTGCAGGCGGCCGATTTACCGGACGAAGAGTAACTTCGGCAGGG
TCGGGATTGCCCCGGCACGACAGCGGTGCGTAACCGGTGCGAGGGGTGCTTGAAAAAGCCGGATGTCGGGAGGAGGAGAT
GCGAGTTTCCTCCCGAGATACGATAAAAAAAAATCTACCGGGATGCTCCGTCGCCGATCACTTATCGGGCAGGAAAATTC
CGGCAGATTTGTATTTCAAATTGTCTAAAGCAGCTTTTGGAGCAATACTTCGTCCTTATACCCTTCGGGGGTACGGATCC
ACTCCTTTTTAACCCCGACCCGGCGGAATCCGGCTCTTTCGAAGAGAGTCAGGCTGGGGACGTTGTCCGCGAGTACGTTG
CACCACAGTTGCCGCAGCCGGAGTACCGTGCGGGCATACTCTTCGAGCAAAGCCAATGCCTCTGCCCCGTATCCTTTCCC
GCGCTGTGCCGGATCGTAAACCAGAATGCCGACGCCTGCCCGTTCGTGCTGCGGCTCGAAATCGAACAAGTCGATGGCTC
CGATCGTTTCCCCCGCTGTGTCGTCGATCATCAACCGCAGTTGTCCGCATCGGTAAATACCAGCCTGCTGCTCCTGGATG
AATTGTTCGATCGAATAGTGCGAGAACGGTTCGATCGTACCGCTGACTGTCCACAGCGAAGGATCGTTTTCCCACCGGCA
GAGCACTTCGAGGTCCTGAGGTTCGACGGCCCGCAGGCTGCAAATATGGCCTCGGAGCATCATTAGCAAAGTCCGAGCAC
CTGATTGCGAATCAACATGGCAGCACCCCAGGCGCTGGCCGTCTTGCCCATTTTCGACAAGCGGAATTTGGTGTCCTTAT
AAACCAGATTGAGCGAGTATTTGTTGGTCGCCGACTTGAGGGGCAGCATCAGGTAGTCGCCCGCTTCGGCCAGCTCGCCG
CCTACGATGACCGTTTCCGGATTGAAGGTGTTGATCAGGAAGGCGACGGCCTTGCCCGCCTTTTCTCCGACCTCCTCGAT
CAGTTCGATCGAGAGATTGTCGTCGTGCTTGGCTGCGTCGATGATCTCATCGACGTGGATGGCTTCGTGCTTGTTGTATT
TTTCGCGCAGGATCGTATTGACACCCTGGCTGATAAGCCGACCGAACTTCTGTTCGATCGCGATTCCCGAAACTTCGGTT
TCGAGGCAACCTTTCTTGCCGCAGGAGCAGATGATTTCGTTGTCGAAGAAGGGAATGTGCCCGAACTCTCCGGCAAAGCC
GCTCTTGCCGTAGTAGAGTTTGCCGTTCATGACGATACCGATGGCCAGGCCGCGTCCGAGGTGGAGGTAGAGTACGTCCA
TCTCGTCTTTGGATTTGCTGTTGGTGTATTCGGCATAGCATCGGGCCCGGGTGTCGTTTTCGAGCAGTACGCGGATGCCG
ATGCGTTGTTCGATCATATCGCGCAGGGACTGTTCGCTCGAAGTGAAATAGCGGTAACTGCGTCCTGTCGTGGGATTGAC
GCGTCCGCTGACGCTGACACCCACTCCGAGGATTTTCGCGCGTTCCACACCGCACGTATCGATGAAATGTGCGATATTCG
AGCAGATTTTTTCGAGGCATTGAGGGCGATCCTGCAGTTCGAAGTCGGTCAAGAGTTCCTCTTTGACGATATTGTTGTGC
AGGTCCGTGATGAGGAACGACATGTTGTCCCGGCCGATATTGACGCCTGCGAAATAGATGGCCGAGCTGGCCAGTCCGAA
GACGTTGGGACGTCGTCCACCCGGAGTTTCGACCTTGCCCAGATCGGAGACGATGTTCTCCTGAACGAGTTCCTGAACGA
GCTTGGTGATGGTCGGTACGCTGATGTGCAGCTCTTTGGTAAGCTCCGAGAGCGTACACTCCCCGTTCACCGCCATATGT
GCGATGATATTTCGCTTGAAGAGGTTGTTCTTGTGCGAAATACCTTTCAGATTGTCATCTTCCTGTCGGCTGAAAAATTC
GGTTAACGATGTCATAGTTATTGATGTCGTTTGATGTCTTCTGTAATTTTTGTGCAAATATAGAAAGAATTTAATCGAAT
TTGGCGTATTTGATCTTGTGATATGAAAAAAAATTATAAACAAAATAGAATCGATTGACAGGCAATCGATTCTATTTTGT
TTTCGGAGGCGGGTTACAATGTCGATTTCGACTCTACGACCGCTTCGGGGTTTACTTTTTTGATAAGACCCTGCAGGACA
TTGCCGGGACCGAGTTCCGTAAATTCGGTCACGCCGTCCGCAAGCATGTTCTTGACGATGTAAGTCCAGCGTACCGGTGC
GGTGAGCTGTGCGATCAGGTTGGCCTTGATCGTCGCCGGATCGGTTTGGGGTTTGGCATCGACGTTCTGGTAGATGGGGC
AGACGGGAGCCTGGAAGGGTGCTTCGTTGATCGCTTTTTCGAGTTCGACCTTGGCCGGCTCCATCAGGGGCGAGTGGAAT
GCACCGCCTACGGGCAGACGCAGTGCGCGTTTGGCGCCCGCTTCCTTGAGTTTGGCACAGGCGGCATCGACCGCTTCGAC
GCTGCCCGAGATGACCAGTTGGCCGGGGCAGTTGTAGTTGGCCGCCACGACCACGCCGTCGATCGAGGCGCAGGCTTCCT
CCACTTTGGCGTCGTCGAGTCCCAGGATCGCCGCCATCGTACCGGGTACGGCTTCGCAGGCTTTCTGCATGGCCATCGCA
CGTTTGGAAACGAGCCGCAGACCGTCTTCGAACGAAAGAGCGCCGGCCACCACCAGGGCTGAAAATTCGCCGAGCGAGTG
TCCGGCTACCGCGTCGGGCTTCACGCCCAGCGCCTTGGCCATGATGACCGAGTGGAGGAATACGGCCGGCTGGGTGACTT
TGGTCTGTTTGAGCTCTTCGTCCGTACCGGCGAACATGATGTCGGTGATGCGGAAACCGAGGATTTCGTTGGCCTGCTCG
AAGAGAGCCTTGGCTTCGGGGACATTGTCGTAGAGGTCTTTGCCCATGCCGACGGCTTGAGCGCCCTGACCCGGAAATAC
GTATGCGTGTTTCATAGTTTCTGTCAAAATATTTTTTGGTTACCGGGCAAAGATAGCAAATATTTTCTTACATTTGCACT
GCAACGGTTCACGAGGGGTTACGCCCCGTCAGATTAAATGGGAACGCAGTGAAAGTCTGCGACAGTTCCCGCTGCTGTGA
GTCCTGCCCGACGATCCGAGGTGATCGGCCCGCTTGCGGGCGGCGTTTCGGATGTCCGGGTGTATTGCTGCGACACTCTT
TTGCCACTGGTCCTGCGGGACTGGGAAGGCGTTGCGGCGGGGACGAGTCAGAAGACCAGCCTTTGCCTGCCCGATGAACG
GACAGTTCGGATGATATGCGTCTGCGGAGAACGGAGCTTTCGGAAAAGACCTGCGAGGCATCTTTTCGGTGGATTGATAA
CCTGAAGCGAGGTGGCTCTCTGTTTCCCTGATGAAATATTTTTCGAAACCGTTGTACGGCATACGCCGAAGTGCGGAGTT
TGTGCAGAAGAAGAGTGTCTTGCCGATAAAGGTTTCAGTCGTAATAAAGTAGAGATTAGTATGGACTGAAACAAAGAGGT
CGATCTGTTGCCGGGTCGATCTCTTTATTTCTGGTGTCGGACGGAATGGGCTGCCCGGCTTCTTCCCTCGGGCGCGGAAA
AACGGCTGTCGGGTGTCTGCGACGGATTCTCCCGATACAAAAAAGCAGCGCTTTATGCGCTGCTTTTTTCAATTTTCCTG
ATCGCCTATTTCTCTTCCACGATCTTGAAGGAATCCTTGTAGAGTCCGCAAACGGGGCATACCCAGTCGTCCGGGATGTC
TTCGAATGCCGTGCCGGGTGCGATGCCGCTTTCGGGATCGCCCTTGGCCGGATCATATACGTAGTCGCAGGCGGTGCAGT
GGTATTTGCGGGGGAATATGCGGTCGGCCACCTTGTCCCAGTCGATCAGCTCCCAGTACGATTTGATGAAATCCGCGCGG
CGGTTGCGGTAGTCGATATAGTAGGCGTGTTCCCATACGTCGATCGTCATGACGGGCTTGAGGCCTTTGGTCATGGGGTT
GCCGGCATTGGATTCCGAGATGATCTGCAATTTGCCGTCCTTGTCGGCTGCGAGCCACGTCCAGCCCGAGCCGAAAAGTC
CGGTAGCGGCTTTGGAGAACTCTTCCTTGAAGGCTTCGACCGATCCGAAGTCGCGGGCGATGCGATCCGCTAGTTTTTGG
GGCATCGGCTTCTGATCGGGGGTCAGCATCAGGAAGAAGAACGTGTGGTTCCAGGCCTGGGCCGCATTGTTGAAGATCGG
ACCGTCGGCTTTCTTGACGATTTCCTGCAGGGACATCGACTCGTAAGGCGTGCCGGGAATCAGGCGGTTGAGATTGTCCA
CGTAGGTCTGGAGGTGTTTGCCGTAGTGGTATTCAAAAGTTTCTTTGCTCATTTTCGGAGCGAGCGCTTCCGTCGAATAC
GGAAGTTCGGGCATTTTGTGAACCATAATTCTTTCTGTTTTAGGTTTTGATATTGTTAAAGATTCGGTTTGAATTGTCGT
CGGAGCCGCCGCCGGGGTGCCGTGCAGCAGGATATATCCGTTGAGGTAGGCGGCGAAGAGCGTCCAGAGCAGGTAAGGTA
CGAAGAGCCAGGCGGCAGCACGGTCCCTGCGGCTCGCAGCGAAGATGTAGAGTCCCACGAGGATATTCAGCAGTACGATG
TCGATGAATCCGGCCAGCGGATTGCGTAGCGTGAAGAACAGGATACTCCACAGGAAGTTGGCGATGAGCTGCAAGATCCA
CAGACGGATGATTCCTTTGTGCTGCCGACGCACGATGAGGCGCCCGAGCGAAAGTCCCATGCAAAGGTACAGGACGCTCC
AGGCGATCGGAAATACGATGTTGGGCGGCGTGAGTGCCGGCTTGGTCAGCGTCGGATACCATTCGGCGATGGACGAAGCC
TGGAAAAAACTTGCCGAGATACCTACTGCGAAACAGGCGAGAACAGGAATGAGATAGGCCGCTATTTTTTTCATGCTTGG
GGTATTGAAGTTTTTCTGATTCCGTGCAAGAACAGTGCAAATTACGCTGTTTTCTTTCCAAATTTAATAAAAATAATCGG
ATTCGAATCCAATTCCGGCTCCTTTATCGACGTGTTTTTTGCCGGGGCGGATGTCGTTTTCCCGGTATTCGTCGTGAACG
TATCGATAAACGGTTTCGGAGATATCCGCTATGATTCGGGCATTTGTTTCCGGGTTTTCCGCCGAATCTTTGATGAAGAC
GGCGATGGTATAGCGGGTGTCGTCCGGCAGGATGACGAATCCCAGGTCGTTGGTCCCGGCGAAGATGCCTCGTTCGTCGC
GGTTGCTCGTGCCGGTTTTGTGTCCGATGACGGCGCCGGTTCCCGACAGTGGTTTCGGAAGACGGTCGGCACCTGTTTTA
CAGTTTATCAGGTTTTGCAGGATCATTTCCCGCAGAGTAGGAGTGAGAATCTGTTCTGTTACGAGCAGCTCCAGCAGAGC
GGCCGCTTCGAGCGGCGTACTCCAGTTTTCGTAGCACGTTTGCGGATCGTCGTGCATCTGCTGTTCCGTTGCTGCGATTG
CGAAATTGCACAGTCCAAGCGACCGGACGTAGCGGTCTGTCGCTGCCGGACCGCCCGTGTGCTCGAAGAGGATGTCGCAG
GCGTTGTTGTCGCTCAGCTGCAGGCTGTACTCCAACAGACGGCTGACTGAAAGCGAGATTTCGCCTTCGGGAAATTCCTT
CCGAAGGGGACTGTACGTGTCGGGGACGAGCTCTTCTTCCGGAATGAATATTTCCGTGTCGGGCGTCAGTCCGTTTCGGT
CCAGGTAATCTGCGACGGCGAGGGCCTGGTGGAATTTGAATACGCTCATCAGGGGGTAGCGGTCGTCGTTATTGACCGTT
ACCGTATCTTGTGCGTCGAGGATGACCGCAATACCGATTTCGGCTTTTTTATCCTTTATCACCTTTTTCAGCCGATACGA
CAGGTCGTCGCCCTGCGCTGCTGCGGCAAGCGGAAAGAACGAAATCCAGAGAATCGAGATCAGTGTGCGCATATACTTAT
TAGGTGAGATTGACCGGAAACAAAAATAGTGTAAATTTCGATTCCTTCCGGGGTGGATTTCATGATTTTTGTATCTCTTT
CGATTATTAGGTTATGCCGGCGGGCGATTCGGGGTATCGTGTCGATGCCGTAAATCGTCCGATTCGCCTCGAATCAGTCC
GCCTCGGTCGATTCTTTACGGCCGGAAGATCGAAACGCCGCTAAAATTATTAGCTTTGCGGACGGTTGATTTTGTGAATT
ATGAGAAAGAACTTACTGGCAGCAATCGTTTTGCTGGTATTGTACATTCCTTCTGTTTGGGCCGCAGCGGGGTATCCTGT
GCGGGGCAGGGTTATCGACCGTCTTTCCCGGGAACCGGTCGCCTATGCTGCCGTTACGATCACCGGCCAGCCCGGTAAGG
GCGCCATGACCGATTCGCTCGGACGTTTCGAGATCCTGCAGGTGAAGCCCGGCATTTATAGCCTGACGGCGTCGTTCATC
GGTTACAGAACGGTCGTGACCCCCGAATACCAGGTGTCGGCCCGGACGCCTTTCATCGAAATCGAGATGGAGGAGGAGCC
GGAGCATCTGAATGAAGTCGTCGTTCGTCCCTCGCCTTTCCGCCGTACGATCGAGAGCCCGGTCAGTATGCAGGTGATCG
GGATGCGGGAGATCGAGAAGAGTCCCGGCTCCAATCGTGACGTGTCGCGTATCGTTCGTTCCTATCCAGGCGTGTCGTTT
TCGCCCATCGGTTATCGCAACGACCTGATCGTGCGGGGCGGCGGACCTTCTGAAAACCGCTTCTTCATGGACGGGATCGA
AATTCCCAACATCAACCATTTCGCCACGCAGGGTGCCACGGGCGGTCCCGTAAGCATCGTGAATTCCGATCTGGTGCGCG
AGATCAATTTCTATACGGGTTCGTTTCCCGCCGACCGTGCCGGGGCGCTCAGTTCGGTGCTGGATTTCCGGCTGCGGGAC
GGCGATCTCGAACGGCAGACCTTCAAGGCGACGCTCGGTGCCTCCGAAGTGTCGCTCAGCGGCAGCGGACACGTGGGTAA
AAAGACGACTTACCTCTTTTCCGTGCGGCAATCCTATCTCCAGTTCCTCTTCAAATTGCTGGGGCTTCCTTTCCTGCCCA
ATTACATCGACGGGCAACTGAAGGTCAAGACCCGTTTCTCGGAGCGGGACGAGCTGACTTTCCTCGGACTGGTGGGCATC
GACAACATGAAGCTCAATCTCGACGAGAAGGGCGAGGAGAACGAATATCTGCTCAGTTACCTGCCTCGTATCCAACAGGA
AACCTTTACTGTGGGTGCCGTGTACCGCCATTACGCCGGACGGCACGTGCAGTCGGTGGCGTTGAGTCATAACTACCTGA
ATAACCGCAATACCAAATACCGCAACAACGACGAATCGACTCCGGATAATCTGACCCTGCGTTTGCGGGGCGTGGAGCAG
AAGACGACCCTGCGGTTCGAAAATCGCTCCTACCTGGGCCGGTGGACGCTGCGCGAAGGTGCTGAATTGAACTATTCTAC
CTATCATAACAAGACTTTGCAGCGGACTTATCAGCAGGAAGCCGAGCTGCTCGACTATCGCACTTATTTGGGGATTGTCG
GCTGGGGCTTTTTCGTGGGGGCCGACTATGCCTCCGCAGACAAGCGGCTGACGGTTTCGATGGGCGTGCGGGCCGACGGA
TGCGACTATTCGACGGAGATGGAGCGTTTCTGGAAGCAGCTTTCGCCCCGTGTGTCGGCTTCCTATGCCTTGAGCGACAG
TTGGTCGGTGAGCGGTAGCGCAGGGCTTTTCTACCAGTTGCCGCCCTATACGGCACTCGGCTATAAGGACAATACGGGCG
AGTTGGTCAATCGGGGCTTGGAGTATATGCGGGTCCTGCAAAGCGCCGTCGGCGTCAATTGGCGTCTGCGTGACCGGTTG
GTGGTTTCGCTCGAAGGTTTCTACAAATATTATACGGATATCCCGCTTTCGGTGGCGGACGACGTGCCGCTGACCTGCAA
AGGCAACGACTACGGCACCTCGGGCGACGAATTGCTCGTTTCTTCGGCCCAGGGACGTGCCTACGGTCTGGAGCTGATGG
TGCGTTGGCAGCTTCCCGATCGTTTCAATCTGGTCGGCGCCCTGACCGTTTTCAGCAGCGAATACCGCAGTCGGCACGAT
GCGAAATATATTCCTTCTGCCTGGGACAATCGTTTCGTGGCGAATATCAGCGGTACGTACGATTTCTCGCGTGGGTGGAG
CGTCGGGGCGAAGCTGAGCGCTATCGGCGGAACGCCTTATACGCCGTACGACGTCGAGAAATCGTCGCTCGTCGAGGCGT
GGAACGCTTCGGGACGTCCTTATTACGACTATTCGAAATACAATACCGGACGTTTGGATGCCTTCGCCCAGTTGGACGTG
CGCGTCGATAAGGTGTTTTATTTCCGTAAATGCATGCTGGGTATCTATGTCGATTTGCAGAACGTGACCTTCAGCAAGCT
CCGTCAGCCCGACGTGCTGATGAGTACCGGCGTGATCGAGAATCCTTCGGCTCCGCCTTCGGAGCAGCGTTATAAGATGA
AGTATATCCGCCAGGCGAGCGGTACGCTGGTGCCGACGCTGGGCGTCACGGTCGAATTTTAATCGTACAGCCATGAAAAA
CAACCTGCTCAGCGACAAGCTCGCCTACAACGGGGATACGAAAACACGGACTCATCTGCATCTGTGCAGCTATACTGTGG
ATCGGGTCGAAGAGGCTGCGGGAGATGATTTCGGGGAGATGAAGTCCCGCTTTCAGCCCGATGGCATCACTTGGCTGCAG
ATTCACGGACTGGAAGATACGGATGCCGTGCAGACGGTTTGTACGCATTTCGGGATCGATTTTCTGGTCATGCAGGACAT
TCTCAATACCGACCATGCCAGCAAGGTCGAGGAGCACGATCAGTACAATGTGATTATTGCCAAGCAGATTATGGGTGGCG
AAGCGATGCAGGTCAGTCTGGTGCAGGGCGCTGATTTCGTGCTGACGTTTCAGGAGCGGGACAACGATTTTTTCGACGAT
GTGATGCGTGCCATCCGTAACAATGTACTGAAAATCCGTACCCGACAGTCGGACTACCTGTTTTCGGTGTTGCTCAATGG
CTTGATAACCGGTTATATGTCGGTTGCAGCGGCGATCAGCGACGGGTTGGAGGAGCTGGAATCTGCATTGCTGGCCGATA
CCGGAGACCGGGACATCGGAGTACAGATGCAGGAGCTCCGGCGGGATTACATGCAGCTCAAGCGGACGGTTCTGCCGCTC
AAGGAACAATATTCGCGGCTATTTCGTTCCGATTCGAGTTTGTTGCACCGGGTCAATCGGCCCTTCTTCAACGATGTGAA
CGATCACCTGCTCAACGTGGCGCAAAATATCGACATCTGCCGTGAAACCCTTTCGTCGCTGATGGATTTGTATATCTCGA
ACAACGATTTGCGGATGAACGATATTATGAAACGGCTGACTGTCGTATCGACCATCTTCATTCCGCTGACTTTTCTGGTC
GGAGTATGGGGGATGAATTTCCGTAACATGCCCGAACTGGAGTGGGAGCACGGTTATATCCTGGCCTGGGGCGTGATGAT
CGTCATCGGATTCGTGACCTATTTGTTCTTCCGCACGAAAAAGTGGCGTTGAGGTGCGCAGTCGGTGCTTTTTTGGCGGA
CGATGCGGGGAAATTCCGGGATTTTGATTTTCTTTGTACCAAAATTCCGGGCGGTACCCGCGATTTAGCCGACATAAATC
CTTGTGCCGACTGCGCGAACATTCTATTGAAAACCTCCGATGAAAAAGATTTTCTCATTTTCCCTGCTTCTCATCCTTGG
CCTCGTGGCTTCCCAGATTCTTCCGGGGATGCTCGGAGAGAGCTATCCTGCATTTCGGGCCGGGGCGACGACCTTTCTTT
ATGTCTGTCTGTCGTTCATCATGATCAATGTCGGCCGGGAATTCGAGATCGATAAAAAACGTTGGCGCTCCTATGCCGAG
GACTATTTCATCGCTATGGCTACGGCAGCCGTACCTTGGCTGCTCATCGCTCTGTACTATGTTTTCGTGTTGTTGCCGCC
CGAGTTTTGGGGCAATGGCGACGCCTGGAAAGAGAATCTGTTGTTGAGCCGTTTTGCCGCTCCGACTTCGGCCGGCATCC
TGTTCACGATGCTCGCGGCCCTGCGGCTCAAGCGAAGCTGGATGTATCGGAAAATTCAGGTGCTGGCGATTTTCGACGAT
CTGGATACCATCCTGCTGATGATACCTCTGCAAATCCTGATGATCGGTCTGCGCTGGCAGCTTTTCGTCGTCGTGGTGAT
CGTCTTTCTGCTGTTGTGGCTGGGGTGGAAGAAACTCAGTACGTATGAGTTGAGGCAGGATTGGTGGGCGATTCTGACCT
ATTCGGTCGTGGTTTTCGGTGTTACCCAACTGGTTTACCTGCTTTCCAAATATTATTTCGGCGAGGAGGGCAGTATTCAT
ATCGAGGTGCTGCTTCCCGCTTTCGTATTGGGTATGGTGATGAAAACCAGGCATGTCGAATCTCGCGGGGAGCGGATGGC
CGCTTCCGGCATTTCGTTCTTGTTCATGTTTTTGGTTGGATTGAGCATGCCGTTGTTTATCGGTATGACTGCTGCGACTG
GGGAAGCTGCTTCTTCCGTGACCGGTTCGCAGCCCATGATGTCGTGGGGCGTGATCGCATTCCATGTGGTGATCGTCTCG
TTGCTGTCCAACCTGGGCAAACTTTTCCCGATGTTTTTTTATCGTGATCGGAAGTTGAGCGAACGTCTGGCCCTTTCGAT
CGGTATGTTTACCCGCGGCGAGGTAGGGGCGGGCGTTATCTTCATTGCGCTGGGATATAGCTTGGGCGGTCCGGCACTGG
TTATTTCGGTGCTGACCCTCGTGCTGAACTTGGTACTCACGGGGATCTTCGTCGTTTGGGTTAAAAAACTCGCCTTGCGG
ACTTACGCTCCCGAAGAGTTCGATGCCGTATCGACGATCCGTTGAAAGACGGATTTCGCCGGAATCCGTTTCTGATCTTT
CACTCCGGATATAAAAGATTGCGGGAAAAAAGGTTCCCTTTCCTTGTGAATATCGAATGCAGTTGGGGGCGTGTGGGCTA
CGAGGTTTGATTCTGCTTTTGCCGCAGCTGTCCTTCTGACCTTGTGCAGCAACAGTGGAGGGCCGCTTTCGGAGTGGCGA
CAGGCTTTTTCCCTCTCCCCTTCTTATCCTGTGTTGGGAGGAAAGTCATCGGTTTATAGCGTTGCATGTATTTTTATGTT
AAATATTTTTTTATTTTCATGTGATTTAAAAGTAGCTTATTATAGCCTGTTTCTTATCTCTTGAATATTTTCTTCTTCCA
TTTTTGCAACTCTATTGTTGCCTCAATGTAAGGACCATTTACTTTGATGAGTAAATCTTCAAATTCTTTTTTTGCCCGGA
AGAAATTTACGACATCCTCGCTTTCCATGAACAGTCCGATATATTCGTCATCCTGCTTCCAAAGATACACGGGTATGTTT
TTGCCCTTTGATACCATCGAGTTTATCAGAATCTTTTTAAGTTCGTCTTTACCTGTTTCTGCTTTCTTCAGGGCAGGTTT
GCCATATTTCTGTCTGACAGCCTTTACCAGTTCCTTGAAGCCTGTTTTGTCCATCTTCGTTTCGCAGTTCATCGATATTA
ATTTGCCTTGTGCATTGGTTATCAAATTCAGTTTCCCGAAGCCGGTATCACAAAAAGTTGCTTTCTTGGTAACGAGACTG
TCCATACTTATATAATGTATTAAAATCGGATATCTCTCAGAAAAAGAAACGTTCATGTTTTGTGTGTATTTCACATAGCG
ATAGTTTACTTCTTTGCTATTGTACTCTTCGGGATTATCGAAATCAATAAATGGAGAGCAAAAACGTTCCACATCGATGT
GATAGTCCGGGTTATCCATGTTGATAATCTGTTTGTCCGATTGTGCATGGGCTGTTGCGCCGGATAAGCATAAAAAAGCT
GTCAATCCAATGATATTGAGAATAAAGCCGGTTTTGACTTTCGGTGGCGGACTGTCACCCCAAGCGTTTTTTATTATAGC
AATTACGTTTTTCATAATCTTTATCTGTTTTCTCCGGAAAGGAATACGATTACGAGGTATCGTTCTGATCATGAAATGCA
GATATTTCGGTTCCATCGACGAATCGGAATATCCGGATTCAATTATCCGTATGCCGTAGATACGGTCAGGGCAGAGCTTT
TTTATGAATAAAACCACCCGTGCAATGGTAGCACGGGGCGTTTATATTTTAGATCGCTGGCGGGATCAGAACTCCGAGGT
GAAGTAAAACCTGATGTCCTTGAAGTTTTCCTGTGCCAGGGCCAGGGCATAGCTGGTGTCGGCCAGAAATACATCGCGGC
CGTGCTTGTCGACGGCCATGTTCGTATGTTTGCGCCGTTTGAAGTCGGCCAGCTGCTCGGCGTTGTCGCTCTCGATCCAG
CAGGCTTTGTAGATGGAGATCGGCTCCCAGCGGCAGGCGGCGTTGTATTCGTGCGCCAGGCGGTATTCGATCACTTCGAA
TTGCAGGGCGCCTACCGTGCCGATGATCTTGCGGCCGTTGAGCGACGAGGTGAAGAGCTGCGCCACGCCTTCGTCCATGA
GCTGATCGATGCCTTTGGCCAGTTGCTTGAATTTCAGCGGATCGGCATTCTCGATATAACGGAACTGTTCGGGTGCGAAG
GAGGGAATGCCTGTGAATTTGAGCTTTTCGCCTTCGGTGAAGGTGTCGCCGATCTTGAAGTTGCCCGTGTCGTGCAGGCC
GACGATGTCGCCCGGGTAGGCGAAGTCGATGATCGACTTTTTCTCGGCCATGAAAGCTGTGGGCGAGGAGAATTTCATCT
GTTTGCCGCTGCGCACGTGCAGGTAGTTCTTGTTGCGTTCGAACGTGCCGGAGCAGATCTTCAGGAAGGCGATGCGGTCC
CGGTGATTCGGGTCCATGTTGGCGTGGATCTTGAAGACGAAGCCTGTCATTTTCGCCTCGGCAGGCTCTACGATCCGGGT
TTCGGTCGGTGCGGGGCGCGGCGAGGGGGCGATGCGGATGAAACACTCCAAGAGCTCCTTCACGCCGAAATTATTGACCG
CCGAACCGAAGAAGACCGGGGCCAGTTCGGCCCGCAGGTAAGCCTCGCGGTCGAAAGCGTCGTACACGCCCTCGACCAGT
TCGGTGTCTTCGCGCAGTTGGTTGGCGTAGCGTTCGGTGATGTATTCGTCCAGTTCAGGCGATGCGAGGTCGTTGATCTC
TACGGTCGAGGCGTCGGCCGTCTGCCGTTCGTCGCTCGTAAAGAGCGTGAGGTTCTTCTCGTAGATGTTGTAAACGCCCT
TGAAGGTGTCGCCGCTCGAAATCGGGAATGAGAGGGGACGTACCCGGATGCGGAGTTCCTTCTCGATTTCGTCCAGCAGG
TCGAAGGGATCCTTGCAGGGGCGGTCGAGCTTGTTGACGAAGACGATCACCGGGGTCTGCCGCATGCGGCAGACGTCCAT
CAGCTTGCGGGTCTGGGACTCGACGCCTTTGGCGCCGTCGATGACGATGATTACGGAGTCCACCGCCGTCAGCGTGCGGT
AGGTATCTTCGGCGAAGTCTTCGTGGCCCGGGGTATCGAGAATGTTGATCTTGCGGCCCTGGTATTCGAAGCCCATGACG
GACGTAGCGACCGAAATACCGCGCTGACGTTCGATCTCCATGAAGTCGGAGGTGGCTCCCTTCTTGATTTTATTGCTTTT
GACCGCTCCCGCGACGTGGATGGCGCCGCCGAAGAGCAGTAGTTTTTCGGTCAGGGTCGTTTTACCGGCGTCCGGGTGCG
CGATGACGGCGAACGTCCGCCGGCGGGTGATCTCTTCCTGTAAGGTCATAGATGGTAATAAAGGTTGTGGATAGGTTTGC
TTGCGGATTATTTATTGTCCGGTTTGGGGTAGTCGGAGTTGTAGTGGCAGCCGACCGATTCTTTCAATGCGCTGCCCTGT
TTGATGACCAGGTAGGCCACGGCGATCATGTTGCGCAGTTCGCACAGCTCGCGGTTGGGCTTGATCTTGTTGTGCAGCTC
TTCGGTCTCTTCGTAGATGATCGACAGGCGGCGCAGGGCGCGTTCGAGCGAGAGATTCGAGCGGACGATGCCGACGTAGT
TGGACATGATGGCCTGCATCTCGCGCTTGGACTGGATGATCATCAGCATCTCTTCGGTGTGCTGGGTACCTTCGAAATCC
CAGTCGGGAATGCCTTCCTGGATTTCGACCGAAGCGAGCTGCGAGGCGGCGTGTTTGGCGGCTTGGTCGGCATAGACGAC
CGCTTCGATCAGGGAGTTCGAAGCCAGCCGGTTGGCGCCGTGCAGCCCCGTACAGGAGGTTTCGCCCAGCGCATAGAGCC
GCCGGATCGAGGTTTCGCCGTTGAGGTCTACTTTCACCCCGCCGCAACAGTAGTGCGCCGCCGGGGTGACGGGGATCAGG
TCGCGGGTGATGTCGATGCCGAGCGAGAGGCATTTTTCATAGATGTTCGGGAAATGCCGGCGCGTCTGCTCCGGATCTTT
GTGCCGCACGTCGAGATAGACGAAGTCCTCGCCCCGGCGGGTCATTTCGGTATAGATGGCCCGGGCCGTCACGTCGCGCG
GTGCGAGCGATTTCATCGGGTGGTATTTGTCCATGAACTCTTCGCCGTTTTGCAGACGCAGGATCGCGCCGTAACCCCGC
ATCGCCTCCGTGATGAGGAAATTGGGCTTTTCGGCCGGATGGTAGAGCGAGGTGGGGTGGAATTGGATGAACTCCATGTT
TTCGGTGATGGCCTTGGCGCGGTGGCACATGGCGATGCCGTCGCCTGTGGCGACGCTCGGATTGGTCGTCGAAGAATAGA
CGTTGCCGCAGCCGCCCGCAGCGACGACGGTGAATTTGGCCAGCACGGTTTCGATCTCGTTGCTCTCCAGGTTCAGCACG
TAAGCTCCGAAGCAGGCCAGGCCGCGCGTGTGGCGGGTGACGAATTCGCCCAGGTGGTGCTGTGTCAGCAGGTCGATGGC
GAAATGGTGTTCGAGAACCGTGATGTTGGGGTGCTTGCGTACCGAGGTTATCAGGGCCCGTTCGATCTCAGCGCCCGTGA
GGTCCTCGTGGTGGAGGATACGATGTTCGGTATGTCCGCCTTCGCGGTTGAGTTCGAAGCGTCCGTCGGGTGTCTTGTCG
AATTTCGTGCCCCAGGCGATCAGGTCGCGGATCAGCTCCGGGGCCCGGCGAACTACCAGTTCGACGGCTGCGGGGTCGCA
TTTGCCGGCACCGCAGACCAGGGTGTCGTGAATATGTTTTTCGAACGTGTCGGGCGCATAGGTCACCGAACAGATGCCTC
CCTGGGCATAGTTGGTGTTGCACTCGTCCATTTTCCCTTTCGTTACCAGTGTAACGTGGCCGTGTTCTGCGGCTTTGAGG
GCGAAACTCAGTCCGGCGGCGCCGGATCCGATGACCAGAAAATCGGTTTTCATGGTTTTCAGCGATTGGACAGGCCGAGA
TAGTGCTGGCGTGCGATGAAGCCGGATCGAGCCGACTTATATCCGGACGCAGCCTATCAGAGCGAAATTTTTTGTAAAGA
TAGCAAAAGGGAACGACGAGCCGAACCCGTTCGAGCTTGTCCGAACCGCCTTCTATCTGATGCAAAGATAGTGAAAGCCG
AGCGCAGCGCCAAATTTATTTGCTGGTCTAAACCGGGTATCTTTTCCGTAAAGACCGGGATTTTTATTAATTTTGTGCCC
GCTATATGCTGAAAATGGAAAGACATATCGACATAGACCGTTTCGACTACGACCTGCCCGACGAGCGGATCGCCAAGTAT
CCGCTCGAGGAGCGATCGGCATCGAAGCTGCTTGTTTACGAACGGGGGGAAATCTCGGAGCGCCGCTTCCGCGACATCGG
CGACATACTGCCTGAGGGGACCCTGCTGGTGTTCAACAATACCAAGGTGATTCGGGCGCGGATTATCATGCACAAACCTT
CGGGTGCTCGGATCGAGGTATTCTGCCTCGAACCGCACGATCCGGCGGATTACGAGCGGGCGTTCGCCGTGAAAGGTTCG
TGCCGCTGGAGCTGCATCGTGGGCAACCTCAAAAAATGGAAAGAAGGCCCGCTGGTGATCGATTTCGAATATGAAGGTCG
CGCGGAACGGATGCTGGCCTGGCGCGAGGGCGAGGGCGGCCGCGAGCAGATCGTCCGCTTCGAATGGACGGCTGATCTGA
CGTTCGGACAACTGCTGGAACATCTGGGCCGGATTCCGATCCCGCCTTACCTGAACCGCGAGAGTCAGGAGATCGACAAT
ACCCGTTACCAGACCGTCTATTCGAAATTCGAAGGTTCCGTGGCCGCTCCGACGGCCGGCCTGCACTTCACACCGGAGTT
GATCGAGCGGATGCGGACGCAGGGGTTTTCGTTCGAAGAGGTGACCCTGCACGTGGGGGCCGGAACATTTCTGCCCGTGA
AAGACCGCGATGCGGCGGCGCATCCGATGCATACGGAACATTTCGAGATTCGCCGCAGCAGCGTGGAGCGGCTGCTGGAG
AAGTGGGATAATATTACGGCGGTAGGTACCACTTCCGTCCGAACGCTGGAGTCTTTGACGGCGCTGGCGTGGCGGATCCG
TACTTCGGGTGCGCCCGATGCGAGCCGCGTGATCGGGCAGTGGGAGCTGTACGACTTGCCTGAGGCGTTTACGGGCCGCG
AAGCATTGCAGGTACTGTCAGACTATATGGTTCGTGAGGGGATCGAGAAACTCAAGGCCGCCACGCAGATCATGATTACG
CCGCTGGGATACCGTTTCCGGATCGTGCGCAATATCGTCACGAACTTCCACCAGCCCAAATCGACGTTGCTGTTGTTGGT
GTCGGCTTACGTGGGAGATGATTGGCATCGGATTTACGACTACGCCCTCACGCACGATTTCCGTTTTTTGAGTTACGGGG
ATAGCTCGGTGCTGATGCGTTGAGAACTTTGAATTATAAATGAAAACGGCCGGAACGTGATAGTTTCCGGCCGTTTGTTG
TGACGGGGATTGCTTGTTAGTGGCTTACGGCCCCCATCTCTTCGGGCTTGTGTTTGTAGCGGAAGACCATTGCGAAGACG
ATGGCGACGACCAGCGCGTAACCCGCAAAGATATACCATGATTCGGGCCAGCCGAAAGCATCGACTACCGCACCTGCCGC
GTAGGAGCCGAAGAAAGCACCGAGTCCGTTGGTCATGATCATAAAGACACCCTGTGCCGAGGAACGGATGTCGGGGGTAG
TTTCCTTTTCGACGAAAAGCGAGCCCGAAATGTTGAAGAAGTCGAATGCGACCCCGTAAACGATCATCGAGAGGATCAGG
AAAACGGCACCCGATCCCGGATTGCCGATGCCGAAGAATCCGAAGCGGAGCACCCAGGCCAGCATCGAGATCAGCATCAC
CCATTTGATGCCGAAGCGTCGCAGGAAGAAGGGAATCAGCAGGATGCAGAATGTTTCGGACATTTGCGAGAGCGAGAGCA
GGATTACCGAGTGGCGCACGATGGGCGAGTCGGCGTATTGGGGCATCGTGCCGAAGTTCTGGATATAACTGTCGCCGAAG
GCATTGGTAATCTGAAGAGCGGCGCCCAGCAGCATCGAGAAGATGAAGAAGATCGCCATGCGTTTCTCCTTGAAGAGAGC
GAATGCGCGGAGTCCGAGCGTGTCGATCCACGACTGGCTTTTCCGGGCATGACTGACCGGACAGCCCGGCAGCGTGAAGG
AGTAGATCGCGAGAATCAGGGAGAGGATGGCCGAAACGTACAGTTGCCAATAGGTCAGTTTGATCTGTACGCCGCCTATC
TGAACCAGATCGACGAACCACATGGCGGCGATGAAGCCGACCGTACCCCAGACCCGGATGGGCGGGAAGTGCTTCACGGC
ATCGAGTTTCGCCAGGTCGAGGGCATTGTAGGCTACCGAGTTCGAGAGGGCGATGGTGGGCATGTAGAACATGACGCTCA
TCAACATGCAGGTGTACAGGGGGCCGTAGGCGGTTTGCGAGGCGGCTGCGACGAGGAACCCGGCGCTGATGAGCTGGCAG
ATGCCCAGCAGCTTCTGCGCGGGGATCCAGCGGTCGGCGATGATACCCATGAGGGCCGGCATGAAGAGCGATGCGATACC
CATCGTAGCGAAGAAACTGCCGATTTGCAACCCTGTGAACTGAAGACCTCCGCCGAGGTAGGCGCCCAGCGAAATGAGCC
ACGAACCCCAGATCGCGTACTGCAGGAAGTTCATGACGATAAGACGGAATTTGATTCCCATAATTGGTTGATTTATGTGT
TGTTTTACTTTTGCAGGCCGTTTTTCCCGAAAGGGGTTATGAACAAAAGTATAAATTTTTTTCGGAATTTTCTTTGCAGT
TGAAAAATAAAGTTCTACTTTTGCATCACCGAAAGGACATTGAGCTATGGTGTAATGGTAACACAACAGATTCTGGTCCT
GTTATTCTTGGTTCGAATCCAGGTAGCTCAACACAAAGAACGCGCCGCTGATATTCAGCGGCGCGTTTCTTCGTTATTGC
GGTCGGCGCTTTTTAGAAGCGGAATCCGACGTAGAAACGGACGGAGTTGGTTTTCAGTTTCGTTTTGGTCGATGAGATGC
CCTCCAGGTCTGCATCTTCGAGTGAGAATCCATTGTATTTGGCCTGGCCCCAGCGACCTTCCACGCCGACCGAAATCACT
TTCCAGGCCACCGATCCGCCGAAGCTGTAGAACAGGGCGAAGTTGGAGTTGAAACTATCGTCGAGGTACATCATCGAGTA
GGAGGGCGTGAGTCGGAAATAGAGGCTGATTTTCAGTTCGTGAACCGGGTTGATCGTAATCGAAGGACCGACCTGCATGC
CGTATTCCAGCTGATGATTGCCGATGTCGATCGTTTCATCCATAATGTCGCCGACGGAACCCGAACCCGGCTCTTCCGAT
TCGGAGATCGTGTATTTCGAATAGTTCAGATCGACCCAGCTCCAGTCCAGACCGAATTTCAACATCCCGAGCAACGGTTT
TTTGTGCAGGTAATAGGTTTTACCCCAACTGATCGATACGCCGAAATCGTTTTTCAGCTTCTCGTCGCCGAAATCCTTGA
ATACGAGCGATTGTTTTACGTAACCGAGGTTGAAGTACTTGGACCTGTTTTTCCATATTTTGCGATCGAGCTCCTCGTTC
TTTTGGTGTCGTAATTGCTGGGAGAGGTCATTGACTACCCGCTGCAACGAATCCGTTTCCGTCGCAACGGGAGAGGTCGT
TTCGGGGACCGGTTCTTGTGCCGTCGCAGTCAAGGTCCACAGGGACAAACCGATTAAAAACGTAAAGATTTTTTTCATAA
TGGTATTTTTATTTAAGTTGAAGGTTTCTGCCGTTTCCCATACTGCAAAAATAACATTATTGTGAAAAAAAAGTTCGTTT
GAATGGAATTATTGTCCGATAAGTATTATATTTCTTTGGTTACTCTTCCTCTTCTTCCAAATATATCTCCTCCATAAGGC
TGTCCAGCTCGCGCCGCTCCTTTTTGGTTGGACGTCCCGTACCCCGGTCGCGGAAGACGAAGACCGTTTCGCGGGGGATG
TTGAGCTTGTCGAGTTCCGATTGCGGAGTGATGTTGCGACAGTAGTCGGGGACGTTCTTGGCCGGCTGGCGGCTCGACAC
GTAGCCCACGACTTCGAAGAGATAGGTCACGGGCATCCGTTTGACGGCGATTCGGTCGCCGATCCGCACTTCGCGCGAAG
GTTTGGCGTAGGCGTCGTTCACCAGCACCCGGTTCTGGCGGATGGCTTCGGCCGCGTCGCTGCGGGTCTTGAAGATGCGT
ACGGCCCAGAGGTATTTGTCTAATCTGATCGCTTCCATTTCGTTTTCTCAATTATATCGTACGGGTAAAATTCGATGTCG
GGAGGCTCGGTGGCTCCGGCAGATTCGGATTTTCCGTTGTGCTGACGATTCGGGGCAGGATGTCGGAACAGAGCCGAAGC
CGGTAGTGTGCGGCTGCGGGCTGTCCGACGGTCTTCGGACCGGAGGCCGGTAGCCGCCTCGATCCCTCGGGAACGGCGGA
TTCGGAGGGGAAGTGTCGCGGGCTATTTCTCATAGATGCTTTCCGATTTGGGCATGTCGTGCGATTGTTCGTCGTTCTGT
CGGCTGACGCTCAGGATCATGCCCAGGGCGATAGCCGTGAAGATCGTCGAGGAGCCGCCGCGCGAGATGAGCGGCAGGGT
TTGTCCCGTTTCGGGAATAAGGTTTACCGTTACCATGATGTGCAGCAGTGCCTGGCAGGTAATCAACAGGGCCAATCCCA
GGACCAGCAGACCCGGAAATGCCGTGCCGCACCGTCGGAAAATTTCGATGGCACGGAAGAAGATCCACAGGTAGAGCAGC
AGCAGCAGCAGCGCCAGGACGATGCCGTACTCCTCGACGAAAAAGGCGTAGGCGTAGTCGCTTTCCGGGTGGATCATCTC
TACGCGCATGGCGCTCTGTCCGGCGCCTTCGCCCAGGATGCCGCCGTTGTGGATGGCGATCATCGAACGCTCGGTGTCGG
TCAGCTGGTCGATCGGCTTTTCGGTTTGGGGTTTGGTCCAGAGGTCGATCCAGGTTTCCACGCGGCCGCCGGCCGTTTCG
CTGCGGCCCAGGTTCAGTAGGCCGGCCAGCATCACGGCGGCGAAGGCCAGGCCGAGGAGTTTCACCAGCTCTTTGATCCG
CACGCGTCCGATAAGCATCATCACCCACGAGGCGAAGAAGACCAGCACGGCCGACGAGGTGTGGGCCGGGAAGATCACTA
CACAGGAGAGCAGGACGGGGGCCAGGATGGGCCACGTGCCCTCGCGCCAGATTTTGCGCTGGTCGGGGCGCTTCCACCGC
AGCGGGTTGAGCGAGGGGATGATCCGCAATTTGTCGATCACGCTCTGCCGGCCGGCGAGCTGCCGGGCCAGAAACAGTAC
GGTGGCGACCTTGAGTGCTTCCGAAGGCTGGAACTGGAAAGGACCGAGCGGAATCCAGCGGGCGGCGCCGTTGGTCGTGG
CGCCGATGAAATAGACGGCCAGCGTCAGCAGAACGCTGCCTGCATAGGCGACCAGCGCCAGGTGGTTGTATATCCGGGAG
TTGATCTTGTGTACGATGATGATCAGCGGAACGCAGACGAAAAGGATCAGCAGCTGTTGGCGCAGGAAGTGGGCCGTCGA
ACGAGCCGTATGCGCATCGTAGGCCATCTTCGCCGTCGAGGAATAGACCACCAGTACGGAAATGACGGCCAGTGCCGCGA
TAATGATCCACAGCACCTTGTCCCCGGCGAAGAGTTTCATGCCGGGCTCCTGTCCGGGTGCGTCGGTCTGCACAGTCGTA
CCCTCTGTGTTCGGATTGCCGGCCGTTTTCTCCGTCTGTTTTTCCGCTTCCATCTTATTATTTCGCGTGTTCGGCGACCC
ACTGTTTGAACAGTTCGCCCCGGTTTTCGTAATTTTTGAAGAGGTCGAAGCTCGCACAGGCCGGTGAAAGCAACACCACG
TCGCCCGGACGGGAAGCTTTGCGGGCCGCCTGCATCGCCGCGTCGAGCGAATCGGTCGAAATGATTTTGGGAATTATGCC
CGTGAAACTTTCGACCAGCTTGCGGTTGTCGATGCCCATGCAGACGAGCGTATGCACTTTTTCGCGGGCGAACCGCTTGA
GCGGCTCGTAGTCGTTGCCTTTGTCCGTACCGCCTGCGATCCAGACTACGGGACGTTTCATACTCTCCAGTGCGTACCAC
GTGGAATCGACGTTGGTGGCTTTCGAGTCGTTGATGTAGGCTACGCCGCCGATCTCTCCGGCGGGTTCGAGCCGGTGTTC
CACCGGCGCGAAGTCGTAGATGGAGCTGCGGATGCGGGTCGGGGATACTCCGGCCGCGAGCGCCGCGAGCGCCGCCGCCA
TAGCATTATAAGCGTTGTGCAGCCCGGGAATCCGCATTTTGGCCGTGTCGATCTCCACCGACTCCCGGCCGACCGTCGCG
GTAAATTTTCCGTCCAGGAGGAACGCATCGCCTGCGCCGCTCGCCACGGCGTTTTTGGCCGCGAAGGGGAGCTGCTTCAT
CCGTAGGTCGTATTTGGGCAACTGCTGCCAGATCACCTCGTCGTCGCCCGAATAGATGAAGAAGTCGCGCGAATTCTGGT
TCTGCGTAATACGCATCTTGGCATCCACGTAGTTCTGGAAACAGTAGTCGTAACGGTCGAGATGGTCGGGCGTGATGTTC
GTCAGCACGCCGATATGGGCGCGGAACCGGAACATGCCGTCGAGCTGGAACGAGCTCAACTCCAGTACGTACCAGTCGTA
ATCGCCGGTAGCGACCGAGTAGGCGAAACTCTCGCCGATGTTGCCGCCGAGGGCTACGTTGTAGCCGGCGTCGCGCAGGA
TCTTGTAGATGAGCGACGTAGTAGTCGTCTTGCCGTTCGAGCCGGTGACGCAGATCGTCCGGGCCTTACCCAGGTAGCGG
CCCGCGAACTCCATTTCGGAGATGACCGGAATGCCCGCTTCGCGGAGTTTGACGATCAGCGGCGCCTTGTCCGGAATGCC
GGGCGACTTGACGACCTCGTCCGCCGCGAGGATCCGCTCTTCGGAGTGGTGCCCCTCCTCGTAGGGGACCTGCCACTGGT
CCAGTTTGGCTTTGTAGCGGTCGGCGATCCGCCCCTTGTCGGAGAGGAAAACGTCGAATCCTTTCTTCTTGGCGAGGATC
GCGGAGCCGTAGCCGCTGATGCCGCCGCCCAGGACAACTATTTTTTTCATGGGGTTATCGGATTTTAAGCGTTACCAGGG
TAATGGCCGCCAGCAGCAGCGACACGATCCAGAAACGGGTGACGATCTTGGTTTCGAAGAAACCCTGTTTCTGGTAGTGA
TGGTGCAGGGGGGACATGAGCAGAATGCGGCGTCCTTCGCCGTATTTGCGTTTGGTGTATTTGAAGTAGCTCACCTGAAG
CATGACCGAGAGGCTCTCGACCAGGAAGATGCCGCAGAGAAGGGGCAGCAGCAGCTCCTTGCGGATGCAGAGAGCGAAGA
CGGCGATGATGCCGCCGATGGAGAGCGAGCCGGTATCGCCCATGAAGATCTGTGCCGGGAAGCTGTTGTACCAGAGGAAG
CCGACCAGCGCACCGGCCAGCGCCGCTGCGAAGACGACCAGTTCGCCGCTGCCCGGAATGTACATGATGTTCAGGTAGTC
GGCATAGACGATGTGTCCGGAGAGATAGGCCAGGATGCCCAGCACCAGTACGATCGGGGCCGATACCCCCGTCACCAGGC
CGTCGAGTCCGTCCGTGAGGTTGGCGCCGTTCGAAACGGCCGTGACCACCAGGATCGCCACGACGACGTAGAGAATCCAA
GTGAGGGTGCGGTTGCCGCCCGTGAGCCAGCTGTAATCGAATTCGTTGTCCTTGACGAAGGGAATCGTGGTCTGGGTCGT
CTGACGGCTCTCGGAGCTGACGATGCGCCGCTGGATGTGGTCGGCGATGGTTCGGCCGTGTTCGTCGAGGTAGATCGTTT
CGACCGGTTCGGTCGTCTTTTCCCGGACGACGATGTCGGGCGAGAAGCACATGGTCGTACCTACGATAATGCCCAGGCCG
ACCTGTCCCACGATCTTGAAACGCCCTTTGAGCCCCTCTTTGTGGTGGCGGAAGACTTTGATGTAGTCGTCCAGAAAGCC
GATCAGCCCCAGCCAGATCGTCGAAACCAGCATCAGTTGGATATAGACGTTGTCGAGCTGTCCGAAAAGCAGTACGGGGA
TGAGAATGGCCAGCAGGATGATTACGCCGCCCATCGTGGGCGTGCCTTTCTTCTGGAGTTGTCCTTCGAGCCCCAGATCG
CGGATCTCCTCACCGATCTGTTTGCGGCGCAGGAAGTTGATGATGTTGCGTCCGAAGACGATGACGATCAGCAGGGCGAT
GATGATGGCTGCCGCCGCGCGGAACGAAATGTACTGGAACATACCTGCGCCGGGCAGGTTGTGAACGTTGTCGAAATATT
TGAAAAGATGATAGAGCATGTCGCAGGTTAATTTTTAGCGTAGAGGGCGAAGGCACGGAGAGCCTCCTCCTTGTCGTCGA
AATGGTTTTTTACGTCGCCGACGATCTGATACGTTTCGTGTCCCTTGCCGGCCAGCAGGAGGATGTCGCCCGGCTTGGCG
AGCATCGCGGCCGTGCGAATGGCTTCGGCGCGGTCGGCGATCCGCAGGTAGCGGTCACCCGGGGCGAGTCCTGCGACCAT
GTCGTCGAGGATCGCGTCGGGATCTTCGTGGCGGGGGTTGTCCGAAGTGAGGATTGCGGTGGTCGCGTATTTTACGGCGA
TCTGCGCCATTTCGGGGCGTTTGGTCTTGTCCCGGTCGCCGCCGCAGCCGCACAGCACGAAGAGCTGTTGTCCCGGGCGG
CGGATCTCCTCGACGGTCTGGAGCACTTTTTCCAGAGCGTCGGGCGTATGGGCGTAATCGACGATCGCCGTAGTGCCGTC
GGCGGCTCGCACGAACTCGAAACGTCCGCTTACGGGATGCAGCGTGCTCATGATTTGGAGCACCTCTTCGCGGTCGGCGC
CCAGCAGCAGGGCCGCAGCATAGACGCAGAGCAGGTTGTAAGCATTGAAGCGGCCGAGGAAATGGACCCATACTTCACGT
CCGTCGATGCGCAGTTCCATACCGTCGGGGTGTGTTTCGAGGATCTTGCATCGGAAGTCGGCCATCGATTGCAGCGAGAG
GGTCTTGACGGTCGCCCGCGTGTTCTGCACCATGACCCGGCCGTTGCGATCGTCGATGTTTATCAGTGCGAAAGCCTCTT
TCGGGAGATTGTCGAAGAAGAGTTTTTTTGCCCGGATATATTCGGCGAAAGTCTTGTGGTAGTCCAGATGGTCGTGGGTG
ATGTTCGAGAAGATGCCGCCCGTGAAATGCAGTCCCCGGATGCGTTCCTGCACGATGGCGTGCGAGGAAACCTCCATGAA
GCAGTATTCGCACCCGGCTTCGACCATGCGGGCCATCATCTCGTTCAGCCGGATGGCGTCGGGCGTGGTGTGGGTCGATT
CGATGCGTTCGGTGTCGATGCGGTAAACGACCGTCGAGATCAGACCGACCTTGTAGCCCAAGCCCCGGAAGAGGTCGTAG
AGCAGGGTGACGGTGGTGGTTTTGCCGTTGGTGCCCGTGATGCCGACCAGTTTGAGCTGACGGCTCGGGTCGCCGTAGAA
TGCGGCGGCCATGTCGGCCATCGCGGCGTTGGTATCCGCTACGACGACGTAGCAGACCGACGGGGCGAGGTGTTCGGGCA
GCCGCTGGCAGACAACGGCGACCGCTCCGGCGGCGACGGCCGCATCGATATAGGCGTGCCCGTCGCTTTGGGTGCCGCTC
ACGGCGAAGAAGCAGTCCCCGGGAGCGATGCGGCGGGAGTCATACGCCAGTCTGCTCACACGTGTATCGGAGTTGCCTTC
CACGCGGAGCACCTGTGTCGCCTTGATTAATTCTTGAATTTGTTTCATCTCTTTATTTGAGTGTTATGGTTACGGCTCCC
CCGCGCGAGATCCGCGTGCCGGGAGCGATGCTTTGGTATCGGACGGAGCCTCGTCCCGAGAAGGAAACTCTGAGGCCCCG
GCTTTCGAGCAGGAACAGGGCGTCTTTGAGTCCCATGCCTACGACGTTGGGCATCGTTTGGTCGTCCTGTGCGAGCGTCG
AGATCGTGACGTTCGAGAGGGAGTCGATCCGTACCGTTCCCCAGCCTTTGCGGTCTTCGAACGAGGTGCGGGGCGAGAAT
TTGTCGGCGATGCGGCGGATTTGGGCGATGTCGCCGCCTTTGATTCGCCGGGGATAGTGTTTTTCCCCTGAATTTTCCGG
CGAGAGATCCCAGTCGTGCTCCCGGTTGTAGAGGTAGGTGACGACCTTCTTGACCACCGGACCCGAGAGCGGGCCGCCGT
AATAGGATTTGCCGGCCTGCCGTTTGGTGTGGATCGTCGTGAGCACCGTGTAGCGGGGGTTGTGAGCCGGGAAGTAGGCG
ACCATGCTGCCGATGTAGTAGCCGTCGCGGTAGCCGATCTTGTCGTCGGCGTATTGGGCCGTACCGGTCTTGGCCGCTAC
GGTGTAGAGGGTCGTGTCGCGGAAAAATCCAGCACCCGTACCTTCCGTGCCGACGCTTTCGAGAAGTTTGCGGACCTCGC
GCAGCGTGCGTTCGGAGCATATCTTGTCCACGAGCGTTCGGGCCTTGAAATGTTCGACCACGTCGTCGCCCCGGCGCAGC
TCCCGAACCAGGATCGGAGAGATCATTTTGCCGTCGTTGGCAATGGTGTTGTAGAGGGTGATGACCTGGATCGGGGAGAG
TTTGATACGATAGCCGAACGAGCGGCGTACGAGCATACTGTTGGGGTCGGGCACCTCCTTCCAATCCTGAAAGAGCGGTT
TTTTCTCGCCGAAAGCCTCCAGTCCGACGGTTTGGTCGAGGTGCAGCTTTTTCATGAAGTCGCTGTAACGCTCCTTGTTG
TCGGCATAACGCTCCCAGATCGCCTTGGCGAAATAGACGTTCGACGACTGGGCGACCGCCGTGCGGAAATCCATGTCGTT
GAATCCGGCGTGCGAATCCTGCACCCGGATGCCGCCGACCTTCACCACACGTCCGTTGCCCGTGTCGTAGGTCTGGTCCA
GCGGCATATCCGCGTCGTCCAGCAACAGCAGCATCGAAGCCAGCTTGAAGGTCGAGCCCGGCTCCGTGTTACGCCCGATG
GCGTAGTTCTCCCGCTCGGCGTATCCGCCGCCGGGGGTGCGGCCCAGATTCACGAGGGCGAGGATTTCGCCCGTGCGGAC
CTCCATCACGATCGTGGTACCCCAGATGGCGTTCTGGGCTTCGAGCTGTTCGCGCAGGTAACGGTTCGCCACGTCCTGCA
CATCGAGATCGAGCGTCGTGACCACGTCCAGTCCGTCGATCGGGTCGATGTTGTCGCCGTCCACGACGCGGCCGTAAAAA
CCCCGGGCGATGCGTTGGCGCGTGGCCCGACCGTCGCGGCCGGCCAACTCTTCGCGATAGACGGCCTCGATGCCGTAGTT
GCCTCGGTCGCCGGTCAGTCCGATCGTGCGGCGCCCCAGTTCGCCCTGCGGATAGATGCGTTCGTCGCTTTCACGCAGGT
TGTAAACCATGCCCATGTTCCAGTTCAGGAGCGGGTATTTGCGCAGGGTTTCCCATTCGGTGTAGTCGATGTCGCGGGGA
AAGATTTGGACGGGAGTGTGGTCGCGCAGGGTATCGTAGAGTTTTTTCGGCACGAATTCCCGGTCCAAAATCCGGTCGAT
CCAGCGGGCGATGCGTCCTTCGGAGCGGGGAACGAGGGTGTCCTTGCGGTATTTTACCTGGTAGTGTTTGGCATGCTGCG
TGCGGAACATGCGACGGTATTCGGCTGCGGATCTGTCGCCGAAATAGGCGGCAAGTAGTTTGGACAGCGAGTCGCTCTGT
TCGTGGAACGTACGCACGGAGTCGAGCCCCGGGCTGCCGAAATCGAATTCGACGCGGTAGCGGAAGATCGAGGTGGCCAG
CGGATCTCCGTCCCGCGTGAGGATGTTGCCCCGCTGGGCCGGGATGATCTGTTCGGTGAAGATGCGTCCGGCGAGCCGTT
CGGCATTGTAGGCGACCTCCGAGCTGAAGAGCTGCACCCATACCAGACGTGCGAAGATGAGCAGTCCCGCCAGGATGAAG
AGGATGTAGAGCAACCTCACCCGCAGCAGGATGTCGCTTTTGATGCGCGATTTTTCCGGTTTCATCTTGCTCATCAGTCG
TCGAGAATTTCACCCGGAACGACCGGGTCGTACAAGTCGATGCCCCGTCGGCGCAGCTCTTCGAGGATGGCCGAGTGGGT
CGTATGGCGGAAACGCTGCTCCTGAAGGCGCGTCGAGCGCTCGCGCAGCATCTGGACCTCGCGGTAAAGCCGCGAGTATT
TCATGTCGAGGTGCAGCGCCGTGAACATTACGAAGATGCTGACGAAAAACATCGCGGCGATGCAAATCATGTAACGATAG
TATTCCGAGGCTCCTTTCCGAACCAGAATATTGCCCGAAAAGAGGAGCCAGAAGATGTTCGAGCGGCGGCGCTCCTCCTT
GCGCTGCTCCTCCTGCCGGGCCTCCTCTTCGGCCTGCTCCCGCTCCCGGTCGGCACGAATTTCCTCGTCGGCTTCGCCGC
TCTGCACGCGCAGCACTTCGCGCCGGATGCGGCGGGCGAGCTCTTCCTCCCGCTCCCGGGCGGCACGCTCCTCGTCGGTG
ACGGGGTCGAATTCGTGGTCGTTGTATTTCATGTCGGTCGGAAACGGTTATTGGCGTACGATTTTGGCAGCGGCTCGCAG
TTTGGCCGAGCGCGAACGCGGGTTGCGGACGAGCTCTTCCGAGGAGGGAGTGACGGCCTTGCGCGTAATGATTTCGAACG
GCGTTTCGGGCTTGCCGAAGAAATCCTTTTCGATGCGCCCCTCGAAATTGCCGCTGCGCAGGAAGTTCTTCACCAGCCGG
TCTTCGAGCGAGTGGTAGGAGATCACTACCAGCCGTCCGCCGGGGCGCAGCACCTTGAGGCTCTGTTCCAGCGCCATTTT
GAGCGCTTCCATTTCTCCGTTTACTTCGATGCGCAGGGCCTGGAACAGCTTGGTCAGGAATTTCGATTCGTCCTTTTTCG
GGGTACAGGGCGCTACGGCCGCAACCAGGTCTGCGGTGGTCAGGATCGGCTGCGCGGTCCGTGCGCGGACGATGCAGGCG
GCGACTTTCCAGGGGGTGTCGATTTCGCCCCAATCGCCCAGGATGCGGGTCAGGGCGTCGGCGTCGAGCGTGTTCACCAG
GTCGGCCGCCGTGCCTCCTCCGCGCTGATTCATCCGCATGTCGAGCGGTGCTGAACCCCGGAACGAGAATCCCCGTTCGA
CGGCATCGAAATGGTGGGACGACACGCCCAGGTCGGCCAGGATACCATCGACCCGGGTTACTCCGTGCAGCCGCAGGGCG
CCCCGCATGAAGCGGAAGTTGCTTTCGACGTAATGGAAGCGGCTGTCTTCCGGGCAGTTGTCCCGGGTATCCCGATCCTG
ATCGAAGGCGTAAAGACGTCCCCGGTCGCCCAGTGCCGACAGGATGCGGCGCGAATGTCCGCCACCGCCGAAGGTGAGAT
CGACATAGGTTCCTGCAGGATCGATGTCGAGCAGTCGGACGGACTCTTCGAGCAGGACGGGCGTATGATAGACGGAGGTC
ATTTGGCTTCGATATATATTTAGGGTGTAAAGTTAGACAATTTGCAGGGAAAAATCGTTATCTTTACCGAAGAAAAAACG
GTTGAGAACGGTCGTACTCCGGAAGGCCGGGGTGTCCCGCTTCCGGGATCTCCCTGTACCGATGCGGAGTTTCGATTGGA
AATCCGAGCGTAGGTGCGATAGGTGCAAATCGGGCGTCGTACGACTTTCGACCGATAATTAAAAGGGTTACGTTATGCCG
AAAATAGATGTCGATGCCGTGCTTGCGGCAAAGGCTCCCCGGATCGCCCGATGGGTGCCGGGATTCGTTATCCGCTGGCT
CAAGCGCACGATCCATCAGGACGAAATCAACTATATTCTGGATGAGTATTCCGCGCTTCCTCCTCAGCAGTTTATCCAGG
CTTGTTTTAAGTTCTGGGGAGTGACCTATTCGGTCGAAGGGCTCGAAAATCTCGATCCGAAGGGACGGTATCTCTTTGCG
TCGAACCATCCTTTCGGGGGAATGGACGGTATGATGCTGGCCGACGAGCTGGTCGGATATTTCGGCGATGCGCGGGTGAT
CGTGAACGATTTGCTGATGCACGTCGAGCCGCTGCGACCGCTCTGGATTCCGGTGAACAAGCACGGTTCGCAATGCGGGG
AATACCTGCGCAGGTTCGACGAAGCTTTCGCAAGCGACTGTCCGATTCTGACCTTCCCGGCCGGGCTTTGTTCGCGCCGT
CGGCAGGGGGTGGTGTCCGATTTGCCGTGGCGTTCGAATTTCGTCAAGCGGGCGGCGGCGTCCGGGCGCCGGATCGTGCC
GGTTTTCGTCGAGGGCGAACTATCCGATTTCTTTTACCGCCTTTCCAATTTTCGGACGAAGATAGGTATCCGGTTCAATA
TCGAGATGCTCTATCTGCCCGACGAGATGTTTTCGCAGAAGGGAAAACATTTCCGGATACTGGTCGGGGAGCCTGTTTCG
ACGGACGAGCTGGTCGAATGCGGATCGTGGCAGCAGCGGGCGGATTACGTACGCGAAAAGGCGTATTCTTTGGAAAAAAA
GTTGCGTGCCGAAGCAAAACACGGATAAATTGTTTAGTTTTGCTCTAAATTTAACAGCATGGAACCCATCATAGAGCCTG
TAAGCCGAAGTCTGTTGCTCGCGGAATTGACCCCTGAACGCAAGGTCCGAAATACGAACAAGGCTTCGAATGAAATCTAT
ATTTTCGATGCCGCCGAATGCCCGTCCCTGCTGCGGGAGATCGGACGCCTGCGGGAGGTCGCCTTCCGGTCGGCGGGGGG
CGGAACGGGGCTCGCCGTGGATATAGACGAGGAGGATCTCGCCGGCGACGGTTATTACCAGTTGATCGTCTGGGACCCTG
CGGAGCAGGAGATCGTGGGCGGTTATCGCTTTATCGTCTGCACGTCGGAAAATCCCCGGCATCTTTCCACTGAACATTAT
TTCACCTTCAGCGACAAATTCCGCAAGGAATACCTGCCCTATACCATCGAACTGGGGCGTTCGTTCGTACAGCCTTCCTA
TCAGTCGCGCGGCAATTCGAAGAGTATCTATGCGCTGGACAACCTCTGGGACGGTTTGGGGGCGCTTGTGGTGCTGAATC
CCAAGGTGAAATACCTTTTCGGCAAGGTGACGATGTACGCTTCGTACAAGGCTATGGCACGCAATGCCTTGATCTGGTTC
CTGCGCCGTTACTTTCCCGATCCCGATCATCTGGTGGCAGGTAAAAATCCCGTGCAGCTCGACTTGGACGATCCCTATTA
CGAGCATTTTTTCACGGGCAAGACCTATGAGGAGAATTACCGCATCCTGATCCAGCGCATCCGCGAGTTCAACGAGAACA
TTCCTCCGCTGATCAATGCCTATATGAATCTCTCGCCTACGATGCGGGTGTTCGATACGGTAATCAACACCGATTTCGGC
GGCGTGGAGGAGACGGGTATTCTGCTGACCATTCCGGACATTTATCCCGAGAAAAAACAGCGTTATATGCGTTGGCAGGG
GTGGCGTGAAAACCTCAAGCAGCGCCGGGAACATTTCCGCCTCCGCCTGCAGGAGCATCTCTCGCGTATCGGGAAAAGAT
GGGAAGTGTAGTCGAGCCGGATTTTCCCGGGTCGGATGTCTTATTTTGATAAATTACGCCTTTTCGGTGTAATTTTTTTG
TTTATGGATGCGGAATTTCTCGAAAAATTGTAATTTTATAGAGAAAAGAGAAGTTTGTATGCGTACAAGATTGGTAGTGT
CTTTTTTTATCTGTTTTTTGCTGCAGGCATGCTCCGGAGCTTCGACGACGAAGACGAATGGAGTGTCGAACACATCGGGA
AACGATCAGGCCGGATGTATCGCCTTGGATACGATCGGCATCGATGGTGCGGTCGAGAAGTTCGTATGGAACGAAGAGGA
TGGAATCGGCTTCTTAATTCAGGATAATAGCTATTTGGACTTTATTAAATCGTCTTTCACATCGAGGCCGGTGTTTGCTA
TGCAGGCTGCTGACGGTCGAATAACCTATTCGACGGAGGATTTGATGAAAGAGATGTGGCCGAAAGAGCGGATCGAGGAT
CCTGTTTCGGTCGTAGCTTGGCGACCGTATGGATTTGCGTTACAAGAGGACGGGAGTTTTTTTCTTCCGGTCGGTGTGGC
GCAGTATGATGAGAAGGGGTGCCGGAGCGTGCCTATGCTCGGCCGGTACCGGGGAAATCTGGCTGAAATGACACTCGATT
TCGAAAATATGTTCTCCGCTGTGGAGTTGCGATTGAGGAAAGACAGCTTCGCTCTCGAACCGATTAAGGTGAAACAAGTT
ATTTTGCAGGGAAACGACGGTGAAATTCTGGCAGGATCGATCAAGGTGGTAGCCAGTAGGCAGGAGCTGCCCGACAGTGT
GTGCGAAGAGAGGAAAGTCAGTCCTTGCGTCGTATTGGATTGCGGATCGGGGGTGGAGCTGACGGAAGAATCGACCTCTT
TTTATCTGCCTGTACTGCCTGTGGAGTTTCGCCGAGGGTATTCGTTAACGGTCGTGACGGATCGTGACAGCGGGAATATG
TTCAGGATTCAATGCGGTGGCAAATTCCCCGTAAGATTGAAAAAAGGTCGGATATACCGTGCGGCGGATACGATTGTTCG
CCCGGCGTATCTGCAATACATGATTCCCGATCCCAATTTCCGGGCTTATCTTTTGGAACAGGGGTATATCGAAGAGATCG
GCGAAAACGGGAGCCGGGTCGTAGTAACACCTGCCGGTCGGGCTGCGACGAAGATAGATTGTTCGAGGCGGGGTATCGCT
TCCTTAGCAGGAATCGAGTATTTCCCGCTGTTGGAGGAGTTGAATTGCTGTATGAATATGATATCGACGTTGGATTTGAC
GCAGAATCCTCGTTTGGTAAAGTTGGATTGTTCGGGAAATTGTCTTAAATCCTTGGATGTAAGCCATAATTCGGTGCTAA
TGGAGTTACGGTGCATGTTGAATGAGCTGGTGGCATTGGAAACGGATCGGAATCCGAAGCTGACTGTTTTGCATTGTGCA
TTTAATCGCTCGTTGAAAGCGTTGGATGTGACTGGTAATCCCCTGTTGAAAGAGTTGGTGTGCACGGAAAACAGTCTGTC
GAGTTTGGATGTGTCGCATAATTTGGAACTGAAAAAACTTATGTGCGGAAATGGTTTTGTCAAAAAGAACCGTTTGGAAA
CCCTGGATGTTAGTAAAAATACCAAACTCGACACGTTGGAATGCTCGGGCTGTTGGCTGAAAACCTTGGATGTCAGTCGG
AACCGGGATTTGATATATTTGAATTGCAGTAGAAATGAATTGGAGCGTCTGAATCTCGGCGCTGTTCCGAATTTGAAGGA
ATTGGATTGTCCCATGAATAAATTGAGCCGACTGGACGTATCTCGTTGCAAGGCTCTGACATGGATTTCGTGCGACAGGA
ACTCGCTCTCCTCGTTAGATGTATCCCACAACCGGTCGTTAAATTGGCTGTCGTGTGGTGAAAATTTGCTTACTACGTTG
GATGTGTCGCATAATTCGGTGTTGGAAACGTTGTGGTGTAATGACAACCAATTGACTACGTTGGATCTTTCGGGAAATCC
GATTTTGAGAAAGCTGTATTGTTGCAATAACCGGTTGTCCTCTTTGGACTTGAGTAAAAATAAATTCTTGGAACCGAGGA
ATGTGTCCGATCACGGGAACTGTTTCCCGGAGGAAGAGGGTTCGATTGTGGTTAATTCCTGCTGTTTCTGAAAAATGAAA
AAGGGGCTGTCTAACAGTTTTAGACAGCCCCTTTCGTTGCTTTTTGGTTTTACCGCGACGCGGCGATATTCGAGCTGTGC
ATGCCCCGGGAATCGCGGGCCCAGTCGTCCCTGGCGCGGAGTACCTGTTCGATGATGTCGCGCACGCAGCCGTGCCCGCC
CGCGAACTCCGAAACGTAGCGCGAGGCTTCGATCACCTCGGATGCCGCATCCGAGGGACAGACGGGGATTCCGACTGCCT
TCATACACTCCAGGTCCGGGATGTCGTCGCCCATGTAGATGACGTTCGCCGGATCGAGTCCGTGGCGTGCGAAGAAATCC
TGCATGGCCGATATTTTGTCCATGCAGTCCAGGTAAACATCTGTGATTCCCAGCATTTTGAGCCGGTGGTCGAGCGTTGC
GCCCCGTCCGCCCGTGATGATGCACACTTTGTAGCCCATACGGAGCGCATAGGCGATGGCATAGCCGTCCTTGGCATAGT
ATTTTCGGATGAAATCCCCATCGACCAGGGGCATGATTCCCCCGTCGGTCATTACGCCGTCCACGTCGAAAATGAACGCT
TCGGTCTTTACGATGTCTTCTTTGAAGTTTCCCATATATCTTGACTTAATGATTCATAAATTCGTAACAGTCGCGGATCG
TGAGCGAGTGCGGCTTCGTGCCGCCGCAACGTCGGCAGGTCGCCGCGTACGGCAGGCCCGGTCTGCACCCGATGCGGATC
GCCCGAATCGACGGCTTTGGCTGCGGTTTCGGCGATCAGGGGTTTCAGTACGTCGAAGGGCAGTTCGGTCCCGTGCAAAA
TCTCGCCTCCCAATGCGTAGAGGTGATTGACGAAATTGCAGGCGAAAACCGCGGCCAGGTGAAGGCGTACGCGACGGTCG
GAGTCGGCACGATATACCGTGCGGCTCAGATTGCGGGCGAACGCTTCGAGCTCCGAGGTGAAGGAGTCGTCGTTTCCTTC
GACGAAAAGAGGTATTTTGGCAAAATCCACGCTGCGGCCTTGGGTAAAGGTTTGCAGGGGATAGAGAACGCCCCGACGGT
CGAAGCGTGCGGGAAGAGCCTCTATTCCGATGCCTCCGGCCGTATGTACCACAGCGGCTTCGGCGGGTATGGGCAGGCTT
TCGGCCAGCGTGGTGATCGCCGCATCGCTGACGGCCAGGATGTAGAGGTCTGCGGCGGCCAGCTCGCGCGGATCGGAGCT
CCACGCGGTGCCGTTTTCGAGGGCGAGTGCTGTACCTCGTTTCGCGTTGCGGGCGAAGATCTGGAGCAATGTTGCTCCTT
CCGTGCGGCTTATCGCGCGGGCGAGCGCTTCGGCCAGGTTGCCGCTGCCTATGAGGACGATATTTTTCATCTTTCCGAGT
GTTTCGATTCGGGCTGCGGCCCGGAAGCCGGTTTGCGGGCGGCGTTCACTGCGTCGTCCAGGTCGATGAGCCGAAGCCGG
TCGCCCGCTGTACGGCAGGCCGTCTGAAGCTCGTCGAGCGCGCGGTCTATTCGGCGCGTTTCTTCGGTCGCGGCGAAGTA
GAGGCGTGTCGAACTGTAATTGTCGATGGTTCTGAAAATGTTGTAGAGCGTCATTTCGTGGATGTCCCGTCCGGGGGCGA
AAGCCACTTCGCGGTCGTCGTCCGGATTCCGGATTTCGATCAGCAGGCCCGTGCGCACGAGCTGGTGCAGGACATCGTTC
ACGATGCGGGTGGGCAGCGAGAGTCGGCGGCGGAGTTCATCGACCGGGAGCGCCCCTTCGTTTTCCCGAAAGCGGTGTAC
GACCTGGAGCATGACGGCCAGGATGATCCGGCGTCGTCGGTCGTTGCTGATGCCGAGCGATTCGCGCTCTTCGGCGAAAC
GGTCGATATTCTGGTAGGCGAACGAGAGTTCGCCGCCGAAGAGCAGGATTTCCCACGAGATTTGCAGCCATAACAGGAAG
AGCGGCAGGGCTGCGAAACTGCCGTAAATCGCGTTGTAGGAGGTCATCCATCCTTGCAGATAGAGGTAGCCCCACTGAAA
GAGCATGAAGACCGTTCCTGCGACGATACCCGCCATGAAAGCGCTGCGCCACAAGACTTTCGTATTGGGCACGACGGCAT
AGATCAGGGTGAAGCTGCCCCAGATGATGACCAGGGCCGAAAGTTTCGAAAGAAGGATGCCGAGGAACGTATTCCCCGCG
TCGAAGAACCGGAGCAGATAACCTCCCATCGTGCTGGCCACGAGCCAGAGGATCGGGGCGACCATCGCGATGACGATGTA
GTTGAGGTATTGGCGGGCGATATTGCGCGAGGACTGAACCTCCCAGATGTTGTTGAAAGCGCTCTCCACCGACCCGAAAA
CCCGGATGACGGCCCAGAAAAGGGTTACGACGCTGACCAGGGCGATAAGCCCGCCCTGCGTATTGGCGAGGGCTTTGCGG
GCGAATTCCACCATGTAGTCCAATACTTCGACGTTTTGCGGGAAAAGGGCGTAGAGATCGTCGATCAGGCCGTCCAGAAG
CCCGAATCCCTTGACTACGGCGAATACCAGCGCCAGGATCGGGACGATCGAGATGAGCGTATAGAACGTCAGGGCGGCGC
TGCGCACGATCGTATCGTGGGCGATCAGGCCGCGTGCCGTGTAGAACAGCAGCTTGTACTGTCTGACGGCCCACCGGACG
CGGGGATTGCGGTAGGAGTTTGCGTTGCGCCGCAGGATCGTGTCCGTGAAGTAGGTGAAGACGTTCTTGACTTTCATTTC
GGGACGTTTCTCAAAGATAGCTATTTTAGACGGATCGTCCAATAATCCTGCCCGATTTTCGTGAAGGCGATCCGTCGCTC
GCCGCCTTCGCGTATGCCGAGCCGTGCGGCGATTTCAGCCGCCGTGAGCGGGAAATCTTGTTTCAGAATCGTCAGCCGGC
TGCCGGAAAGCTCCCGTTTCAGTTGCTTGGGGTTGTAGGGCTCGATCCGTTCGATCTCTAGCCAGCGGCCCAATGTGTCT
TCGGACTTTTCCGCTGCGAATCCGTAACCGTTCGGGTTCCAGATGTCGGCGCGGCCTTGCAGGTAGGTCGGCGTCAGCCG
GGCTTTTTGAAGCGCTACGTCGGGGATCAGCAGCCAGCGGTAAGCGGCCGGATCGAAGGGCTTGTCGCAGGGAGTTGCAC
GGGCTTCGGCCGGCGGACAGGAAAATTCTCCCAGTCCGAGCGCAACGGCCGTCAGCAGGGGGCCGGTGCCGTCGGCATAG
ACGACGACTTCCTTGCATTCGTCGTGCAGGGACACCACTTCCGTGCGGCAGGGACCGAAGAGCCGGAATGTTTCACCGAC
GTCGAACAGCGGGGAGTTCTTGACGCAGAGGTTCGGGGCGATGCGACGGAGTTCCGGCAGCAGCTTCGGTATGTCGGGAG
AACAATCCTCCAGCCGCACCAGCTTGCGCCCTCCGGCGCTGCGACGGTCGGGGTCGGCGTAGATCCAGTCGAAGTGGTCC
CGGGTCGAGGCGAGGAACGCCTCGGCGGAGGAGTTGATAACCCGTATGTTCGTTGCGCCCAGCCGCCGGAAATTCTCTTC
GGCGACGGCCGCCAGCGTCGCATCCCGTTCGAGGGTGATGACTTCGCGGAAGCGTTTCGAGAGGTAGAGGGCATCGACGC
CCAGTCCGCAGGTAAGGTCGAGCACCGTGTTTCCGCTGCAACTTTTGCGGGCCGCGCATGCCTCGCTCGAGGCCTGTTCG
AAAGCCAGCGGCGGGAGGATGCAGCGGGCTTCATAGTAGGAGGGGAGTTTCGTCCGTGCCCGCGCAAGGTATTTGACCTG
CGTGGCGACGAGTGCCGCATGCGGAATACGCTTGTCGAGGGCGATCGCCGCAGGGTCGCGGCCGATTTGTTCCTCGACGG
TATGCCGCACTTCGGGAGTCAGCAGCAGTCGGTATTGTTCCGGAGTCATCATTCCGGGAGCGAAGATACCGATTTTTTCC
GTTCGGCGCTCCATAGGAGTAGGGTTGCGAAGATGAAAAGTCCGTAAACACTCCAGCATTGGGTCGTCGTGAGCCGGATG
TCGAGGGCGGCTGCCGGAAGTGCCGCTGCAGCTCGGATCAGTTCGTTCTGTGCCCGGGCTGCGAATCCTGCGACGACCGA
GAAGAGCGGTGCGAGCGCCGTTCCCGGGATCACGAGCCAGAGCGTGCAGCTCCCGACCACGACGTAGGAGAGCAGGATGA
CGACGGGGTTGAGTGCCAGTCCGACGACCGAGATCTGGCCGAAGGTATGGGAGATAAGAGGTGCAGTCGCAGCGGACGCT
GAAAATCCGATGGCGAGGGTTGCGGTCAGCATATCGATGCTTTTGCGGCGTGTTCGCAGGAGGCGGCAGAGGGGGAGTCC
CCAGGCGATGATGCCGGCGACGGCGATGAACGAGAGTTGGAAGCTGATGTCGAACAGGTAATCGGGATGGAAGAGCAGCA
TGACGAAGGCTACGCCGGCGAGTGTGTTCATCCCGACGTATTCCGACGACGAGGCTAGGGCGAATTGCAGGACGGAGAAC
ATCAGCGCGGCCCGGACGACGCTGGGCGGGAATCCCGTCGTGGCGGCATAGAGCCAGATGAGCAGGATGACCGCGATATT
GCGCAGGATGTGTCCGTGTCGGAAGAGCGGCAGCCACCAGAGCAGCAGGTTGGCGAGCAGAAAGACGATGCCCACGTGCA
ATCCCGAGACGGCGAGCAGGTGCGAGGTCCCGCTGCGCGAGTAGGCCGCACGGAGTGCAGGGGAAAGCGAGCGTCGATCC
CCGGCCGTCATAGCGTTGCAGAGGGCCTGTTCGTCGGGTGCCAGGGCCAGACGGTCGAGCCGTGCGACGGCCCGTTCGTG
CAGGAACAGGGAGAGGTGCTTCGGGGAAAGCTCCCGGTGCAGGGTGTCGCGCAGCAGCAGGCTTGAGCGGTTCAGGTAGA
GGGTGCCGACGTATCCCCGGCGGGTCATCAGCCGTCCGTAGCCGCCGTGACGGGCGGTGAAAGGGTAGATTTTGCCGCGT
ACGACGGCTCGGTCGCCGGGATTCAGTGCGGTCGAAGAGTCGCATCGCACCACGAGGTTTCCGGCAGCAGGGAGCCATTC
TCCGGTTGCGGAGTTCCGCCGGGCGCGGATCGTTGTGCCGGAGGCCGTTTTGCCTTCCCGTTCGGAGAGGCGTTCCCGGA
CGACGATTTCGTATTCGCCCGGAGTGCCGGTCGGCGGAGCGGGAGTGTGTCTCAGTTCGGTGACGGTCATGCCGAAAAGC
AGAATGGCTCCCAGGGTGGCGAGGTTTGCGCCCCGGTCGTCGGCGAGCAGTGCCAGGATACCGCAGACGAGGAATCCGCC
TACTAACAACCACAGCGGCAGTACGTAGTGGTCGGCCAGCAGGATGCCGGCCGCGAGCGGCGGCAATGCGCGGAGCAGGG
GCATGCGCCGGAGTTTCGACCGGAGGTTTTCGGACTTGAGTCGTAGCATAACGGAGCCGGATCGCGGGAAATGGACGGAG
AACCGGGCTTTGACTTTGTGTTTTTTTCGTTTTCTGCGTTCGGCAGGACCTCGCGGGCAGTCGCGGGCCTCGTCGATCGG
ATATTTGCGGTTTGCCTCCTTTGGAGGCGGCGGAATATTCCCGCCTCTTCGTTGCATCCGCTTCGAGTGTCGGTTTTCGG
ATTCGGCGATTTTCCGATTCGTAAAGATAATTATTTTTCGGAAGAATAAGCCGTTCGGATGTATGGATAATGCAAAACGA
CACGCATCATTCTATTCGATGCGTGTCGTTTTGTCGTGTCGGAGATCTTTTCGCCCGTTTAGAACGATGCGAATGTGTTC
CAGTTCGAATTTTGCTCCGCTGCGGCCTGAATGTCGGCAGGCAGGTTGGCGAAGAAATCGAAGCCGGTGAGCCGTTCGAT
CTCGGCGACGGAAGTCGCATAGTTCGTGTAGCTATCGTTCGAGTACTCCCTGTGTTCCATCCAGAAACCGATCGTCATGG
CCGACGTCACTTTGTTCGACGCGTCGCGCCGGACTTTCAACAACGCTTTGTAGTAATAGTTCGGTACGGGGCATCGTTTG
CTGTCCGACTTCGGTGTGATCCAGGTGATCGCTTCGTGGTTGCCTGCGGTCTGGAGAATAGCGCCCGTCACCACATATAC
CGTGTCCGTAGTCGCAGCGATATTTCGGACGCCGCTTTCGAGCTGCTGCCAAATACCGCCGTTGAATTTGTTCTGAATCT
GCGGCGTGGAATTGGTTGCGTAATAGGTCTGTACGACCAATTCGTCCGAACCGTTGCGGTCGGCGTTGGGTATCTGGTGC
CCCCGGGCGTAGAACTCTTTCGAACTGTCATATCCGTCCGATGTGGTAGCTCCGAGATTGACCCCGTAGCTGCTCGACCA
GACGTTGATCTGTTCGGATTCGGCCAGTCCGGGATTGCGCTGCCATTTGTCGGAACGTCCGTTTCCCATGTGTCCTTTTG
CGAGCGGATAGGCTACCCAGTAAGCCGTGTAGGTCGATTTGTCGTAGTACATCGTGTAGTTGCGCTGCGATCCGGAGGCG
GGATAAACCGTCTGCGTGATCGTCTCATCGGCTGTCGTGCGGGCCGGAAGCTCGTACCAGGCGGCATGATCCGTCCGTGC
TCCTTCGGTGGTAAAGGTTGTCGAAGAACTCTGCGGCGTGGAGCCGTTGGTCGCCGTTACGACGCCGTAAACCGTGTACG
TCGTTGCGGGCAGAAGATCGGAGAGGTTGGCGGTCGCTTCGTTTCCGACAACAGCGGCAACGACACTTCCCGTGTCGCTG
CCGTTCGTTGCGGAATAGAAGAACTGCACCTCGGTTGCGTAAGCGGCGTCGGTCAGACTACTGGAAACCTTCGCTGTACT
CGAAGTTATGTCGCTTACGCTCGGTGTAGCAATTCCCGGGGTAGGGGTCTGGAGTCGGAACTCCGCCTCCTGTTCACTCA
AGCTGCCAAGAGAAATCACCGATAGTAGTACGGTTTTCCGTGTTTTGCTCGATCTTGATCGTTGCGTCCTGCCCGTTGCA
TACTATATCCGAGAGCTCGAAAACTTTTTTTGAATTTTTGGTTATACTTAATGTTCCTACGCTTTTTCCTCCGACTGTTA
CGGTCAAGGTTGCACTGCCTTTCGAACTTGTCAAGGCGTTGAACTTGAGTGCTGTGATTCCGCCAGGGATTGTTACGCTC
AATGAACCGCTCTTACCTATCGTGAGGTAAGTTTCGCTGGAAACTGTGATCCCTGCCGTGTTGGACAATGTAGTACGGTC
GGTTTTGGATTGGTTCGGATTACCACATTTTGCATAGGTCCATACCGGAGTCCCGGTTGTTACGCCGTTGAAAGTTCCAT
TAGAGTTGTAGGCTGATCCTGCATCGGGTTTATAGTTCTCGAAAGTTTCCGAAACCCATGCCTTTGCGCCGGCAGCAGCC
TGCTCAACAGTCAGCGTCGCTTGGGCTGTACCCAGTGAAGTAGTGGCGGTAAGAACGATGCGTGCTGTACGAGGTGTTGC
GACCGTATTTTCTGTGGCTGCGACTTCGAGGCGATTTTCGCTGCCGTTGTAATCACCTGTGGTGATCCAGTCCGGCTGTT
CGGTTCCTTCAGTGCCGTCGTAAATAGCGACGGAAACGTCTTGCGTTTCGGCGTTCTTCAACGTAACGGGGATATAGTGA
GTTTCCGTATCGTTATAAGACAGTGTCAGGGTCGTCTGATCCAACGTGATTTCAGGCAACTTGACGTATTCGGCAGGGAT
TAGGGTCAGATCTTTTGTCTGACTGCCGGTATAGAATCCAAAACCGAGAGCTGCTTGATCGTTTTTCGCCAAAATACGGG
AAGGGGTCGCTGCCGATGCGATTTGGTAAGTACCTTCGGACTTGTTCTTGGTAATTACCAGTTCATAAGGAGTCGTAGAG
GTCGTAGCGCTGTTGTCGCTCTCCCAGGAGAGATAGTTCTCGCCTTGACTGATCGTGTAGTTGTCGCCCGATTTGGTGAT
TGTCCAAATGAGGGTTTCATCACCCGTTTTGTAGGGATTTGACGGTGTAATTACTACGGGGGCCAAACGAGAACCGTCAG
CCAGAGAACTCATTGCATAGGTTATTTCGGATTGGGTCGCCGTGATGACGTAGTCGCCGCTCAATGTTTCGGTCGCCTCT
TCCGCAGCGCCGGTCATATCGACCGCGAAAGTCGAACTGTCGCCTGCTGCGAAAGCCAGGGCCCGCCCCTCCTGAACGGT
TACCGTCTTGGTGAAGATCTTCGTTGCGGTGGTCACGGTAACGGTGAAGGTTTCACCGGCAGCTACCTCGAACGGGAAGC
AGGTGAAATAGGCGGTCATGCCCGTTGCGCCGTTGGCCGTAAGGTTCATCTCCGAAGAGTAGCTCAGCGTCACGTTGTCC
GAGAAATTACCGGGATAACCGTACTCCTTGACGGTGCCTGCCGTCATATCGACATAGCTACGGCCCGTGACCTTCTTATC
TGGAGCCGTGAATTCGACGCCAAGGACAGGCTCCTCCGATGCGAGGTTTTTGACCGTCATCTTACCGATGGCAACGGCAC
GGCCGAAACTCATTTGCAGTTCGGTCGGCTGACTCTCCAGCGAGATCGATTTGGCGATCAGCAGGTCCGCGTTCGAATCG
AAGCTCGTAGCGGTCGGCTGTTGAGATGTGCGTGTGACGACTTTCATGTTGGTAATATCCGTATTGTTGGACGTAATCCA
TGCCGAGGCGGGATAAACCGCGTTATAAACGAGCGGAGTGTTCGTATTCTTCGGGAACGATACGGCGAATTTCGCCGTGC
CGTCGTTTACCGTACCTTCCTGCGAGTTGGCGTATGTGGTTTTGGAGGCGGCCGTTTCGAACACCTGAAGGTATTCGCCG
GTTTCGTTCCACGAGATTTTCCCCGTCAGGGGATCATACGTCGTACGGGAACCGGATGCCGATTCGAGTTCAGACGATGC
GGTGACCGTCATCGTTACTTTACGACCGTTCGACGGGTCGGAAACCGTGTCGTCTTTGGAACAGGCTGCGAACAGAGATG
CACACACTGCGACAGCCAAAATGGATTTGAAAAAAGTTTTCATAGTCGTAGGATGTGTTTGTTAGTATTCTCCGTAATCG
GTGTCATTAACGCTGCCGCCTGCTTCGCCGGCTCCGCCATAGTCCAGGACAGTGCTGTTGGCAAAACCTTTCTCGATCGA
GATGCTGAGGATCTCAACCGAAGGAGCGGAGTACGAAGTTCCCCCCCCCTTAACCGTAGATTCGTAGTGTTTTTTCATAA
TCATAGAGGTATTATGTTTGAGAGTTTTTACATCGTGTCCTGGTTATGGGCTACCACAAATATAGACAATATTCAATTAA
GGAACAAGAAAGAATCCAAAATTCATCGAATCTTCATATTTCGATGCGGATTATGCGTGAAAGCGTCCGAAATTTAGTAT
AAATTGTCGAACATGCTCTGGCTTTTGTCGTATTTCAGGTCGGCGAGGGAAGCCGCTTTGACGCCGATGTTGAAACTCCA
GCTCTGATAGTGGCCGAAGGGGACCCACGCGAACGACATTTGCCAGCAATGCAGGTCGCGTGTAATGGTGATGGAGGCCG
GAGTCAGCTCCTTGGCCTGGAAGTCGTAACCGCCCTGGATTGTTACACCCATTTTTGGCAGAATCGTAACGCTGCCGTTG
ATGCCGAGCGTTTGGGTGATGTTTTTCTGGTAGCCCGTCGTGCCGTTGTTGGTCGGTGATGCGGAGTAGCTGATCGTATA
GTTGAATCCCAGGTTCCAGGGTAGCGAGAAGTCGTAGTAGGCCTGGGTCATGTATTGCCGTCGCAGGGCCGGGTTCATTT
GCCCGTAAGGGTCGTAGAAAGGATTGGCGTAGGCCGGATCGACCGGGGCGCTGTTGATGTCGTTGATCGCCGGGGTGGAG
TTGTCCTGGCGGGATTGGAACGTATAGCCGAACGAAGTGCTGGCCGATACCACACGGCCCGGGAAAAAGAGTTTGTTGAT
ACGCTGGCCCTGCGGGGTGACCCGGTAAGGGTCGAGCGTAGCGTTGATATTGATGCCGAAATTCTGGAAAACGGTCGTGC
GCAGCGAAATGGGGATGTTCGAAAGTCCCATGGAGTCGGCCAGGAAGTTATAGGATACCTGTCCGATGCGGAGTTCGTCG
ATCAGTTTGATCTTCTTCATACCCGAGGTATCGCGTTTGCTGAGCACCTTCATTTCGAGCGTCTGCGAGAGCGAGGCGTT
GATGGCCATGGACTGACCGGAGCTGGGCACGCCGAAGATGCTCCCTTCGAAAGGCGAGTAGGTCTTGAAATTACCCAGCG
TATCGCTCTGCACGGTCTTTACGTAGCCGTATTTCTGCTTGGAGAAGTCGGGGGCGTAGGAGAAGCTCACCGTCGGGGTG
ATCGTGTGGCGGATCGCCTGTATCTTGCGCGTTTTCTTCTTGGCCTCGTAGCGGCCATAGATGATCGTCGAGGCCTGCAG
GCTGAAGTTGTAGTTGTACAGACGGTAGAACCCGTACTCCGGGTCGAGTTTGTCGATGCGGTTCAGCACCGGGTTCCAAA
CCTGCTCCTGTTTTTTGAAATACCACTTTTCGGTGTAGTTGATCGTAGGTCCGAAGTTGATATAGTTGAAGATGTTGTAC
GTCGCCGAGATGGGAATGCTATGCTCGAAGCCGTACTGCATGTTCTGGAGTGTTTCCTTGGTGAAGATTTCGGACTCTTT
GGCGTTGGCCTTGTTGTTGAACTTGCCGGTGTAGCGGAGCGAAATCTTTTCGTACCACCGCTGCTTGCCCATCGCCTCCT
TGCGTTTGAAGGGGTAGAAGGTCGAAACGTTGAAGACGACGTTCGGCAGGGCGATCGAGAGCGTTCCGCTCTGCGAGTTC
TGCGAAACGGACATGTTGGCCGAAAGGGAGAACGGTGTGCCGAGCCAGCTTTTCGAATAGGAGATCGTCGAACTTGTCTG
CGTCTGGAGCGCTTCGTTCAGGCTGGTAGCCGAATAGCGGTTGTAGCCGCTGGTACGGAAATCGACCGATGCGGAGAAGG
TCGATCCCGGATTGGCTTTGGGGTCTTGCGTATGCTGCCAGTAGAGCTGGAAGTTGTTCTGCTGGAGGAAGTCGGGTTCG
CCCTTGTCGCCGACACGGACGTTCGAGTAGTTGAAATTCAGGGTGCCGTTGTACTTGTAACGCTTCATATAGCGCGACAT
CGCGGATGCCTCCCACGATCCGAGGGTGTAGATACCGCCCCGGATGGCCAGGTCCATGTGCTCTCCGAGCGTGAAGTAGT
AGCCCAGGTCACGAATGTAGAATCCCTTGGTCGATTCCTCGCCGAAAGTCGGCATCAGCAGACCCGACTTGGGGCCGGAA
CTGAGCGGGAAGAAACCCTCGGGCAGCAGCGGAAAGTAGATGGGAACGTCTTCCAGGACCAGGTAGGCGGGACCCGTGAC
CACTTTCTTGCCGGGAATCACCTTCGCCTTGGTCATCGCCAGGTAGAAGTGGGGGTGGTCCGTCTGGTCGCAGGTGGTGT
ATTTGCCGTCCTGGATGTGGATGGTGTTGTCGTCCATCTTTTTGACGTTGTTGCCGATCAGCCAGCCGTCGCCCTCCTGA
GTCGCCACGCCTTTGATTTTCGCCTTTTTACTGCCGATGTTGTAGGTGATCGTGTCCATCGTGTAGGGATTGGCGGCTCC
TTCGGTGAAAGTGGGGTTGGTAACTGTCGGTTTGCCGTCTATCGTGTCGCGCTTGCCGTGGGCGTAGATGATCTTTTCGT
CCATATTGACCCGCATGAAATCTCCCTTGAGATTCATGTTCTGGTAGTTGATATCGCCCTGGTTGTAGATATAGACCGTG
CGGTTGCGTACGTCGTAGTAGAGCGAGTCCTGGTTTTTGCCGCTGATGATGTCGTCCAGGAAAGATTTTTTCCGGGTCGT
ATCGCGCCGGGTCGTGTCCTGACGCAACGAATCGCGTAGCAGCGAGTCGTTGCCGGTGGGAGCCGTACTGTCGGCGGGGG
CGATCGGCGAGAGGGGAGGCGCTCCGAAGATCGAGTCGATCTTGGTGTCGAAAAGCGAATCCTGCTCCTCTTCCGTACGT
GTTTCGGCGGTCGGGGGGCGGTCGGCTTCCCGTTGAAGGCGCCGAATCTCCCGGCGGGTTTCGCGGCGGGATTTTTGTAC
GGCTTGTGTCGGAGTGCTGTCGGGCGGTGTTTGGCGTTCGGGTGTCGCGGGATGCTGCACTCCGCCCGGCAGCGCCATGC
CGAGCACCGGAAGCAGGAAGAGCAGCAGGAGTGCTCCCGAGAAGATATATTTTGCCTTTAGCCTGTCCAAAATTCCAAAA
AAAATCATACCTTTGCCGACAAGTCGGCAAAACCGCCCGAAAATGGCTCCGAAAGCCTCAGTGCGGGGGTTTTAACATCC
GGCAAATATAGGTAAAAAATTCAGAACCGTTAAATTTTCAGCCACTTTTGCTATGCGGAAATCGCTTTTTCTTGTTGCCC
TGTTTTTGATTGCGACACTCTCTTTCAACGGAGTTGCCGCGCAGAATATTGCACAGGGCGTGCGGGTCGTCGTAATCGAT
GCCGGGCACGGGGGGCCGAAGTTTCCGGGAGCTCATTACAGAGGAGTTTATGAGAAAGATCTCAACCTTCAGATCGCTCT
GAAGCTCGGGGCCTTGATCGAGAAGGAGATCCCCCAGTTGAAAGTGGTTTACACGCGTAAGACGGACAAGCAGTTTTCCG
AAAGTCTGACCCAGGATTTGCAGGCTCGGGCCGATATCGCCAACAAGGCGGGCGGCGACCTGTTCATTTCGATCCATACC
AATGCTGCGGCATCGGCGTCGGCACGGGGAGTCGAAACCCTGATTATGGGTGAGAGTCCGCTGGAGAAGAACGCCAACGA
GAGGGCCCTCTATTATAACAACCAGGAGGAGCTGCTCGATATGTCGAACGAGAAGACGGCGGCGATCGTCCGGGCTTATA
TCCAGAACCTGCAGTTCACCTATGGTGAATACAGCGAAGCGATGGCCCGTCTGGTGCAGAAACATTACGTCAAGTCCGGG
CGGCACAATCGCGGTGTGAAGCGGCAGCCGCTCAAAGTGCTCTACGCTACCGATATGCCCGGTATCCTGACCGAGATAGG
TTTCCTTTCCAATTCGGAGGAGTATGCTTATATGAATTCGGCGAAGGGGCAGGCTCAAATCGCACGTGCGCTGTGCGATG
CGGTGAAGGATTACGTCGCTTTCGTTCGGGGTGCGCTGCTTGTCGATGACGATGCCATTTACGAACAGGCCGATGCCGAT
GTCGCAGAGCCGGCTTCGGCTGCCGCTTCGGACAAAGCGGATAAGGGTAGTGTCAAAACCGGGAAAGCCGAACAGGAGAA
GACGTTTTATGCCGTGCAGTTGATCGCCAGCGCCAAGCGCGTGCCGCCCAAGGACCGGCAGTTCAAAAGTTACCGGGGAA
AAGTCACGGAGTTCGTTACCGGCGGCCGGTTCAGGTATAAGTATTGTGTGGGGCGTTTCGATACCCGCAAGCAGGCCGAA
GCCAAGTTGGCCGAGGTGCGCAGGGAGTTCCGCGATGCGTTCGTGGTGAGTTGTCGGGGCGACCGGATCGTACAGTAAAT
AAAACGAAAAAAACAGGTATATGAGAAGAGAAGTTAAGATCGGCATTTTCGCCGTGCTGATGATCGGCGCCCTCTGGGCG
GGTATCCGCTTTCTGAAGGGGTTCGACATCTTCAGTCGCAACGCGGTCTATTATGCCGCTTACGACCAGGTCGATGGCGT
GCAGAACGCTTCGCCGATTCTGATCCGGGGCGTGAAGGTGGGAGCCGTGACGGATATTTCGTTCGATCCTTCGATCGGTA
ACGAGGTCGTACTTCAACTGACGATCCAGCGGAAATACCGGATTCCGTCCAATTCCGAAGCCCGGATCTACAGCAACAGC
ATCATGGGCGCCAAAGCGATCGAAATCGCTCTGGGCGATGCCGGGACCTACCTGCAATCCGGGGACACCCTCTGTTCGAG
CCGCAGCAAGGGCCTGATGGATATGGCGGGTTCGGAACTCGAATTTTTCAAGCAGAAGATGTCGCAGGTCGTGGGGGATT
TGAGCCGCACGATGGATAACCTGAATCTGATTATGGAGCAGAACGCCGCGAATATCGAAGGTACGATGTCGCACCTGAAT
TCGATTACGGGCAGCGTAAACGGTATGTTGCTGTCGCAGCGTGCGAATCTGGAGAGCGCCGTAGCGAATTTGACCCGTTT
TTCGGAGATGCTCGGCGAGAACTCTCCGCGTATGGACAGTATTATCCTGAATTTAAGCAATTTTACCGACCAAATACAGC
GTGAGAATCTGGCCGGGGCGCTCGATTCGACTCTGATGAACCTCAATGCGATCTTGGCCCGTGTCAATGCCGGGGAGGGG
ACTGTCGGGCAGCTCGTCAGCGATCCCCGTCTGTACGAATCGCTCAACGAGGCGACTGCGAACTTGGCGTCGCTGCTGGC
CAACTTGCAGGCCCATCCTGCTCGTTACGTCCATTTCTCGCTGTTCGGCCGCGATCCCGAAAAGGCCGACCGCAAGCAGC
AGAAAAAAGAGGCGAAACATGCCCGGCGCGATTCGCTCAAGGCCCTGAAAGCGGCCCGATAGTTTCGAATGTTTTCTCTG
TGCGATGATCTATCCGGCGAACTTTGAACAGAAAGTCGGTTTCGACCGGCTGCGTGAGCAGGTCGCGGCGCTGTGTACGA
TTCGCGGCGGCCGGGAAAGGTTGTGCGCCGAACAATTCAGCACTTCGCAGGCCGATGTCGAGCGGCGGCTGGCGCTGGCG
GACGAGATGCGCCGTCTGCTGGAGATGGAGCATGATTTTCCGGACGACGAGTTCGTCGATGTCGATTATATCCTTTCCAA
ACTGAAGATCGAAGGCAGCTTCCTCGAAGTCGAGGAGGTCGGGTTGCTGCGCCGGGCGCTGGCTTCGGCGGGGGCGATCG
CCGGTTTTATCCTGGGGCGCGGTGAGGAGCTATATCCCGAACTGCGGCTCCGCAGCCGGGGGATCGAGGCTTTCCCGGAG
ATCGTTCGGGCGATCGACGGCATCGTCGATCAGTACGGCAAGATTCGGGATAACGCTTCGCCGGAGTTGCAGCAGATCCG
GCGGATGATCCGCGAGCGGGAGGGGCAGGCCGCCAAACGCCTGCAGCAGGTGTTGTCGAATGCCAAGAAAGCCGGTATCG
TGGAGGCCGACGCGATGCTCTCGATCCGCGACGGCCGGGCGGTGATTCCGGTCGCAGCGGCCAATAAACGCAAGTTGCAG
GGTTTCATTCACGACGAATCGGCCACGGGCAAGACCTTCTACGTCGAGCCGGTCGAAGTCGTCGAAATCAATAACGAACT
CAAGGAGCTGGAGTACGCCGAGCGGCGCGAAATCGTGCGGATCCTTTCGGCCTTCACCGACTCGATTCGCCCCGAAGCGG
ATCGGATCGCGCTGATCGGCGACTATCTTTCGGATCTGGATATGATCCGTGCCAAAGCCCGCTGGGCCGTTGCCAACGGA
GCGGTGAAACCGATCGTTTCGACGGATGATCGGCTGGTGCTGCGCAATGCGCGGCATCCCTTGTTGCAGCAGACGCTCCG
GGCGCAGGGCAAGCAGGTGGTGCCGCTCGATCTGCAGCTCGACAAACGGCGTCATATCCTGGTGATTTCGGGGCCGAATG
CCGGCGGCAAGTCGGTGTGTCTAAAAACTACGGGTATCATCCAATATATGTTTCAGTGCGGGTTTCTGGTGCCGGCATCG
GAGAATTCGGAGCTGCCCCTGTTCCGCAACCTAATGATCGACATCGGGGACGAGCAGTCGATCGACGACGATCTTTCGAC
CTATTCGTCGCACCTGCTCAATATGAAGAACATGCTCGCCGGAGCTTCGAACCGGACGCTGGTGCTTATCGACGAGTTCG
GTTCGGGTACGGAGCCTATCATCGGCGGGGCGATCGCGGAGTCGATCCTCGAACGGCTCCGCAGTAAAGGCTGTTACGGG
GTGATTACGACCCACTATGCCAACATTAAGTATTATGCGTCGAACACCGAGGGAATCGCCAACGGAGCGATGATGTTCGA
CGTGCAGAATATCCGGCCGCTGTTTCGGCTCGAGATCGGCAAGCCGGGCAGTTCGTTCGCGGTGGAGATCGCCCGCAAGA
TCGGGTTGCCGGAGGATATTATCCGCGATGCGGGCGAAAAGGCCGGCAGCGATCATATCAACCTCGAGAAACAGTTGCGT
GAAATCGCCCGTGACAAACATTACTGGGAGCAGAAGCGCGACCGCATCCGGATCGCCGACCGCAAGGTCGAGGAGCTGGA
ACAGACCTATGCCGACCAGCTTTCGCGCATCCGGCAGGAGCGCTCGGAAATCTTGAAAAAGGCCAAGGAGGAGGCGCAGC
GGATGATCGCCGACGCCAACCGTCAGATTGAGAATACGATTCGGACGATCCGCGAAGCGCAGGCCGAGAAGGAGCTTACC
CAGTTGGCCCGTAAGGAGTTGAACGATTTTCGGGACAGGGTGGAGAGGACGGATGCAGCGGATGCGGCGCACGACGAACG
GGTGGCCCGCGAAATGGAGAAACTCGAACGCCGCCGCCAGCGTCGTGCCGAGCGCAGACAGCAGGCCGGCGAGACTCCGG
AGGTCGCACAGCCTGCCGTGCCGGAGAAACCCCGCGAGGCGGAGGTCGGCTCGAAGGTGAAGATCGCCGGGCAGGACATT
CCCGGCGTGGTGCTTTCGATCAAGGGCCGGAAGGCGCAGGTGGCATTCGGACAGATTCTTACGACGGTGGATAGAAGTTC
GCTCGTCGTGATCTCGGGCGCCGAATTCAAGCAGGCGACCAGGCCCGTGCAGCCGCGCACGGTGGTATCGGTCGATGTGT
CGGCCCGCAAGCTCAATTTCAAGGATCATATCGATGTGCGGGGCCTGCGTGCCGCCGAAGCATTGGAGGAGGTGCGGGAT
TTTATCGACGACGCGATCATGGTCGGCGTCGGCACGGTCACGATCCTGCACGGCAAGGGGACGGGGGCGCTCAAGGAGGA
GATCCGCCGTTATCTGCGCACGGTGCCGGAGGCCGAACGGGCTGCGGACGAACATGCCGACCGGGGCGGAGCGGGGATTA
CGGTGGTGACTCTGCGTATGGATTGACGGCAGTTATGTAAAGGAAAGATACGACATGAAATACATGTTATCGGAAATCGC
CCGCATTTGCGGGGGCGAACTCCTCGGGGAGGATTTGCCGGTGGCACGGGTGCTTACCGACAGCCGCAACTGTTCGTTCG
GCGAGGAGCCGCTGTTCGTGGCCATGAAAGGTACCAATCACGACTCCCACGCCTTTATCGGCGAGATGGTTCGCCGGGAT
GTGAAGGCATTTCTTGCGGAGCGGAAGACGCAGCTTCCGGCCGGTTGCGGCTGCGTGGTGGTTCCGAGCGCCATCGCTGC
CCTCCAACAGCTTGCGGCCCATCACCGGACTCGGTTCAAGGGGCGCGTGGTCGGTATCACGGGTTCGAACGGGAAGACGG
TAGTCAAGGAGTGGATCGCCCAGCAGATTCCTGCCGGCGTCAAATATTTCCGGTCGCCGAAAAGTTATAATTCGCAGTTG
GGCGTGGCGCTCTCGCTGCTGATGATCGAAGGGGACGAGGAGTTGGCGTTGATCGAAGCGGGGATCTCCTGTCCCGGGGA
GATGGTGCGTCTGGAGCGGATGATCCGTCCCGATACGGTGATTTTCACTTCGATCGGCGAGGCGCACCAGGAAAATTTCA
CCTCGCTCGAGGAGAAGAGTGCCGAAAAGTTGGTGCTGGCGAAGGGAGCGCGAACCATTATTTATCATGGTGGCTCCTCC
CTGCTCGAACGGATGATCCGCACGTTATACGGCGGCCGGCAGTTGCAGGACGCTGCGGAATATCCGCTGCCGGAGCAGTT
GCCCGCAGGGGTTCTGGAGAGCGGGGCCGGGCGTGTCGATGCCCAGTTGGTCGGGGCGTTCTGTCGGGTGATGGGCTTTC
CCGACCCCGATTTCGGCCGGATTCGGCCCGTGGCGATGCGCCTCGAGTTGAAGGAGGGAATCAACGGTTCGCTGCTGATC
GACGACGCTTACAATTCGGACATCAACTCCCTCTCCATTGCGCTCGACTACCTGCATAATATGGCCGCCGGCCGTCCCAT
GACACTCATTCTTTCGGATATCGAGCAGAGCGGCGTCGAGGACGGAGTGCTTTACGGCGAGGTGGCCCGCCTGGTGGCCG
CCGCCGGAGTGAGCCGTCTGATCGGCGTGGGAGACCGTATTCGAAATGCCGGGGCGAATTTCGCCTGCGACAGCGCCTTT
TACCGCACGACCGACGAGCTGTTGCGCAACCTGCGCCGCGACGATGTGGCCGGGCGCGTGGTGCTCATCAAGGGCAGCCG
TGACAGCCACTTCGAGCGGGTGAGTCATGCGCTCGAACGCAAGAGCCATACGACGGTATTGGAGGTCGATCTCGATGCCA
TGATCCACAACCTGAATTATTTCCGTGCGCGGCTCCGTCCCGGGGTGCGGCTCGTGGCGATGGTCAAGGCGGCCAGCTAC
GGCGCCGGGGATTTCGAGGTGGCCCAGATGCTCCAGCATCAGGGGGTCAATTACCTGGCCGTAGCTTTCGCCGACGAAGG
GGTGCTGCTCCGCGAGCGGGGAATTAGAATGCCGATCGTCGTTCTGAATGCCGACGAGGGCAGTTTCGATCTGATGGTCG
CTCACCGGCTGGAGCCCGAAATATACAATTTCCGTTCGCTGGCGTTTTTTTCGAAAGCCGTCGAACGGGTCGGAGAGGAG
AGTTACCCGATCCATATCAAGCTCGATACGGGCATGCACCGGTTGGGTTTTATGGAAGGGGAGTTGGATATGCTGACCGA
AACGCTGGGCGAAACTCCGTCGGTGAAGGTCGCTACGATCTTTTCGCACCTGAACTGTTCCGATATGCCCCAGGAGGATC
GTTATACGCGGGAGCAGATCGCCCGTTTCGACCGTATGAGCGGCCGTCTGGCTGCGGCGCTTCCCTATCCGGTGCTTCGC
CATACGGCCAATTCGGCGGCGATCGAGCGTTTCCCCGAGGCGCAGTTCGACATGTGCCGTCTGGGGTTGGGACTTTACGG
TTTCGGCTTCGAGCATAACGACGAGCTGAAACCCGTTTCGACGCTCAAAAGCCGTATCGTGCAGCTCAAGCACCTGTCGG
CGGGCGAAGCCGTCGGTTACGGCCGGGCGGGGAAGCTGACGCGTGACAGCGTGACGGCCACCGTGCCGATGGGGTATGCC
GACGGACTGGACCGTCATCTGGGGTGCGGCCGGTGGTCGATGCTGGTCGCGGGGCGGCCCGCGCCGATCGTGGGCCGCGT
CTGCATGGACAGTTGTATGATCGACGTGACCGACATTCCCGGCGTGGAGGAGGGGGACGAGGTGGTGATCTTCTCCGCGG
TGCCGGGCAATACGCCCGAAGATATGGCCCGCGTACTCGATACGATCCCTTACGAGGTGATGACCTCCGTGTCGGGCCGT
GTGAAACGGATTTACAGCAAAGAGTAAAAAAGAGAATCCCGACGGAGCCGGATGCCGGGGCGGTGGCAGAGGCGGGGTTT
TCGATAAATGGAATGAAGATATGTCGCAGGAACGAAAACCGGGACAGCCGGGTACGCTTTACCTGATTCCGTGTCCGATC
GCCGAGGATACGCCCGTGTGGGACGTGCTGCCGGCGGCGAACCGGGCCGTGATCGACTCGCTGGATTATTTCATCGTGGA
GAATGTCCGCTCGGCGCGGCGTTTTCTGTCGAAGGCGGGCTTCGGCCGTCCGATCGACAGCCTGGAGTTCCGGGAGCTGA
ACGAGCATACGACCGATGCCCGGGCTGTGGACGAGATGGTGCGTCCGATTCTTGCGGGGCGTTCTGCCGGAGTGATCTCC
GAGGCGGGTGTGCCGGGAGTGGCCGATCCCGGGGCCCTGGCGGTGGCCCGGTGTCACCGGCTCGGAATCCGCGTGGTGCC
TTTGATCGGTCCTTCGTCGATCATCCTGGCAGTGATGGCGTCGGGGTTGAACGGACAGTCGTTCGCCTTCAACGGCTATC
TGCCGGTCAAACCGCCCGAACGGGCCCGGGCGATCCGGACGCTGGAACGGCGTGCGACCGGCGAGAGGCAGTCGCAGGTT
TTTATCGAGGCTCCTTACCGGAATGCGAAGCTGCTCGGGCAGTTGCTCGAGGTATGCGCCCCCGATACGCGGCTTACGCT
GGCCGTCGATATTACCTCGCCGCAGGAGTATATCCGCACGCTGACGGTTCGTGAGTGGCGCTCGGCCCTGCTGCCGGAAA
TGGATAAACGGCCTGCAATTTTCATTTTGGGCTGATGCTTCTGCCGGTTGGTATATATTTTGGACAATAGAGGAGTGGAA
AATCAAATAATACATCAGATATGGACAAGGAAAAGGTTTATAATGAAGCGGTTGGCGGCGACGAAGGCTTCGCGGCGGGC
GATGGGTATCCCTCCTGCGACGGGGAGCCGTGTGCCAATGTGACAGATGAAAGCTCTGCCGATGCTGACACAATGGCAGG
GGATAGGAATACACCGAAAGCGGCTTCGGAGGAGTTGCCTTCGCGCGACTGGGAGGCGGAGATTGCGGAGTGGCAGGACA
AGTACCTGCGTTTGCAGGCCGAGTTCGACAATTTCCGCAAGCGCACGCTGCGGGAGAAGATGGAGCTGGTGCAGAGCGGA
AGCGCCGAGTGCGTGAAGAATTTCCTGCCTCTGATGGACGATTTGCAGCGGGCGCTGGAAGCGATCGAGAAGAGCAATGA
CCTGGAGGCGCTTCGTGAGGGTGTGAAATTGATCGCACAGAAGTTCAGGGAAACGCTCAAGAAACAGAATGTGAAGGAGA
TCGAGGCGCTCGGACTGGAGTTGGATACCGATCACCACGAGGCGGTTGCCCGTTTCGATGCCGGGAAGGAGAAGAAGGGC
AAGATCGTCGATGTGGTACAGCCCGGTTACAAGATGGGCGACAAGGTGTTGCGTTTTGCGAAAGTGGTCGTCGGAGAGTA
ACGGGCGTTTTCGTTTAACGGGCGCGGAGTTGCTCCGTCGCGCACTATTGTGCCGAGCGTAGAGTGTGAAAATACGACTA
TTGAAAAAGAATATTGAGCCGGAATCGAAGTCCGGCATTCGAATACTATGGCAGAAAAGAGAGATTACTACGAAGTGCTT
GGCGTGGCGAAGAACGCCAACGCGGATGAGATAAAGAAAGCTTACCGAAAGGCGGCTATCAAGTATCACCCGGACAAGAA
TCCGGGGGATAAGGAGGCCGAGGAGAAGTTCAAGGAGGCGGCCGAGGCGTACGATGTGCTCTCCAATCCCGAAAAGCGAG
CCAGATACGATCAGTTCGGCCATGCCGGAATGAGCGGTGCGGCCGGAGCCGGCGGCGGGTTCGGCGGATTCGGCGGCGGG
TTCTCGATGGAGGACATCTTCTCGCAGTTCGGCGATATTTTCGGGGGCCATTTCAGCGGCGGAAGTTATCGGACCTCTTC
GAGCGGCGGCCGTCGCGTAAGCCGTGGTACGGATATCCGTGTGCGGGTGAAGCTCACCCTGGCGGAGATCGCTGCCGGAA
CGGTCAAGAAGCTCAAGATCAACAAGCAGATCGCCTGTCCTAAATGCGGAGGTACGGGAGCCAAGGACGCCAACTCCTAT
TCGACTTGTTCGACCTGCAACGGAGCGGGGTATGTGAATCGTGTCGAAAATACCTTTTTCGGTCGGATGCAGACCCAGAG
CGTGTGTCCCACGTGCGGCGGTACGGGCAAGGTGATTACCAATCCCTGCGACGAGTGCAAGGGCGAAGGGACGATCAAAG
GCTCCGAGGTGGTGGAGATTCGGATTCCGGCCGGTGTGGGCGATGGAATGGTATTGACGGTGTCGGGCAAGGGAAATGCG
GCTCGTCACGGCGGTGTGAACGGTGATTTGCAGGTGGTGATCGAGGAGGAGCGGAATCCGGAATTGCTGCGCGACGGAAA
CGACCTGATCCATAATCTGAATATTACGGTTCCGACGGCTTTGCTCGGCGGTTCGGTCGAGGTTCCGACGGTCGATGGCC
GGGCGCGGATCAAGATCGCACCGGGTACGCCTGCGGGCAAGGTGCTGCGGCTGGCCGGCAAGGGCTTGCCCGACGTGAAC
GGTTACGGACGCGGCGATATACTGGTCGTGGTGGATGTTACGGTCCCCGCCAAGCTCAATGCCGAGGAGAAGCGGTTGGT
GGAGCAACTGGCCGCACAGCCTTCCTTCCAGCGGGCCGAGGCGTCCAAAGGACACAACATTTTCGACAGGATGAAGAGTT
TCTTCCGGTAATTTCCGGTCGAAAAGTGAGAGCTCCCGGAGTGACATGGCTGGTTATTCCGGGAGTTTTTCGTATCTTTA
CCGAAGAAATAACCGGTTTGGACGGCTGCATTCCGATCGGGCGTAACACGACGTGTTGCGGGCCCCGTATTTTTTGCGGA
TGACGATGAAGCGTGCCGGTGCGATTCGTCGATTCGGAGCCTTGTGTGGGCCGCTGCTGTCTTCACCTTAAAAAACAGAA
TTTTATGTCCGGTTTTACGCCGTTTAAGAAACACGCCAATAAATTCAACTACCTGCCGCGCTACTACGATCCCGAGAAAG
AGGAGCGCGACCGGCGTCGTGCCGAGCTGCGCGGCGAACGGGCCGAGGATGCGGGCAAAGAGTATAAGCCGGGACAGTAT
ATCCGTACGCAAAGTCAGGCCCGGGCGGCCCGCCGCCGCGAAGAGATGTCGCGAGGCTCCGGCCGTATGTGGATGATGGT
CGTACTGGTCGTGCTGGTGCTTTTGTTCTTGGTGTTCGGCTATCCGCGTGTGGTCGCGTTCATTTCCGACATGCAGAAAC
CCAAAACCCCGCAGACCGAGGAGTTCAATCCCTACACTCCGATTACGGTCGTCCCTAACGATTATGAGGAGTAATGGCTG
ATCGTATCAAATTACTGCCCGAGGTCGTTGCGAACCAGATTGCCGCCGGTGAGGTGGTGAACCGTCCGTCGTCGGTGGTG
AAGGAGATGATGGAGAACGCGATCGATGCCGGAGCCCGCAGCGTGAAGGTCAATTTCCGAGACGGCGGCAAGGAGCTGAT
TCAGATCGTGGACGACGGTTGCGGCATGTCGCCCATCGACGCCCGCATGGCTTTCGACCGGCATGCTACCAGCAAGATCT
CTTCGCTGGACGATATTTATGCGCTCAAGACGTTCGGCTTCCGGGGCGAGGCGCTCGCGTCGATCGCCGCCGTGTCGCAG
GTGGAGCTGCGTACGCGCCAGGCGGAGGATGAAGTGGGTACGCTCACGACGGTCAATGGCGGTGAGTTCGTTTCGCAGAC
CCTCGCGGCTTGTCCTGTGGGGTCGCAGTTTTATGTGCGCAATCTGTTCTACAACGTGCCTGCCCGCCGTAAGTTCCTCG
AAAAGAGTACGACTTCCACGGGGCAGATCAAGTCCGAGTTTCAGCGGGTCGCGCTCTGCAATCCGCAGGTGGGGTTCGAA
TTGCTGATGAACGATCAGCCGCTCTATCGGTTGCCCGCTGCTTCGCTGGCTTCGCGGATCGTCGATGTGGTGGGGCGTCA
TATCAAACAGAACCTGCTGGAAGTCGATGCCGACACGTCGATCGTGCGGGTGACGGGCTTCGTGGGCCGTCCCGCTGCCG
CCAAGAAGAGCAATAGTTCGGAACAGTATCTTTTCGTGAACGGGCGTTATTTCCGCTCCCCCTATTTTTTCAAGGCGATC
CTGAAGGCTTACGAGAAGCTGATTCCCGATGCCTGTTCGCCCTCCTATTTTCTCTACCTGACGATCGACCCTTCGCGGAT
CGACGTCAATGTCCATCCCCAGAAGACCGAAGTCAAGTTCGCTGACGAAGAGGCCGTGTGGCAGATCATCAACGCTGCCG
TGCGGGAAACTCTCGCCAAGACGGGAGCGGTGCCGCTCATGGATTTCGATCAGACGGACAGCGTCGAGATTCCGGTGCTG
ACCAAAGGGGCCGTTTACCGTGAACCCAAGGCGATGTCGAACGAGAGTTACAACCCTTTTCGTGCGGATTACGCTTCCGA
TGTGTCGGAACGGATGCCCGACGTGGATTTTTCGGGCTTCGACGCTCCTTACGACGGGGAGATGCCTGCCGGAAAGGGTG
TGGGGGCGGAGGATCGATACGACGAGATGATCCCTTCTGCCGGGTTCGCTCCGACCGAAATGGAGTTCATTCCTTCTGCC
GGGGAACCGGAGCAACAACGGCTGATGGACGATCCTGCGGCTTGTTTCAGCGGTGTGACGGTGCTCGGCAACGGGTATGC
CTCGGCGCTGTACGGCGGCAAGTGGGTGGTCGTGGACCTGCGCCGGGCGCGGGAACGGGTGTTGTACGACAATTACCTGC
TGCTCCTGACCAACGGATCGTCGGTCAGCCAGCAGCTCCTTTTCCCGGAGCGTCTCGCGTTTTCGGAAAACGAATATGCG
TTGCTCGAGGAGAATGCGGTCGATTTCGCGGCGTTGGGTTTCGACCTGGAGTTTTGCGGCGGCGGAGCCGTCGAGGTAAA
GGGCGTTCCGGCCGACATTCCGCACGATACGATCGACCGGTTGATTTACGAATTGCTGCAGGAGTTCGCCGTGCCTGTGG
ACGTTCAGGCATTGCGGCGCGAGAAGATCGCCGCTGTCATGGCTTGCAGCGGAGCCCGCAGCATGTCCCGTACGATTTCG
ACGGAGGAGGCCGAATCTCTGCTGGGGCAGCTCTGCGAAGGCGGGAATGTCAGCTTCACGCCTTCGGGCAAGGCGGTCAT
GGCCGAAATCACACTGGAAGAAATCCGCAATAAACTTGGTTGAGAGGTTGCCGGAAGGGATATAATCGTTACATTTGCAT
CTAAATCTTACTTTGTCTATGAATAATAGCCGCTATTTTTCTTCGACGCCTCCCGTAGTGCTGAACCTGATTATCATCAA
TGCGTTGATGCTTCTTGCGACCGAGCTGCTGCCTGTCGGGAACAGAATCGTCGGGGCGCTGGCGCTTTTCAACGTCGAGA
GTCCGTTGTTCCATTCCTACCAGTTGGTGACTTATATGTTTCTGCACGGTGGATTTTCCCACTTGTTTTTCAATATGTTC
GCCTTGTGGATGTTCGGTCGTACGCTCGAATACGAGTTGGGGTCGAAGCGCTTTCTGACCTACTACATGGTGTGCGGCGT
CGGTGCCGGGGTGTTGCAACTGTTGGTCGGCTGGCTGGAATACCGCTATGGCAATGTCGGTATGATGGCCCTGATGGTGC
CGACGGTCGGAGCTTCGGGTGCCGTGTTCGGTCTGCTGCTTGCTTTCGGCGTAATGCACCCCAATGCGGTCATCATGCTG
CTCATTCCGCCGATTCCGATGAAAGCCAAGTGGTTCGTGGTCGTGTATGGCGTGATCGAACTTTTCTTCGGCATTTCGGG
CCGGATGGACGGTGTCGCCCACTTCGCCCATGTCGGCGGTATGTTGTGGGGATTCCTGCTGCTCTATTATTGGAAACACA
AAGGGGTGATCCGCTATTGATCGATGAGCAGGGAGTATTACGACGATTACAGACACGGTGCTTCCCGGAAACGTCGGAAA
AGTTTGCCGGGCAGCGTGTTCAACGGGGTGATGCTGATCCTTTCGGTCGCGACGGGTGCGGCCATGATCGTAACGCTGCT
GGCACCGTTCGTGCACCCGGGGCGAACCTGGATTTTTCCGGTGCTGGGGTTGGTCGCTCCGGCGGTTTATGTAATCACCC
TGCTGGTGACGTTGTACTGGATCATTCGGTGGCGGTGGCGCATTGCCCTTCCGCTTGTCGTACTGTTGCTGGCGGGCCTT
TTCAAGGTGCCGCTCTTCCTGAAGCCGGAGTTGCGCCGTCATTACGGCGAAGAGACGAGCTTCGGCCGGGGGGTGATCAC
CCTGCTGACTTTCAATGTTCGCAGTTTTTATAACGACCGGGGACAGTGGAGTTTCGACGGGGTGACGGAGGTGATCCGCC
GTGTGAATCCCGATATTGTCTGCTTACAGGAGTTCAACCGTACCTCGAGCAAGGCCGAAGAGTTGGATTCGCTGTTATCC
GATTACGATCGTACGGTGGTTATGGAGGGGAACAGACGGGATCCTGTATTTCCGCTGGCGCTTTATACCAAATACCGGAT
CCTCGGAAAATCTCATTCGATATTGGGTCCTATGAAGCAGGACGGGCAGTCGGTATGGGTGGATCTGCTGGTGGGGGACG
ATACGATTCGGATCTTTAACAACCACTTGCATTCGACCGCAATTACCGTGCATGACGATAAGTATCTTTCGGAGCATCAG
TTTCTTACGGATACCGCTGGCGGAGCGAAAATCAAGAATATCTTCCGCAGGTTCCGCGACAACAGCATGTTGCGGGCGGC
ACAGGCGGACACGATCGCTCGGGCGATCGCTGCGACTCCGGGCTGTAAGATCGTTTGCGGTGACTTTAACGATACGCCTA
[truncated: 33,054,500 more chars]
