# Supplementary material for: Recovery of genomes from metagenomes via a dereplication, aggregation and scoring strategy
Source: Nat Microbiol. 2018 May 28;3(7):836–43. doi: 10.1038/s41564-018-0171-1 (PMC6786971; doi:10.1038/s41564-018-0171-1)
Supplement: Supplementary file 8 — Source code of DAS Tool. For latest version please see https://github.com/cmks/DAS_Tool [file 41564_2018_171_MOESM8_ESM.gz › DAS_Tool/sample_data/sample.human.gut_concoct_scaffolds2bin.tsv]

Ley3_66761_scaffold_122	concoct.77
Ley3_66761_scaffold_428	concoct.77
Ley3_66761_scaffold_461	concoct.77
Ley3_66761_scaffold_599	concoct.77
Ley3_66761_scaffold_600	concoct.77
Ley3_66761_scaffold_634	concoct.17
Ley3_66761_scaffold_676	concoct.77
Ley3_66761_scaffold_711	concoct.77
Ley3_66761_scaffold_762	concoct.77
Ley3_66761_scaffold_814	concoct.77
Ley3_66761_scaffold_833	concoct.77
Ley3_66761_scaffold_854	concoct.77
Ley3_66761_scaffold_859	concoct.77
Ley3_66761_scaffold_870	concoct.77
Ley3_66761_scaffold_999	concoct.77
Ley3_66761_scaffold_1057	concoct.17
Ley3_66761_scaffold_1091	concoct.17
Ley3_66761_scaffold_1149	concoct.77
Ley3_66761_scaffold_1196	concoct.77
Ley3_66761_scaffold_1255	concoct.77
Ley3_66761_scaffold_1264	concoct.77
Ley3_66761_scaffold_1291	concoct.77
Ley3_66761_scaffold_1330	concoct.77
Ley3_66761_scaffold_1434	concoct.77
Ley3_66761_scaffold_1485	concoct.77
Ley3_66761_scaffold_1505	concoct.77
Ley3_66761_scaffold_1541	concoct.17
Ley3_66761_scaffold_1576	concoct.17
Ley3_66761_scaffold_1629	concoct.77
Ley3_66761_scaffold_1631	concoct.77
Ley3_66761_scaffold_1698	concoct.77
Ley3_66761_scaffold_1715	concoct.17
Ley3_66761_scaffold_1829	concoct.77
Ley3_66761_scaffold_1852	concoct.17
Ley3_66761_scaffold_1899	concoct.77
Ley3_66761_scaffold_1963	concoct.17
Ley3_66761_scaffold_1971	concoct.17
Ley3_66761_scaffold_2089	concoct.17
Ley3_66761_scaffold_2094	concoct.17
Ley3_66761_scaffold_2095	concoct.77
Ley3_66761_scaffold_2096	concoct.17
Ley3_66761_scaffold_2228	concoct.77
Ley3_66761_scaffold_2242	concoct.17
Ley3_66761_scaffold_2349	concoct.77
Ley3_66761_scaffold_2356	concoct.77
Ley3_66761_scaffold_2443	concoct.77
Ley3_66761_scaffold_2491	concoct.17
Ley3_66761_scaffold_2522	concoct.17
Ley3_66761_scaffold_2591	concoct.77
Ley3_66761_scaffold_2690	concoct.17
Ley3_66761_scaffold_2716	concoct.17
Ley3_66761_scaffold_2739	concoct.60
Ley3_66761_scaffold_2762	concoct.17
Ley3_66761_scaffold_2844	concoct.77
Ley3_66761_scaffold_2860	concoct.77
Ley3_66761_scaffold_2864	concoct.17
Ley3_66761_scaffold_2866	concoct.77
Ley3_66761_scaffold_2873	concoct.17
Ley3_66761_scaffold_2930	concoct.17
Ley3_66761_scaffold_2954	concoct.60
Ley3_66761_scaffold_2955	concoct.77
Ley3_66761_scaffold_3002	concoct.17
Ley3_66761_scaffold_3031	concoct.77
Ley3_66761_scaffold_3103	concoct.17
Ley3_66761_scaffold_3141	concoct.17
Ley3_66761_scaffold_3161	concoct.17
Ley3_66761_scaffold_3213	concoct.17
Ley3_66761_scaffold_3311	concoct.17
Ley3_66761_scaffold_3349	concoct.77
Ley3_66761_scaffold_3370	concoct.77
Ley3_66761_scaffold_3399	concoct.77
Ley3_66761_scaffold_3426	concoct.77
Ley3_66761_scaffold_3478	concoct.60
Ley3_66761_scaffold_3492	concoct.77
Ley3_66761_scaffold_3594	concoct.17
Ley3_66761_scaffold_3613	concoct.17
Ley3_66761_scaffold_3709	concoct.77
Ley3_66761_scaffold_3733	concoct.60
Ley3_66761_scaffold_3861	concoct.77
Ley3_66761_scaffold_3932	concoct.17
Ley3_66761_scaffold_4004	concoct.17
Ley3_66761_scaffold_4013	concoct.17
Ley3_66761_scaffold_4040	concoct.17
Ley3_66761_scaffold_4158	concoct.17
Ley3_66761_scaffold_4228	concoct.17
Ley3_66761_scaffold_4236	concoct.17
Ley3_66761_scaffold_4251	concoct.60
Ley3_66761_scaffold_4340	concoct.60
Ley3_66761_scaffold_4342	concoct.60
Ley3_66761_scaffold_4391	concoct.77
Ley3_66761_scaffold_4400	concoct.60
Ley3_66761_scaffold_4401	concoct.17
Ley3_66761_scaffold_4421	concoct.17
Ley3_66761_scaffold_4575	concoct.77
Ley3_66761_scaffold_4592	concoct.95
Ley3_66761_scaffold_4664	concoct.72
Ley3_66761_scaffold_4682	concoct.77
Ley3_66761_scaffold_4733	concoct.17
Ley3_66761_scaffold_4768	concoct.60
Ley3_66761_scaffold_4787	concoct.60
Ley3_66761_scaffold_4822	concoct.77
Ley3_66761_scaffold_4920	concoct.77
Ley3_66761_scaffold_4941	concoct.77
Ley3_66761_scaffold_4966	concoct.60
Ley3_66761_scaffold_4968	concoct.60
Ley3_66761_scaffold_5001	concoct.60
Ley3_66761_scaffold_5102	concoct.60
Ley3_66761_scaffold_5114	concoct.17
Ley3_66761_scaffold_5141	concoct.77
Ley3_66761_scaffold_5142	concoct.60
Ley3_66761_scaffold_5164	concoct.17
Ley3_66761_scaffold_5194	concoct.72
Ley3_66761_scaffold_5211	concoct.17
Ley3_66761_scaffold_5238	concoct.17
Ley3_66761_scaffold_5282	concoct.60
Ley3_66761_scaffold_5329	concoct.60
Ley3_66761_scaffold_5396	concoct.17
Ley3_66761_scaffold_5401	concoct.60
Ley3_66761_scaffold_5407	concoct.60
Ley3_66761_scaffold_5412	concoct.77
Ley3_66761_scaffold_5415	concoct.60
Ley3_66761_scaffold_5447	concoct.60
Ley3_66761_scaffold_5512	concoct.60
Ley3_66761_scaffold_5567	concoct.60
Ley3_66761_scaffold_5581	concoct.60
Ley3_66761_scaffold_5586	concoct.95
Ley3_66761_scaffold_5599	concoct.60
Ley3_66761_scaffold_5707	concoct.60
Ley3_66761_scaffold_5783	concoct.60
Ley3_66761_scaffold_5802	concoct.60
Ley3_66761_scaffold_5849	concoct.60
Ley3_66761_scaffold_5853	concoct.17
Ley3_66761_scaffold_5875	concoct.95
Ley3_66761_scaffold_5882	concoct.60
Ley3_66761_scaffold_5911	concoct.77
Ley3_66761_scaffold_5915	concoct.60
Ley3_66761_scaffold_5917	concoct.60
Ley3_66761_scaffold_5927	concoct.60
Ley3_66761_scaffold_5944	concoct.60
Ley3_66761_scaffold_6000	concoct.77
Ley3_66761_scaffold_6008	concoct.60
Ley3_66761_scaffold_6019	concoct.72
Ley3_66761_scaffold_6049	concoct.95
Ley3_66761_scaffold_6107	concoct.60
Ley3_66761_scaffold_6115	concoct.17
Ley3_66761_scaffold_6146	concoct.72
Ley3_66761_scaffold_6194	concoct.60
Ley3_66761_scaffold_6217	concoct.72
Ley3_66761_scaffold_6241	concoct.72
Ley3_66761_scaffold_6250	concoct.60
Ley3_66761_scaffold_6254	concoct.60
Ley3_66761_scaffold_6256	concoct.60
Ley3_66761_scaffold_6269	concoct.72
Ley3_66761_scaffold_6354	concoct.77
Ley3_66761_scaffold_6385	concoct.60
Ley3_66761_scaffold_6505	concoct.60
Ley3_66761_scaffold_6540	concoct.60
Ley3_66761_scaffold_6553	concoct.95
Ley3_66761_scaffold_6619	concoct.95
Ley3_66761_scaffold_6621	concoct.60
Ley3_66761_scaffold_6678	concoct.60
Ley3_66761_scaffold_6737	concoct.95
Ley3_66761_scaffold_6754	concoct.60
Ley3_66761_scaffold_6769	concoct.72
Ley3_66761_scaffold_6816	concoct.60
Ley3_66761_scaffold_6823	concoct.60
Ley3_66761_scaffold_6825	concoct.95
Ley3_66761_scaffold_6876	concoct.60
Ley3_66761_scaffold_6881	concoct.60
Ley3_66761_scaffold_6884	concoct.60
Ley3_66761_scaffold_6888	concoct.72
Ley3_66761_scaffold_6900	concoct.95
Ley3_66761_scaffold_6933	concoct.60
Ley3_66761_scaffold_6939	concoct.72
Ley3_66761_scaffold_6943	concoct.72
Ley3_66761_scaffold_6976	concoct.60
Ley3_66761_scaffold_6991	concoct.60
Ley3_66761_scaffold_7060	concoct.60
Ley3_66761_scaffold_7091	concoct.17
Ley3_66761_scaffold_7093	concoct.95
Ley3_66761_scaffold_7117	concoct.60
Ley3_66761_scaffold_7132	concoct.95
Ley3_66761_scaffold_7143	concoct.72
Ley3_66761_scaffold_7150	concoct.95
Ley3_66761_scaffold_7193	concoct.95
Ley3_66761_scaffold_7207	concoct.72
Ley3_66761_scaffold_7216	concoct.60
Ley3_66761_scaffold_7252	concoct.72
Ley3_66761_scaffold_7321	concoct.60
Ley3_66761_scaffold_7343	concoct.60
Ley3_66761_scaffold_7364	concoct.95
Ley3_66761_scaffold_7389	concoct.60
Ley3_66761_scaffold_7402	concoct.72
Ley3_66761_scaffold_7410	concoct.95
Ley3_66761_scaffold_7443	concoct.95
Ley3_66761_scaffold_7486	concoct.72
Ley3_66761_scaffold_7490	concoct.17
Ley3_66761_scaffold_7525	concoct.72
Ley3_66761_scaffold_7547	concoct.60
Ley3_66761_scaffold_7565	concoct.95
Ley3_66761_scaffold_7594	concoct.77
Ley3_66761_scaffold_7640	concoct.95
Ley3_66761_scaffold_7646	concoct.95
Ley3_66761_scaffold_7656	concoct.60
Ley3_66761_scaffold_7668	concoct.60
Ley3_66761_scaffold_7672	concoct.60
Ley3_66761_scaffold_7673	concoct.60
Ley3_66761_scaffold_7682	concoct.95
Ley3_66761_scaffold_7725	concoct.60
Ley3_66761_scaffold_7770	concoct.95
Ley3_66761_scaffold_7823	concoct.95
Ley3_66761_scaffold_7832	concoct.95
Ley3_66761_scaffold_7844	concoct.72
Ley3_66761_scaffold_7879	concoct.95
Ley3_66761_scaffold_7890	concoct.60
Ley3_66761_scaffold_7919	concoct.17
Ley3_66761_scaffold_7921	concoct.95
Ley3_66761_scaffold_7925	concoct.72
Ley3_66761_scaffold_7940	concoct.95
Ley3_66761_scaffold_7966	concoct.72
Ley3_66761_scaffold_8034	concoct.95
Ley3_66761_scaffold_8040	concoct.60
Ley3_66761_scaffold_8050	concoct.95
Ley3_66761_scaffold_8084	concoct.60
Ley3_66761_scaffold_8128	concoct.95
Ley3_66761_scaffold_8133	concoct.72
Ley3_66761_scaffold_8143	concoct.60
Ley3_66761_scaffold_8150	concoct.95
Ley3_66761_scaffold_8166	concoct.72
Ley3_66761_scaffold_8178	concoct.77
Ley3_66761_scaffold_8218	concoct.60
Ley3_66761_scaffold_8243	concoct.72
Ley3_66761_scaffold_8258	concoct.60
Ley3_66761_scaffold_8340	concoct.95
Ley3_66761_scaffold_8350	concoct.95
Ley3_66761_scaffold_8360	concoct.60
Ley3_66761_scaffold_8362	concoct.95
Ley3_66761_scaffold_8364	concoct.72
Ley3_66761_scaffold_8532	concoct.72
Ley3_66761_scaffold_8539	concoct.60
Ley3_66761_scaffold_8547	concoct.95
Ley3_66761_scaffold_8557	concoct.60
Ley3_66761_scaffold_8570	concoct.77
Ley3_66761_scaffold_8581	concoct.72
Ley3_66761_scaffold_8584	concoct.95
Ley3_66761_scaffold_8600	concoct.95
Ley3_66761_scaffold_8607	concoct.60
Ley3_66761_scaffold_8612	concoct.72
Ley3_66761_scaffold_8615	concoct.60
Ley3_66761_scaffold_8686	concoct.72
Ley3_66761_scaffold_8702	concoct.60
Ley3_66761_scaffold_8789	concoct.95
Ley3_66761_scaffold_8807	concoct.72
Ley3_66761_scaffold_8816	concoct.95
Ley3_66761_scaffold_8824	concoct.60
Ley3_66761_scaffold_8834	concoct.95
Ley3_66761_scaffold_8843	concoct.72
Ley3_66761_scaffold_8854	concoct.60
Ley3_66761_scaffold_8894	concoct.72
Ley3_66761_scaffold_8917	concoct.72
Ley3_66761_scaffold_8929	concoct.95
Ley3_66761_scaffold_8943	concoct.77
Ley3_66761_scaffold_8952	concoct.72
Ley3_66761_scaffold_8966	concoct.60
Ley3_66761_scaffold_9022	concoct.60
Ley3_66761_scaffold_9024	concoct.60
Ley3_66761_scaffold_9037	concoct.60
Ley3_66761_scaffold_9079	concoct.95
Ley3_66761_scaffold_9094	concoct.95
Ley3_66761_scaffold_9144	concoct.60
Ley3_66761_scaffold_9169	concoct.95
Ley3_66761_scaffold_9197	concoct.72
Ley3_66761_scaffold_9230	concoct.95
Ley3_66761_scaffold_9263	concoct.95
Ley3_66761_scaffold_9347	concoct.60
Ley3_66761_scaffold_9365	concoct.60
Ley3_66761_scaffold_9371	concoct.72
Ley3_66761_scaffold_9373	concoct.95
Ley3_66761_scaffold_9428	concoct.95
Ley3_66761_scaffold_9453	concoct.72
Ley3_66761_scaffold_9468	concoct.95
Ley3_66761_scaffold_9472	concoct.60
Ley3_66761_scaffold_9477	concoct.72
Ley3_66761_scaffold_9513	concoct.95
Ley3_66761_scaffold_9517	concoct.95
Ley3_66761_scaffold_9520	concoct.72
Ley3_66761_scaffold_9563	concoct.95
Ley3_66761_scaffold_9581	concoct.77
Ley3_66761_scaffold_9582	concoct.72
Ley3_66761_scaffold_9606	concoct.60
Ley3_66761_scaffold_9615	concoct.60
Ley3_66761_scaffold_9627	concoct.60
Ley3_66761_scaffold_9637	concoct.95
Ley3_66761_scaffold_9649	concoct.95
Ley3_66761_scaffold_9679	concoct.72
Ley3_66761_scaffold_9683	concoct.60
Ley3_66761_scaffold_9699	concoct.95
Ley3_66761_scaffold_9720	concoct.60
Ley3_66761_scaffold_9768	concoct.95
Ley3_66761_scaffold_9811	concoct.60
Ley3_66761_scaffold_9834	concoct.72
Ley3_66761_scaffold_9837	concoct.95
Ley3_66761_scaffold_9907	concoct.72
Ley3_66761_scaffold_9942	concoct.77
Ley3_66761_scaffold_9970	concoct.95
Ley3_66761_scaffold_10042	concoct.60
Ley3_66761_scaffold_10048	concoct.72
Ley3_66761_scaffold_10074	concoct.60
Ley3_66761_scaffold_10078	concoct.95
Ley3_66761_scaffold_10082	concoct.60
Ley3_66761_scaffold_10119	concoct.72
Ley3_66761_scaffold_10121	concoct.95
Ley3_66761_scaffold_10140	concoct.60
Ley3_66761_scaffold_10141	concoct.95
Ley3_66761_scaffold_10170	concoct.95
Ley3_66761_scaffold_10182	concoct.72
Ley3_66761_scaffold_10184	concoct.72
Ley3_66761_scaffold_10202	concoct.95
Ley3_66761_scaffold_10250	concoct.72
Ley3_66761_scaffold_10309	concoct.60
Ley3_66761_scaffold_10322	concoct.60
Ley3_66761_scaffold_10358	concoct.60
Ley3_66761_scaffold_10372	concoct.77
Ley3_66761_scaffold_10374	concoct.72
Ley3_66761_scaffold_10417	concoct.60
Ley3_66761_scaffold_10441	concoct.72
Ley3_66761_scaffold_10445	concoct.95
Ley3_66761_scaffold_10457	concoct.95
Ley3_66761_scaffold_10469	concoct.95
Ley3_66761_scaffold_10476	concoct.17
Ley3_66761_scaffold_10486	concoct.95
Ley3_66761_scaffold_10489	concoct.95
Ley3_66761_scaffold_10502	concoct.95
Ley3_66761_scaffold_10555	concoct.72
Ley3_66761_scaffold_10627	concoct.95
Ley3_66761_scaffold_10644	concoct.60
Ley3_66761_scaffold_10661	concoct.72
Ley3_66761_scaffold_10677	concoct.72
Ley3_66761_scaffold_10680	concoct.72
Ley3_66761_scaffold_10686	concoct.60
Ley3_66761_scaffold_10725	concoct.95
Ley3_66761_scaffold_10737	concoct.95
Ley3_66761_scaffold_10778	concoct.95
Ley3_66761_scaffold_10821	concoct.72
Ley3_66761_scaffold_10834	concoct.95
Ley3_66761_scaffold_10840	concoct.72
Ley3_66761_scaffold_10854	concoct.72
Ley3_66761_scaffold_10888	concoct.72
Ley3_66761_scaffold_10906	concoct.95
Ley3_66761_scaffold_10912	concoct.72
Ley3_66761_scaffold_10925	concoct.95
Ley3_66761_scaffold_10932	concoct.95
Ley3_66761_scaffold_10933	concoct.72
Ley3_66761_scaffold_10939	concoct.95
Ley3_66761_scaffold_10950	concoct.72
Ley3_66761_scaffold_10983	concoct.95
Ley3_66761_scaffold_10995	concoct.60
Ley3_66761_scaffold_11018	concoct.72
Ley3_66761_scaffold_11038	concoct.95
Ley3_66761_scaffold_11058	concoct.60
Ley3_66761_scaffold_11094	concoct.77
Ley3_66761_scaffold_11130	concoct.60
Ley3_66761_scaffold_11152	concoct.72
Ley3_66761_scaffold_11153	concoct.95
Ley3_66761_scaffold_11162	concoct.72
Ley3_66761_scaffold_11163	concoct.60
Ley3_66761_scaffold_11172	concoct.60
Ley3_66761_scaffold_11202	concoct.60
Ley3_66761_scaffold_11209	concoct.72
Ley3_66761_scaffold_11229	concoct.72
Ley3_66761_scaffold_11260	concoct.60
Ley3_66761_scaffold_11266	concoct.60
Ley3_66761_scaffold_11279	concoct.72
Ley3_66761_scaffold_11287	concoct.60
Ley3_66761_scaffold_11317	concoct.72
Ley3_66761_scaffold_11336	concoct.95
Ley3_66761_scaffold_11359	concoct.72
Ley3_66761_scaffold_11376	concoct.72
Ley3_66761_scaffold_11403	concoct.72
Ley3_66761_scaffold_11407	concoct.72
Ley3_66761_scaffold_11412	concoct.72
Ley3_66761_scaffold_11434	concoct.72
Ley3_66761_scaffold_11441	concoct.72
Ley3_66761_scaffold_11449	concoct.95
Ley3_66761_scaffold_11461	concoct.60
Ley3_66761_scaffold_11488	concoct.60
Ley3_66761_scaffold_11492	concoct.72
Ley3_66761_scaffold_11493	concoct.95
Ley3_66761_scaffold_11536	concoct.95
Ley3_66761_scaffold_11555	concoct.72
Ley3_66761_scaffold_11556	concoct.60
Ley3_66761_scaffold_11563	concoct.95
Ley3_66761_scaffold_11587	concoct.72
Ley3_66761_scaffold_11595	concoct.72
Ley3_66761_scaffold_11604	concoct.72
Ley3_66761_scaffold_11611	concoct.95
Ley3_66761_scaffold_11628	concoct.95
Ley3_66761_scaffold_11643	concoct.95
Ley3_66761_scaffold_11646	concoct.60
Ley3_66761_scaffold_11700	concoct.60
Ley3_66761_scaffold_11714	concoct.95
Ley3_66761_scaffold_11725	concoct.95
Ley3_66761_scaffold_11735	concoct.17
Ley3_66761_scaffold_11804	concoct.95
Ley3_66761_scaffold_11893	concoct.95
Ley3_66761_scaffold_11911	concoct.95
Ley3_66761_scaffold_11915	concoct.95
Ley3_66761_scaffold_11971	concoct.72
Ley3_66761_scaffold_11973	concoct.72
Ley3_66761_scaffold_11975	concoct.60
Ley3_66761_scaffold_12001	concoct.72
Ley3_66761_scaffold_12023	concoct.95
Ley3_66761_scaffold_12046	concoct.95
Ley3_66761_scaffold_12116	concoct.72
Ley3_66761_scaffold_12159	concoct.95
Ley3_66761_scaffold_12160	concoct.95
Ley3_66761_scaffold_12194	concoct.95
Ley3_66761_scaffold_12237	concoct.95
Ley3_66761_scaffold_12247	concoct.72
Ley3_66761_scaffold_12251	concoct.95
Ley3_66761_scaffold_12264	concoct.95
Ley3_66761_scaffold_12286	concoct.72
Ley3_66761_scaffold_12291	concoct.72
Ley3_66761_scaffold_12304	concoct.72
Ley3_66761_scaffold_12333	concoct.95
Ley3_66761_scaffold_12338	concoct.72
Ley3_66761_scaffold_12349	concoct.95
Ley3_66761_scaffold_12373	concoct.72
Ley3_66761_scaffold_12421	concoct.95
Ley3_66761_scaffold_12436	concoct.95
Ley3_66761_scaffold_12455	concoct.72
Ley3_66761_scaffold_12471	concoct.95
Ley3_66761_scaffold_12550	concoct.72
Ley3_66761_scaffold_12552	concoct.72
Ley3_66761_scaffold_12556	concoct.72
Ley3_66761_scaffold_12565	concoct.60
Ley3_66761_scaffold_12634	concoct.72
Ley3_66761_scaffold_12650	concoct.72
Ley3_66761_scaffold_12683	concoct.72
Ley3_66761_scaffold_12688	concoct.60
Ley3_66761_scaffold_12704	concoct.60
Ley3_66761_scaffold_12714	concoct.72
Ley3_66761_scaffold_12752	concoct.95
Ley3_66761_scaffold_12773	concoct.95
Ley3_66761_scaffold_12784	concoct.72
Ley3_66761_scaffold_12799	concoct.60
Ley3_66761_scaffold_12815	concoct.72
Ley3_66761_scaffold_12853	concoct.72
Ley3_66761_scaffold_12874	concoct.72
Ley3_66761_scaffold_12912	concoct.95
Ley3_66761_scaffold_12917	concoct.72
Ley3_66761_scaffold_12920	concoct.95
Ley3_66761_scaffold_12992	concoct.95
Ley3_66761_scaffold_12998	concoct.60
Ley3_66761_scaffold_13005	concoct.72
Ley3_66761_scaffold_13009	concoct.95
Ley3_66761_scaffold_13013	concoct.72
Ley3_66761_scaffold_13027	concoct.60
Ley3_66761_scaffold_13033	concoct.72
Ley3_66761_scaffold_13056	concoct.72
Ley3_66761_scaffold_13064	concoct.72
Ley3_66761_scaffold_13078	concoct.60
Ley3_66761_scaffold_13086	concoct.60
Ley3_66761_scaffold_13134	concoct.72
Ley3_66761_scaffold_13147	concoct.72
Ley3_66761_scaffold_13166	concoct.95
Ley3_66761_scaffold_13184	concoct.95
Ley3_66761_scaffold_13203	concoct.72
Ley3_66761_scaffold_13212	concoct.72
Ley3_66761_scaffold_13221	concoct.72
Ley3_66761_scaffold_13281	concoct.72
Ley3_66761_scaffold_13329	concoct.95
Ley3_66761_scaffold_13373	concoct.72
Ley3_66761_scaffold_13447	concoct.72
Ley3_66761_scaffold_13464	concoct.95
Ley3_66761_scaffold_13471	concoct.95
Ley3_66761_scaffold_13549	concoct.95
Ley3_66761_scaffold_13587	concoct.95
Ley3_66761_scaffold_13589	concoct.72
Ley3_66761_scaffold_13643	concoct.72
Ley3_66761_scaffold_13679	concoct.95
Ley3_66761_scaffold_13695	concoct.95
Ley3_66761_scaffold_13696	concoct.72
Ley3_66761_scaffold_13702	concoct.95
Ley3_66761_scaffold_13730	concoct.72
Ley3_66761_scaffold_13741	concoct.72
Ley3_66761_scaffold_13742	concoct.72
Ley3_66761_scaffold_13820	concoct.72
Ley3_66761_scaffold_13841	concoct.72
Ley3_66761_scaffold_13844	concoct.72
Ley3_66761_scaffold_13866	concoct.95
Ley3_66761_scaffold_13901	concoct.72
Ley3_66761_scaffold_13911	concoct.72
Ley3_66761_scaffold_13925	concoct.72
Ley3_66761_scaffold_13950	concoct.72
Ley3_66761_scaffold_13968	concoct.60
Ley3_66761_scaffold_13980	concoct.72
Ley3_66761_scaffold_13987	concoct.60
Ley3_66761_scaffold_14009	concoct.72
Ley3_66761_scaffold_14012	concoct.72
Ley3_66761_scaffold_14019	concoct.72
Ley3_66761_scaffold_14027	concoct.72
Ley3_66761_scaffold_14030	concoct.77
Ley3_66761_scaffold_14045	concoct.72
Ley3_66761_scaffold_14053	concoct.72
Ley3_66761_scaffold_14094	concoct.95
Ley3_66761_scaffold_14096	concoct.72
Ley3_66761_scaffold_14194	concoct.72
Ley3_66761_scaffold_14246	concoct.72
Ley3_66761_scaffold_14261	concoct.72
Ley3_66761_scaffold_14298	concoct.95
Ley3_66761_scaffold_14363	concoct.60
Ley3_66761_scaffold_14368	concoct.72
Ley3_66761_scaffold_14404	concoct.60
Ley3_66761_scaffold_14415	concoct.72
Ley3_66761_scaffold_14420	concoct.72
Ley3_66761_scaffold_14454	concoct.72
Ley3_66761_scaffold_14575	concoct.72
Ley3_66761_scaffold_14592	concoct.72
Ley3_66761_scaffold_14596	concoct.72
Ley3_66761_scaffold_14634	concoct.72
Ley3_66761_scaffold_14645	concoct.72
Ley3_66761_scaffold_14659	concoct.60
Ley3_66761_scaffold_14744	concoct.72
Ley3_66761_scaffold_14747	concoct.72
Ley3_66761_scaffold_14750	concoct.95
Ley3_66761_scaffold_14758	concoct.72
Ley3_66761_scaffold_14765	concoct.95
Ley3_66761_scaffold_14780	concoct.60
Ley3_66761_scaffold_14805	concoct.72
Ley3_66761_scaffold_14818	concoct.72
Ley3_66761_scaffold_14829	concoct.95
Ley3_66761_scaffold_14843	concoct.95
Ley3_66761_scaffold_14875	concoct.95
Ley3_66761_scaffold_14958	concoct.72
Ley3_66761_scaffold_14962	concoct.72
Ley3_66761_scaffold_14994	concoct.17
Ley3_66761_scaffold_15018	concoct.95
Ley3_66761_scaffold_15094	concoct.60
Ley3_66761_scaffold_15135	concoct.72
Ley3_66761_scaffold_15144	concoct.60
Ley3_66761_scaffold_15181	concoct.95
Ley3_66761_scaffold_15187	concoct.72
Ley3_66761_scaffold_15188	concoct.72
Ley3_66761_scaffold_15191	concoct.72
Ley3_66761_scaffold_15228	concoct.72
Ley3_66761_scaffold_15270	concoct.72
Ley3_66761_scaffold_15275	concoct.95
Ley3_66761_scaffold_15279	concoct.95
Ley3_66761_scaffold_15291	concoct.60
Ley3_66761_scaffold_15323	concoct.60
Ley3_66761_scaffold_15324	concoct.72
Ley3_66761_scaffold_15353	concoct.72
Ley3_66761_scaffold_15368	concoct.72
Ley3_66761_scaffold_15409	concoct.72
Ley3_66761_scaffold_15464	concoct.95
Ley3_66761_scaffold_15468	concoct.72
Ley3_66761_scaffold_15469	concoct.72
Ley3_66761_scaffold_15489	concoct.72
Ley3_66761_scaffold_15492	concoct.72
Ley3_66761_scaffold_15511	concoct.72
Ley3_66761_scaffold_15525	concoct.60
Ley3_66761_scaffold_15540	concoct.72
Ley3_66761_scaffold_15541	concoct.72
Ley3_66761_scaffold_15575	concoct.95
Ley3_66761_scaffold_15585	concoct.72
Ley3_66761_scaffold_15606	concoct.72
Ley3_66761_scaffold_15611	concoct.72
Ley3_66761_scaffold_15651	concoct.72
Ley3_66761_scaffold_15718	concoct.72
Ley3_66761_scaffold_15735	concoct.95
Ley3_66761_scaffold_15748	concoct.72
Ley3_66761_scaffold_15751	concoct.60
Ley3_66761_scaffold_15757	concoct.72
Ley3_66761_scaffold_15777	concoct.72
Ley3_66761_scaffold_15803	concoct.72
Ley3_66761_scaffold_15843	concoct.72
Ley3_66761_scaffold_15895	concoct.72
Ley3_66761_scaffold_15908	concoct.72
Ley3_66761_scaffold_15958	concoct.95
Ley3_66761_scaffold_15965	concoct.72
Ley3_66761_scaffold_15968	concoct.60
Ley3_66761_scaffold_15981	concoct.72
Ley3_66761_scaffold_16013	concoct.60
Ley3_66761_scaffold_16052	concoct.77
Ley3_66761_scaffold_16227	concoct.72
Ley3_66761_scaffold_16241	concoct.60
Ley3_66761_scaffold_16253	concoct.72
Ley3_66761_scaffold_16279	concoct.95
Ley3_66761_scaffold_16281	concoct.60
Ley3_66761_scaffold_16297	concoct.95
Ley3_66761_scaffold_16331	concoct.72
Ley3_66761_scaffold_16358	concoct.72
Ley3_66761_scaffold_16405	concoct.72
Ley3_66761_scaffold_16436	concoct.72
Ley3_66761_scaffold_16442	concoct.95
Ley3_66761_scaffold_16494	concoct.72
Ley3_66761_scaffold_16511	concoct.60
Ley3_66761_scaffold_16517	concoct.72
Ley3_66761_scaffold_16529	concoct.72
Ley3_66761_scaffold_16540	concoct.95
Ley3_66761_scaffold_16541	concoct.72
Ley3_66761_scaffold_16563	concoct.95
Ley3_66761_scaffold_16606	concoct.17
Ley3_66761_scaffold_16620	concoct.72
Ley3_66761_scaffold_16623	concoct.72
Ley3_66761_scaffold_16664	concoct.72
Ley3_66761_scaffold_16687	concoct.72
Ley3_66761_scaffold_16767	concoct.72
Ley3_66761_scaffold_16923	concoct.95
Ley3_66761_scaffold_16952	concoct.95
Ley3_66761_scaffold_16957	concoct.60
Ley3_66761_scaffold_17042	concoct.72
Ley3_66761_scaffold_17061	concoct.72
Ley3_66761_scaffold_17087	concoct.72
Ley3_66761_scaffold_17092	concoct.72
Ley3_66761_scaffold_17109	concoct.17
Ley3_66761_scaffold_17150	concoct.72
Ley3_66761_scaffold_17162	concoct.72
Ley3_66761_scaffold_17269	concoct.95
Ley3_66761_scaffold_17280	concoct.72
Ley3_66761_scaffold_17298	concoct.60
Ley3_66761_scaffold_17302	concoct.72
Ley3_66761_scaffold_17391	concoct.72
Ley3_66761_scaffold_17392	concoct.72
Ley3_66761_scaffold_17533	concoct.95
Ley3_66761_scaffold_17549	concoct.72
Ley3_66761_scaffold_17581	concoct.95
Ley3_66761_scaffold_17633	concoct.72
Ley3_66761_scaffold_17666	concoct.95
Ley3_66761_scaffold_17673	concoct.72
Ley3_66761_scaffold_17684	concoct.72
Ley3_66761_scaffold_17742	concoct.95
Ley3_66761_scaffold_17783	concoct.60
Ley3_66761_scaffold_17821	concoct.72
Ley3_66761_scaffold_17842	concoct.72
Ley3_66761_scaffold_17883	concoct.72
Ley3_66761_scaffold_17909	concoct.72
Ley3_66761_scaffold_17914	concoct.72
Ley3_66761_scaffold_17926	concoct.60
Ley3_66761_scaffold_18002	concoct.95
Ley3_66761_scaffold_18007	concoct.60
Ley3_66761_scaffold_18021	concoct.95
Ley3_66761_scaffold_18033	concoct.95
Ley3_66761_scaffold_18035	concoct.72
Ley3_66761_scaffold_18039	concoct.60
Ley3_66761_scaffold_18041	concoct.72
Ley3_66761_scaffold_18054	concoct.72
Ley3_66761_scaffold_18070	concoct.72
Ley3_66761_scaffold_18109	concoct.72
Ley3_66761_scaffold_18132	concoct.95
Ley3_66761_scaffold_18139	concoct.72
Ley3_66761_scaffold_18193	concoct.72
Ley3_66761_scaffold_18209	concoct.72
Ley3_66761_scaffold_18246	concoct.72
Ley3_66761_scaffold_18260	concoct.72
Ley3_66761_scaffold_18289	concoct.95
Ley3_66761_scaffold_18290	concoct.72
Ley3_66761_scaffold_18297	concoct.60
Ley3_66761_scaffold_18353	concoct.72
Ley3_66761_scaffold_18367	concoct.60
Ley3_66761_scaffold_18419	concoct.72
Ley3_66761_scaffold_18436	concoct.95
Ley3_66761_scaffold_18450	concoct.60
Ley3_66761_scaffold_18454	concoct.60
Ley3_66761_scaffold_18568	concoct.72
Ley3_66761_scaffold_18579	concoct.72
Ley3_66761_scaffold_18590	concoct.72
Ley3_66761_scaffold_18593	concoct.72
Ley3_66761_scaffold_18674	concoct.72
Ley3_66761_scaffold_18687	concoct.72
Ley3_66761_scaffold_18690	concoct.72
Ley3_66761_scaffold_18726	concoct.95
Ley3_66761_scaffold_18759	concoct.72
Ley3_66761_scaffold_18760	concoct.72
Ley3_66761_scaffold_18785	concoct.72
Ley3_66761_scaffold_18804	concoct.60
Ley3_66761_scaffold_18891	concoct.95
Ley3_66761_scaffold_18976	concoct.95
Ley3_66761_scaffold_18981	concoct.72
Ley3_66761_scaffold_19010	concoct.95
Ley3_66761_scaffold_19054	concoct.60
Ley3_66761_scaffold_19116	concoct.72
Ley3_66761_scaffold_19167	concoct.95
Ley3_66761_scaffold_19257	concoct.72
Ley3_66761_scaffold_19259	concoct.72
Ley3_66761_scaffold_19346	concoct.72
Ley3_66761_scaffold_19375	concoct.60
Ley3_66761_scaffold_19407	concoct.72
Ley3_66761_scaffold_19413	concoct.72
Ley3_66761_scaffold_19418	concoct.95
Ley3_66761_scaffold_19447	concoct.72
Ley3_66761_scaffold_19599	concoct.72
Ley3_66761_scaffold_19646	concoct.72
Ley3_66761_scaffold_19724	concoct.72
Ley3_66761_scaffold_19730	concoct.60
Ley3_66761_scaffold_19735	concoct.72
Ley3_66761_scaffold_19851	concoct.95
Ley3_66761_scaffold_19881	concoct.72
Ley3_66761_scaffold_19882	concoct.95
Ley3_66761_scaffold_19899	concoct.72
Ley3_66761_scaffold_19943	concoct.95
Ley3_66761_scaffold_19984	concoct.72
Ley3_66761_scaffold_20016	concoct.95
Ley3_66761_scaffold_20055	concoct.72
Ley3_66761_scaffold_20088	concoct.95
Ley3_66761_scaffold_20302	concoct.72
Ley3_66761_scaffold_20339	concoct.95
Ley3_66761_scaffold_20369	concoct.72
Ley3_66761_scaffold_20375	concoct.72
Ley3_66761_scaffold_20419	concoct.72
Ley3_66761_scaffold_20463	concoct.72
Ley3_66761_scaffold_20492	concoct.95
Ley3_66761_scaffold_20612	concoct.72
Ley3_66761_scaffold_20653	concoct.72
Ley3_66761_scaffold_20660	concoct.72
Ley3_66761_scaffold_20666	concoct.72
Ley3_66761_scaffold_20747	concoct.72
Ley3_66761_scaffold_20825	concoct.72
Ley3_66761_scaffold_20925	concoct.60
Ley3_66761_scaffold_20943	concoct.95
Ley3_66761_scaffold_20983	concoct.72
Ley3_66761_scaffold_21010	concoct.95
Ley3_66761_scaffold_21103	concoct.95
Ley3_66761_scaffold_21135	concoct.72
Ley3_66761_scaffold_21166	concoct.95
Ley3_66761_scaffold_21170	concoct.72
Ley3_66761_scaffold_21179	concoct.72
Ley3_66761_scaffold_21192	concoct.72
Ley3_66761_scaffold_21196	concoct.95
Ley3_66761_scaffold_21206	concoct.72
Ley3_66761_scaffold_21258	concoct.72
Ley3_66761_scaffold_21273	concoct.95
Ley3_66761_scaffold_21285	concoct.72
Ley3_66761_scaffold_21319	concoct.60
Ley3_66761_scaffold_21413	concoct.95
Ley3_66761_scaffold_21520	concoct.72
Ley3_66761_scaffold_21597	concoct.72
Ley3_66761_scaffold_21609	concoct.72
Ley3_66761_scaffold_21621	concoct.95
Ley3_66761_scaffold_21649	concoct.72
Ley3_66761_scaffold_21656	concoct.72
Ley3_66761_scaffold_21693	concoct.72
Ley3_66761_scaffold_21705	concoct.72
Ley3_66761_scaffold_21711	concoct.72
Ley3_66761_scaffold_21718	concoct.72
Ley3_66761_scaffold_21746	concoct.72
Ley3_66761_scaffold_21758	concoct.72
Ley3_66761_scaffold_21765	concoct.72
Ley3_66761_scaffold_21772	concoct.60
Ley3_66761_scaffold_21805	concoct.72
Ley3_66761_scaffold_21809	concoct.72
Ley3_66761_scaffold_21816	concoct.72
Ley3_66761_scaffold_21823	concoct.72
Ley3_66761_scaffold_21852	concoct.95
Ley3_66761_scaffold_21889	concoct.72
Ley3_66761_scaffold_21901	concoct.72
Ley3_66761_scaffold_22033	concoct.72
Ley3_66761_scaffold_22048	concoct.72
Ley3_66761_scaffold_22115	concoct.72
Ley3_66761_scaffold_22179	concoct.95
Ley3_66761_scaffold_22213	concoct.72
Ley3_66761_scaffold_22269	concoct.17
Ley3_66761_scaffold_22276	concoct.72
Ley3_66761_scaffold_22343	concoct.72
Ley3_66761_scaffold_22460	concoct.95
Ley3_66761_scaffold_22472	concoct.60
Ley3_66761_scaffold_22481	concoct.72
Ley3_66761_scaffold_22543	concoct.72
Ley3_66761_scaffold_22700	concoct.95
Ley3_66761_scaffold_22767	concoct.72
Ley3_66761_scaffold_22836	concoct.72
Ley3_66761_scaffold_22840	concoct.72
Ley3_66761_scaffold_22913	concoct.72
Ley3_66761_scaffold_23069	concoct.72
Ley3_66761_scaffold_23076	concoct.95
Ley3_66761_scaffold_23102	concoct.72
Ley3_66761_scaffold_23139	concoct.95
Ley3_66761_scaffold_23151	concoct.72
Ley3_66761_scaffold_23309	concoct.72
Ley3_66761_scaffold_23322	concoct.72
Ley3_66761_scaffold_23341	concoct.72
Ley3_66761_scaffold_23358	concoct.72
Ley3_66761_scaffold_23417	concoct.72
Ley3_66761_scaffold_23452	concoct.72
Ley3_66761_scaffold_23485	concoct.72
Ley3_66761_scaffold_23571	concoct.72
Ley3_66761_scaffold_23600	concoct.95
Ley3_66761_scaffold_23684	concoct.72
Ley3_66761_scaffold_23718	concoct.72
Ley3_66761_scaffold_23763	concoct.72
Ley3_66761_scaffold_23827	concoct.72
Ley3_66761_scaffold_23860	concoct.95
Ley3_66761_scaffold_23895	concoct.72
Ley3_66761_scaffold_23942	concoct.95
Ley3_66761_scaffold_23972	concoct.72
Ley3_66761_scaffold_23997	concoct.60
Ley3_66761_scaffold_24035	concoct.72
Ley3_66761_scaffold_24049	concoct.95
Ley3_66761_scaffold_24079	concoct.72
Ley3_66761_scaffold_24111	concoct.72
Ley3_66761_scaffold_24123	concoct.72
Ley3_66761_scaffold_24193	concoct.72
Ley3_66761_scaffold_24225	concoct.72
Ley3_66761_scaffold_24237	concoct.72
Ley3_66761_scaffold_24256	concoct.72
Ley3_66761_scaffold_24346	concoct.95
Ley3_66761_scaffold_24438	concoct.72
Ley3_66761_scaffold_24456	concoct.60
Ley3_66761_scaffold_24562	concoct.72
Ley3_66761_scaffold_24589	concoct.72
Ley3_66761_scaffold_24643	concoct.72
Ley3_66761_scaffold_24725	concoct.72
Ley3_66761_scaffold_24814	concoct.72
Ley3_66761_scaffold_24925	concoct.95
Ley3_66761_scaffold_25019	concoct.72
Ley3_66761_scaffold_25033	concoct.95
Ley3_66761_scaffold_25075	concoct.95
Ley3_66761_scaffold_25103	concoct.72
Ley3_66761_scaffold_25121	concoct.95
Ley3_66761_scaffold_25202	concoct.72
Ley3_66761_scaffold_25243	concoct.72
Ley3_66761_scaffold_25395	concoct.72
Ley3_66761_scaffold_25454	concoct.72
Ley3_66761_scaffold_25604	concoct.72
Ley3_66761_scaffold_25623	concoct.95
Ley3_66761_scaffold_25657	concoct.72
Ley3_66761_scaffold_25841	concoct.72
Ley3_66761_scaffold_25864	concoct.72
Ley3_66761_scaffold_26060	concoct.72
Ley3_66761_scaffold_26065	concoct.95
Ley3_66761_scaffold_26135	concoct.72
Ley3_66761_scaffold_26270	concoct.72
Ley3_66761_scaffold_26314	concoct.72
Ley3_66761_scaffold_26350	concoct.72
Ley3_66761_scaffold_26476	concoct.72
Ley3_66761_scaffold_26498	concoct.72
Ley3_66761_scaffold_26669	concoct.72
Ley3_66761_scaffold_26833	concoct.72
Ley3_66761_scaffold_26842	concoct.72
Ley3_66761_scaffold_26876	concoct.72
Ley3_66761_scaffold_26906	concoct.72
Ley3_66761_scaffold_26967	concoct.72
Ley3_66761_scaffold_27023	concoct.72
Ley3_66761_scaffold_27036	concoct.60
Ley3_66761_scaffold_27042	concoct.72
Ley3_66761_scaffold_27177	concoct.72
Ley3_66761_scaffold_27194	concoct.72
Ley3_66761_scaffold_27205	concoct.60
Ley3_66761_scaffold_27275	concoct.72
Ley3_66761_scaffold_27305	concoct.72
Ley3_66761_scaffold_27329	concoct.72
Ley3_66761_scaffold_27335	concoct.72
Ley3_66761_scaffold_27361	concoct.72
Ley3_66761_scaffold_27368	concoct.72
Ley3_66761_scaffold_27440	concoct.72
Ley3_66761_scaffold_27446	concoct.95
Ley3_66761_scaffold_27451	concoct.72
Ley3_66761_scaffold_27461	concoct.72
Ley3_66761_scaffold_27489	concoct.72
Ley3_66761_scaffold_27500	concoct.72
Ley3_66761_scaffold_27524	concoct.60
Ley3_66761_scaffold_27629	concoct.95
Ley3_66761_scaffold_27653	concoct.72
Ley3_66761_scaffold_27686	concoct.72
Ley3_66761_scaffold_27780	concoct.60
Ley3_66761_scaffold_27882	concoct.72
Ley3_66761_scaffold_28000	concoct.72
Ley3_66761_scaffold_28014	concoct.72
Ley3_66761_scaffold_28156	concoct.72
Ley3_66761_scaffold_28226	concoct.72
Ley3_66761_scaffold_28269	concoct.72
Ley3_66761_scaffold_28291	concoct.72
Ley3_66761_scaffold_28310	concoct.95
Ley3_66761_scaffold_28336	concoct.60
Ley3_66761_scaffold_28407	concoct.72
Ley3_66761_scaffold_28449	concoct.72
Ley3_66761_scaffold_28577	concoct.72
Ley3_66761_scaffold_28638	concoct.72
Ley3_66761_scaffold_28804	concoct.72
Ley3_66761_scaffold_28904	concoct.72
Ley3_66761_scaffold_28942	concoct.72
Ley3_66761_scaffold_29019	concoct.72
Ley3_66761_scaffold_29073	concoct.95
Ley3_66761_scaffold_29090	concoct.95
Ley3_66761_scaffold_29166	concoct.72
Ley3_66761_scaffold_29225	concoct.72
Ley3_66761_scaffold_29306	concoct.17
Ley3_66761_scaffold_29339	concoct.72
Ley3_66761_scaffold_29357	concoct.72
Ley3_66761_scaffold_29376	concoct.72
Ley3_66761_scaffold_29430	concoct.72
Ley3_66761_scaffold_29437	concoct.72
Ley3_66761_scaffold_29595	concoct.95
Ley3_66761_scaffold_29603	concoct.95
Ley3_66761_scaffold_29722	concoct.72
Ley3_66761_scaffold_29859	concoct.72
Ley3_66761_scaffold_29971	concoct.95
Ley3_66761_scaffold_30108	concoct.72
Ley3_66761_scaffold_30192	concoct.72
Ley3_66761_scaffold_30226	concoct.72
Ley3_66761_scaffold_30549	concoct.72
Ley3_66761_scaffold_30609	concoct.72
Ley3_66761_scaffold_30648	concoct.72
Ley3_66761_scaffold_30775	concoct.72
Ley3_66761_scaffold_30788	concoct.72
Ley3_66761_scaffold_30865	concoct.72
Ley3_66761_scaffold_30963	concoct.72
Ley3_66761_scaffold_30965	concoct.72
Ley3_66761_scaffold_30976	concoct.72
Ley3_66761_scaffold_31036	concoct.72
Ley3_66761_scaffold_31086	concoct.95
Ley3_66761_scaffold_31167	concoct.72
Ley3_66761_scaffold_31227	concoct.95
Ley3_66761_scaffold_31287	concoct.72
Ley3_66761_scaffold_31465	concoct.72
Ley3_66761_scaffold_31524	concoct.72
Ley3_66761_scaffold_31550	concoct.72
Ley3_66761_scaffold_31644	concoct.95
Ley3_66761_scaffold_31977	concoct.72
Ley3_66761_scaffold_31978	concoct.72
Ley3_66761_scaffold_32021	concoct.72
Ley3_66761_scaffold_32082	concoct.72
Ley3_66761_scaffold_32280	concoct.72
Ley3_66761_scaffold_32298	concoct.72
Ley3_66761_scaffold_32352	concoct.72
Ley3_66761_scaffold_32434	concoct.72
Ley3_66761_scaffold_32437	concoct.72
Ley3_66761_scaffold_32509	concoct.72
Ley3_66761_scaffold_32564	concoct.72
Ley3_66761_scaffold_32734	concoct.72
Ley3_66761_scaffold_32853	concoct.72
Ley3_66761_scaffold_32904	concoct.95
Ley3_66761_scaffold_32918	concoct.72
Ley3_66761_scaffold_33278	concoct.72
Ley3_66761_scaffold_33341	concoct.95
Ley3_66761_scaffold_33456	concoct.72
Ley3_66761_scaffold_33789	concoct.72
Ley3_66761_scaffold_33906	concoct.72
Ley3_66761_scaffold_33984	concoct.60
Ley3_66761_scaffold_34007	concoct.72
Ley3_66761_scaffold_34329	concoct.72
Ley3_66761_scaffold_34405	concoct.72
Ley3_66761_scaffold_34539	concoct.72
Ley3_66761_scaffold_34547	concoct.72
Ley3_66761_scaffold_34793	concoct.72
Ley3_66761_scaffold_34796	concoct.72
Ley3_66761_scaffold_34837	concoct.72
Ley3_66761_scaffold_34941	concoct.72
Ley3_66761_scaffold_35053	concoct.72
Ley3_66761_scaffold_35200	concoct.72
Ley3_66761_scaffold_35264	concoct.72
Ley3_66761_scaffold_35492	concoct.72
Ley3_66761_scaffold_35928	concoct.72
Ley3_66761_scaffold_36105	concoct.72
Ley3_66761_scaffold_36313	concoct.72
Ley3_66761_scaffold_36578	concoct.72
Ley3_66761_scaffold_36614	concoct.72
Ley3_66761_scaffold_36645	concoct.72
Ley3_66761_scaffold_36667	concoct.72
Ley3_66761_scaffold_36861	concoct.72
Ley3_66761_scaffold_37046	concoct.72
Ley3_66761_scaffold_37232	concoct.72
Ley3_66761_scaffold_37281	concoct.72
Ley3_66761_scaffold_37409	concoct.72
Ley3_66761_scaffold_37586	concoct.95
Ley3_66761_scaffold_37633	concoct.60
Ley3_66761_scaffold_37811	concoct.72
Ley3_66761_scaffold_37863	concoct.95
Ley3_66761_scaffold_37910	concoct.72
Ley3_66761_scaffold_38159	concoct.72
Ley3_66761_scaffold_38221	concoct.72
Ley3_66761_scaffold_38241	concoct.95
Ley3_66761_scaffold_38425	concoct.72
Ley3_66761_scaffold_38479	concoct.72
Ley3_66761_scaffold_38519	concoct.72
Ley3_66761_scaffold_38567	concoct.95
Ley3_66761_scaffold_38593	concoct.72
Ley3_66761_scaffold_38806	concoct.72
Ley3_66761_scaffold_38914	concoct.72
Ley3_66761_scaffold_39007	concoct.72
Ley3_66761_scaffold_39112	concoct.72
Ley3_66761_scaffold_39168	concoct.72
Ley3_66761_scaffold_39194	concoct.72
Ley3_66761_scaffold_39335	concoct.72
Ley3_66761_scaffold_39730	concoct.95
Ley3_66761_scaffold_39768	concoct.72
Ley3_66761_scaffold_39862	concoct.72
Ley3_66761_scaffold_39878	concoct.95
Ley3_66761_scaffold_40119	concoct.95
Ley3_66761_scaffold_40434	concoct.72
Ley3_66761_scaffold_40692	concoct.95
Ley3_66761_scaffold_40811	concoct.72
Ley3_66761_scaffold_40915	concoct.95
Ley3_66761_scaffold_40965	concoct.72
Ley3_66761_scaffold_41069	concoct.72
Ley3_66761_scaffold_41173	concoct.72
Ley3_66761_scaffold_41560	concoct.72
Ley3_66761_scaffold_41716	concoct.72
Ley3_66761_scaffold_41747	concoct.72
Ley3_66761_scaffold_41887	concoct.72
Ley3_66761_scaffold_42281	concoct.72
Ley3_66761_scaffold_42537	concoct.72
Ley3_66761_scaffold_42706	concoct.72
Ley3_66761_scaffold_42804	concoct.72
Ley3_66761_scaffold_42855	concoct.95
Ley3_66761_scaffold_42870	concoct.72
Ley3_66761_scaffold_42955	concoct.72
Ley3_66761_scaffold_43255	concoct.72
Ley3_66761_scaffold_43841	concoct.72
Ley3_66761_scaffold_43888	concoct.72
Ley3_66761_scaffold_44230	concoct.72
Ley3_66761_scaffold_44282	concoct.95
Ley3_66761_scaffold_44330	concoct.72
Ley3_66761_scaffold_44450	concoct.72
Ley3_66761_scaffold_44643	concoct.95
Ley3_66761_scaffold_45123	concoct.72
Ley3_66761_scaffold_45311	concoct.72
Ley3_66761_scaffold_45528	concoct.72
Ley3_66761_scaffold_45974	concoct.72
Ley3_66761_scaffold_46543	concoct.72
Ley3_66761_scaffold_46891	concoct.72
Ley3_66761_scaffold_47022	concoct.72
Ley3_66761_scaffold_48230	concoct.72
Ley3_66761_scaffold_48272	concoct.72
Ley3_66761_scaffold_48345	concoct.72
Ley3_66761_scaffold_48519	concoct.72
Ley3_66761_scaffold_48695	concoct.72
Ley3_66761_scaffold_48877	concoct.72
Ley3_66761_scaffold_48890	concoct.72
Ley3_66761_scaffold_49261	concoct.72
Ley3_66761_scaffold_49489	concoct.72
Ley3_66761_scaffold_49493	concoct.72
Ley3_66761_scaffold_49686	concoct.72
Ley3_66761_scaffold_49720	concoct.72
Ley3_66761_scaffold_49830	concoct.72
Ley3_66761_scaffold_50635	concoct.95
Ley3_66761_scaffold_50705	concoct.72
Ley3_66761_scaffold_51843	concoct.72
Ley3_66761_scaffold_52464	concoct.95
Ley3_66761_scaffold_52688	concoct.72
Ley3_66761_scaffold_53137	concoct.72
Ley3_66761_scaffold_53179	concoct.17
Ley3_66761_scaffold_53705	concoct.72
Ley3_66761_scaffold_54255	concoct.72
Ley3_66761_scaffold_55053	concoct.72
Ley3_66761_scaffold_56064	concoct.72
Ley3_66761_scaffold_56545	concoct.72
Ley3_66761_scaffold_56622	concoct.72
Ley3_66761_scaffold_56903	concoct.72
Ley3_66761_scaffold_57866	concoct.72
Ley3_66761_scaffold_59094	concoct.72
Ley3_66761_scaffold_61521	concoct.72
Ley3_66761_scaffold_62082	concoct.72
Ley3_66761_scaffold_64585	concoct.72
Ley3_66761_scaffold_64651	concoct.72
Ley3_66761_scaffold_66510	concoct.60
Ley3_66761_scaffold_89357	concoct.72
