# Supplementary material for: Recovery of genomes from metagenomes via a dereplication, aggregation and scoring strategy
Source: Nat Microbiol. 2018 May 28;3(7):836–43. doi: 10.1038/s41564-018-0171-1 (PMC6786971; doi:10.1038/s41564-018-0171-1)
Supplement: Supplementary file 8 — Source code of DAS Tool. For latest version please see https://github.com/cmks/DAS_Tool [file 41564_2018_171_MOESM8_ESM.gz › DAS_Tool/sample_output/DASToolRun1_DASTool_scaffolds2bin.txt]

Ley3_66761_scaffold_6	metabat.8
Ley3_66761_scaffold_118	metabat.8
Ley3_66761_scaffold_139	metabat.8
Ley3_66761_scaffold_174	metabat.8
Ley3_66761_scaffold_191	metabat.8
Ley3_66761_scaffold_220	metabat.8
Ley3_66761_scaffold_253	metabat.8
Ley3_66761_scaffold_277	metabat.8
Ley3_66761_scaffold_312	metabat.8
Ley3_66761_scaffold_364	metabat.8
Ley3_66761_scaffold_433	metabat.8
Ley3_66761_scaffold_560	metabat.8
Ley3_66761_scaffold_689	metabat.8
Ley3_66761_scaffold_707	metabat.8
Ley3_66761_scaffold_787	metabat.8
Ley3_66761_scaffold_1981	metabat.8
Ley3_66761_scaffold_2211	metabat.8
Ley3_66761_scaffold_2350	metabat.8
Ley3_66761_scaffold_2597	metabat.8
Ley3_66761_scaffold_3095	metabat.8
Ley3_66761_scaffold_3564	metabat.8
Ley3_66761_scaffold_4563	metabat.8
Ley3_66761_scaffold_5692	metabat.8
Ley3_66761_scaffold_23267	metabat.8
Ley3_66761_scaffold_8	tetraESOM.83
Ley3_66761_scaffold_42	tetraESOM.83
Ley3_66761_scaffold_99	tetraESOM.83
Ley3_66761_scaffold_127	tetraESOM.83
Ley3_66761_scaffold_194	tetraESOM.83
Ley3_66761_scaffold_215	tetraESOM.83
Ley3_66761_scaffold_226	tetraESOM.83
Ley3_66761_scaffold_359	tetraESOM.83
Ley3_66761_scaffold_376	tetraESOM.83
Ley3_66761_scaffold_386	tetraESOM.83
Ley3_66761_scaffold_469	tetraESOM.83
Ley3_66761_scaffold_499	tetraESOM.83
Ley3_66761_scaffold_527	tetraESOM.83
Ley3_66761_scaffold_531	tetraESOM.83
Ley3_66761_scaffold_585	tetraESOM.83
Ley3_66761_scaffold_713	tetraESOM.83
Ley3_66761_scaffold_734	tetraESOM.83
Ley3_66761_scaffold_756	tetraESOM.83
Ley3_66761_scaffold_827	tetraESOM.83
Ley3_66761_scaffold_844	tetraESOM.83
Ley3_66761_scaffold_1006	tetraESOM.83
Ley3_66761_scaffold_1045	tetraESOM.83
Ley3_66761_scaffold_1085	tetraESOM.83
Ley3_66761_scaffold_1139	tetraESOM.83
Ley3_66761_scaffold_1145	tetraESOM.83
Ley3_66761_scaffold_1215	tetraESOM.83
Ley3_66761_scaffold_1325	tetraESOM.83
Ley3_66761_scaffold_1377	tetraESOM.83
Ley3_66761_scaffold_1567	tetraESOM.83
Ley3_66761_scaffold_1869	tetraESOM.83
Ley3_66761_scaffold_1922	tetraESOM.83
Ley3_66761_scaffold_2123	tetraESOM.83
Ley3_66761_scaffold_2171	tetraESOM.83
Ley3_66761_scaffold_2200	tetraESOM.83
Ley3_66761_scaffold_2213	tetraESOM.83
Ley3_66761_scaffold_2938	tetraESOM.83
Ley3_66761_scaffold_3038	tetraESOM.83
Ley3_66761_scaffold_3358	tetraESOM.83
Ley3_66761_scaffold_3476	tetraESOM.83
Ley3_66761_scaffold_3895	tetraESOM.83
Ley3_66761_scaffold_3896	tetraESOM.83
Ley3_66761_scaffold_5118	tetraESOM.83
Ley3_66761_scaffold_7242	tetraESOM.83
Ley3_66761_scaffold_15420	tetraESOM.83
Ley3_66761_scaffold_49	metabat.11
Ley3_66761_scaffold_113	metabat.11
Ley3_66761_scaffold_116	metabat.11
Ley3_66761_scaffold_172	metabat.11
Ley3_66761_scaffold_185	metabat.11
Ley3_66761_scaffold_204	metabat.11
Ley3_66761_scaffold_206	metabat.11
Ley3_66761_scaffold_307	metabat.11
Ley3_66761_scaffold_325	metabat.11
Ley3_66761_scaffold_379	metabat.11
Ley3_66761_scaffold_422	metabat.11
Ley3_66761_scaffold_467	metabat.11
Ley3_66761_scaffold_482	metabat.11
Ley3_66761_scaffold_528	metabat.11
Ley3_66761_scaffold_604	metabat.11
Ley3_66761_scaffold_644	metabat.11
Ley3_66761_scaffold_652	metabat.11
Ley3_66761_scaffold_653	metabat.11
Ley3_66761_scaffold_654	metabat.11
Ley3_66761_scaffold_655	metabat.11
Ley3_66761_scaffold_812	metabat.11
Ley3_66761_scaffold_826	metabat.11
Ley3_66761_scaffold_837	metabat.11
Ley3_66761_scaffold_899	metabat.11
Ley3_66761_scaffold_937	metabat.11
Ley3_66761_scaffold_939	metabat.11
Ley3_66761_scaffold_955	metabat.11
Ley3_66761_scaffold_1015	metabat.11
Ley3_66761_scaffold_1047	metabat.11
Ley3_66761_scaffold_1077	metabat.11
Ley3_66761_scaffold_1140	metabat.11
Ley3_66761_scaffold_1154	metabat.11
Ley3_66761_scaffold_1250	metabat.11
Ley3_66761_scaffold_1297	metabat.11
Ley3_66761_scaffold_1321	metabat.11
Ley3_66761_scaffold_1333	metabat.11
Ley3_66761_scaffold_1457	metabat.11
Ley3_66761_scaffold_1467	metabat.11
Ley3_66761_scaffold_1524	metabat.11
Ley3_66761_scaffold_1760	metabat.11
Ley3_66761_scaffold_1779	metabat.11
Ley3_66761_scaffold_1898	metabat.11
Ley3_66761_scaffold_1901	metabat.11
Ley3_66761_scaffold_1972	metabat.11
Ley3_66761_scaffold_2068	metabat.11
Ley3_66761_scaffold_2261	metabat.11
Ley3_66761_scaffold_2279	metabat.11
Ley3_66761_scaffold_2281	metabat.11
Ley3_66761_scaffold_2383	metabat.11
Ley3_66761_scaffold_2416	metabat.11
Ley3_66761_scaffold_2499	metabat.11
Ley3_66761_scaffold_2548	metabat.11
Ley3_66761_scaffold_2572	metabat.11
Ley3_66761_scaffold_2703	metabat.11
Ley3_66761_scaffold_2871	metabat.11
Ley3_66761_scaffold_2945	metabat.11
Ley3_66761_scaffold_2949	metabat.11
Ley3_66761_scaffold_2962	metabat.11
Ley3_66761_scaffold_3045	metabat.11
Ley3_66761_scaffold_3413	metabat.11
Ley3_66761_scaffold_3627	metabat.11
Ley3_66761_scaffold_3659	metabat.11
Ley3_66761_scaffold_3671	metabat.11
Ley3_66761_scaffold_4070	metabat.11
Ley3_66761_scaffold_4136	metabat.11
Ley3_66761_scaffold_4533	metabat.11
Ley3_66761_scaffold_5071	metabat.11
Ley3_66761_scaffold_6031	metabat.11
Ley3_66761_scaffold_6352	metabat.11
Ley3_66761_scaffold_11044	metabat.11
Ley3_66761_scaffold_634	concoct.17
Ley3_66761_scaffold_1057	concoct.17
Ley3_66761_scaffold_1091	concoct.17
Ley3_66761_scaffold_1541	concoct.17
Ley3_66761_scaffold_1576	concoct.17
Ley3_66761_scaffold_1715	concoct.17
Ley3_66761_scaffold_1852	concoct.17
Ley3_66761_scaffold_1963	concoct.17
Ley3_66761_scaffold_1971	concoct.17
Ley3_66761_scaffold_2089	concoct.17
Ley3_66761_scaffold_2094	concoct.17
Ley3_66761_scaffold_2096	concoct.17
Ley3_66761_scaffold_2242	concoct.17
Ley3_66761_scaffold_2491	concoct.17
Ley3_66761_scaffold_2522	concoct.17
Ley3_66761_scaffold_2690	concoct.17
Ley3_66761_scaffold_2716	concoct.17
Ley3_66761_scaffold_2762	concoct.17
Ley3_66761_scaffold_2864	concoct.17
Ley3_66761_scaffold_2873	concoct.17
Ley3_66761_scaffold_2930	concoct.17
Ley3_66761_scaffold_3002	concoct.17
Ley3_66761_scaffold_3103	concoct.17
Ley3_66761_scaffold_3141	concoct.17
Ley3_66761_scaffold_3161	concoct.17
Ley3_66761_scaffold_3213	concoct.17
Ley3_66761_scaffold_3311	concoct.17
Ley3_66761_scaffold_3594	concoct.17
Ley3_66761_scaffold_3613	concoct.17
Ley3_66761_scaffold_3932	concoct.17
Ley3_66761_scaffold_4004	concoct.17
Ley3_66761_scaffold_4013	concoct.17
Ley3_66761_scaffold_4040	concoct.17
Ley3_66761_scaffold_4158	concoct.17
Ley3_66761_scaffold_4228	concoct.17
Ley3_66761_scaffold_4236	concoct.17
Ley3_66761_scaffold_4401	concoct.17
Ley3_66761_scaffold_4421	concoct.17
Ley3_66761_scaffold_4733	concoct.17
Ley3_66761_scaffold_5114	concoct.17
Ley3_66761_scaffold_5164	concoct.17
Ley3_66761_scaffold_5211	concoct.17
Ley3_66761_scaffold_5238	concoct.17
Ley3_66761_scaffold_5396	concoct.17
Ley3_66761_scaffold_5853	concoct.17
Ley3_66761_scaffold_6115	concoct.17
Ley3_66761_scaffold_7091	concoct.17
Ley3_66761_scaffold_7490	concoct.17
Ley3_66761_scaffold_7919	concoct.17
Ley3_66761_scaffold_10476	concoct.17
Ley3_66761_scaffold_11735	concoct.17
Ley3_66761_scaffold_14994	concoct.17
Ley3_66761_scaffold_16606	concoct.17
Ley3_66761_scaffold_17109	concoct.17
Ley3_66761_scaffold_22269	concoct.17
Ley3_66761_scaffold_29306	concoct.17
Ley3_66761_scaffold_53179	concoct.17
Ley3_66761_scaffold_122	concoct.77
Ley3_66761_scaffold_428	concoct.77
Ley3_66761_scaffold_461	concoct.77
Ley3_66761_scaffold_599	concoct.77
Ley3_66761_scaffold_600	concoct.77
Ley3_66761_scaffold_676	concoct.77
Ley3_66761_scaffold_711	concoct.77
Ley3_66761_scaffold_762	concoct.77
Ley3_66761_scaffold_814	concoct.77
Ley3_66761_scaffold_833	concoct.77
Ley3_66761_scaffold_854	concoct.77
Ley3_66761_scaffold_859	concoct.77
Ley3_66761_scaffold_870	concoct.77
Ley3_66761_scaffold_999	concoct.77
Ley3_66761_scaffold_1149	concoct.77
Ley3_66761_scaffold_1196	concoct.77
Ley3_66761_scaffold_1255	concoct.77
Ley3_66761_scaffold_1264	concoct.77
Ley3_66761_scaffold_1291	concoct.77
Ley3_66761_scaffold_1330	concoct.77
Ley3_66761_scaffold_1434	concoct.77
Ley3_66761_scaffold_1485	concoct.77
Ley3_66761_scaffold_1505	concoct.77
Ley3_66761_scaffold_1629	concoct.77
Ley3_66761_scaffold_1631	concoct.77
Ley3_66761_scaffold_1698	concoct.77
Ley3_66761_scaffold_1829	concoct.77
Ley3_66761_scaffold_1899	concoct.77
Ley3_66761_scaffold_2095	concoct.77
Ley3_66761_scaffold_2228	concoct.77
Ley3_66761_scaffold_2349	concoct.77
Ley3_66761_scaffold_2356	concoct.77
Ley3_66761_scaffold_2443	concoct.77
Ley3_66761_scaffold_2591	concoct.77
Ley3_66761_scaffold_2844	concoct.77
Ley3_66761_scaffold_2860	concoct.77
Ley3_66761_scaffold_2866	concoct.77
Ley3_66761_scaffold_2955	concoct.77
Ley3_66761_scaffold_3031	concoct.77
Ley3_66761_scaffold_3349	concoct.77
Ley3_66761_scaffold_3370	concoct.77
Ley3_66761_scaffold_3399	concoct.77
Ley3_66761_scaffold_3426	concoct.77
Ley3_66761_scaffold_3492	concoct.77
Ley3_66761_scaffold_3709	concoct.77
Ley3_66761_scaffold_3861	concoct.77
Ley3_66761_scaffold_4391	concoct.77
Ley3_66761_scaffold_4575	concoct.77
Ley3_66761_scaffold_4682	concoct.77
Ley3_66761_scaffold_4822	concoct.77
Ley3_66761_scaffold_4920	concoct.77
Ley3_66761_scaffold_4941	concoct.77
Ley3_66761_scaffold_5141	concoct.77
Ley3_66761_scaffold_5412	concoct.77
Ley3_66761_scaffold_5911	concoct.77
Ley3_66761_scaffold_6000	concoct.77
Ley3_66761_scaffold_6354	concoct.77
Ley3_66761_scaffold_7594	concoct.77
Ley3_66761_scaffold_8178	concoct.77
Ley3_66761_scaffold_8570	concoct.77
Ley3_66761_scaffold_8943	concoct.77
Ley3_66761_scaffold_9581	concoct.77
Ley3_66761_scaffold_9942	concoct.77
Ley3_66761_scaffold_10372	concoct.77
Ley3_66761_scaffold_11094	concoct.77
Ley3_66761_scaffold_14030	concoct.77
Ley3_66761_scaffold_16052	concoct.77
Ley3_66761_scaffold_161	maxbin2.032
Ley3_66761_scaffold_313	maxbin2.032
Ley3_66761_scaffold_545	maxbin2.032
Ley3_66761_scaffold_546	maxbin2.032
Ley3_66761_scaffold_598	maxbin2.032
Ley3_66761_scaffold_623	maxbin2.032
Ley3_66761_scaffold_677	maxbin2.032
Ley3_66761_scaffold_898	maxbin2.032
Ley3_66761_scaffold_959	maxbin2.032
Ley3_66761_scaffold_960	maxbin2.032
Ley3_66761_scaffold_1019	maxbin2.032
Ley3_66761_scaffold_1060	maxbin2.032
Ley3_66761_scaffold_1093	maxbin2.032
Ley3_66761_scaffold_1113	maxbin2.032
Ley3_66761_scaffold_1172	maxbin2.032
Ley3_66761_scaffold_1219	maxbin2.032
Ley3_66761_scaffold_1260	maxbin2.032
Ley3_66761_scaffold_1277	maxbin2.032
Ley3_66761_scaffold_1300	maxbin2.032
Ley3_66761_scaffold_1305	maxbin2.032
Ley3_66761_scaffold_1342	maxbin2.032
Ley3_66761_scaffold_1364	maxbin2.032
Ley3_66761_scaffold_1365	maxbin2.032
Ley3_66761_scaffold_1370	maxbin2.032
Ley3_66761_scaffold_1444	maxbin2.032
Ley3_66761_scaffold_1472	maxbin2.032
Ley3_66761_scaffold_1571	maxbin2.032
Ley3_66761_scaffold_1685	maxbin2.032
Ley3_66761_scaffold_1751	maxbin2.032
Ley3_66761_scaffold_1759	maxbin2.032
Ley3_66761_scaffold_1814	maxbin2.032
Ley3_66761_scaffold_1825	maxbin2.032
Ley3_66761_scaffold_1908	maxbin2.032
Ley3_66761_scaffold_2046	maxbin2.032
Ley3_66761_scaffold_2078	maxbin2.032
Ley3_66761_scaffold_2122	maxbin2.032
Ley3_66761_scaffold_2139	maxbin2.032
Ley3_66761_scaffold_2185	maxbin2.032
Ley3_66761_scaffold_2199	maxbin2.032
Ley3_66761_scaffold_2218	maxbin2.032
Ley3_66761_scaffold_2229	maxbin2.032
Ley3_66761_scaffold_2246	maxbin2.032
Ley3_66761_scaffold_2273	maxbin2.032
Ley3_66761_scaffold_2294	maxbin2.032
Ley3_66761_scaffold_2432	maxbin2.032
Ley3_66761_scaffold_2448	maxbin2.032
Ley3_66761_scaffold_2492	maxbin2.032
Ley3_66761_scaffold_2501	maxbin2.032
Ley3_66761_scaffold_2617	maxbin2.032
Ley3_66761_scaffold_2627	maxbin2.032
Ley3_66761_scaffold_2759	maxbin2.032
Ley3_66761_scaffold_2776	maxbin2.032
Ley3_66761_scaffold_2795	maxbin2.032
Ley3_66761_scaffold_2816	maxbin2.032
Ley3_66761_scaffold_2897	maxbin2.032
Ley3_66761_scaffold_3101	maxbin2.032
Ley3_66761_scaffold_3146	maxbin2.032
Ley3_66761_scaffold_3170	maxbin2.032
Ley3_66761_scaffold_3415	maxbin2.032
Ley3_66761_scaffold_3445	maxbin2.032
Ley3_66761_scaffold_3560	maxbin2.032
Ley3_66761_scaffold_3562	maxbin2.032
Ley3_66761_scaffold_3677	maxbin2.032
Ley3_66761_scaffold_3830	maxbin2.032
Ley3_66761_scaffold_3879	maxbin2.032
Ley3_66761_scaffold_3923	maxbin2.032
Ley3_66761_scaffold_3986	maxbin2.032
Ley3_66761_scaffold_4057	maxbin2.032
Ley3_66761_scaffold_4059	maxbin2.032
Ley3_66761_scaffold_4067	maxbin2.032
Ley3_66761_scaffold_4223	maxbin2.032
Ley3_66761_scaffold_4276	maxbin2.032
Ley3_66761_scaffold_4304	maxbin2.032
Ley3_66761_scaffold_4447	maxbin2.032
Ley3_66761_scaffold_4459	maxbin2.032
Ley3_66761_scaffold_4611	maxbin2.032
Ley3_66761_scaffold_5088	maxbin2.032
Ley3_66761_scaffold_5099	maxbin2.032
Ley3_66761_scaffold_5184	maxbin2.032
Ley3_66761_scaffold_5224	maxbin2.032
Ley3_66761_scaffold_5280	maxbin2.032
Ley3_66761_scaffold_5331	maxbin2.032
Ley3_66761_scaffold_5534	maxbin2.032
Ley3_66761_scaffold_5771	maxbin2.032
Ley3_66761_scaffold_6243	maxbin2.032
Ley3_66761_scaffold_6761	maxbin2.032
Ley3_66761_scaffold_7147	maxbin2.032
Ley3_66761_scaffold_7290	maxbin2.032
Ley3_66761_scaffold_8192	maxbin2.032
Ley3_66761_scaffold_8530	maxbin2.032
Ley3_66761_scaffold_8605	maxbin2.032
Ley3_66761_scaffold_8659	maxbin2.032
Ley3_66761_scaffold_9276	maxbin2.032
Ley3_66761_scaffold_10059	maxbin2.032
Ley3_66761_scaffold_11316	maxbin2.032
Ley3_66761_scaffold_11889	maxbin2.032
Ley3_66761_scaffold_12915	maxbin2.032
Ley3_66761_scaffold_13755	maxbin2.032
Ley3_66761_scaffold_14042	maxbin2.032
Ley3_66761_scaffold_14110	maxbin2.032
Ley3_66761_scaffold_14195	maxbin2.032
Ley3_66761_scaffold_14831	maxbin2.032
Ley3_66761_scaffold_16460	maxbin2.032
Ley3_66761_scaffold_18524	maxbin2.032
Ley3_66761_scaffold_22337	maxbin2.032
Ley3_66761_scaffold_22674	maxbin2.032
Ley3_66761_scaffold_35364	maxbin2.032
Ley3_66761_scaffold_34	tetraESOM.26
Ley3_66761_scaffold_48	tetraESOM.26
Ley3_66761_scaffold_87	tetraESOM.26
Ley3_66761_scaffold_149	tetraESOM.26
Ley3_66761_scaffold_152	tetraESOM.26
Ley3_66761_scaffold_163	tetraESOM.26
Ley3_66761_scaffold_184	tetraESOM.26
Ley3_66761_scaffold_219	tetraESOM.26
Ley3_66761_scaffold_236	tetraESOM.26
Ley3_66761_scaffold_430	tetraESOM.26
Ley3_66761_scaffold_581	tetraESOM.26
Ley3_66761_scaffold_597	tetraESOM.26
Ley3_66761_scaffold_922	tetraESOM.26
Ley3_66761_scaffold_983	tetraESOM.26
Ley3_66761_scaffold_1010	tetraESOM.26
Ley3_66761_scaffold_1026	tetraESOM.26
Ley3_66761_scaffold_1771	tetraESOM.26
Ley3_66761_scaffold_1807	tetraESOM.26
Ley3_66761_scaffold_2973	tetraESOM.26
Ley3_66761_scaffold_5974	tetraESOM.26
Ley3_66761_scaffold_6365	tetraESOM.26
Ley3_66761_scaffold_7308	tetraESOM.26
Ley3_66761_scaffold_10133	tetraESOM.26
Ley3_66761_scaffold_14732	tetraESOM.26
Ley3_66761_scaffold_17467	tetraESOM.26
Ley3_66761_scaffold_20641	tetraESOM.26
Ley3_66761_scaffold_175	tetraESOM.5
Ley3_66761_scaffold_227	tetraESOM.5
Ley3_66761_scaffold_239	tetraESOM.5
Ley3_66761_scaffold_291	tetraESOM.5
Ley3_66761_scaffold_438	tetraESOM.5
Ley3_66761_scaffold_696	tetraESOM.5
Ley3_66761_scaffold_823	tetraESOM.5
Ley3_66761_scaffold_862	tetraESOM.5
Ley3_66761_scaffold_863	tetraESOM.5
Ley3_66761_scaffold_904	tetraESOM.5
Ley3_66761_scaffold_909	tetraESOM.5
Ley3_66761_scaffold_934	tetraESOM.5
Ley3_66761_scaffold_971	tetraESOM.5
Ley3_66761_scaffold_973	tetraESOM.5
Ley3_66761_scaffold_974	tetraESOM.5
Ley3_66761_scaffold_1027	tetraESOM.5
Ley3_66761_scaffold_1107	tetraESOM.5
Ley3_66761_scaffold_1126	tetraESOM.5
Ley3_66761_scaffold_1141	tetraESOM.5
Ley3_66761_scaffold_1706	tetraESOM.5
Ley3_66761_scaffold_2339	tetraESOM.5
Ley3_66761_scaffold_2467	tetraESOM.5
Ley3_66761_scaffold_2859	tetraESOM.5
Ley3_66761_scaffold_3053	tetraESOM.5
Ley3_66761_scaffold_3117	tetraESOM.5
Ley3_66761_scaffold_3437	tetraESOM.5
Ley3_66761_scaffold_3483	tetraESOM.5
Ley3_66761_scaffold_3945	tetraESOM.5
Ley3_66761_scaffold_4128	tetraESOM.5
Ley3_66761_scaffold_4384	tetraESOM.5
Ley3_66761_scaffold_4547	tetraESOM.5
Ley3_66761_scaffold_4553	tetraESOM.5
Ley3_66761_scaffold_5012	tetraESOM.5
Ley3_66761_scaffold_395	tetraESOM.17
Ley3_66761_scaffold_449	tetraESOM.17
Ley3_66761_scaffold_722	tetraESOM.17
Ley3_66761_scaffold_879	tetraESOM.17
Ley3_66761_scaffold_918	tetraESOM.17
Ley3_66761_scaffold_1153	tetraESOM.17
Ley3_66761_scaffold_1173	tetraESOM.17
Ley3_66761_scaffold_1573	tetraESOM.17
Ley3_66761_scaffold_1663	tetraESOM.17
Ley3_66761_scaffold_1761	tetraESOM.17
Ley3_66761_scaffold_1820	tetraESOM.17
Ley3_66761_scaffold_1855	tetraESOM.17
Ley3_66761_scaffold_2133	tetraESOM.17
Ley3_66761_scaffold_2244	tetraESOM.17
Ley3_66761_scaffold_2271	tetraESOM.17
Ley3_66761_scaffold_2442	tetraESOM.17
Ley3_66761_scaffold_2621	tetraESOM.17
Ley3_66761_scaffold_2637	tetraESOM.17
Ley3_66761_scaffold_2738	tetraESOM.17
Ley3_66761_scaffold_2826	tetraESOM.17
Ley3_66761_scaffold_2847	tetraESOM.17
Ley3_66761_scaffold_2910	tetraESOM.17
Ley3_66761_scaffold_3497	tetraESOM.17
Ley3_66761_scaffold_3760	tetraESOM.17
Ley3_66761_scaffold_3927	tetraESOM.17
Ley3_66761_scaffold_4346	tetraESOM.17
Ley3_66761_scaffold_4858	tetraESOM.17
Ley3_66761_scaffold_4971	tetraESOM.17
Ley3_66761_scaffold_5019	tetraESOM.17
Ley3_66761_scaffold_5117	tetraESOM.17
Ley3_66761_scaffold_5790	tetraESOM.17
Ley3_66761_scaffold_7034	tetraESOM.17
Ley3_66761_scaffold_8624	tetraESOM.17
Ley3_66761_scaffold_8800	tetraESOM.17
Ley3_66761_scaffold_9985	tetraESOM.17
Ley3_66761_scaffold_11091	tetraESOM.17
Ley3_66761_scaffold_2739	maxbin2.094
Ley3_66761_scaffold_2954	maxbin2.094
Ley3_66761_scaffold_3478	maxbin2.094
Ley3_66761_scaffold_3733	maxbin2.094
Ley3_66761_scaffold_4251	maxbin2.094
Ley3_66761_scaffold_4340	maxbin2.094
Ley3_66761_scaffold_4342	maxbin2.094
Ley3_66761_scaffold_4400	maxbin2.094
Ley3_66761_scaffold_4768	maxbin2.094
Ley3_66761_scaffold_4787	maxbin2.094
Ley3_66761_scaffold_4966	maxbin2.094
Ley3_66761_scaffold_4968	maxbin2.094
Ley3_66761_scaffold_5001	maxbin2.094
Ley3_66761_scaffold_5102	maxbin2.094
Ley3_66761_scaffold_5142	maxbin2.094
Ley3_66761_scaffold_5282	maxbin2.094
Ley3_66761_scaffold_5329	maxbin2.094
Ley3_66761_scaffold_5401	maxbin2.094
Ley3_66761_scaffold_5407	maxbin2.094
Ley3_66761_scaffold_5415	maxbin2.094
Ley3_66761_scaffold_5447	maxbin2.094
Ley3_66761_scaffold_5512	maxbin2.094
Ley3_66761_scaffold_5567	maxbin2.094
Ley3_66761_scaffold_5581	maxbin2.094
Ley3_66761_scaffold_5599	maxbin2.094
Ley3_66761_scaffold_5707	maxbin2.094
Ley3_66761_scaffold_5783	maxbin2.094
Ley3_66761_scaffold_5802	maxbin2.094
Ley3_66761_scaffold_5849	maxbin2.094
Ley3_66761_scaffold_5882	maxbin2.094
Ley3_66761_scaffold_5915	maxbin2.094
Ley3_66761_scaffold_5917	maxbin2.094
Ley3_66761_scaffold_5927	maxbin2.094
Ley3_66761_scaffold_5944	maxbin2.094
Ley3_66761_scaffold_6107	maxbin2.094
Ley3_66761_scaffold_6194	maxbin2.094
Ley3_66761_scaffold_6250	maxbin2.094
Ley3_66761_scaffold_6254	maxbin2.094
Ley3_66761_scaffold_6256	maxbin2.094
Ley3_66761_scaffold_6385	maxbin2.094
Ley3_66761_scaffold_6505	maxbin2.094
Ley3_66761_scaffold_6540	maxbin2.094
Ley3_66761_scaffold_6621	maxbin2.094
Ley3_66761_scaffold_6678	maxbin2.094
Ley3_66761_scaffold_6754	maxbin2.094
Ley3_66761_scaffold_6816	maxbin2.094
Ley3_66761_scaffold_6823	maxbin2.094
Ley3_66761_scaffold_6876	maxbin2.094
Ley3_66761_scaffold_6881	maxbin2.094
Ley3_66761_scaffold_6884	maxbin2.094
Ley3_66761_scaffold_6933	maxbin2.094
Ley3_66761_scaffold_6976	maxbin2.094
Ley3_66761_scaffold_6991	maxbin2.094
Ley3_66761_scaffold_7060	maxbin2.094
Ley3_66761_scaffold_7117	maxbin2.094
Ley3_66761_scaffold_7216	maxbin2.094
Ley3_66761_scaffold_7321	maxbin2.094
Ley3_66761_scaffold_7343	maxbin2.094
Ley3_66761_scaffold_7389	maxbin2.094
Ley3_66761_scaffold_7656	maxbin2.094
Ley3_66761_scaffold_7668	maxbin2.094
Ley3_66761_scaffold_7672	maxbin2.094
Ley3_66761_scaffold_7673	maxbin2.094
Ley3_66761_scaffold_7725	maxbin2.094
Ley3_66761_scaffold_7890	maxbin2.094
Ley3_66761_scaffold_8040	maxbin2.094
Ley3_66761_scaffold_8084	maxbin2.094
Ley3_66761_scaffold_8143	maxbin2.094
Ley3_66761_scaffold_8218	maxbin2.094
Ley3_66761_scaffold_8360	maxbin2.094
Ley3_66761_scaffold_8539	maxbin2.094
Ley3_66761_scaffold_8557	maxbin2.094
Ley3_66761_scaffold_8607	maxbin2.094
Ley3_66761_scaffold_8615	maxbin2.094
Ley3_66761_scaffold_8702	maxbin2.094
Ley3_66761_scaffold_8824	maxbin2.094
Ley3_66761_scaffold_8854	maxbin2.094
Ley3_66761_scaffold_8966	maxbin2.094
Ley3_66761_scaffold_9024	maxbin2.094
Ley3_66761_scaffold_9037	maxbin2.094
Ley3_66761_scaffold_9144	maxbin2.094
Ley3_66761_scaffold_9347	maxbin2.094
Ley3_66761_scaffold_9365	maxbin2.094
Ley3_66761_scaffold_9606	maxbin2.094
Ley3_66761_scaffold_9615	maxbin2.094
Ley3_66761_scaffold_9627	maxbin2.094
Ley3_66761_scaffold_9683	maxbin2.094
Ley3_66761_scaffold_9720	maxbin2.094
Ley3_66761_scaffold_9811	maxbin2.094
Ley3_66761_scaffold_10042	maxbin2.094
Ley3_66761_scaffold_10082	maxbin2.094
Ley3_66761_scaffold_10140	maxbin2.094
Ley3_66761_scaffold_10309	maxbin2.094
Ley3_66761_scaffold_10322	maxbin2.094
Ley3_66761_scaffold_10358	maxbin2.094
Ley3_66761_scaffold_10417	maxbin2.094
Ley3_66761_scaffold_10644	maxbin2.094
Ley3_66761_scaffold_10686	maxbin2.094
Ley3_66761_scaffold_10995	maxbin2.094
Ley3_66761_scaffold_11058	maxbin2.094
Ley3_66761_scaffold_11130	maxbin2.094
Ley3_66761_scaffold_11163	maxbin2.094
Ley3_66761_scaffold_11172	maxbin2.094
Ley3_66761_scaffold_11202	maxbin2.094
Ley3_66761_scaffold_11260	maxbin2.094
Ley3_66761_scaffold_11266	maxbin2.094
Ley3_66761_scaffold_11287	maxbin2.094
Ley3_66761_scaffold_11461	maxbin2.094
Ley3_66761_scaffold_11488	maxbin2.094
Ley3_66761_scaffold_11556	maxbin2.094
Ley3_66761_scaffold_11646	maxbin2.094
Ley3_66761_scaffold_11700	maxbin2.094
Ley3_66761_scaffold_11975	maxbin2.094
Ley3_66761_scaffold_12565	maxbin2.094
Ley3_66761_scaffold_12688	maxbin2.094
Ley3_66761_scaffold_12704	maxbin2.094
Ley3_66761_scaffold_12799	maxbin2.094
Ley3_66761_scaffold_12998	maxbin2.094
Ley3_66761_scaffold_13027	maxbin2.094
Ley3_66761_scaffold_13078	maxbin2.094
Ley3_66761_scaffold_13086	maxbin2.094
Ley3_66761_scaffold_13590	maxbin2.094
Ley3_66761_scaffold_13650	maxbin2.094
Ley3_66761_scaffold_13968	maxbin2.094
Ley3_66761_scaffold_13987	maxbin2.094
Ley3_66761_scaffold_14363	maxbin2.094
Ley3_66761_scaffold_14404	maxbin2.094
Ley3_66761_scaffold_14780	maxbin2.094
Ley3_66761_scaffold_14887	maxbin2.094
Ley3_66761_scaffold_15094	maxbin2.094
Ley3_66761_scaffold_15144	maxbin2.094
Ley3_66761_scaffold_15525	maxbin2.094
Ley3_66761_scaffold_15751	maxbin2.094
Ley3_66761_scaffold_15966	maxbin2.094
Ley3_66761_scaffold_15968	maxbin2.094
Ley3_66761_scaffold_16013	maxbin2.094
Ley3_66761_scaffold_16241	maxbin2.094
Ley3_66761_scaffold_16281	maxbin2.094
Ley3_66761_scaffold_16511	maxbin2.094
Ley3_66761_scaffold_16593	maxbin2.094
Ley3_66761_scaffold_16957	maxbin2.094
Ley3_66761_scaffold_17298	maxbin2.094
Ley3_66761_scaffold_17783	maxbin2.094
Ley3_66761_scaffold_17926	maxbin2.094
Ley3_66761_scaffold_18007	maxbin2.094
Ley3_66761_scaffold_18039	maxbin2.094
Ley3_66761_scaffold_18450	maxbin2.094
Ley3_66761_scaffold_18454	maxbin2.094
Ley3_66761_scaffold_18804	maxbin2.094
Ley3_66761_scaffold_19375	maxbin2.094
Ley3_66761_scaffold_20614	maxbin2.094
Ley3_66761_scaffold_21319	maxbin2.094
Ley3_66761_scaffold_21772	maxbin2.094
Ley3_66761_scaffold_23308	maxbin2.094
Ley3_66761_scaffold_23997	maxbin2.094
Ley3_66761_scaffold_24440	maxbin2.094
Ley3_66761_scaffold_24456	maxbin2.094
Ley3_66761_scaffold_24483	maxbin2.094
Ley3_66761_scaffold_25472	maxbin2.094
Ley3_66761_scaffold_27205	maxbin2.094
Ley3_66761_scaffold_27524	maxbin2.094
Ley3_66761_scaffold_27780	maxbin2.094
Ley3_66761_scaffold_28087	maxbin2.094
Ley3_66761_scaffold_28336	maxbin2.094
Ley3_66761_scaffold_30740	maxbin2.094
Ley3_66761_scaffold_33984	maxbin2.094
Ley3_66761_scaffold_35659	maxbin2.094
Ley3_66761_scaffold_37273	maxbin2.094
Ley3_66761_scaffold_37633	maxbin2.094
Ley3_66761_scaffold_70253	maxbin2.094
Ley3_66761_scaffold_44	maxbin2.017
Ley3_66761_scaffold_106	maxbin2.017
Ley3_66761_scaffold_126	maxbin2.017
Ley3_66761_scaffold_151	maxbin2.017
Ley3_66761_scaffold_169	maxbin2.017
Ley3_66761_scaffold_173	maxbin2.017
Ley3_66761_scaffold_203	maxbin2.017
Ley3_66761_scaffold_272	maxbin2.017
Ley3_66761_scaffold_320	maxbin2.017
Ley3_66761_scaffold_343	maxbin2.017
Ley3_66761_scaffold_350	maxbin2.017
Ley3_66761_scaffold_366	maxbin2.017
Ley3_66761_scaffold_919	maxbin2.017
Ley3_66761_scaffold_1053	maxbin2.017
Ley3_66761_scaffold_1410	maxbin2.017
Ley3_66761_scaffold_1670	maxbin2.017
Ley3_66761_scaffold_1696	maxbin2.017
Ley3_66761_scaffold_1714	maxbin2.017
Ley3_66761_scaffold_2986	maxbin2.017
Ley3_66761_scaffold_3098	maxbin2.017
Ley3_66761_scaffold_4426	maxbin2.017
Ley3_66761_scaffold_5314	maxbin2.017
Ley3_66761_scaffold_5375	maxbin2.017
Ley3_66761_scaffold_8248	maxbin2.017
Ley3_66761_scaffold_8314	maxbin2.017
Ley3_66761_scaffold_8690	maxbin2.017
Ley3_66761_scaffold_10437	maxbin2.017
Ley3_66761_scaffold_10504	maxbin2.017
Ley3_66761_scaffold_11485	maxbin2.017
Ley3_66761_scaffold_11620	maxbin2.017
Ley3_66761_scaffold_12117	maxbin2.017
Ley3_66761_scaffold_12788	maxbin2.017
Ley3_66761_scaffold_13077	maxbin2.017
Ley3_66761_scaffold_13234	maxbin2.017
Ley3_66761_scaffold_13309	maxbin2.017
Ley3_66761_scaffold_13649	maxbin2.017
Ley3_66761_scaffold_14006	maxbin2.017
Ley3_66761_scaffold_14136	maxbin2.017
Ley3_66761_scaffold_16319	maxbin2.017
Ley3_66761_scaffold_17270	maxbin2.017
Ley3_66761_scaffold_18091	maxbin2.017
Ley3_66761_scaffold_20199	maxbin2.017
Ley3_66761_scaffold_24914	maxbin2.017
Ley3_66761_scaffold_27901	maxbin2.017
Ley3_66761_scaffold_28543	maxbin2.017
Ley3_66761_scaffold_32039	maxbin2.017
Ley3_66761_scaffold_46798	maxbin2.017
Ley3_66761_scaffold_1311	metabat.85
Ley3_66761_scaffold_1853	metabat.85
Ley3_66761_scaffold_1884	metabat.85
Ley3_66761_scaffold_1943	metabat.85
Ley3_66761_scaffold_2025	metabat.85
Ley3_66761_scaffold_2028	metabat.85
Ley3_66761_scaffold_2062	metabat.85
Ley3_66761_scaffold_2063	metabat.85
Ley3_66761_scaffold_2088	metabat.85
Ley3_66761_scaffold_2191	metabat.85
Ley3_66761_scaffold_2343	metabat.85
Ley3_66761_scaffold_2402	metabat.85
Ley3_66761_scaffold_2485	metabat.85
Ley3_66761_scaffold_2516	metabat.85
Ley3_66761_scaffold_2691	metabat.85
Ley3_66761_scaffold_3189	metabat.85
Ley3_66761_scaffold_3224	metabat.85
Ley3_66761_scaffold_3304	metabat.85
Ley3_66761_scaffold_3335	metabat.85
Ley3_66761_scaffold_3376	metabat.85
Ley3_66761_scaffold_3491	metabat.85
Ley3_66761_scaffold_3507	metabat.85
Ley3_66761_scaffold_3544	metabat.85
Ley3_66761_scaffold_3607	metabat.85
Ley3_66761_scaffold_3669	metabat.85
Ley3_66761_scaffold_3774	metabat.85
Ley3_66761_scaffold_3779	metabat.85
Ley3_66761_scaffold_3878	metabat.85
Ley3_66761_scaffold_4002	metabat.85
Ley3_66761_scaffold_4091	metabat.85
Ley3_66761_scaffold_4103	metabat.85
Ley3_66761_scaffold_4284	metabat.85
Ley3_66761_scaffold_4424	metabat.85
Ley3_66761_scaffold_4446	metabat.85
Ley3_66761_scaffold_4473	metabat.85
Ley3_66761_scaffold_4515	metabat.85
Ley3_66761_scaffold_4535	metabat.85
Ley3_66761_scaffold_4601	metabat.85
Ley3_66761_scaffold_4743	metabat.85
Ley3_66761_scaffold_4984	metabat.85
Ley3_66761_scaffold_4988	metabat.85
Ley3_66761_scaffold_5027	metabat.85
Ley3_66761_scaffold_5078	metabat.85
Ley3_66761_scaffold_5433	metabat.85
Ley3_66761_scaffold_5674	metabat.85
Ley3_66761_scaffold_5996	metabat.85
Ley3_66761_scaffold_6137	metabat.85
Ley3_66761_scaffold_6337	metabat.85
Ley3_66761_scaffold_6565	metabat.85
Ley3_66761_scaffold_6684	metabat.85
Ley3_66761_scaffold_7176	metabat.85
Ley3_66761_scaffold_8066	metabat.85
Ley3_66761_scaffold_8071	metabat.85
Ley3_66761_scaffold_9285	metabat.85
Ley3_66761_scaffold_9342	metabat.85
Ley3_66761_scaffold_9623	metabat.85
Ley3_66761_scaffold_9633	metabat.85
Ley3_66761_scaffold_12036	metabat.85
Ley3_66761_scaffold_13347	metabat.85
Ley3_66761_scaffold_14239	metabat.85
Ley3_66761_scaffold_67	metabat.25
Ley3_66761_scaffold_74	metabat.25
Ley3_66761_scaffold_90	metabat.25
Ley3_66761_scaffold_505	metabat.25
Ley3_66761_scaffold_530	metabat.25
Ley3_66761_scaffold_735	metabat.25
Ley3_66761_scaffold_1290	metabat.25
Ley3_66761_scaffold_1324	metabat.25
Ley3_66761_scaffold_4592	concoct.95
Ley3_66761_scaffold_5586	concoct.95
Ley3_66761_scaffold_5875	concoct.95
Ley3_66761_scaffold_6049	concoct.95
Ley3_66761_scaffold_6553	concoct.95
Ley3_66761_scaffold_6619	concoct.95
Ley3_66761_scaffold_6737	concoct.95
Ley3_66761_scaffold_6825	concoct.95
Ley3_66761_scaffold_6900	concoct.95
Ley3_66761_scaffold_7093	concoct.95
Ley3_66761_scaffold_7132	concoct.95
Ley3_66761_scaffold_7150	concoct.95
Ley3_66761_scaffold_7193	concoct.95
Ley3_66761_scaffold_7364	concoct.95
Ley3_66761_scaffold_7410	concoct.95
Ley3_66761_scaffold_7443	concoct.95
Ley3_66761_scaffold_7565	concoct.95
Ley3_66761_scaffold_7640	concoct.95
Ley3_66761_scaffold_7646	concoct.95
Ley3_66761_scaffold_7682	concoct.95
Ley3_66761_scaffold_7770	concoct.95
Ley3_66761_scaffold_7823	concoct.95
Ley3_66761_scaffold_7832	concoct.95
Ley3_66761_scaffold_7879	concoct.95
Ley3_66761_scaffold_7921	concoct.95
Ley3_66761_scaffold_7940	concoct.95
Ley3_66761_scaffold_8034	concoct.95
Ley3_66761_scaffold_8050	concoct.95
Ley3_66761_scaffold_8128	concoct.95
Ley3_66761_scaffold_8150	concoct.95
Ley3_66761_scaffold_8340	concoct.95
Ley3_66761_scaffold_8350	concoct.95
Ley3_66761_scaffold_8362	concoct.95
Ley3_66761_scaffold_8547	concoct.95
Ley3_66761_scaffold_8584	concoct.95
Ley3_66761_scaffold_8600	concoct.95
Ley3_66761_scaffold_8789	concoct.95
Ley3_66761_scaffold_8816	concoct.95
Ley3_66761_scaffold_8834	concoct.95
Ley3_66761_scaffold_8929	concoct.95
Ley3_66761_scaffold_9079	concoct.95
Ley3_66761_scaffold_9094	concoct.95
Ley3_66761_scaffold_9169	concoct.95
Ley3_66761_scaffold_9230	concoct.95
Ley3_66761_scaffold_9263	concoct.95
Ley3_66761_scaffold_9373	concoct.95
Ley3_66761_scaffold_9428	concoct.95
Ley3_66761_scaffold_9468	concoct.95
Ley3_66761_scaffold_9513	concoct.95
Ley3_66761_scaffold_9517	concoct.95
Ley3_66761_scaffold_9563	concoct.95
Ley3_66761_scaffold_9637	concoct.95
Ley3_66761_scaffold_9649	concoct.95
Ley3_66761_scaffold_9699	concoct.95
Ley3_66761_scaffold_9768	concoct.95
Ley3_66761_scaffold_9837	concoct.95
Ley3_66761_scaffold_9970	concoct.95
Ley3_66761_scaffold_10078	concoct.95
Ley3_66761_scaffold_10121	concoct.95
Ley3_66761_scaffold_10141	concoct.95
Ley3_66761_scaffold_10170	concoct.95
Ley3_66761_scaffold_10202	concoct.95
Ley3_66761_scaffold_10445	concoct.95
Ley3_66761_scaffold_10457	concoct.95
Ley3_66761_scaffold_10469	concoct.95
Ley3_66761_scaffold_10486	concoct.95
Ley3_66761_scaffold_10489	concoct.95
Ley3_66761_scaffold_10502	concoct.95
Ley3_66761_scaffold_10627	concoct.95
Ley3_66761_scaffold_10725	concoct.95
Ley3_66761_scaffold_10737	concoct.95
Ley3_66761_scaffold_10778	concoct.95
Ley3_66761_scaffold_10834	concoct.95
Ley3_66761_scaffold_10906	concoct.95
Ley3_66761_scaffold_10925	concoct.95
Ley3_66761_scaffold_10932	concoct.95
Ley3_66761_scaffold_10939	concoct.95
Ley3_66761_scaffold_10983	concoct.95
Ley3_66761_scaffold_11038	concoct.95
Ley3_66761_scaffold_11153	concoct.95
Ley3_66761_scaffold_11336	concoct.95
Ley3_66761_scaffold_11449	concoct.95
Ley3_66761_scaffold_11493	concoct.95
Ley3_66761_scaffold_11536	concoct.95
Ley3_66761_scaffold_11563	concoct.95
Ley3_66761_scaffold_11611	concoct.95
Ley3_66761_scaffold_11628	concoct.95
Ley3_66761_scaffold_11643	concoct.95
Ley3_66761_scaffold_11714	concoct.95
Ley3_66761_scaffold_11725	concoct.95
Ley3_66761_scaffold_11804	concoct.95
Ley3_66761_scaffold_11893	concoct.95
Ley3_66761_scaffold_11911	concoct.95
Ley3_66761_scaffold_11915	concoct.95
Ley3_66761_scaffold_12023	concoct.95
Ley3_66761_scaffold_12046	concoct.95
Ley3_66761_scaffold_12159	concoct.95
Ley3_66761_scaffold_12160	concoct.95
Ley3_66761_scaffold_12194	concoct.95
Ley3_66761_scaffold_12237	concoct.95
Ley3_66761_scaffold_12251	concoct.95
Ley3_66761_scaffold_12264	concoct.95
Ley3_66761_scaffold_12333	concoct.95
Ley3_66761_scaffold_12349	concoct.95
Ley3_66761_scaffold_12421	concoct.95
Ley3_66761_scaffold_12436	concoct.95
Ley3_66761_scaffold_12471	concoct.95
Ley3_66761_scaffold_12752	concoct.95
Ley3_66761_scaffold_12773	concoct.95
Ley3_66761_scaffold_12912	concoct.95
Ley3_66761_scaffold_12920	concoct.95
Ley3_66761_scaffold_12992	concoct.95
Ley3_66761_scaffold_13009	concoct.95
Ley3_66761_scaffold_13166	concoct.95
Ley3_66761_scaffold_13184	concoct.95
Ley3_66761_scaffold_13329	concoct.95
Ley3_66761_scaffold_13464	concoct.95
Ley3_66761_scaffold_13471	concoct.95
Ley3_66761_scaffold_13549	concoct.95
Ley3_66761_scaffold_13587	concoct.95
Ley3_66761_scaffold_13679	concoct.95
Ley3_66761_scaffold_13695	concoct.95
Ley3_66761_scaffold_13702	concoct.95
Ley3_66761_scaffold_13866	concoct.95
Ley3_66761_scaffold_14094	concoct.95
Ley3_66761_scaffold_14298	concoct.95
Ley3_66761_scaffold_14750	concoct.95
Ley3_66761_scaffold_14765	concoct.95
Ley3_66761_scaffold_14829	concoct.95
Ley3_66761_scaffold_14843	concoct.95
Ley3_66761_scaffold_14875	concoct.95
Ley3_66761_scaffold_15018	concoct.95
Ley3_66761_scaffold_15181	concoct.95
Ley3_66761_scaffold_15275	concoct.95
Ley3_66761_scaffold_15279	concoct.95
Ley3_66761_scaffold_15464	concoct.95
Ley3_66761_scaffold_15575	concoct.95
Ley3_66761_scaffold_15735	concoct.95
Ley3_66761_scaffold_15958	concoct.95
Ley3_66761_scaffold_16279	concoct.95
Ley3_66761_scaffold_16297	concoct.95
Ley3_66761_scaffold_16442	concoct.95
Ley3_66761_scaffold_16540	concoct.95
Ley3_66761_scaffold_16563	concoct.95
Ley3_66761_scaffold_16923	concoct.95
Ley3_66761_scaffold_16952	concoct.95
Ley3_66761_scaffold_17269	concoct.95
Ley3_66761_scaffold_17533	concoct.95
Ley3_66761_scaffold_17581	concoct.95
Ley3_66761_scaffold_17666	concoct.95
Ley3_66761_scaffold_17742	concoct.95
Ley3_66761_scaffold_18002	concoct.95
Ley3_66761_scaffold_18021	concoct.95
Ley3_66761_scaffold_18033	concoct.95
Ley3_66761_scaffold_18132	concoct.95
Ley3_66761_scaffold_18289	concoct.95
Ley3_66761_scaffold_18436	concoct.95
Ley3_66761_scaffold_18726	concoct.95
Ley3_66761_scaffold_18891	concoct.95
Ley3_66761_scaffold_18976	concoct.95
Ley3_66761_scaffold_19010	concoct.95
Ley3_66761_scaffold_19167	concoct.95
Ley3_66761_scaffold_19418	concoct.95
Ley3_66761_scaffold_19851	concoct.95
Ley3_66761_scaffold_19882	concoct.95
Ley3_66761_scaffold_19943	concoct.95
Ley3_66761_scaffold_20016	concoct.95
Ley3_66761_scaffold_20088	concoct.95
Ley3_66761_scaffold_20339	concoct.95
Ley3_66761_scaffold_20492	concoct.95
Ley3_66761_scaffold_20943	concoct.95
Ley3_66761_scaffold_21010	concoct.95
Ley3_66761_scaffold_21103	concoct.95
Ley3_66761_scaffold_21166	concoct.95
Ley3_66761_scaffold_21196	concoct.95
Ley3_66761_scaffold_21273	concoct.95
Ley3_66761_scaffold_21413	concoct.95
Ley3_66761_scaffold_21621	concoct.95
Ley3_66761_scaffold_21852	concoct.95
Ley3_66761_scaffold_22179	concoct.95
Ley3_66761_scaffold_22460	concoct.95
Ley3_66761_scaffold_22700	concoct.95
Ley3_66761_scaffold_23076	concoct.95
Ley3_66761_scaffold_23139	concoct.95
Ley3_66761_scaffold_23600	concoct.95
Ley3_66761_scaffold_23860	concoct.95
Ley3_66761_scaffold_23942	concoct.95
Ley3_66761_scaffold_24049	concoct.95
Ley3_66761_scaffold_24346	concoct.95
Ley3_66761_scaffold_24925	concoct.95
Ley3_66761_scaffold_25033	concoct.95
Ley3_66761_scaffold_25075	concoct.95
Ley3_66761_scaffold_25121	concoct.95
Ley3_66761_scaffold_25623	concoct.95
Ley3_66761_scaffold_26065	concoct.95
Ley3_66761_scaffold_27446	concoct.95
Ley3_66761_scaffold_27629	concoct.95
Ley3_66761_scaffold_28310	concoct.95
Ley3_66761_scaffold_29073	concoct.95
Ley3_66761_scaffold_29090	concoct.95
Ley3_66761_scaffold_29595	concoct.95
Ley3_66761_scaffold_29603	concoct.95
Ley3_66761_scaffold_29971	concoct.95
Ley3_66761_scaffold_31086	concoct.95
Ley3_66761_scaffold_31227	concoct.95
Ley3_66761_scaffold_31644	concoct.95
Ley3_66761_scaffold_32904	concoct.95
Ley3_66761_scaffold_33341	concoct.95
Ley3_66761_scaffold_37586	concoct.95
Ley3_66761_scaffold_37863	concoct.95
Ley3_66761_scaffold_38241	concoct.95
Ley3_66761_scaffold_38567	concoct.95
Ley3_66761_scaffold_39730	concoct.95
Ley3_66761_scaffold_39878	concoct.95
Ley3_66761_scaffold_40119	concoct.95
Ley3_66761_scaffold_40692	concoct.95
Ley3_66761_scaffold_40915	concoct.95
Ley3_66761_scaffold_42855	concoct.95
Ley3_66761_scaffold_44282	concoct.95
Ley3_66761_scaffold_44643	concoct.95
Ley3_66761_scaffold_50635	concoct.95
Ley3_66761_scaffold_52464	concoct.95
Ley3_66761_scaffold_4707	maxbin2.109
Ley3_66761_scaffold_5196	maxbin2.109
Ley3_66761_scaffold_5523	maxbin2.109
Ley3_66761_scaffold_5811	maxbin2.109
Ley3_66761_scaffold_5973	maxbin2.109
Ley3_66761_scaffold_7044	maxbin2.109
Ley3_66761_scaffold_7203	maxbin2.109
Ley3_66761_scaffold_7558	maxbin2.109
Ley3_66761_scaffold_7579	maxbin2.109
Ley3_66761_scaffold_7752	maxbin2.109
Ley3_66761_scaffold_7947	maxbin2.109
Ley3_66761_scaffold_8249	maxbin2.109
Ley3_66761_scaffold_8375	maxbin2.109
Ley3_66761_scaffold_8383	maxbin2.109
Ley3_66761_scaffold_8443	maxbin2.109
Ley3_66761_scaffold_8455	maxbin2.109
Ley3_66761_scaffold_8594	maxbin2.109
Ley3_66761_scaffold_8960	maxbin2.109
Ley3_66761_scaffold_8968	maxbin2.109
Ley3_66761_scaffold_8984	maxbin2.109
Ley3_66761_scaffold_9448	maxbin2.109
Ley3_66761_scaffold_9505	maxbin2.109
Ley3_66761_scaffold_9739	maxbin2.109
Ley3_66761_scaffold_9819	maxbin2.109
Ley3_66761_scaffold_9836	maxbin2.109
Ley3_66761_scaffold_9890	maxbin2.109
Ley3_66761_scaffold_10057	maxbin2.109
Ley3_66761_scaffold_10239	maxbin2.109
Ley3_66761_scaffold_10393	maxbin2.109
Ley3_66761_scaffold_10411	maxbin2.109
Ley3_66761_scaffold_10533	maxbin2.109
Ley3_66761_scaffold_10587	maxbin2.109
Ley3_66761_scaffold_10784	maxbin2.109
Ley3_66761_scaffold_10829	maxbin2.109
Ley3_66761_scaffold_10905	maxbin2.109
Ley3_66761_scaffold_10984	maxbin2.109
Ley3_66761_scaffold_11009	maxbin2.109
Ley3_66761_scaffold_11108	maxbin2.109
Ley3_66761_scaffold_11142	maxbin2.109
Ley3_66761_scaffold_11149	maxbin2.109
Ley3_66761_scaffold_11188	maxbin2.109
Ley3_66761_scaffold_11198	maxbin2.109
Ley3_66761_scaffold_11265	maxbin2.109
Ley3_66761_scaffold_11385	maxbin2.109
Ley3_66761_scaffold_11438	maxbin2.109
Ley3_66761_scaffold_11631	maxbin2.109
Ley3_66761_scaffold_11690	maxbin2.109
Ley3_66761_scaffold_11697	maxbin2.109
Ley3_66761_scaffold_11733	maxbin2.109
Ley3_66761_scaffold_11805	maxbin2.109
Ley3_66761_scaffold_11809	maxbin2.109
Ley3_66761_scaffold_11954	maxbin2.109
Ley3_66761_scaffold_12029	maxbin2.109
Ley3_66761_scaffold_12128	maxbin2.109
Ley3_66761_scaffold_12179	maxbin2.109
Ley3_66761_scaffold_12358	maxbin2.109
Ley3_66761_scaffold_12481	maxbin2.109
Ley3_66761_scaffold_12510	maxbin2.109
Ley3_66761_scaffold_12529	maxbin2.109
Ley3_66761_scaffold_12554	maxbin2.109
Ley3_66761_scaffold_12615	maxbin2.109
Ley3_66761_scaffold_13008	maxbin2.109
Ley3_66761_scaffold_13015	maxbin2.109
Ley3_66761_scaffold_13124	maxbin2.109
Ley3_66761_scaffold_13141	maxbin2.109
Ley3_66761_scaffold_13255	maxbin2.109
Ley3_66761_scaffold_13404	maxbin2.109
Ley3_66761_scaffold_13423	maxbin2.109
Ley3_66761_scaffold_13440	maxbin2.109
Ley3_66761_scaffold_13559	maxbin2.109
Ley3_66761_scaffold_13674	maxbin2.109
Ley3_66761_scaffold_13747	maxbin2.109
Ley3_66761_scaffold_13892	maxbin2.109
Ley3_66761_scaffold_13912	maxbin2.109
Ley3_66761_scaffold_13951	maxbin2.109
Ley3_66761_scaffold_14043	maxbin2.109
Ley3_66761_scaffold_14124	maxbin2.109
Ley3_66761_scaffold_14251	maxbin2.109
Ley3_66761_scaffold_14518	maxbin2.109
Ley3_66761_scaffold_14769	maxbin2.109
Ley3_66761_scaffold_14897	maxbin2.109
Ley3_66761_scaffold_15082	maxbin2.109
Ley3_66761_scaffold_15178	maxbin2.109
Ley3_66761_scaffold_15192	maxbin2.109
Ley3_66761_scaffold_15288	maxbin2.109
Ley3_66761_scaffold_15605	maxbin2.109
Ley3_66761_scaffold_15764	maxbin2.109
Ley3_66761_scaffold_15783	maxbin2.109
Ley3_66761_scaffold_15818	maxbin2.109
Ley3_66761_scaffold_15974	maxbin2.109
Ley3_66761_scaffold_16012	maxbin2.109
Ley3_66761_scaffold_16025	maxbin2.109
Ley3_66761_scaffold_16195	maxbin2.109
Ley3_66761_scaffold_16555	maxbin2.109
Ley3_66761_scaffold_16582	maxbin2.109
Ley3_66761_scaffold_16921	maxbin2.109
Ley3_66761_scaffold_17119	maxbin2.109
Ley3_66761_scaffold_17223	maxbin2.109
Ley3_66761_scaffold_17236	maxbin2.109
Ley3_66761_scaffold_17252	maxbin2.109
Ley3_66761_scaffold_17364	maxbin2.109
Ley3_66761_scaffold_17532	maxbin2.109
Ley3_66761_scaffold_17552	maxbin2.109
Ley3_66761_scaffold_17560	maxbin2.109
Ley3_66761_scaffold_17711	maxbin2.109
Ley3_66761_scaffold_17737	maxbin2.109
Ley3_66761_scaffold_17843	maxbin2.109
Ley3_66761_scaffold_17947	maxbin2.109
Ley3_66761_scaffold_18229	maxbin2.109
Ley3_66761_scaffold_18348	maxbin2.109
Ley3_66761_scaffold_18393	maxbin2.109
Ley3_66761_scaffold_18516	maxbin2.109
Ley3_66761_scaffold_18572	maxbin2.109
Ley3_66761_scaffold_18632	maxbin2.109
Ley3_66761_scaffold_18651	maxbin2.109
Ley3_66761_scaffold_18743	maxbin2.109
Ley3_66761_scaffold_18757	maxbin2.109
Ley3_66761_scaffold_18781	maxbin2.109
Ley3_66761_scaffold_18880	maxbin2.109
Ley3_66761_scaffold_19137	maxbin2.109
Ley3_66761_scaffold_19160	maxbin2.109
Ley3_66761_scaffold_19206	maxbin2.109
Ley3_66761_scaffold_19457	maxbin2.109
Ley3_66761_scaffold_19611	maxbin2.109
Ley3_66761_scaffold_19707	maxbin2.109
Ley3_66761_scaffold_19779	maxbin2.109
Ley3_66761_scaffold_19974	maxbin2.109
Ley3_66761_scaffold_20565	maxbin2.109
Ley3_66761_scaffold_20576	maxbin2.109
Ley3_66761_scaffold_20751	maxbin2.109
Ley3_66761_scaffold_20829	maxbin2.109
Ley3_66761_scaffold_20843	maxbin2.109
Ley3_66761_scaffold_20951	maxbin2.109
Ley3_66761_scaffold_21184	maxbin2.109
Ley3_66761_scaffold_21381	maxbin2.109
Ley3_66761_scaffold_21817	maxbin2.109
Ley3_66761_scaffold_21864	maxbin2.109
Ley3_66761_scaffold_21896	maxbin2.109
Ley3_66761_scaffold_22193	maxbin2.109
Ley3_66761_scaffold_22320	maxbin2.109
Ley3_66761_scaffold_22528	maxbin2.109
Ley3_66761_scaffold_22884	maxbin2.109
Ley3_66761_scaffold_23165	maxbin2.109
Ley3_66761_scaffold_23887	maxbin2.109
Ley3_66761_scaffold_24329	maxbin2.109
Ley3_66761_scaffold_24422	maxbin2.109
Ley3_66761_scaffold_24446	maxbin2.109
Ley3_66761_scaffold_24700	maxbin2.109
Ley3_66761_scaffold_25057	maxbin2.109
Ley3_66761_scaffold_25230	maxbin2.109
Ley3_66761_scaffold_25516	maxbin2.109
Ley3_66761_scaffold_25737	maxbin2.109
Ley3_66761_scaffold_25800	maxbin2.109
Ley3_66761_scaffold_26266	maxbin2.109
Ley3_66761_scaffold_26300	maxbin2.109
Ley3_66761_scaffold_26305	maxbin2.109
Ley3_66761_scaffold_26454	maxbin2.109
Ley3_66761_scaffold_26631	maxbin2.109
Ley3_66761_scaffold_26797	maxbin2.109
Ley3_66761_scaffold_27096	maxbin2.109
Ley3_66761_scaffold_27199	maxbin2.109
Ley3_66761_scaffold_27680	maxbin2.109
Ley3_66761_scaffold_28218	maxbin2.109
Ley3_66761_scaffold_28485	maxbin2.109
Ley3_66761_scaffold_29158	maxbin2.109
Ley3_66761_scaffold_29494	maxbin2.109
Ley3_66761_scaffold_29625	maxbin2.109
Ley3_66761_scaffold_29830	maxbin2.109
Ley3_66761_scaffold_30054	maxbin2.109
Ley3_66761_scaffold_30308	maxbin2.109
Ley3_66761_scaffold_30904	maxbin2.109
Ley3_66761_scaffold_31196	maxbin2.109
Ley3_66761_scaffold_31199	maxbin2.109
Ley3_66761_scaffold_31413	maxbin2.109
Ley3_66761_scaffold_31509	maxbin2.109
Ley3_66761_scaffold_31567	maxbin2.109
Ley3_66761_scaffold_32023	maxbin2.109
Ley3_66761_scaffold_32312	maxbin2.109
Ley3_66761_scaffold_32333	maxbin2.109
Ley3_66761_scaffold_32390	maxbin2.109
Ley3_66761_scaffold_32875	maxbin2.109
Ley3_66761_scaffold_32967	maxbin2.109
Ley3_66761_scaffold_33326	maxbin2.109
Ley3_66761_scaffold_33556	maxbin2.109
Ley3_66761_scaffold_33708	maxbin2.109
Ley3_66761_scaffold_33931	maxbin2.109
Ley3_66761_scaffold_34195	maxbin2.109
Ley3_66761_scaffold_35107	maxbin2.109
Ley3_66761_scaffold_35315	maxbin2.109
Ley3_66761_scaffold_36514	maxbin2.109
Ley3_66761_scaffold_37369	maxbin2.109
Ley3_66761_scaffold_37577	maxbin2.109
Ley3_66761_scaffold_38150	maxbin2.109
Ley3_66761_scaffold_39531	maxbin2.109
Ley3_66761_scaffold_40645	maxbin2.109
Ley3_66761_scaffold_44743	maxbin2.109
Ley3_66761_scaffold_44971	maxbin2.109
Ley3_66761_scaffold_45631	maxbin2.109
Ley3_66761_scaffold_46621	maxbin2.109
Ley3_66761_scaffold_48505	maxbin2.109
Ley3_66761_scaffold_48957	maxbin2.109
Ley3_66761_scaffold_49220	maxbin2.109
Ley3_66761_scaffold_50779	maxbin2.109
Ley3_66761_scaffold_51554	maxbin2.109
Ley3_66761_scaffold_54827	maxbin2.109
Ley3_66761_scaffold_58145	maxbin2.109
Ley3_66761_scaffold_59934	maxbin2.109
Ley3_66761_scaffold_4664	concoct.72
Ley3_66761_scaffold_5194	concoct.72
Ley3_66761_scaffold_6019	concoct.72
Ley3_66761_scaffold_6146	concoct.72
Ley3_66761_scaffold_6217	concoct.72
Ley3_66761_scaffold_6241	concoct.72
Ley3_66761_scaffold_6269	concoct.72
Ley3_66761_scaffold_6769	concoct.72
Ley3_66761_scaffold_6888	concoct.72
Ley3_66761_scaffold_6939	concoct.72
Ley3_66761_scaffold_6943	concoct.72
Ley3_66761_scaffold_7143	concoct.72
Ley3_66761_scaffold_7207	concoct.72
Ley3_66761_scaffold_7252	concoct.72
Ley3_66761_scaffold_7402	concoct.72
Ley3_66761_scaffold_7486	concoct.72
Ley3_66761_scaffold_7525	concoct.72
Ley3_66761_scaffold_7844	concoct.72
Ley3_66761_scaffold_7925	concoct.72
Ley3_66761_scaffold_7966	concoct.72
Ley3_66761_scaffold_8133	concoct.72
Ley3_66761_scaffold_8166	concoct.72
Ley3_66761_scaffold_8243	concoct.72
Ley3_66761_scaffold_8364	concoct.72
Ley3_66761_scaffold_8532	concoct.72
Ley3_66761_scaffold_8581	concoct.72
Ley3_66761_scaffold_8612	concoct.72
Ley3_66761_scaffold_8686	concoct.72
Ley3_66761_scaffold_8807	concoct.72
Ley3_66761_scaffold_8843	concoct.72
Ley3_66761_scaffold_8894	concoct.72
Ley3_66761_scaffold_8917	concoct.72
Ley3_66761_scaffold_8952	concoct.72
Ley3_66761_scaffold_9197	concoct.72
Ley3_66761_scaffold_9371	concoct.72
Ley3_66761_scaffold_9453	concoct.72
Ley3_66761_scaffold_9477	concoct.72
Ley3_66761_scaffold_9520	concoct.72
Ley3_66761_scaffold_9582	concoct.72
Ley3_66761_scaffold_9679	concoct.72
Ley3_66761_scaffold_9834	concoct.72
Ley3_66761_scaffold_9907	concoct.72
Ley3_66761_scaffold_10048	concoct.72
Ley3_66761_scaffold_10119	concoct.72
Ley3_66761_scaffold_10182	concoct.72
Ley3_66761_scaffold_10184	concoct.72
Ley3_66761_scaffold_10250	concoct.72
Ley3_66761_scaffold_10374	concoct.72
Ley3_66761_scaffold_10441	concoct.72
Ley3_66761_scaffold_10555	concoct.72
Ley3_66761_scaffold_10661	concoct.72
Ley3_66761_scaffold_10677	concoct.72
Ley3_66761_scaffold_10680	concoct.72
Ley3_66761_scaffold_10821	concoct.72
Ley3_66761_scaffold_10840	concoct.72
Ley3_66761_scaffold_10854	concoct.72
Ley3_66761_scaffold_10888	concoct.72
Ley3_66761_scaffold_10912	concoct.72
Ley3_66761_scaffold_10933	concoct.72
Ley3_66761_scaffold_10950	concoct.72
Ley3_66761_scaffold_11018	concoct.72
Ley3_66761_scaffold_11152	concoct.72
Ley3_66761_scaffold_11162	concoct.72
Ley3_66761_scaffold_11209	concoct.72
Ley3_66761_scaffold_11229	concoct.72
Ley3_66761_scaffold_11279	concoct.72
Ley3_66761_scaffold_11317	concoct.72
Ley3_66761_scaffold_11359	concoct.72
Ley3_66761_scaffold_11376	concoct.72
Ley3_66761_scaffold_11403	concoct.72
Ley3_66761_scaffold_11407	concoct.72
Ley3_66761_scaffold_11412	concoct.72
Ley3_66761_scaffold_11434	concoct.72
Ley3_66761_scaffold_11441	concoct.72
Ley3_66761_scaffold_11492	concoct.72
Ley3_66761_scaffold_11555	concoct.72
Ley3_66761_scaffold_11587	concoct.72
Ley3_66761_scaffold_11595	concoct.72
Ley3_66761_scaffold_11604	concoct.72
Ley3_66761_scaffold_11971	concoct.72
Ley3_66761_scaffold_11973	concoct.72
Ley3_66761_scaffold_12001	concoct.72
Ley3_66761_scaffold_12116	concoct.72
Ley3_66761_scaffold_12247	concoct.72
Ley3_66761_scaffold_12286	concoct.72
Ley3_66761_scaffold_12291	concoct.72
Ley3_66761_scaffold_12304	concoct.72
Ley3_66761_scaffold_12338	concoct.72
Ley3_66761_scaffold_12373	concoct.72
Ley3_66761_scaffold_12455	concoct.72
Ley3_66761_scaffold_12550	concoct.72
Ley3_66761_scaffold_12552	concoct.72
Ley3_66761_scaffold_12556	concoct.72
Ley3_66761_scaffold_12634	concoct.72
Ley3_66761_scaffold_12650	concoct.72
Ley3_66761_scaffold_12683	concoct.72
Ley3_66761_scaffold_12714	concoct.72
Ley3_66761_scaffold_12784	concoct.72
Ley3_66761_scaffold_12815	concoct.72
Ley3_66761_scaffold_12853	concoct.72
Ley3_66761_scaffold_12874	concoct.72
Ley3_66761_scaffold_12917	concoct.72
Ley3_66761_scaffold_13005	concoct.72
Ley3_66761_scaffold_13013	concoct.72
Ley3_66761_scaffold_13033	concoct.72
Ley3_66761_scaffold_13056	concoct.72
Ley3_66761_scaffold_13064	concoct.72
Ley3_66761_scaffold_13134	concoct.72
Ley3_66761_scaffold_13147	concoct.72
Ley3_66761_scaffold_13203	concoct.72
Ley3_66761_scaffold_13212	concoct.72
Ley3_66761_scaffold_13221	concoct.72
Ley3_66761_scaffold_13281	concoct.72
Ley3_66761_scaffold_13373	concoct.72
Ley3_66761_scaffold_13447	concoct.72
Ley3_66761_scaffold_13589	concoct.72
Ley3_66761_scaffold_13643	concoct.72
Ley3_66761_scaffold_13696	concoct.72
Ley3_66761_scaffold_13730	concoct.72
Ley3_66761_scaffold_13741	concoct.72
Ley3_66761_scaffold_13742	concoct.72
Ley3_66761_scaffold_13820	concoct.72
Ley3_66761_scaffold_13841	concoct.72
Ley3_66761_scaffold_13844	concoct.72
Ley3_66761_scaffold_13901	concoct.72
Ley3_66761_scaffold_13911	concoct.72
Ley3_66761_scaffold_13925	concoct.72
Ley3_66761_scaffold_13950	concoct.72
Ley3_66761_scaffold_13980	concoct.72
Ley3_66761_scaffold_14009	concoct.72
Ley3_66761_scaffold_14012	concoct.72
Ley3_66761_scaffold_14019	concoct.72
Ley3_66761_scaffold_14027	concoct.72
Ley3_66761_scaffold_14045	concoct.72
Ley3_66761_scaffold_14053	concoct.72
Ley3_66761_scaffold_14096	concoct.72
Ley3_66761_scaffold_14194	concoct.72
Ley3_66761_scaffold_14246	concoct.72
Ley3_66761_scaffold_14261	concoct.72
Ley3_66761_scaffold_14368	concoct.72
Ley3_66761_scaffold_14415	concoct.72
Ley3_66761_scaffold_14420	concoct.72
Ley3_66761_scaffold_14454	concoct.72
Ley3_66761_scaffold_14575	concoct.72
Ley3_66761_scaffold_14592	concoct.72
Ley3_66761_scaffold_14596	concoct.72
Ley3_66761_scaffold_14634	concoct.72
Ley3_66761_scaffold_14645	concoct.72
Ley3_66761_scaffold_14744	concoct.72
Ley3_66761_scaffold_14747	concoct.72
Ley3_66761_scaffold_14758	concoct.72
Ley3_66761_scaffold_14805	concoct.72
Ley3_66761_scaffold_14818	concoct.72
Ley3_66761_scaffold_14958	concoct.72
Ley3_66761_scaffold_14962	concoct.72
Ley3_66761_scaffold_15135	concoct.72
Ley3_66761_scaffold_15187	concoct.72
Ley3_66761_scaffold_15188	concoct.72
Ley3_66761_scaffold_15191	concoct.72
Ley3_66761_scaffold_15228	concoct.72
Ley3_66761_scaffold_15270	concoct.72
Ley3_66761_scaffold_15324	concoct.72
Ley3_66761_scaffold_15353	concoct.72
Ley3_66761_scaffold_15368	concoct.72
Ley3_66761_scaffold_15409	concoct.72
Ley3_66761_scaffold_15468	concoct.72
Ley3_66761_scaffold_15469	concoct.72
Ley3_66761_scaffold_15489	concoct.72
Ley3_66761_scaffold_15492	concoct.72
Ley3_66761_scaffold_15511	concoct.72
Ley3_66761_scaffold_15540	concoct.72
Ley3_66761_scaffold_15541	concoct.72
Ley3_66761_scaffold_15585	concoct.72
Ley3_66761_scaffold_15606	concoct.72
Ley3_66761_scaffold_15611	concoct.72
Ley3_66761_scaffold_15651	concoct.72
Ley3_66761_scaffold_15718	concoct.72
Ley3_66761_scaffold_15748	concoct.72
Ley3_66761_scaffold_15757	concoct.72
Ley3_66761_scaffold_15777	concoct.72
Ley3_66761_scaffold_15803	concoct.72
Ley3_66761_scaffold_15843	concoct.72
Ley3_66761_scaffold_15895	concoct.72
Ley3_66761_scaffold_15908	concoct.72
Ley3_66761_scaffold_15965	concoct.72
Ley3_66761_scaffold_15981	concoct.72
Ley3_66761_scaffold_16227	concoct.72
Ley3_66761_scaffold_16253	concoct.72
Ley3_66761_scaffold_16331	concoct.72
Ley3_66761_scaffold_16358	concoct.72
Ley3_66761_scaffold_16405	concoct.72
Ley3_66761_scaffold_16436	concoct.72
Ley3_66761_scaffold_16494	concoct.72
Ley3_66761_scaffold_16517	concoct.72
Ley3_66761_scaffold_16529	concoct.72
Ley3_66761_scaffold_16541	concoct.72
Ley3_66761_scaffold_16620	concoct.72
Ley3_66761_scaffold_16623	concoct.72
Ley3_66761_scaffold_16664	concoct.72
Ley3_66761_scaffold_16687	concoct.72
Ley3_66761_scaffold_16767	concoct.72
Ley3_66761_scaffold_17042	concoct.72
Ley3_66761_scaffold_17061	concoct.72
Ley3_66761_scaffold_17087	concoct.72
Ley3_66761_scaffold_17092	concoct.72
Ley3_66761_scaffold_17150	concoct.72
Ley3_66761_scaffold_17162	concoct.72
Ley3_66761_scaffold_17280	concoct.72
Ley3_66761_scaffold_17302	concoct.72
Ley3_66761_scaffold_17391	concoct.72
Ley3_66761_scaffold_17392	concoct.72
Ley3_66761_scaffold_17549	concoct.72
Ley3_66761_scaffold_17633	concoct.72
Ley3_66761_scaffold_17673	concoct.72
Ley3_66761_scaffold_17684	concoct.72
Ley3_66761_scaffold_17821	concoct.72
Ley3_66761_scaffold_17842	concoct.72
Ley3_66761_scaffold_17883	concoct.72
Ley3_66761_scaffold_17909	concoct.72
Ley3_66761_scaffold_17914	concoct.72
Ley3_66761_scaffold_18035	concoct.72
Ley3_66761_scaffold_18041	concoct.72
Ley3_66761_scaffold_18054	concoct.72
Ley3_66761_scaffold_18070	concoct.72
Ley3_66761_scaffold_18109	concoct.72
Ley3_66761_scaffold_18139	concoct.72
Ley3_66761_scaffold_18193	concoct.72
Ley3_66761_scaffold_18209	concoct.72
Ley3_66761_scaffold_18246	concoct.72
Ley3_66761_scaffold_18260	concoct.72
Ley3_66761_scaffold_18290	concoct.72
Ley3_66761_scaffold_18353	concoct.72
Ley3_66761_scaffold_18419	concoct.72
Ley3_66761_scaffold_18568	concoct.72
Ley3_66761_scaffold_18579	concoct.72
Ley3_66761_scaffold_18590	concoct.72
Ley3_66761_scaffold_18593	concoct.72
Ley3_66761_scaffold_18674	concoct.72
Ley3_66761_scaffold_18687	concoct.72
Ley3_66761_scaffold_18690	concoct.72
Ley3_66761_scaffold_18759	concoct.72
Ley3_66761_scaffold_18760	concoct.72
Ley3_66761_scaffold_18785	concoct.72
Ley3_66761_scaffold_18981	concoct.72
Ley3_66761_scaffold_19116	concoct.72
Ley3_66761_scaffold_19257	concoct.72
Ley3_66761_scaffold_19259	concoct.72
Ley3_66761_scaffold_19346	concoct.72
Ley3_66761_scaffold_19407	concoct.72
Ley3_66761_scaffold_19413	concoct.72
Ley3_66761_scaffold_19447	concoct.72
Ley3_66761_scaffold_19599	concoct.72
Ley3_66761_scaffold_19646	concoct.72
Ley3_66761_scaffold_19724	concoct.72
Ley3_66761_scaffold_19735	concoct.72
Ley3_66761_scaffold_19881	concoct.72
Ley3_66761_scaffold_19899	concoct.72
Ley3_66761_scaffold_19984	concoct.72
Ley3_66761_scaffold_20055	concoct.72
Ley3_66761_scaffold_20302	concoct.72
Ley3_66761_scaffold_20369	concoct.72
Ley3_66761_scaffold_20375	concoct.72
Ley3_66761_scaffold_20419	concoct.72
Ley3_66761_scaffold_20463	concoct.72
Ley3_66761_scaffold_20612	concoct.72
Ley3_66761_scaffold_20653	concoct.72
Ley3_66761_scaffold_20660	concoct.72
Ley3_66761_scaffold_20666	concoct.72
Ley3_66761_scaffold_20747	concoct.72
Ley3_66761_scaffold_20825	concoct.72
Ley3_66761_scaffold_20983	concoct.72
Ley3_66761_scaffold_21135	concoct.72
Ley3_66761_scaffold_21170	concoct.72
Ley3_66761_scaffold_21179	concoct.72
Ley3_66761_scaffold_21192	concoct.72
Ley3_66761_scaffold_21206	concoct.72
Ley3_66761_scaffold_21258	concoct.72
Ley3_66761_scaffold_21285	concoct.72
Ley3_66761_scaffold_21520	concoct.72
Ley3_66761_scaffold_21597	concoct.72
Ley3_66761_scaffold_21609	concoct.72
Ley3_66761_scaffold_21649	concoct.72
Ley3_66761_scaffold_21656	concoct.72
Ley3_66761_scaffold_21693	concoct.72
Ley3_66761_scaffold_21705	concoct.72
Ley3_66761_scaffold_21711	concoct.72
Ley3_66761_scaffold_21718	concoct.72
Ley3_66761_scaffold_21746	concoct.72
Ley3_66761_scaffold_21758	concoct.72
Ley3_66761_scaffold_21765	concoct.72
Ley3_66761_scaffold_21805	concoct.72
Ley3_66761_scaffold_21809	concoct.72
Ley3_66761_scaffold_21816	concoct.72
Ley3_66761_scaffold_21823	concoct.72
Ley3_66761_scaffold_21889	concoct.72
Ley3_66761_scaffold_21901	concoct.72
Ley3_66761_scaffold_22033	concoct.72
Ley3_66761_scaffold_22048	concoct.72
Ley3_66761_scaffold_22115	concoct.72
Ley3_66761_scaffold_22213	concoct.72
Ley3_66761_scaffold_22276	concoct.72
Ley3_66761_scaffold_22343	concoct.72
Ley3_66761_scaffold_22481	concoct.72
Ley3_66761_scaffold_22543	concoct.72
Ley3_66761_scaffold_22767	concoct.72
Ley3_66761_scaffold_22836	concoct.72
Ley3_66761_scaffold_22840	concoct.72
Ley3_66761_scaffold_22913	concoct.72
Ley3_66761_scaffold_23069	concoct.72
Ley3_66761_scaffold_23102	concoct.72
Ley3_66761_scaffold_23151	concoct.72
Ley3_66761_scaffold_23309	concoct.72
Ley3_66761_scaffold_23322	concoct.72
Ley3_66761_scaffold_23341	concoct.72
Ley3_66761_scaffold_23358	concoct.72
Ley3_66761_scaffold_23417	concoct.72
Ley3_66761_scaffold_23452	concoct.72
Ley3_66761_scaffold_23485	concoct.72
Ley3_66761_scaffold_23571	concoct.72
Ley3_66761_scaffold_23684	concoct.72
Ley3_66761_scaffold_23718	concoct.72
Ley3_66761_scaffold_23763	concoct.72
Ley3_66761_scaffold_23827	concoct.72
Ley3_66761_scaffold_23895	concoct.72
Ley3_66761_scaffold_23972	concoct.72
Ley3_66761_scaffold_24035	concoct.72
Ley3_66761_scaffold_24079	concoct.72
Ley3_66761_scaffold_24111	concoct.72
Ley3_66761_scaffold_24123	concoct.72
Ley3_66761_scaffold_24193	concoct.72
Ley3_66761_scaffold_24225	concoct.72
Ley3_66761_scaffold_24237	concoct.72
Ley3_66761_scaffold_24256	concoct.72
Ley3_66761_scaffold_24438	concoct.72
Ley3_66761_scaffold_24562	concoct.72
Ley3_66761_scaffold_24589	concoct.72
Ley3_66761_scaffold_24643	concoct.72
Ley3_66761_scaffold_24725	concoct.72
Ley3_66761_scaffold_24814	concoct.72
Ley3_66761_scaffold_25019	concoct.72
Ley3_66761_scaffold_25103	concoct.72
Ley3_66761_scaffold_25202	concoct.72
Ley3_66761_scaffold_25243	concoct.72
Ley3_66761_scaffold_25395	concoct.72
Ley3_66761_scaffold_25454	concoct.72
Ley3_66761_scaffold_25604	concoct.72
Ley3_66761_scaffold_25657	concoct.72
Ley3_66761_scaffold_25841	concoct.72
Ley3_66761_scaffold_25864	concoct.72
Ley3_66761_scaffold_26060	concoct.72
Ley3_66761_scaffold_26135	concoct.72
Ley3_66761_scaffold_26270	concoct.72
Ley3_66761_scaffold_26314	concoct.72
Ley3_66761_scaffold_26350	concoct.72
Ley3_66761_scaffold_26476	concoct.72
Ley3_66761_scaffold_26498	concoct.72
Ley3_66761_scaffold_26669	concoct.72
Ley3_66761_scaffold_26833	concoct.72
Ley3_66761_scaffold_26842	concoct.72
Ley3_66761_scaffold_26876	concoct.72
Ley3_66761_scaffold_26906	concoct.72
Ley3_66761_scaffold_26967	concoct.72
Ley3_66761_scaffold_27023	concoct.72
Ley3_66761_scaffold_27042	concoct.72
Ley3_66761_scaffold_27177	concoct.72
Ley3_66761_scaffold_27194	concoct.72
Ley3_66761_scaffold_27275	concoct.72
Ley3_66761_scaffold_27305	concoct.72
Ley3_66761_scaffold_27329	concoct.72
Ley3_66761_scaffold_27335	concoct.72
Ley3_66761_scaffold_27361	concoct.72
Ley3_66761_scaffold_27368	concoct.72
Ley3_66761_scaffold_27440	concoct.72
Ley3_66761_scaffold_27451	concoct.72
Ley3_66761_scaffold_27461	concoct.72
Ley3_66761_scaffold_27489	concoct.72
Ley3_66761_scaffold_27500	concoct.72
Ley3_66761_scaffold_27653	concoct.72
Ley3_66761_scaffold_27686	concoct.72
Ley3_66761_scaffold_27882	concoct.72
Ley3_66761_scaffold_28000	concoct.72
Ley3_66761_scaffold_28014	concoct.72
Ley3_66761_scaffold_28156	concoct.72
Ley3_66761_scaffold_28226	concoct.72
Ley3_66761_scaffold_28269	concoct.72
Ley3_66761_scaffold_28291	concoct.72
Ley3_66761_scaffold_28407	concoct.72
Ley3_66761_scaffold_28449	concoct.72
Ley3_66761_scaffold_28577	concoct.72
Ley3_66761_scaffold_28638	concoct.72
Ley3_66761_scaffold_28804	concoct.72
Ley3_66761_scaffold_28904	concoct.72
Ley3_66761_scaffold_28942	concoct.72
Ley3_66761_scaffold_29019	concoct.72
Ley3_66761_scaffold_29166	concoct.72
Ley3_66761_scaffold_29225	concoct.72
Ley3_66761_scaffold_29339	concoct.72
Ley3_66761_scaffold_29357	concoct.72
Ley3_66761_scaffold_29376	concoct.72
Ley3_66761_scaffold_29430	concoct.72
Ley3_66761_scaffold_29437	concoct.72
Ley3_66761_scaffold_29722	concoct.72
Ley3_66761_scaffold_29859	concoct.72
Ley3_66761_scaffold_30108	concoct.72
Ley3_66761_scaffold_30192	concoct.72
Ley3_66761_scaffold_30226	concoct.72
Ley3_66761_scaffold_30549	concoct.72
Ley3_66761_scaffold_30609	concoct.72
Ley3_66761_scaffold_30648	concoct.72
Ley3_66761_scaffold_30775	concoct.72
Ley3_66761_scaffold_30788	concoct.72
Ley3_66761_scaffold_30865	concoct.72
Ley3_66761_scaffold_30963	concoct.72
Ley3_66761_scaffold_30965	concoct.72
Ley3_66761_scaffold_30976	concoct.72
Ley3_66761_scaffold_31036	concoct.72
Ley3_66761_scaffold_31167	concoct.72
Ley3_66761_scaffold_31287	concoct.72
Ley3_66761_scaffold_31465	concoct.72
Ley3_66761_scaffold_31524	concoct.72
Ley3_66761_scaffold_31550	concoct.72
Ley3_66761_scaffold_31977	concoct.72
Ley3_66761_scaffold_31978	concoct.72
Ley3_66761_scaffold_32021	concoct.72
Ley3_66761_scaffold_32082	concoct.72
Ley3_66761_scaffold_32280	concoct.72
Ley3_66761_scaffold_32298	concoct.72
Ley3_66761_scaffold_32352	concoct.72
Ley3_66761_scaffold_32434	concoct.72
Ley3_66761_scaffold_32437	concoct.72
Ley3_66761_scaffold_32509	concoct.72
Ley3_66761_scaffold_32564	concoct.72
Ley3_66761_scaffold_32734	concoct.72
Ley3_66761_scaffold_32853	concoct.72
Ley3_66761_scaffold_32918	concoct.72
Ley3_66761_scaffold_33278	concoct.72
Ley3_66761_scaffold_33456	concoct.72
Ley3_66761_scaffold_33789	concoct.72
Ley3_66761_scaffold_33906	concoct.72
Ley3_66761_scaffold_34007	concoct.72
Ley3_66761_scaffold_34329	concoct.72
Ley3_66761_scaffold_34405	concoct.72
Ley3_66761_scaffold_34539	concoct.72
Ley3_66761_scaffold_34547	concoct.72
Ley3_66761_scaffold_34793	concoct.72
Ley3_66761_scaffold_34796	concoct.72
Ley3_66761_scaffold_34837	concoct.72
Ley3_66761_scaffold_34941	concoct.72
Ley3_66761_scaffold_35053	concoct.72
Ley3_66761_scaffold_35200	concoct.72
Ley3_66761_scaffold_35264	concoct.72
Ley3_66761_scaffold_35492	concoct.72
Ley3_66761_scaffold_35928	concoct.72
Ley3_66761_scaffold_36105	concoct.72
Ley3_66761_scaffold_36313	concoct.72
Ley3_66761_scaffold_36578	concoct.72
Ley3_66761_scaffold_36614	concoct.72
Ley3_66761_scaffold_36645	concoct.72
Ley3_66761_scaffold_36667	concoct.72
Ley3_66761_scaffold_36861	concoct.72
Ley3_66761_scaffold_37046	concoct.72
Ley3_66761_scaffold_37232	concoct.72
Ley3_66761_scaffold_37281	concoct.72
Ley3_66761_scaffold_37409	concoct.72
Ley3_66761_scaffold_37811	concoct.72
Ley3_66761_scaffold_37910	concoct.72
Ley3_66761_scaffold_38159	concoct.72
Ley3_66761_scaffold_38221	concoct.72
Ley3_66761_scaffold_38425	concoct.72
Ley3_66761_scaffold_38479	concoct.72
Ley3_66761_scaffold_38519	concoct.72
Ley3_66761_scaffold_38593	concoct.72
Ley3_66761_scaffold_38806	concoct.72
Ley3_66761_scaffold_38914	concoct.72
Ley3_66761_scaffold_39007	concoct.72
Ley3_66761_scaffold_39112	concoct.72
Ley3_66761_scaffold_39168	concoct.72
Ley3_66761_scaffold_39194	concoct.72
Ley3_66761_scaffold_39335	concoct.72
Ley3_66761_scaffold_39768	concoct.72
Ley3_66761_scaffold_39862	concoct.72
Ley3_66761_scaffold_40434	concoct.72
Ley3_66761_scaffold_40811	concoct.72
Ley3_66761_scaffold_40965	concoct.72
Ley3_66761_scaffold_41069	concoct.72
Ley3_66761_scaffold_41173	concoct.72
Ley3_66761_scaffold_41560	concoct.72
Ley3_66761_scaffold_41716	concoct.72
Ley3_66761_scaffold_41747	concoct.72
Ley3_66761_scaffold_41887	concoct.72
Ley3_66761_scaffold_42281	concoct.72
Ley3_66761_scaffold_42537	concoct.72
Ley3_66761_scaffold_42706	concoct.72
Ley3_66761_scaffold_42804	concoct.72
Ley3_66761_scaffold_42870	concoct.72
Ley3_66761_scaffold_42955	concoct.72
Ley3_66761_scaffold_43255	concoct.72
Ley3_66761_scaffold_43841	concoct.72
Ley3_66761_scaffold_43888	concoct.72
Ley3_66761_scaffold_44230	concoct.72
Ley3_66761_scaffold_44330	concoct.72
Ley3_66761_scaffold_44450	concoct.72
Ley3_66761_scaffold_45123	concoct.72
Ley3_66761_scaffold_45311	concoct.72
Ley3_66761_scaffold_45528	concoct.72
Ley3_66761_scaffold_45974	concoct.72
Ley3_66761_scaffold_46543	concoct.72
Ley3_66761_scaffold_46891	concoct.72
Ley3_66761_scaffold_47022	concoct.72
Ley3_66761_scaffold_48230	concoct.72
Ley3_66761_scaffold_48272	concoct.72
Ley3_66761_scaffold_48345	concoct.72
Ley3_66761_scaffold_48519	concoct.72
Ley3_66761_scaffold_48695	concoct.72
Ley3_66761_scaffold_48877	concoct.72
Ley3_66761_scaffold_48890	concoct.72
Ley3_66761_scaffold_49261	concoct.72
Ley3_66761_scaffold_49489	concoct.72
Ley3_66761_scaffold_49493	concoct.72
Ley3_66761_scaffold_49686	concoct.72
Ley3_66761_scaffold_49720	concoct.72
Ley3_66761_scaffold_49830	concoct.72
Ley3_66761_scaffold_50705	concoct.72
Ley3_66761_scaffold_51843	concoct.72
Ley3_66761_scaffold_52688	concoct.72
Ley3_66761_scaffold_53137	concoct.72
Ley3_66761_scaffold_53705	concoct.72
Ley3_66761_scaffold_54255	concoct.72
Ley3_66761_scaffold_55053	concoct.72
Ley3_66761_scaffold_56064	concoct.72
Ley3_66761_scaffold_56545	concoct.72
Ley3_66761_scaffold_56622	concoct.72
Ley3_66761_scaffold_56903	concoct.72
Ley3_66761_scaffold_57866	concoct.72
Ley3_66761_scaffold_59094	concoct.72
Ley3_66761_scaffold_61521	concoct.72
Ley3_66761_scaffold_62082	concoct.72
Ley3_66761_scaffold_64585	concoct.72
Ley3_66761_scaffold_64651	concoct.72
Ley3_66761_scaffold_89357	concoct.72
