# Supplementary material for: Recovery of genomes from metagenomes via a dereplication, aggregation and scoring strategy
Source: Nat Microbiol. 2018 May 28;3(7):836–43. doi: 10.1038/s41564-018-0171-1 (PMC6786971; doi:10.1038/s41564-018-0171-1)
Supplement: Supplementary file 8 — Source code of DAS Tool. For latest version please see https://github.com/cmks/DAS_Tool [file 41564_2018_171_MOESM8_ESM.gz › DAS_Tool/sample_output/DASToolRun1.seqlength]

Ley3_66761_scaffold_6	468440
Ley3_66761_scaffold_118	138932
Ley3_66761_scaffold_139	144643
Ley3_66761_scaffold_174	144036
Ley3_66761_scaffold_191	183216
Ley3_66761_scaffold_220	107430
Ley3_66761_scaffold_253	98019
Ley3_66761_scaffold_277	194198
Ley3_66761_scaffold_312	88274
Ley3_66761_scaffold_364	83210
Ley3_66761_scaffold_433	77713
Ley3_66761_scaffold_560	63810
Ley3_66761_scaffold_689	56797
Ley3_66761_scaffold_707	55156
Ley3_66761_scaffold_787	51251
Ley3_66761_scaffold_1981	24866
Ley3_66761_scaffold_2211	28402
Ley3_66761_scaffold_2350	22372
Ley3_66761_scaffold_2597	17718
Ley3_66761_scaffold_3095	15504
Ley3_66761_scaffold_3564	27583
Ley3_66761_scaffold_4563	8988
Ley3_66761_scaffold_5692	6779
Ley3_66761_scaffold_23267	2811
Ley3_66761_scaffold_8	300660
Ley3_66761_scaffold_42	206217
Ley3_66761_scaffold_99	147369
Ley3_66761_scaffold_127	135538
Ley3_66761_scaffold_194	113397
Ley3_66761_scaffold_215	108540
Ley3_66761_scaffold_226	106022
Ley3_66761_scaffold_359	81714
Ley3_66761_scaffold_376	80561
Ley3_66761_scaffold_386	79185
Ley3_66761_scaffold_469	71347
Ley3_66761_scaffold_499	68148
Ley3_66761_scaffold_527	78782
Ley3_66761_scaffold_531	100409
Ley3_66761_scaffold_585	62448
Ley3_66761_scaffold_713	54863
Ley3_66761_scaffold_734	74507
Ley3_66761_scaffold_756	93292
Ley3_66761_scaffold_827	50307
Ley3_66761_scaffold_844	90886
Ley3_66761_scaffold_1006	42736
Ley3_66761_scaffold_1045	41580
Ley3_66761_scaffold_1085	40597
Ley3_66761_scaffold_1139	39358
Ley3_66761_scaffold_1145	64917
Ley3_66761_scaffold_1215	37260
Ley3_66761_scaffold_1325	34661
Ley3_66761_scaffold_1377	33553
Ley3_66761_scaffold_1567	29885
Ley3_66761_scaffold_1869	25368
Ley3_66761_scaffold_1922	24713
Ley3_66761_scaffold_2123	22379
Ley3_66761_scaffold_2171	29730
Ley3_66761_scaffold_2200	21466
Ley3_66761_scaffold_2213	21339
Ley3_66761_scaffold_2938	15252
Ley3_66761_scaffold_3038	14697
Ley3_66761_scaffold_3358	13171
Ley3_66761_scaffold_3476	14839
Ley3_66761_scaffold_3895	10930
Ley3_66761_scaffold_3896	10926
Ley3_66761_scaffold_5118	7743
Ley3_66761_scaffold_7242	5009
Ley3_66761_scaffold_15420	6593
Ley3_66761_scaffold_634	60578
Ley3_66761_scaffold_1057	54590
Ley3_66761_scaffold_1091	142602
Ley3_66761_scaffold_1541	60285
Ley3_66761_scaffold_1576	82010
Ley3_66761_scaffold_1715	83002
Ley3_66761_scaffold_1852	72303
Ley3_66761_scaffold_1963	26670
Ley3_66761_scaffold_1971	93087
Ley3_66761_scaffold_2089	65532
Ley3_66761_scaffold_2094	41088
Ley3_66761_scaffold_2096	130051
Ley3_66761_scaffold_2242	67744
Ley3_66761_scaffold_2491	28051
Ley3_66761_scaffold_2522	35209
Ley3_66761_scaffold_2690	37799
Ley3_66761_scaffold_2716	51061
Ley3_66761_scaffold_2762	45299
Ley3_66761_scaffold_2864	29465
Ley3_66761_scaffold_2873	70591
Ley3_66761_scaffold_2930	80218
Ley3_66761_scaffold_3002	17839
Ley3_66761_scaffold_3103	46339
Ley3_66761_scaffold_3141	47460
Ley3_66761_scaffold_3161	177376
Ley3_66761_scaffold_3213	48647
Ley3_66761_scaffold_3311	43522
Ley3_66761_scaffold_3594	14421
Ley3_66761_scaffold_3613	73112
Ley3_66761_scaffold_3932	30276
Ley3_66761_scaffold_4004	17379
Ley3_66761_scaffold_4013	31582
Ley3_66761_scaffold_4040	14406
Ley3_66761_scaffold_4158	23502
Ley3_66761_scaffold_4228	40406
Ley3_66761_scaffold_4236	15738
Ley3_66761_scaffold_4401	24889
Ley3_66761_scaffold_4421	16022
Ley3_66761_scaffold_4733	14691
Ley3_66761_scaffold_5114	29611
Ley3_66761_scaffold_5164	20783
Ley3_66761_scaffold_5211	7814
Ley3_66761_scaffold_5238	13145
Ley3_66761_scaffold_5396	13875
Ley3_66761_scaffold_5853	39290
Ley3_66761_scaffold_6115	21769
Ley3_66761_scaffold_7091	10127
Ley3_66761_scaffold_7490	9946
Ley3_66761_scaffold_7919	12221
Ley3_66761_scaffold_10476	3239
Ley3_66761_scaffold_11735	3220
Ley3_66761_scaffold_14994	5263
Ley3_66761_scaffold_16606	3384
Ley3_66761_scaffold_17109	2012
Ley3_66761_scaffold_22269	3543
Ley3_66761_scaffold_29306	3135
Ley3_66761_scaffold_53179	2217
Ley3_66761_scaffold_161	123041
Ley3_66761_scaffold_313	88344
Ley3_66761_scaffold_545	83954
Ley3_66761_scaffold_546	65197
Ley3_66761_scaffold_598	61895
Ley3_66761_scaffold_623	66712
Ley3_66761_scaffold_677	57179
Ley3_66761_scaffold_898	46136
Ley3_66761_scaffold_959	43972
Ley3_66761_scaffold_960	43930
Ley3_66761_scaffold_1019	53123
Ley3_66761_scaffold_1060	46837
Ley3_66761_scaffold_1093	40206
Ley3_66761_scaffold_1113	39808
Ley3_66761_scaffold_1172	38443
Ley3_66761_scaffold_1219	37223
Ley3_66761_scaffold_1260	36266
Ley3_66761_scaffold_1277	35749
Ley3_66761_scaffold_1300	35264
Ley3_66761_scaffold_1305	35220
Ley3_66761_scaffold_1342	34362
Ley3_66761_scaffold_1364	33715
Ley3_66761_scaffold_1365	33706
Ley3_66761_scaffold_1370	33664
Ley3_66761_scaffold_1444	33269
Ley3_66761_scaffold_1472	31650
Ley3_66761_scaffold_1571	29774
Ley3_66761_scaffold_1685	28382
Ley3_66761_scaffold_1751	26876
Ley3_66761_scaffold_1759	26774
Ley3_66761_scaffold_1814	26030
Ley3_66761_scaffold_1825	26189
Ley3_66761_scaffold_1908	24881
Ley3_66761_scaffold_2046	23242
Ley3_66761_scaffold_2078	28704
Ley3_66761_scaffold_2122	22389
Ley3_66761_scaffold_2139	31561
Ley3_66761_scaffold_2185	21953
Ley3_66761_scaffold_2199	32834
Ley3_66761_scaffold_2218	21968
Ley3_66761_scaffold_2229	21146
Ley3_66761_scaffold_2246	20980
Ley3_66761_scaffold_2273	20674
Ley3_66761_scaffold_2294	20445
Ley3_66761_scaffold_2432	19157
Ley3_66761_scaffold_2448	18966
Ley3_66761_scaffold_2492	18619
Ley3_66761_scaffold_2501	19710
Ley3_66761_scaffold_2617	17579
Ley3_66761_scaffold_2627	17497
Ley3_66761_scaffold_2759	16464
Ley3_66761_scaffold_2776	16325
Ley3_66761_scaffold_2795	16161
Ley3_66761_scaffold_2816	15999
Ley3_66761_scaffold_2897	15492
Ley3_66761_scaffold_3101	14826
Ley3_66761_scaffold_3146	21480
Ley3_66761_scaffold_3170	14018
Ley3_66761_scaffold_3415	17748
Ley3_66761_scaffold_3445	12776
Ley3_66761_scaffold_3560	12268
Ley3_66761_scaffold_3562	12259
Ley3_66761_scaffold_3677	11733
Ley3_66761_scaffold_3830	11202
Ley3_66761_scaffold_3879	11028
Ley3_66761_scaffold_3923	10836
Ley3_66761_scaffold_3986	10863
Ley3_66761_scaffold_4057	10393
Ley3_66761_scaffold_4059	10386
Ley3_66761_scaffold_4067	10342
Ley3_66761_scaffold_4223	9907
Ley3_66761_scaffold_4276	9736
Ley3_66761_scaffold_4304	9653
Ley3_66761_scaffold_4447	11532
Ley3_66761_scaffold_4459	9269
Ley3_66761_scaffold_4611	14983
Ley3_66761_scaffold_5088	7805
Ley3_66761_scaffold_5099	7784
Ley3_66761_scaffold_5184	7606
Ley3_66761_scaffold_5224	7523
Ley3_66761_scaffold_5280	7414
Ley3_66761_scaffold_5331	7339
Ley3_66761_scaffold_5534	6978
Ley3_66761_scaffold_5771	6674
Ley3_66761_scaffold_6243	6053
Ley3_66761_scaffold_6761	5486
Ley3_66761_scaffold_7147	5090
Ley3_66761_scaffold_7290	4966
Ley3_66761_scaffold_8192	4293
Ley3_66761_scaffold_8530	4501
Ley3_66761_scaffold_8605	4054
Ley3_66761_scaffold_8659	4029
Ley3_66761_scaffold_9276	3703
Ley3_66761_scaffold_10059	3384
Ley3_66761_scaffold_11316	2996
Ley3_66761_scaffold_11889	2851
Ley3_66761_scaffold_12915	2628
Ley3_66761_scaffold_13755	2464
Ley3_66761_scaffold_14042	2416
Ley3_66761_scaffold_14110	2407
Ley3_66761_scaffold_14195	2391
Ley3_66761_scaffold_14831	2298
Ley3_66761_scaffold_16460	2082
Ley3_66761_scaffold_18524	2413
Ley3_66761_scaffold_22337	2678
Ley3_66761_scaffold_22674	4463
Ley3_66761_scaffold_35364	3716
Ley3_66761_scaffold_4592	11598
Ley3_66761_scaffold_5586	23801
Ley3_66761_scaffold_5875	6800
Ley3_66761_scaffold_6049	8417
Ley3_66761_scaffold_6553	7208
Ley3_66761_scaffold_6619	16768
Ley3_66761_scaffold_6737	6047
Ley3_66761_scaffold_6825	7844
Ley3_66761_scaffold_6900	8373
Ley3_66761_scaffold_7093	18737
Ley3_66761_scaffold_7132	33314
Ley3_66761_scaffold_7150	11755
Ley3_66761_scaffold_7193	11011
Ley3_66761_scaffold_7364	5941
Ley3_66761_scaffold_7410	13631
Ley3_66761_scaffold_7443	5170
Ley3_66761_scaffold_7565	11096
Ley3_66761_scaffold_7640	4681
Ley3_66761_scaffold_7646	11255
Ley3_66761_scaffold_7682	4654
Ley3_66761_scaffold_7770	5341
Ley3_66761_scaffold_7823	12028
Ley3_66761_scaffold_7832	8741
Ley3_66761_scaffold_7879	11437
Ley3_66761_scaffold_7921	21044
Ley3_66761_scaffold_7940	9716
Ley3_66761_scaffold_8034	14957
Ley3_66761_scaffold_8050	11585
Ley3_66761_scaffold_8128	6991
Ley3_66761_scaffold_8150	33069
Ley3_66761_scaffold_8340	13535
Ley3_66761_scaffold_8350	6259
Ley3_66761_scaffold_8362	17553
Ley3_66761_scaffold_8547	7273
Ley3_66761_scaffold_8584	6244
Ley3_66761_scaffold_8600	6540
Ley3_66761_scaffold_8789	3967
Ley3_66761_scaffold_8816	11902
Ley3_66761_scaffold_8834	18537
Ley3_66761_scaffold_8929	8564
Ley3_66761_scaffold_9079	3804
Ley3_66761_scaffold_9094	11303
Ley3_66761_scaffold_9169	11780
Ley3_66761_scaffold_9230	9635
Ley3_66761_scaffold_9263	4678
Ley3_66761_scaffold_9373	3662
Ley3_66761_scaffold_9428	10695
Ley3_66761_scaffold_9468	3619
Ley3_66761_scaffold_9513	5343
Ley3_66761_scaffold_9517	7205
Ley3_66761_scaffold_9563	10714
Ley3_66761_scaffold_9637	25326
Ley3_66761_scaffold_9649	5186
Ley3_66761_scaffold_9699	18609
Ley3_66761_scaffold_9768	17775
Ley3_66761_scaffold_9837	4605
Ley3_66761_scaffold_9970	11607
Ley3_66761_scaffold_10078	13183
Ley3_66761_scaffold_10121	14262
Ley3_66761_scaffold_10141	15250
Ley3_66761_scaffold_10170	3345
Ley3_66761_scaffold_10202	6371
Ley3_66761_scaffold_10445	9641
Ley3_66761_scaffold_10457	6740
Ley3_66761_scaffold_10469	8107
Ley3_66761_scaffold_10486	11945
Ley3_66761_scaffold_10489	5706
Ley3_66761_scaffold_10502	4199
Ley3_66761_scaffold_10627	19535
Ley3_66761_scaffold_10725	11793
Ley3_66761_scaffold_10737	6916
Ley3_66761_scaffold_10778	7578
Ley3_66761_scaffold_10834	4087
Ley3_66761_scaffold_10906	16633
Ley3_66761_scaffold_10925	13699
Ley3_66761_scaffold_10932	3380
Ley3_66761_scaffold_10939	10991
Ley3_66761_scaffold_10983	5199
Ley3_66761_scaffold_11038	9569
Ley3_66761_scaffold_11153	7255
Ley3_66761_scaffold_11336	3667
Ley3_66761_scaffold_11449	2965
Ley3_66761_scaffold_11493	3229
Ley3_66761_scaffold_11536	8766
Ley3_66761_scaffold_11563	10528
Ley3_66761_scaffold_11611	8277
Ley3_66761_scaffold_11628	6863
Ley3_66761_scaffold_11643	5791
Ley3_66761_scaffold_11714	8448
Ley3_66761_scaffold_11725	7287
Ley3_66761_scaffold_11804	5749
Ley3_66761_scaffold_11893	4087
Ley3_66761_scaffold_11911	6667
Ley3_66761_scaffold_11915	6889
Ley3_66761_scaffold_12023	3195
Ley3_66761_scaffold_12046	8195
Ley3_66761_scaffold_12159	2786
Ley3_66761_scaffold_12160	5749
Ley3_66761_scaffold_12194	10592
Ley3_66761_scaffold_12237	7686
Ley3_66761_scaffold_12251	5507
Ley3_66761_scaffold_12264	8306
Ley3_66761_scaffold_12333	2748
Ley3_66761_scaffold_12349	2745
Ley3_66761_scaffold_12421	6691
Ley3_66761_scaffold_12436	4539
Ley3_66761_scaffold_12471	3124
Ley3_66761_scaffold_12752	14361
Ley3_66761_scaffold_12773	11607
Ley3_66761_scaffold_12912	2629
Ley3_66761_scaffold_12920	5634
Ley3_66761_scaffold_12992	8116
Ley3_66761_scaffold_13009	7362
Ley3_66761_scaffold_13166	4806
Ley3_66761_scaffold_13184	2569
Ley3_66761_scaffold_13329	6023
Ley3_66761_scaffold_13464	4854
Ley3_66761_scaffold_13471	6662
Ley3_66761_scaffold_13549	2504
Ley3_66761_scaffold_13587	7014
Ley3_66761_scaffold_13679	12805
Ley3_66761_scaffold_13695	4204
Ley3_66761_scaffold_13702	4491
Ley3_66761_scaffold_13866	3163
Ley3_66761_scaffold_14094	6128
Ley3_66761_scaffold_14298	3093
Ley3_66761_scaffold_14750	6898
Ley3_66761_scaffold_14765	2308
Ley3_66761_scaffold_14829	3984
Ley3_66761_scaffold_14843	3854
Ley3_66761_scaffold_14875	3646
Ley3_66761_scaffold_15018	6118
Ley3_66761_scaffold_15181	7177
Ley3_66761_scaffold_15275	3996
Ley3_66761_scaffold_15279	5947
Ley3_66761_scaffold_15464	3261
Ley3_66761_scaffold_15575	2192
Ley3_66761_scaffold_15735	2172
Ley3_66761_scaffold_15958	3953
Ley3_66761_scaffold_16279	13660
Ley3_66761_scaffold_16297	6764
Ley3_66761_scaffold_16442	3904
Ley3_66761_scaffold_16540	2074
Ley3_66761_scaffold_16563	2448
Ley3_66761_scaffold_16923	2033
Ley3_66761_scaffold_16952	4253
Ley3_66761_scaffold_17269	3580
Ley3_66761_scaffold_17533	4996
Ley3_66761_scaffold_17581	3537
Ley3_66761_scaffold_17666	7173
Ley3_66761_scaffold_17742	10737
Ley3_66761_scaffold_18002	2239
Ley3_66761_scaffold_18021	4450
Ley3_66761_scaffold_18033	2263
Ley3_66761_scaffold_18132	5177
Ley3_66761_scaffold_18289	3327
Ley3_66761_scaffold_18436	3040
Ley3_66761_scaffold_18726	3728
Ley3_66761_scaffold_18891	3795
Ley3_66761_scaffold_18976	2814
Ley3_66761_scaffold_19010	2167
Ley3_66761_scaffold_19167	5558
Ley3_66761_scaffold_19418	2194
Ley3_66761_scaffold_19851	2365
Ley3_66761_scaffold_19882	2646
Ley3_66761_scaffold_19943	2652
Ley3_66761_scaffold_20016	3597
Ley3_66761_scaffold_20088	2335
Ley3_66761_scaffold_20339	2572
Ley3_66761_scaffold_20492	3948
Ley3_66761_scaffold_20943	2904
Ley3_66761_scaffold_21010	3219
Ley3_66761_scaffold_21103	4024
Ley3_66761_scaffold_21166	3999
Ley3_66761_scaffold_21196	2926
Ley3_66761_scaffold_21273	2365
Ley3_66761_scaffold_21413	2701
Ley3_66761_scaffold_21621	3395
Ley3_66761_scaffold_21852	2005
Ley3_66761_scaffold_22179	3708
Ley3_66761_scaffold_22460	2660
Ley3_66761_scaffold_22700	5100
Ley3_66761_scaffold_23076	2088
Ley3_66761_scaffold_23139	7523
Ley3_66761_scaffold_23600	6034
Ley3_66761_scaffold_23860	2238
Ley3_66761_scaffold_23942	3508
Ley3_66761_scaffold_24049	5931
Ley3_66761_scaffold_24346	5748
Ley3_66761_scaffold_24925	8093
Ley3_66761_scaffold_25033	3301
Ley3_66761_scaffold_25075	3072
Ley3_66761_scaffold_25121	2038
Ley3_66761_scaffold_25623	3121
Ley3_66761_scaffold_26065	3435
Ley3_66761_scaffold_27446	2586
Ley3_66761_scaffold_27629	2632
Ley3_66761_scaffold_28310	4093
Ley3_66761_scaffold_29073	3181
Ley3_66761_scaffold_29090	2215
Ley3_66761_scaffold_29595	2789
Ley3_66761_scaffold_29603	2341
Ley3_66761_scaffold_29971	4167
Ley3_66761_scaffold_31086	4124
Ley3_66761_scaffold_31227	3277
Ley3_66761_scaffold_31644	5433
Ley3_66761_scaffold_32904	3733
Ley3_66761_scaffold_33341	2829
Ley3_66761_scaffold_37586	2688
Ley3_66761_scaffold_37863	2263
Ley3_66761_scaffold_38241	3101
Ley3_66761_scaffold_38567	3229
Ley3_66761_scaffold_39730	2513
Ley3_66761_scaffold_39878	3009
Ley3_66761_scaffold_40119	2179
Ley3_66761_scaffold_40692	2143
Ley3_66761_scaffold_40915	2735
Ley3_66761_scaffold_42855	2838
Ley3_66761_scaffold_44282	2760
Ley3_66761_scaffold_44643	2932
Ley3_66761_scaffold_50635	2264
Ley3_66761_scaffold_52464	2789
Ley3_66761_scaffold_4664	8765
Ley3_66761_scaffold_5194	14729
Ley3_66761_scaffold_6019	7540
Ley3_66761_scaffold_6146	23254
Ley3_66761_scaffold_6217	7800
Ley3_66761_scaffold_6241	14264
Ley3_66761_scaffold_6269	6294
Ley3_66761_scaffold_6769	13077
Ley3_66761_scaffold_6888	9172
Ley3_66761_scaffold_6939	26864
Ley3_66761_scaffold_6943	8668
Ley3_66761_scaffold_7143	7741
Ley3_66761_scaffold_7207	7904
Ley3_66761_scaffold_7252	8130
Ley3_66761_scaffold_7402	6372
Ley3_66761_scaffold_7486	6014
Ley3_66761_scaffold_7525	11258
Ley3_66761_scaffold_7844	15825
Ley3_66761_scaffold_7925	17020
Ley3_66761_scaffold_7966	6937
Ley3_66761_scaffold_8133	4332
Ley3_66761_scaffold_8166	5671
Ley3_66761_scaffold_8243	9156
Ley3_66761_scaffold_8364	15740
Ley3_66761_scaffold_8532	7480
Ley3_66761_scaffold_8581	4067
Ley3_66761_scaffold_8612	6428
Ley3_66761_scaffold_8686	4929
Ley3_66761_scaffold_8807	4340
Ley3_66761_scaffold_8843	4541
Ley3_66761_scaffold_8894	3908
Ley3_66761_scaffold_8917	3898
Ley3_66761_scaffold_8952	14801
Ley3_66761_scaffold_9197	6413
Ley3_66761_scaffold_9371	4774
Ley3_66761_scaffold_9453	9268
Ley3_66761_scaffold_9477	7686
Ley3_66761_scaffold_9520	4175
Ley3_66761_scaffold_9582	5015
Ley3_66761_scaffold_9679	6591
Ley3_66761_scaffold_9834	8294
Ley3_66761_scaffold_9907	4208
Ley3_66761_scaffold_10048	13049
Ley3_66761_scaffold_10119	6144
Ley3_66761_scaffold_10182	3341
Ley3_66761_scaffold_10184	3929
Ley3_66761_scaffold_10250	9903
Ley3_66761_scaffold_10374	4278
Ley3_66761_scaffold_10441	7345
Ley3_66761_scaffold_10555	5040
Ley3_66761_scaffold_10661	3482
Ley3_66761_scaffold_10677	3166
Ley3_66761_scaffold_10680	3363
Ley3_66761_scaffold_10821	3497
Ley3_66761_scaffold_10840	5340
Ley3_66761_scaffold_10854	6765
Ley3_66761_scaffold_10888	3103
Ley3_66761_scaffold_10912	7145
Ley3_66761_scaffold_10933	3092
Ley3_66761_scaffold_10950	3456
Ley3_66761_scaffold_11018	3070
Ley3_66761_scaffold_11152	3288
Ley3_66761_scaffold_11162	6109
Ley3_66761_scaffold_11209	19879
Ley3_66761_scaffold_11229	9203
Ley3_66761_scaffold_11279	3378
Ley3_66761_scaffold_11317	8236
Ley3_66761_scaffold_11359	12148
Ley3_66761_scaffold_11376	4323
Ley3_66761_scaffold_11403	3271
Ley3_66761_scaffold_11407	2976
Ley3_66761_scaffold_11412	3893
Ley3_66761_scaffold_11434	7908
Ley3_66761_scaffold_11441	3663
Ley3_66761_scaffold_11492	3318
Ley3_66761_scaffold_11555	6811
Ley3_66761_scaffold_11587	3868
Ley3_66761_scaffold_11595	3310
Ley3_66761_scaffold_11604	5582
Ley3_66761_scaffold_11971	6604
Ley3_66761_scaffold_11973	3848
Ley3_66761_scaffold_12001	7024
Ley3_66761_scaffold_12116	3275
Ley3_66761_scaffold_12247	3655
Ley3_66761_scaffold_12286	2757
Ley3_66761_scaffold_12291	3915
Ley3_66761_scaffold_12304	2753
Ley3_66761_scaffold_12338	4465
Ley3_66761_scaffold_12373	2741
Ley3_66761_scaffold_12455	5092
Ley3_66761_scaffold_12550	5108
Ley3_66761_scaffold_12552	2704
Ley3_66761_scaffold_12556	2702
Ley3_66761_scaffold_12634	7633
Ley3_66761_scaffold_12650	4271
Ley3_66761_scaffold_12683	2674
Ley3_66761_scaffold_12714	5622
Ley3_66761_scaffold_12784	7124
Ley3_66761_scaffold_12815	3791
Ley3_66761_scaffold_12853	9186
Ley3_66761_scaffold_12874	7158
Ley3_66761_scaffold_12917	7169
Ley3_66761_scaffold_13005	2971
Ley3_66761_scaffold_13013	3487
Ley3_66761_scaffold_13033	2603
Ley3_66761_scaffold_13056	5085
Ley3_66761_scaffold_13064	4017
Ley3_66761_scaffold_13134	7144
Ley3_66761_scaffold_13147	5588
Ley3_66761_scaffold_13203	2565
Ley3_66761_scaffold_13212	6900
Ley3_66761_scaffold_13221	2562
Ley3_66761_scaffold_13281	10221
Ley3_66761_scaffold_13373	4396
Ley3_66761_scaffold_13447	2521
Ley3_66761_scaffold_13589	2991
Ley3_66761_scaffold_13643	2482
Ley3_66761_scaffold_13696	3476
Ley3_66761_scaffold_13730	4809
Ley3_66761_scaffold_13741	6090
Ley3_66761_scaffold_13742	7554
Ley3_66761_scaffold_13820	2970
Ley3_66761_scaffold_13841	3922
Ley3_66761_scaffold_13844	2449
Ley3_66761_scaffold_13901	4661
Ley3_66761_scaffold_13911	3818
Ley3_66761_scaffold_13925	5478
Ley3_66761_scaffold_13950	2642
Ley3_66761_scaffold_13980	4330
Ley3_66761_scaffold_14009	4368
Ley3_66761_scaffold_14012	4002
Ley3_66761_scaffold_14019	2419
Ley3_66761_scaffold_14027	3308
Ley3_66761_scaffold_14045	2416
Ley3_66761_scaffold_14053	4585
Ley3_66761_scaffold_14096	2742
Ley3_66761_scaffold_14194	3190
Ley3_66761_scaffold_14246	2716
Ley3_66761_scaffold_14261	2380
Ley3_66761_scaffold_14368	4154
Ley3_66761_scaffold_14415	2357
Ley3_66761_scaffold_14420	2357
Ley3_66761_scaffold_14454	4511
Ley3_66761_scaffold_14575	4912
Ley3_66761_scaffold_14592	6072
Ley3_66761_scaffold_14596	4488
Ley3_66761_scaffold_14634	11139
Ley3_66761_scaffold_14645	2743
Ley3_66761_scaffold_14744	2311
Ley3_66761_scaffold_14747	2929
Ley3_66761_scaffold_14758	3304
Ley3_66761_scaffold_14805	3776
Ley3_66761_scaffold_14818	2301
Ley3_66761_scaffold_14958	3309
Ley3_66761_scaffold_14962	3379
Ley3_66761_scaffold_15135	2863
Ley3_66761_scaffold_15187	4410
Ley3_66761_scaffold_15188	7446
Ley3_66761_scaffold_15191	7964
Ley3_66761_scaffold_15228	10196
Ley3_66761_scaffold_15270	5789
Ley3_66761_scaffold_15324	3013
Ley3_66761_scaffold_15353	4757
Ley3_66761_scaffold_15368	2678
Ley3_66761_scaffold_15409	2216
Ley3_66761_scaffold_15468	5615
Ley3_66761_scaffold_15469	2789
Ley3_66761_scaffold_15489	2205
Ley3_66761_scaffold_15492	2619
Ley3_66761_scaffold_15511	2973
Ley3_66761_scaffold_15540	2198
Ley3_66761_scaffold_15541	3711
Ley3_66761_scaffold_15585	6806
Ley3_66761_scaffold_15606	2188
Ley3_66761_scaffold_15611	2187
Ley3_66761_scaffold_15651	4042
Ley3_66761_scaffold_15718	2175
Ley3_66761_scaffold_15748	2171
Ley3_66761_scaffold_15757	3777
Ley3_66761_scaffold_15777	2168
Ley3_66761_scaffold_15803	2638
Ley3_66761_scaffold_15843	3105
Ley3_66761_scaffold_15895	2152
Ley3_66761_scaffold_15908	3959
Ley3_66761_scaffold_15965	3576
Ley3_66761_scaffold_15981	7167
Ley3_66761_scaffold_16227	3877
Ley3_66761_scaffold_16253	2106
Ley3_66761_scaffold_16331	4963
Ley3_66761_scaffold_16358	4921
Ley3_66761_scaffold_16405	3314
Ley3_66761_scaffold_16436	2085
Ley3_66761_scaffold_16494	2359
Ley3_66761_scaffold_16517	2076
Ley3_66761_scaffold_16529	2074
Ley3_66761_scaffold_16541	2073
Ley3_66761_scaffold_16620	2769
Ley3_66761_scaffold_16623	3737
Ley3_66761_scaffold_16664	2773
Ley3_66761_scaffold_16687	5336
Ley3_66761_scaffold_16767	5077
Ley3_66761_scaffold_17042	10026
Ley3_66761_scaffold_17061	7234
Ley3_66761_scaffold_17087	3075
Ley3_66761_scaffold_17092	4412
Ley3_66761_scaffold_17150	3092
Ley3_66761_scaffold_17162	2006
Ley3_66761_scaffold_17280	6465
Ley3_66761_scaffold_17302	5719
Ley3_66761_scaffold_17391	2371
Ley3_66761_scaffold_17392	2910
Ley3_66761_scaffold_17549	3592
Ley3_66761_scaffold_17633	18516
Ley3_66761_scaffold_17673	5814
Ley3_66761_scaffold_17684	7069
Ley3_66761_scaffold_17821	5215
Ley3_66761_scaffold_17842	2293
Ley3_66761_scaffold_17883	2819
Ley3_66761_scaffold_17909	3739
Ley3_66761_scaffold_17914	3108
Ley3_66761_scaffold_18035	4996
Ley3_66761_scaffold_18041	3209
Ley3_66761_scaffold_18054	2477
Ley3_66761_scaffold_18070	9793
Ley3_66761_scaffold_18109	5490
Ley3_66761_scaffold_18139	3056
Ley3_66761_scaffold_18193	2314
Ley3_66761_scaffold_18209	3570
Ley3_66761_scaffold_18246	2530
Ley3_66761_scaffold_18260	3810
Ley3_66761_scaffold_18290	2183
Ley3_66761_scaffold_18353	8353
Ley3_66761_scaffold_18419	4908
Ley3_66761_scaffold_18568	3762
Ley3_66761_scaffold_18579	3207
Ley3_66761_scaffold_18590	2719
Ley3_66761_scaffold_18593	3079
Ley3_66761_scaffold_18674	4133
Ley3_66761_scaffold_18687	2765
Ley3_66761_scaffold_18690	2513
Ley3_66761_scaffold_18759	6519
Ley3_66761_scaffold_18760	2837
Ley3_66761_scaffold_18785	5113
Ley3_66761_scaffold_18981	2145
Ley3_66761_scaffold_19116	4733
Ley3_66761_scaffold_19257	5108
Ley3_66761_scaffold_19259	2631
Ley3_66761_scaffold_19346	2116
Ley3_66761_scaffold_19407	2380
Ley3_66761_scaffold_19413	5188
Ley3_66761_scaffold_19447	2518
Ley3_66761_scaffold_19599	6626
Ley3_66761_scaffold_19646	2523
Ley3_66761_scaffold_19724	2208
Ley3_66761_scaffold_19735	2086
Ley3_66761_scaffold_19881	3231
Ley3_66761_scaffold_19899	4948
Ley3_66761_scaffold_19984	3860
Ley3_66761_scaffold_20055	3591
Ley3_66761_scaffold_20302	2323
Ley3_66761_scaffold_20369	4153
Ley3_66761_scaffold_20375	3115
Ley3_66761_scaffold_20419	3780
Ley3_66761_scaffold_20463	3285
Ley3_66761_scaffold_20612	2761
Ley3_66761_scaffold_20653	2046
Ley3_66761_scaffold_20660	4663
Ley3_66761_scaffold_20666	2231
Ley3_66761_scaffold_20747	3272
Ley3_66761_scaffold_20825	2462
Ley3_66761_scaffold_20983	2756
Ley3_66761_scaffold_21135	2128
Ley3_66761_scaffold_21170	4025
Ley3_66761_scaffold_21179	5751
Ley3_66761_scaffold_21192	2685
Ley3_66761_scaffold_21206	3589
Ley3_66761_scaffold_21258	3133
Ley3_66761_scaffold_21285	2124
Ley3_66761_scaffold_21520	3466
Ley3_66761_scaffold_21597	3579
Ley3_66761_scaffold_21609	2013
Ley3_66761_scaffold_21649	3625
Ley3_66761_scaffold_21656	2514
Ley3_66761_scaffold_21693	2063
Ley3_66761_scaffold_21705	5114
Ley3_66761_scaffold_21711	2476
Ley3_66761_scaffold_21718	4021
Ley3_66761_scaffold_21746	5487
Ley3_66761_scaffold_21758	3002
Ley3_66761_scaffold_21765	2892
Ley3_66761_scaffold_21805	3049
Ley3_66761_scaffold_21809	4811
Ley3_66761_scaffold_21816	2578
Ley3_66761_scaffold_21823	4656
Ley3_66761_scaffold_21889	3834
Ley3_66761_scaffold_21901	2249
Ley3_66761_scaffold_22033	2012
Ley3_66761_scaffold_22048	2735
Ley3_66761_scaffold_22115	4370
Ley3_66761_scaffold_22213	3006
Ley3_66761_scaffold_22276	2227
Ley3_66761_scaffold_22343	2322
Ley3_66761_scaffold_22481	4144
Ley3_66761_scaffold_22543	2813
Ley3_66761_scaffold_22767	4398
Ley3_66761_scaffold_22836	5116
Ley3_66761_scaffold_22840	2297
Ley3_66761_scaffold_22913	3028
Ley3_66761_scaffold_23069	2981
Ley3_66761_scaffold_23102	2516
Ley3_66761_scaffold_23151	2208
Ley3_66761_scaffold_23309	6633
Ley3_66761_scaffold_23322	4140
Ley3_66761_scaffold_23341	3116
Ley3_66761_scaffold_23358	2224
Ley3_66761_scaffold_23417	2593
Ley3_66761_scaffold_23452	2232
Ley3_66761_scaffold_23485	2127
Ley3_66761_scaffold_23571	2982
Ley3_66761_scaffold_23684	3010
Ley3_66761_scaffold_23718	2710
Ley3_66761_scaffold_23763	5026
Ley3_66761_scaffold_23827	2880
Ley3_66761_scaffold_23895	5394
Ley3_66761_scaffold_23972	2503
Ley3_66761_scaffold_24035	3328
Ley3_66761_scaffold_24079	3072
Ley3_66761_scaffold_24111	2352
Ley3_66761_scaffold_24123	3929
Ley3_66761_scaffold_24193	7261
Ley3_66761_scaffold_24225	4008
Ley3_66761_scaffold_24237	2883
Ley3_66761_scaffold_24256	2131
Ley3_66761_scaffold_24438	5046
Ley3_66761_scaffold_24562	2124
Ley3_66761_scaffold_24589	3763
Ley3_66761_scaffold_24643	2031
Ley3_66761_scaffold_24725	3199
Ley3_66761_scaffold_24814	2638
Ley3_66761_scaffold_25019	2231
Ley3_66761_scaffold_25103	2689
Ley3_66761_scaffold_25202	3259
Ley3_66761_scaffold_25243	2119
Ley3_66761_scaffold_25395	2299
Ley3_66761_scaffold_25454	2846
Ley3_66761_scaffold_25604	2307
Ley3_66761_scaffold_25657	3144
Ley3_66761_scaffold_25841	2816
Ley3_66761_scaffold_25864	2885
Ley3_66761_scaffold_26060	2200
Ley3_66761_scaffold_26135	2065
Ley3_66761_scaffold_26270	4495
Ley3_66761_scaffold_26314	2088
Ley3_66761_scaffold_26350	2678
Ley3_66761_scaffold_26476	2144
Ley3_66761_scaffold_26498	3138
Ley3_66761_scaffold_26669	3406
Ley3_66761_scaffold_26833	3734
Ley3_66761_scaffold_26842	2520
Ley3_66761_scaffold_26876	2429
Ley3_66761_scaffold_26906	3724
Ley3_66761_scaffold_26967	3117
Ley3_66761_scaffold_27023	2738
Ley3_66761_scaffold_27042	6629
Ley3_66761_scaffold_27177	2621
Ley3_66761_scaffold_27194	4142
Ley3_66761_scaffold_27275	5594
Ley3_66761_scaffold_27305	2281
Ley3_66761_scaffold_27329	2630
Ley3_66761_scaffold_27335	2862
Ley3_66761_scaffold_27361	2150
Ley3_66761_scaffold_27368	3395
Ley3_66761_scaffold_27440	3771
Ley3_66761_scaffold_27451	3109
Ley3_66761_scaffold_27461	2476
Ley3_66761_scaffold_27489	2864
Ley3_66761_scaffold_27500	2412
Ley3_66761_scaffold_27653	2469
Ley3_66761_scaffold_27686	2510
Ley3_66761_scaffold_27882	3163
Ley3_66761_scaffold_28000	2981
Ley3_66761_scaffold_28014	3038
Ley3_66761_scaffold_28156	2550
Ley3_66761_scaffold_28226	2411
Ley3_66761_scaffold_28269	2692
Ley3_66761_scaffold_28291	2805
Ley3_66761_scaffold_28407	2522
Ley3_66761_scaffold_28449	4439
Ley3_66761_scaffold_28577	4006
Ley3_66761_scaffold_28638	3659
Ley3_66761_scaffold_28804	2748
Ley3_66761_scaffold_28904	2312
Ley3_66761_scaffold_28942	2439
Ley3_66761_scaffold_29019	2141
Ley3_66761_scaffold_29166	2685
Ley3_66761_scaffold_29225	2266
Ley3_66761_scaffold_29339	2132
Ley3_66761_scaffold_29357	2070
Ley3_66761_scaffold_29376	2317
Ley3_66761_scaffold_29430	2108
Ley3_66761_scaffold_29437	2364
Ley3_66761_scaffold_29722	3036
Ley3_66761_scaffold_29859	4146
Ley3_66761_scaffold_30108	3519
Ley3_66761_scaffold_30192	2130
Ley3_66761_scaffold_30226	3026
Ley3_66761_scaffold_30549	2075
Ley3_66761_scaffold_30609	2207
Ley3_66761_scaffold_30648	2833
Ley3_66761_scaffold_30775	2927
Ley3_66761_scaffold_30788	2098
Ley3_66761_scaffold_30865	2057
Ley3_66761_scaffold_30963	2677
Ley3_66761_scaffold_30965	2166
Ley3_66761_scaffold_30976	4432
Ley3_66761_scaffold_31036	2882
Ley3_66761_scaffold_31167	2466
Ley3_66761_scaffold_31287	3175
Ley3_66761_scaffold_31465	4339
Ley3_66761_scaffold_31524	2048
Ley3_66761_scaffold_31550	2624
Ley3_66761_scaffold_31977	4524
Ley3_66761_scaffold_31978	2062
Ley3_66761_scaffold_32021	2716
Ley3_66761_scaffold_32082	2401
Ley3_66761_scaffold_32280	4151
Ley3_66761_scaffold_32298	2675
Ley3_66761_scaffold_32352	2271
Ley3_66761_scaffold_32434	2609
Ley3_66761_scaffold_32437	2077
Ley3_66761_scaffold_32509	3522
Ley3_66761_scaffold_32564	2125
Ley3_66761_scaffold_32734	3268
Ley3_66761_scaffold_32853	2141
Ley3_66761_scaffold_32918	2021
Ley3_66761_scaffold_33278	2003
Ley3_66761_scaffold_33456	2933
Ley3_66761_scaffold_33789	2268
Ley3_66761_scaffold_33906	2517
Ley3_66761_scaffold_34007	2620
Ley3_66761_scaffold_34329	2157
Ley3_66761_scaffold_34405	3729
Ley3_66761_scaffold_34539	3986
Ley3_66761_scaffold_34547	3265
Ley3_66761_scaffold_34793	2521
Ley3_66761_scaffold_34796	2948
Ley3_66761_scaffold_34837	2495
Ley3_66761_scaffold_34941	3457
Ley3_66761_scaffold_35053	2159
Ley3_66761_scaffold_35200	2105
Ley3_66761_scaffold_35264	2645
Ley3_66761_scaffold_35492	2921
Ley3_66761_scaffold_35928	2878
Ley3_66761_scaffold_36105	2310
Ley3_66761_scaffold_36313	4125
Ley3_66761_scaffold_36578	2294
Ley3_66761_scaffold_36614	3468
Ley3_66761_scaffold_36645	2544
Ley3_66761_scaffold_36667	3339
Ley3_66761_scaffold_36861	3167
Ley3_66761_scaffold_37046	2574
Ley3_66761_scaffold_37232	2595
Ley3_66761_scaffold_37281	2714
Ley3_66761_scaffold_37409	2387
Ley3_66761_scaffold_37811	2247
Ley3_66761_scaffold_37910	2770
Ley3_66761_scaffold_38159	3034
Ley3_66761_scaffold_38221	2614
Ley3_66761_scaffold_38425	3187
Ley3_66761_scaffold_38479	4570
Ley3_66761_scaffold_38519	3405
Ley3_66761_scaffold_38593	2253
Ley3_66761_scaffold_38806	2257
Ley3_66761_scaffold_38914	2075
Ley3_66761_scaffold_39007	3197
Ley3_66761_scaffold_39112	2779
Ley3_66761_scaffold_39168	2417
Ley3_66761_scaffold_39194	2063
Ley3_66761_scaffold_39335	2584
Ley3_66761_scaffold_39768	2025
Ley3_66761_scaffold_39862	2789
Ley3_66761_scaffold_40434	2603
Ley3_66761_scaffold_40811	3987
Ley3_66761_scaffold_40965	3276
Ley3_66761_scaffold_41069	2260
Ley3_66761_scaffold_41173	2131
Ley3_66761_scaffold_41560	2635
Ley3_66761_scaffold_41716	2363
Ley3_66761_scaffold_41747	2934
Ley3_66761_scaffold_41887	2353
Ley3_66761_scaffold_42281	2308
Ley3_66761_scaffold_42537	2823
Ley3_66761_scaffold_42706	2839
Ley3_66761_scaffold_42804	2240
Ley3_66761_scaffold_42870	3112
Ley3_66761_scaffold_42955	2148
Ley3_66761_scaffold_43255	2034
Ley3_66761_scaffold_43841	2067
Ley3_66761_scaffold_43888	2049
Ley3_66761_scaffold_44230	2842
Ley3_66761_scaffold_44330	2610
Ley3_66761_scaffold_44450	2121
Ley3_66761_scaffold_45123	2168
Ley3_66761_scaffold_45311	2624
Ley3_66761_scaffold_45528	2753
Ley3_66761_scaffold_45974	2202
Ley3_66761_scaffold_46543	2252
Ley3_66761_scaffold_46891	2011
Ley3_66761_scaffold_47022	2574
Ley3_66761_scaffold_48230	2156
Ley3_66761_scaffold_48272	4323
Ley3_66761_scaffold_48345	2369
Ley3_66761_scaffold_48519	2550
Ley3_66761_scaffold_48695	2152
Ley3_66761_scaffold_48877	3737
Ley3_66761_scaffold_48890	2867
Ley3_66761_scaffold_49261	2738
Ley3_66761_scaffold_49489	2324
Ley3_66761_scaffold_49493	2991
Ley3_66761_scaffold_49686	2285
Ley3_66761_scaffold_49720	3087
Ley3_66761_scaffold_49830	2022
Ley3_66761_scaffold_50705	2270
Ley3_66761_scaffold_51843	2150
Ley3_66761_scaffold_52688	2446
Ley3_66761_scaffold_53137	2069
Ley3_66761_scaffold_53705	2123
Ley3_66761_scaffold_54255	2362
Ley3_66761_scaffold_55053	2103
Ley3_66761_scaffold_56064	2063
Ley3_66761_scaffold_56545	2026
Ley3_66761_scaffold_56622	2149
Ley3_66761_scaffold_56903	2200
Ley3_66761_scaffold_57866	2009
Ley3_66761_scaffold_59094	2308
Ley3_66761_scaffold_61521	2213
Ley3_66761_scaffold_62082	2006
Ley3_66761_scaffold_64585	2268
Ley3_66761_scaffold_64651	2037
Ley3_66761_scaffold_89357	2044
Ley3_66761_scaffold_2739	24582
Ley3_66761_scaffold_4251	17067
Ley3_66761_scaffold_5407	19992
Ley3_66761_scaffold_6008	30041
Ley3_66761_scaffold_6678	11855
Ley3_66761_scaffold_6816	22329
Ley3_66761_scaffold_6823	8459
Ley3_66761_scaffold_7343	4930
Ley3_66761_scaffold_8258	10131
Ley3_66761_scaffold_8360	7467
Ley3_66761_scaffold_8539	10369
Ley3_66761_scaffold_8824	11346
Ley3_66761_scaffold_9022	7255
Ley3_66761_scaffold_9365	19467
Ley3_66761_scaffold_9720	3511
Ley3_66761_scaffold_9811	3476
Ley3_66761_scaffold_10042	4347
Ley3_66761_scaffold_10140	3809
Ley3_66761_scaffold_10417	3260
Ley3_66761_scaffold_11058	4432
Ley3_66761_scaffold_11266	3007
Ley3_66761_scaffold_11287	4461
Ley3_66761_scaffold_11975	2832
Ley3_66761_scaffold_12565	2700
Ley3_66761_scaffold_12998	9281
Ley3_66761_scaffold_13078	4735
Ley3_66761_scaffold_13968	2805
Ley3_66761_scaffold_13987	3405
Ley3_66761_scaffold_14363	4781
Ley3_66761_scaffold_14404	2360
Ley3_66761_scaffold_14659	2322
Ley3_66761_scaffold_15094	4285
Ley3_66761_scaffold_15144	3377
Ley3_66761_scaffold_15291	4662
Ley3_66761_scaffold_15525	5249
Ley3_66761_scaffold_16013	2490
Ley3_66761_scaffold_16241	4675
Ley3_66761_scaffold_16511	3903
Ley3_66761_scaffold_17783	4987
Ley3_66761_scaffold_17926	2681
Ley3_66761_scaffold_18039	4037
Ley3_66761_scaffold_18367	10095
Ley3_66761_scaffold_18450	3369
Ley3_66761_scaffold_18454	4765
Ley3_66761_scaffold_18804	3354
Ley3_66761_scaffold_19054	4470
Ley3_66761_scaffold_19375	4184
Ley3_66761_scaffold_19730	2365
Ley3_66761_scaffold_20925	3048
Ley3_66761_scaffold_21319	3145
Ley3_66761_scaffold_21772	3009
Ley3_66761_scaffold_22472	4104
Ley3_66761_scaffold_23997	3140
Ley3_66761_scaffold_27036	3831
Ley3_66761_scaffold_27205	3173
Ley3_66761_scaffold_27524	2696
Ley3_66761_scaffold_27780	2667
Ley3_66761_scaffold_28336	2360
Ley3_66761_scaffold_33984	2077
Ley3_66761_scaffold_37633	2042
Ley3_66761_scaffold_66510	2198
Ley3_66761_scaffold_7558	6071
Ley3_66761_scaffold_15818	2163
Ley3_66761_scaffold_16921	5484
Ley3_66761_scaffold_20751	2078
Ley3_66761_scaffold_22528	2851
Ley3_66761_scaffold_26454	2039
Ley3_66761_scaffold_27680	2338
Ley3_66761_scaffold_30904	2843
Ley3_66761_scaffold_31509	2174
Ley3_66761_scaffold_35107	2635
Ley3_66761_scaffold_37577	3242
Ley3_66761_scaffold_48957	2230
Ley3_66761_scaffold_49220	2167
Ley3_66761_scaffold_58145	2122
Ley3_66761_scaffold_59934	2001
Ley3_66761_scaffold_718	54693
Ley3_66761_scaffold_1281	35726
Ley3_66761_scaffold_1898	25021
Ley3_66761_scaffold_1972	26790
Ley3_66761_scaffold_2036	23334
Ley3_66761_scaffold_2572	17873
Ley3_66761_scaffold_3043	14665
Ley3_66761_scaffold_3074	16593
Ley3_66761_scaffold_4841	8297
Ley3_66761_scaffold_6963	7498
Ley3_66761_scaffold_7662	4668
Ley3_66761_scaffold_8505	4105
Ley3_66761_scaffold_8991	3850
Ley3_66761_scaffold_9046	3820
Ley3_66761_scaffold_9868	3454
Ley3_66761_scaffold_10039	3391
Ley3_66761_scaffold_10069	3381
Ley3_66761_scaffold_10106	3897
Ley3_66761_scaffold_12053	2810
Ley3_66761_scaffold_12102	2798
Ley3_66761_scaffold_12908	2629
Ley3_66761_scaffold_13369	4885
Ley3_66761_scaffold_14230	2385
Ley3_66761_scaffold_14419	3702
Ley3_66761_scaffold_14699	2316
Ley3_66761_scaffold_14995	2947
Ley3_66761_scaffold_15235	3099
Ley3_66761_scaffold_15372	3115
Ley3_66761_scaffold_15554	2196
Ley3_66761_scaffold_15582	2191
Ley3_66761_scaffold_16010	2138
Ley3_66761_scaffold_16032	3019
Ley3_66761_scaffold_16119	2390
Ley3_66761_scaffold_16136	2402
Ley3_66761_scaffold_16815	2045
Ley3_66761_scaffold_17468	3382
Ley3_66761_scaffold_17867	2061
Ley3_66761_scaffold_18387	2322
Ley3_66761_scaffold_18643	2356
Ley3_66761_scaffold_18955	3015
Ley3_66761_scaffold_21777	2131
Ley3_66761_scaffold_22072	2176
Ley3_66761_scaffold_22574	2733
Ley3_66761_scaffold_25089	2310
Ley3_66761_scaffold_26463	2471
Ley3_66761_scaffold_27982	2036
Ley3_66761_scaffold_28875	2037
Ley3_66761_scaffold_31108	2881
Ley3_66761_scaffold_34457	2024
Ley3_66761_scaffold_42705	2128
Ley3_66761_scaffold_818	49924
Ley3_66761_scaffold_1764	26725
Ley3_66761_scaffold_1870	25364
Ley3_66761_scaffold_2155	22067
Ley3_66761_scaffold_2227	21167
Ley3_66761_scaffold_2269	20696
Ley3_66761_scaffold_2295	20399
Ley3_66761_scaffold_4596	9213
Ley3_66761_scaffold_11676	2901
Ley3_66761_scaffold_12586	2695
Ley3_66761_scaffold_11091	8546
Ley3_66761_scaffold_5974	6377
Ley3_66761_scaffold_6365	5898
Ley3_66761_scaffold_13590	2873
Ley3_66761_scaffold_13650	3455
Ley3_66761_scaffold_14887	3541
Ley3_66761_scaffold_15966	5200
Ley3_66761_scaffold_16593	2067
Ley3_66761_scaffold_20614	2772
Ley3_66761_scaffold_24440	2532
Ley3_66761_scaffold_25472	2328
Ley3_66761_scaffold_28087	2925
Ley3_66761_scaffold_30740	2106
Ley3_66761_scaffold_35659	3371
Ley3_66761_scaffold_70253	2183
Ley3_66761_scaffold_10504	3567
Ley3_66761_scaffold_11620	2920
Ley3_66761_scaffold_13649	2482
Ley3_66761_scaffold_16052	2132
Ley3_66761_scaffold_122	151287
Ley3_66761_scaffold_428	74801
Ley3_66761_scaffold_461	72283
Ley3_66761_scaffold_599	79938
Ley3_66761_scaffold_600	61798
Ley3_66761_scaffold_676	57195
Ley3_66761_scaffold_711	89467
Ley3_66761_scaffold_762	52101
Ley3_66761_scaffold_814	50004
Ley3_66761_scaffold_833	63274
Ley3_66761_scaffold_854	47721
Ley3_66761_scaffold_859	47497
Ley3_66761_scaffold_870	47159
Ley3_66761_scaffold_999	42942
Ley3_66761_scaffold_1149	39171
Ley3_66761_scaffold_1196	37939
Ley3_66761_scaffold_1255	36364
Ley3_66761_scaffold_1264	36504
Ley3_66761_scaffold_1291	35490
Ley3_66761_scaffold_1330	52429
Ley3_66761_scaffold_1434	32514
Ley3_66761_scaffold_1485	31663
Ley3_66761_scaffold_1505	30934
Ley3_66761_scaffold_1629	28950
Ley3_66761_scaffold_1631	44141
Ley3_66761_scaffold_1698	78242
Ley3_66761_scaffold_1829	25845
Ley3_66761_scaffold_1899	25016
Ley3_66761_scaffold_2095	22827
Ley3_66761_scaffold_2228	21154
Ley3_66761_scaffold_2349	19829
Ley3_66761_scaffold_2356	20043
Ley3_66761_scaffold_2443	19042
Ley3_66761_scaffold_2591	17780
Ley3_66761_scaffold_2844	15768
Ley3_66761_scaffold_2860	18840
Ley3_66761_scaffold_2866	15663
Ley3_66761_scaffold_2954	53300
Ley3_66761_scaffold_2955	15175
Ley3_66761_scaffold_3031	20708
Ley3_66761_scaffold_3349	13202
Ley3_66761_scaffold_3370	13139
Ley3_66761_scaffold_3399	24766
Ley3_66761_scaffold_3426	12853
Ley3_66761_scaffold_3478	23467
Ley3_66761_scaffold_3492	22955
Ley3_66761_scaffold_3709	11645
Ley3_66761_scaffold_3733	16918
Ley3_66761_scaffold_3861	11087
Ley3_66761_scaffold_4340	12069
Ley3_66761_scaffold_4342	12030
Ley3_66761_scaffold_4391	9413
Ley3_66761_scaffold_4400	21491
Ley3_66761_scaffold_4575	8962
Ley3_66761_scaffold_4682	8721
Ley3_66761_scaffold_4768	13011
Ley3_66761_scaffold_4787	16585
Ley3_66761_scaffold_4822	8337
Ley3_66761_scaffold_4920	8125
Ley3_66761_scaffold_4941	8074
Ley3_66761_scaffold_4966	41684
Ley3_66761_scaffold_4968	13918
Ley3_66761_scaffold_5001	20173
Ley3_66761_scaffold_5102	17642
Ley3_66761_scaffold_5141	7682
Ley3_66761_scaffold_5142	9613
Ley3_66761_scaffold_5282	16905
Ley3_66761_scaffold_5329	7340
Ley3_66761_scaffold_5401	7216
Ley3_66761_scaffold_5412	7199
Ley3_66761_scaffold_5415	13728
Ley3_66761_scaffold_5447	12120
Ley3_66761_scaffold_5512	46109
Ley3_66761_scaffold_5567	6926
Ley3_66761_scaffold_5581	11784
Ley3_66761_scaffold_5599	13925
Ley3_66761_scaffold_5707	10972
Ley3_66761_scaffold_5783	15433
Ley3_66761_scaffold_5802	13837
Ley3_66761_scaffold_5849	10602
Ley3_66761_scaffold_5882	11265
Ley3_66761_scaffold_5911	6455
Ley3_66761_scaffold_5915	20067
Ley3_66761_scaffold_5917	24761
Ley3_66761_scaffold_5927	16482
Ley3_66761_scaffold_5944	6411
Ley3_66761_scaffold_6000	6350
Ley3_66761_scaffold_6107	29906
Ley3_66761_scaffold_6194	11165
Ley3_66761_scaffold_6250	10620
Ley3_66761_scaffold_6254	6403
Ley3_66761_scaffold_6256	6034
Ley3_66761_scaffold_6354	5918
Ley3_66761_scaffold_6385	6202
Ley3_66761_scaffold_6505	17842
Ley3_66761_scaffold_6540	20407
Ley3_66761_scaffold_6621	8517
Ley3_66761_scaffold_6754	39106
Ley3_66761_scaffold_6876	15878
Ley3_66761_scaffold_6881	24436
Ley3_66761_scaffold_6884	6448
Ley3_66761_scaffold_6933	20042
Ley3_66761_scaffold_6976	22668
Ley3_66761_scaffold_6991	15251
Ley3_66761_scaffold_7060	16409
Ley3_66761_scaffold_7117	5111
Ley3_66761_scaffold_7216	5432
Ley3_66761_scaffold_7321	24659
Ley3_66761_scaffold_7389	11799
Ley3_66761_scaffold_7547	4748
Ley3_66761_scaffold_7594	4717
Ley3_66761_scaffold_7656	14101
Ley3_66761_scaffold_7668	7760
Ley3_66761_scaffold_7672	14694
Ley3_66761_scaffold_7673	23148
Ley3_66761_scaffold_7725	10432
Ley3_66761_scaffold_7890	8742
Ley3_66761_scaffold_8040	29119
Ley3_66761_scaffold_8084	11680
Ley3_66761_scaffold_8143	11250
Ley3_66761_scaffold_8178	4301
Ley3_66761_scaffold_8218	7531
Ley3_66761_scaffold_8557	8880
Ley3_66761_scaffold_8570	4074
Ley3_66761_scaffold_8607	8914
Ley3_66761_scaffold_8615	22104
Ley3_66761_scaffold_8702	8023
Ley3_66761_scaffold_8854	14937
Ley3_66761_scaffold_8943	3881
Ley3_66761_scaffold_8966	9257
Ley3_66761_scaffold_9024	11280
Ley3_66761_scaffold_9037	10882
Ley3_66761_scaffold_9144	5766
Ley3_66761_scaffold_9347	5794
Ley3_66761_scaffold_9472	3618
Ley3_66761_scaffold_9581	3571
Ley3_66761_scaffold_9606	14347
Ley3_66761_scaffold_9615	8286
Ley3_66761_scaffold_9627	7452
Ley3_66761_scaffold_9683	12087
Ley3_66761_scaffold_9942	3427
Ley3_66761_scaffold_10074	11172
Ley3_66761_scaffold_10082	9677
Ley3_66761_scaffold_10309	12086
Ley3_66761_scaffold_10322	5203
Ley3_66761_scaffold_10358	14433
Ley3_66761_scaffold_10372	3275
Ley3_66761_scaffold_10644	18062
Ley3_66761_scaffold_10686	11141
Ley3_66761_scaffold_10995	5938
Ley3_66761_scaffold_11094	3048
Ley3_66761_scaffold_11130	6031
Ley3_66761_scaffold_11163	6794
Ley3_66761_scaffold_11172	15812
Ley3_66761_scaffold_11202	9944
Ley3_66761_scaffold_11260	5838
Ley3_66761_scaffold_11461	10016
Ley3_66761_scaffold_11488	6183
Ley3_66761_scaffold_11556	5175
Ley3_66761_scaffold_11646	6392
Ley3_66761_scaffold_11700	6530
Ley3_66761_scaffold_12688	7608
Ley3_66761_scaffold_12704	5124
Ley3_66761_scaffold_12799	6467
Ley3_66761_scaffold_13027	8106
Ley3_66761_scaffold_13086	14735
Ley3_66761_scaffold_14030	2418
Ley3_66761_scaffold_14780	12730
Ley3_66761_scaffold_15323	2611
Ley3_66761_scaffold_15751	6043
Ley3_66761_scaffold_15968	7680
Ley3_66761_scaffold_16281	7773
Ley3_66761_scaffold_16957	5608
Ley3_66761_scaffold_17298	6359
Ley3_66761_scaffold_18007	6096
Ley3_66761_scaffold_18297	5555
Ley3_66761_scaffold_24456	7150
Ley3_66761_scaffold_49	190548
Ley3_66761_scaffold_67	228988
Ley3_66761_scaffold_74	161240
Ley3_66761_scaffold_90	201519
Ley3_66761_scaffold_113	178309
Ley3_66761_scaffold_116	139704
Ley3_66761_scaffold_172	120966
Ley3_66761_scaffold_185	117023
Ley3_66761_scaffold_204	111529
Ley3_66761_scaffold_206	110695
Ley3_66761_scaffold_307	88870
Ley3_66761_scaffold_325	85144
Ley3_66761_scaffold_379	79946
Ley3_66761_scaffold_422	75228
Ley3_66761_scaffold_467	71662
Ley3_66761_scaffold_482	69995
Ley3_66761_scaffold_505	67968
Ley3_66761_scaffold_528	66194
Ley3_66761_scaffold_530	66449
Ley3_66761_scaffold_604	61415
Ley3_66761_scaffold_644	59217
Ley3_66761_scaffold_652	104706
Ley3_66761_scaffold_653	72646
Ley3_66761_scaffold_654	58496
Ley3_66761_scaffold_655	58350
Ley3_66761_scaffold_735	120124
Ley3_66761_scaffold_812	50038
Ley3_66761_scaffold_826	49363
Ley3_66761_scaffold_837	83151
Ley3_66761_scaffold_899	46133
Ley3_66761_scaffold_937	44688
Ley3_66761_scaffold_939	44675
Ley3_66761_scaffold_955	44175
Ley3_66761_scaffold_1015	42476
Ley3_66761_scaffold_1047	41541
Ley3_66761_scaffold_1077	40763
Ley3_66761_scaffold_1140	39336
Ley3_66761_scaffold_1154	65796
Ley3_66761_scaffold_1250	36457
Ley3_66761_scaffold_1290	35504
Ley3_66761_scaffold_1297	35305
Ley3_66761_scaffold_1311	58759
Ley3_66761_scaffold_1321	34741
Ley3_66761_scaffold_1324	34696
Ley3_66761_scaffold_1333	34534
Ley3_66761_scaffold_1457	32002
Ley3_66761_scaffold_1467	31813
Ley3_66761_scaffold_1524	30778
Ley3_66761_scaffold_1760	26772
Ley3_66761_scaffold_1779	30581
Ley3_66761_scaffold_1853	101867
Ley3_66761_scaffold_1884	28895
Ley3_66761_scaffold_1901	51996
Ley3_66761_scaffold_1943	32572
Ley3_66761_scaffold_2025	63552
Ley3_66761_scaffold_2028	57664
Ley3_66761_scaffold_2062	30920
Ley3_66761_scaffold_2063	77635
Ley3_66761_scaffold_2068	33011
Ley3_66761_scaffold_2088	165093
Ley3_66761_scaffold_2191	32133
Ley3_66761_scaffold_2261	20815
Ley3_66761_scaffold_2279	20625
Ley3_66761_scaffold_2281	20590
Ley3_66761_scaffold_2343	19863
Ley3_66761_scaffold_2383	19557
Ley3_66761_scaffold_2402	75559
Ley3_66761_scaffold_2416	19620
Ley3_66761_scaffold_2485	47926
Ley3_66761_scaffold_2499	18552
Ley3_66761_scaffold_2516	49114
Ley3_66761_scaffold_2548	18078
Ley3_66761_scaffold_2691	29382
Ley3_66761_scaffold_2703	19431
Ley3_66761_scaffold_2871	15651
Ley3_66761_scaffold_2945	15213
Ley3_66761_scaffold_2949	15197
Ley3_66761_scaffold_2962	15111
Ley3_66761_scaffold_3045	14654
Ley3_66761_scaffold_3189	40749
Ley3_66761_scaffold_3224	46814
Ley3_66761_scaffold_3304	28011
Ley3_66761_scaffold_3335	18792
Ley3_66761_scaffold_3376	46111
Ley3_66761_scaffold_3413	12906
Ley3_66761_scaffold_3491	22322
Ley3_66761_scaffold_3507	15245
Ley3_66761_scaffold_3544	12331
Ley3_66761_scaffold_3607	49304
Ley3_66761_scaffold_3627	11947
Ley3_66761_scaffold_3659	11816
Ley3_66761_scaffold_3669	27631
Ley3_66761_scaffold_3671	11764
Ley3_66761_scaffold_3774	26849
Ley3_66761_scaffold_3779	47599
Ley3_66761_scaffold_3878	46891
Ley3_66761_scaffold_4002	24152
Ley3_66761_scaffold_4070	10656
Ley3_66761_scaffold_4091	16440
Ley3_66761_scaffold_4103	112719
Ley3_66761_scaffold_4136	10171
Ley3_66761_scaffold_4284	37169
Ley3_66761_scaffold_4424	21477
Ley3_66761_scaffold_4446	14581
Ley3_66761_scaffold_4473	13576
Ley3_66761_scaffold_4515	36295
Ley3_66761_scaffold_4533	9084
Ley3_66761_scaffold_4535	21521
Ley3_66761_scaffold_4601	8891
Ley3_66761_scaffold_4743	11915
Ley3_66761_scaffold_4984	14814
Ley3_66761_scaffold_4988	40822
Ley3_66761_scaffold_5027	96049
Ley3_66761_scaffold_5071	7845
Ley3_66761_scaffold_5078	7819
Ley3_66761_scaffold_5433	10440
Ley3_66761_scaffold_5674	36889
Ley3_66761_scaffold_5996	19207
Ley3_66761_scaffold_6031	6310
Ley3_66761_scaffold_6137	6183
Ley3_66761_scaffold_6337	21094
Ley3_66761_scaffold_6352	5920
Ley3_66761_scaffold_6565	9513
Ley3_66761_scaffold_6684	16020
Ley3_66761_scaffold_7176	6978
Ley3_66761_scaffold_8066	6560
Ley3_66761_scaffold_8071	7748
Ley3_66761_scaffold_9285	5765
Ley3_66761_scaffold_9342	3676
Ley3_66761_scaffold_9623	4845
Ley3_66761_scaffold_9633	3546
Ley3_66761_scaffold_11044	3060
Ley3_66761_scaffold_12036	2817
Ley3_66761_scaffold_13347	2993
Ley3_66761_scaffold_14239	5299
Ley3_66761_scaffold_16210	4451
Ley3_66761_scaffold_1295	57991
Ley3_66761_scaffold_1520	30801
Ley3_66761_scaffold_1796	26514
Ley3_66761_scaffold_3004	14891
Ley3_66761_scaffold_3369	13142
Ley3_66761_scaffold_3781	13834
Ley3_66761_scaffold_3842	11150
Ley3_66761_scaffold_4217	9926
Ley3_66761_scaffold_4924	9311
Ley3_66761_scaffold_5162	10858
Ley3_66761_scaffold_5798	6632
Ley3_66761_scaffold_6815	6896
Ley3_66761_scaffold_9903	3441
Ley3_66761_scaffold_10221	3327
Ley3_66761_scaffold_12238	2767
Ley3_66761_scaffold_12733	2664
Ley3_66761_scaffold_44	329652
Ley3_66761_scaffold_106	144009
Ley3_66761_scaffold_126	155495
Ley3_66761_scaffold_151	125481
Ley3_66761_scaffold_169	191035
Ley3_66761_scaffold_173	238628
Ley3_66761_scaffold_203	111604
Ley3_66761_scaffold_272	177634
Ley3_66761_scaffold_320	219365
Ley3_66761_scaffold_343	83146
Ley3_66761_scaffold_350	82489
Ley3_66761_scaffold_366	81182
Ley3_66761_scaffold_919	58697
Ley3_66761_scaffold_1053	42813
Ley3_66761_scaffold_1410	65350
Ley3_66761_scaffold_1670	28263
Ley3_66761_scaffold_1696	27886
Ley3_66761_scaffold_1714	54617
Ley3_66761_scaffold_2986	17710
Ley3_66761_scaffold_3098	27462
Ley3_66761_scaffold_4426	9343
Ley3_66761_scaffold_5314	7363
Ley3_66761_scaffold_5375	10551
Ley3_66761_scaffold_8248	4263
Ley3_66761_scaffold_8314	4230
Ley3_66761_scaffold_8690	4014
Ley3_66761_scaffold_10437	3981
Ley3_66761_scaffold_11485	3640
Ley3_66761_scaffold_12117	3046
Ley3_66761_scaffold_12788	4173
Ley3_66761_scaffold_13077	5129
Ley3_66761_scaffold_13234	2560
Ley3_66761_scaffold_13309	2547
Ley3_66761_scaffold_14006	2422
Ley3_66761_scaffold_14136	2401
Ley3_66761_scaffold_16319	2099
Ley3_66761_scaffold_17270	2592
Ley3_66761_scaffold_18091	3669
Ley3_66761_scaffold_20199	2206
Ley3_66761_scaffold_24914	2097
Ley3_66761_scaffold_27901	2322
Ley3_66761_scaffold_28543	2839
Ley3_66761_scaffold_32039	2159
Ley3_66761_scaffold_46798	2799
Ley3_66761_scaffold_23308	2179
Ley3_66761_scaffold_24483	3467
Ley3_66761_scaffold_37273	4757
Ley3_66761_scaffold_4707	13967
Ley3_66761_scaffold_5196	25846
Ley3_66761_scaffold_5523	24505
Ley3_66761_scaffold_5811	7274
Ley3_66761_scaffold_5973	8851
Ley3_66761_scaffold_7044	34455
Ley3_66761_scaffold_7203	7132
Ley3_66761_scaffold_7579	6333
Ley3_66761_scaffold_7752	5038
Ley3_66761_scaffold_7947	4803
Ley3_66761_scaffold_8249	9930
Ley3_66761_scaffold_8375	4192
Ley3_66761_scaffold_8383	10685
Ley3_66761_scaffold_8443	27835
Ley3_66761_scaffold_8455	9515
Ley3_66761_scaffold_8594	5428
Ley3_66761_scaffold_8960	7447
Ley3_66761_scaffold_8968	6990
Ley3_66761_scaffold_8984	8131
Ley3_66761_scaffold_9448	11583
Ley3_66761_scaffold_9505	3602
Ley3_66761_scaffold_9739	3928
Ley3_66761_scaffold_9819	9631
Ley3_66761_scaffold_9836	3841
Ley3_66761_scaffold_9890	12111
Ley3_66761_scaffold_10057	12801
Ley3_66761_scaffold_10239	5682
Ley3_66761_scaffold_10393	4672
Ley3_66761_scaffold_10411	3595
Ley3_66761_scaffold_10533	3219
Ley3_66761_scaffold_10587	3754
Ley3_66761_scaffold_10784	7168
Ley3_66761_scaffold_10829	3812
Ley3_66761_scaffold_10905	6069
Ley3_66761_scaffold_10984	3077
Ley3_66761_scaffold_11009	7657
Ley3_66761_scaffold_11108	4479
Ley3_66761_scaffold_11142	10570
Ley3_66761_scaffold_11149	7205
Ley3_66761_scaffold_11188	3498
Ley3_66761_scaffold_11198	3273
Ley3_66761_scaffold_11265	3390
Ley3_66761_scaffold_11385	8151
Ley3_66761_scaffold_11438	4252
Ley3_66761_scaffold_11631	5808
Ley3_66761_scaffold_11690	4907
Ley3_66761_scaffold_11697	8689
Ley3_66761_scaffold_11733	4197
Ley3_66761_scaffold_11805	14066
Ley3_66761_scaffold_11809	7298
Ley3_66761_scaffold_11954	3765
Ley3_66761_scaffold_12029	4579
Ley3_66761_scaffold_12128	5175
Ley3_66761_scaffold_12179	6767
Ley3_66761_scaffold_12358	3120
Ley3_66761_scaffold_12481	2718
Ley3_66761_scaffold_12510	6076
Ley3_66761_scaffold_12529	2708
Ley3_66761_scaffold_12554	5101
Ley3_66761_scaffold_12615	2688
Ley3_66761_scaffold_13008	3002
Ley3_66761_scaffold_13015	5100
Ley3_66761_scaffold_13124	3725
Ley3_66761_scaffold_13141	9634
Ley3_66761_scaffold_13255	8440
Ley3_66761_scaffold_13404	4413
Ley3_66761_scaffold_13423	2913
Ley3_66761_scaffold_13440	12030
Ley3_66761_scaffold_13559	2867
Ley3_66761_scaffold_13674	3857
Ley3_66761_scaffold_13747	4755
Ley3_66761_scaffold_13892	3513
Ley3_66761_scaffold_13912	5732
Ley3_66761_scaffold_13951	8356
Ley3_66761_scaffold_14043	7243
Ley3_66761_scaffold_14124	4763
Ley3_66761_scaffold_14251	2381
Ley3_66761_scaffold_14518	15243
Ley3_66761_scaffold_14769	2760
Ley3_66761_scaffold_14897	5114
Ley3_66761_scaffold_15082	3942
Ley3_66761_scaffold_15178	5359
Ley3_66761_scaffold_15192	2853
Ley3_66761_scaffold_15288	4105
Ley3_66761_scaffold_15605	2624
Ley3_66761_scaffold_15764	6833
Ley3_66761_scaffold_15783	4750
Ley3_66761_scaffold_15974	3404
Ley3_66761_scaffold_16012	3342
Ley3_66761_scaffold_16025	4052
Ley3_66761_scaffold_16195	3832
Ley3_66761_scaffold_16555	2072
Ley3_66761_scaffold_16582	3420
Ley3_66761_scaffold_17119	2676
Ley3_66761_scaffold_17223	4658
Ley3_66761_scaffold_17236	2849
Ley3_66761_scaffold_17252	3530
Ley3_66761_scaffold_17364	4337
Ley3_66761_scaffold_17532	2428
Ley3_66761_scaffold_17552	3422
Ley3_66761_scaffold_17560	3002
Ley3_66761_scaffold_17711	6784
Ley3_66761_scaffold_17737	3515
Ley3_66761_scaffold_17843	5598
Ley3_66761_scaffold_17947	4645
Ley3_66761_scaffold_18229	3282
Ley3_66761_scaffold_18348	2965
Ley3_66761_scaffold_18393	3799
Ley3_66761_scaffold_18516	2380
Ley3_66761_scaffold_18572	3140
Ley3_66761_scaffold_18632	6558
Ley3_66761_scaffold_18651	5261
Ley3_66761_scaffold_18743	3733
Ley3_66761_scaffold_18757	7371
Ley3_66761_scaffold_18781	3338
Ley3_66761_scaffold_18880	5567
Ley3_66761_scaffold_19137	3380
Ley3_66761_scaffold_19160	5099
Ley3_66761_scaffold_19206	2168
Ley3_66761_scaffold_19457	2662
Ley3_66761_scaffold_19611	2770
Ley3_66761_scaffold_19707	3722
Ley3_66761_scaffold_19779	2111
Ley3_66761_scaffold_19974	4097
Ley3_66761_scaffold_20565	2252
Ley3_66761_scaffold_20576	2012
Ley3_66761_scaffold_20829	3080
Ley3_66761_scaffold_20843	2651
Ley3_66761_scaffold_20951	5324
Ley3_66761_scaffold_21184	2483
Ley3_66761_scaffold_21381	3698
Ley3_66761_scaffold_21817	6419
Ley3_66761_scaffold_21864	3482
Ley3_66761_scaffold_21896	2770
Ley3_66761_scaffold_22193	3945
Ley3_66761_scaffold_22320	8018
Ley3_66761_scaffold_22884	3442
Ley3_66761_scaffold_23165	2850
Ley3_66761_scaffold_23887	4524
Ley3_66761_scaffold_24329	3249
Ley3_66761_scaffold_24422	2643
Ley3_66761_scaffold_24446	4091
Ley3_66761_scaffold_24700	6171
Ley3_66761_scaffold_25057	3604
Ley3_66761_scaffold_25230	2160
Ley3_66761_scaffold_25516	2182
Ley3_66761_scaffold_25737	3921
Ley3_66761_scaffold_25800	2290
Ley3_66761_scaffold_26266	5141
Ley3_66761_scaffold_26300	2206
Ley3_66761_scaffold_26305	4108
Ley3_66761_scaffold_26631	3377
Ley3_66761_scaffold_26797	2299
Ley3_66761_scaffold_27096	2058
Ley3_66761_scaffold_27199	2958
Ley3_66761_scaffold_28218	4247
Ley3_66761_scaffold_28485	2702
Ley3_66761_scaffold_29158	2351
Ley3_66761_scaffold_29494	2426
Ley3_66761_scaffold_29625	2300
Ley3_66761_scaffold_29830	2848
Ley3_66761_scaffold_30054	2852
Ley3_66761_scaffold_30308	5165
Ley3_66761_scaffold_31196	4468
Ley3_66761_scaffold_31199	2862
Ley3_66761_scaffold_31413	4245
Ley3_66761_scaffold_31567	3051
Ley3_66761_scaffold_32023	2702
Ley3_66761_scaffold_32312	2184
Ley3_66761_scaffold_32333	3586
Ley3_66761_scaffold_32390	2441
Ley3_66761_scaffold_32875	2138
Ley3_66761_scaffold_32967	3994
Ley3_66761_scaffold_33326	4045
Ley3_66761_scaffold_33556	2781
Ley3_66761_scaffold_33708	2411
Ley3_66761_scaffold_33931	2227
Ley3_66761_scaffold_34195	2444
Ley3_66761_scaffold_35315	2317
Ley3_66761_scaffold_36514	3418
Ley3_66761_scaffold_37369	3724
Ley3_66761_scaffold_38150	2614
Ley3_66761_scaffold_39531	2669
Ley3_66761_scaffold_40645	2648
Ley3_66761_scaffold_44743	2256
Ley3_66761_scaffold_44971	2179
Ley3_66761_scaffold_45631	2428
Ley3_66761_scaffold_46621	2120
Ley3_66761_scaffold_48505	2168
Ley3_66761_scaffold_50779	2619
Ley3_66761_scaffold_51554	2191
Ley3_66761_scaffold_54827	2342
Ley3_66761_scaffold_395	115770
Ley3_66761_scaffold_449	150380
Ley3_66761_scaffold_722	56136
Ley3_66761_scaffold_879	232709
Ley3_66761_scaffold_918	115061
Ley3_66761_scaffold_1153	39058
Ley3_66761_scaffold_1173	38429
Ley3_66761_scaffold_1573	205287
Ley3_66761_scaffold_1663	206601
Ley3_66761_scaffold_1761	42951
Ley3_66761_scaffold_1820	92262
Ley3_66761_scaffold_1855	102700
Ley3_66761_scaffold_2133	41317
Ley3_66761_scaffold_2244	80355
Ley3_66761_scaffold_2271	49151
Ley3_66761_scaffold_2442	58626
Ley3_66761_scaffold_2621	30440
Ley3_66761_scaffold_2637	41655
Ley3_66761_scaffold_2738	18082
Ley3_66761_scaffold_2826	32679
Ley3_66761_scaffold_2847	39516
Ley3_66761_scaffold_2910	40091
Ley3_66761_scaffold_3497	59747
Ley3_66761_scaffold_3760	27749
Ley3_66761_scaffold_3927	18785
Ley3_66761_scaffold_4346	11569
Ley3_66761_scaffold_4858	35587
Ley3_66761_scaffold_4971	9807
Ley3_66761_scaffold_5019	9576
Ley3_66761_scaffold_5117	39201
Ley3_66761_scaffold_5790	21968
Ley3_66761_scaffold_7034	11974
Ley3_66761_scaffold_8624	8712
Ley3_66761_scaffold_8800	17184
Ley3_66761_scaffold_9985	7905
Ley3_66761_scaffold_34	220067
Ley3_66761_scaffold_48	272751
Ley3_66761_scaffold_87	152343
Ley3_66761_scaffold_149	128022
Ley3_66761_scaffold_152	125506
Ley3_66761_scaffold_163	122947
Ley3_66761_scaffold_184	117031
Ley3_66761_scaffold_219	107934
Ley3_66761_scaffold_236	189871
Ley3_66761_scaffold_430	75636
Ley3_66761_scaffold_581	62666
Ley3_66761_scaffold_597	61918
Ley3_66761_scaffold_922	45403
Ley3_66761_scaffold_983	43225
Ley3_66761_scaffold_1010	42698
Ley3_66761_scaffold_1026	42130
Ley3_66761_scaffold_1771	26638
Ley3_66761_scaffold_1807	26128
Ley3_66761_scaffold_2973	15043
Ley3_66761_scaffold_7308	12782
Ley3_66761_scaffold_10133	8196
Ley3_66761_scaffold_14732	8129
Ley3_66761_scaffold_17467	5144
Ley3_66761_scaffold_20641	5886
Ley3_66761_scaffold_175	140208
Ley3_66761_scaffold_227	105583
Ley3_66761_scaffold_239	267308
Ley3_66761_scaffold_291	131166
Ley3_66761_scaffold_438	159546
Ley3_66761_scaffold_696	104909
Ley3_66761_scaffold_823	59967
Ley3_66761_scaffold_862	47363
Ley3_66761_scaffold_863	119159
Ley3_66761_scaffold_904	46036
Ley3_66761_scaffold_909	51423
Ley3_66761_scaffold_934	57987
Ley3_66761_scaffold_971	59050
Ley3_66761_scaffold_973	46862
Ley3_66761_scaffold_974	69526
Ley3_66761_scaffold_1027	42912
Ley3_66761_scaffold_1107	40291
Ley3_66761_scaffold_1126	57106
Ley3_66761_scaffold_1141	67155
Ley3_66761_scaffold_1706	27637
Ley3_66761_scaffold_2339	32440
Ley3_66761_scaffold_2467	18825
Ley3_66761_scaffold_2859	15704
Ley3_66761_scaffold_3053	14628
Ley3_66761_scaffold_3117	14317
Ley3_66761_scaffold_3437	12801
Ley3_66761_scaffold_3483	22012
Ley3_66761_scaffold_3945	12607
Ley3_66761_scaffold_4128	10195
Ley3_66761_scaffold_4384	15666
Ley3_66761_scaffold_4547	20412
Ley3_66761_scaffold_4553	9015
Ley3_66761_scaffold_5012	12392
