# Supplementary material for: Recovery of genomes from metagenomes via a dereplication, aggregation and scoring strategy
Source: Nat Microbiol. 2018 May 28;3(7):836–43. doi: 10.1038/s41564-018-0171-1 (PMC6786971; doi:10.1038/s41564-018-0171-1)
Supplement: Supplementary file 8 — Source code of DAS Tool. For latest version please see https://github.com/cmks/DAS_Tool [file 41564_2018_171_MOESM8_ESM.gz › DAS_Tool/sample_output/DASToolRun1_maxbin.eval]

bin	uniqueBacSCGs	multipleBacSCGs	bacRatio	uniqueArcSCGs	multipleArcSCGs	arcRatio	size	nContigs	N50	score
maxbin2.013	51	0	1	14	1	0.368421052631579	3751765	129	61415	1
maxbin2.017	41	0	0.803921568627451	8	0	0.210526315789474	2363932	47	155495	0.803921568627451
maxbin2.032	51	0	1	13	0	0.342105263157895	2323359	107	33706	1
maxbin2.094	44	1	0.862745098039216	10	1	0.263157894736842	1747805	170	14347	0.809046345811052
maxbin2.109	41	5	0.803921568627451	7	2	0.184210526315789	1012324	207	5324	0.522955523672884
