# Supplementary material for: Recovery of genomes from metagenomes via a dereplication, aggregation and scoring strategy
Source: Nat Microbiol. 2018 May 28;3(7):836–43. doi: 10.1038/s41564-018-0171-1 (PMC6786971; doi:10.1038/s41564-018-0171-1)
Supplement: Supplementary file 8 — Source code of DAS Tool. For latest version please see https://github.com/cmks/DAS_Tool [file 41564_2018_171_MOESM8_ESM.gz › DAS_Tool/sample_output/DASToolRun1_concoct.eval]

bin	uniqueBacSCGs	multipleBacSCGs	bacRatio	uniqueArcSCGs	multipleArcSCGs	arcRatio	size	nContigs	N50	score
concoct.17	51	0	1	12	0	0.315789473684211	2259436	57	65532	1
concoct.60	45	2	0.882352941176471	11	1	0.289473684210526	1814275	172	14347	0.776470588235294
concoct.72	40	4	0.784313725490196	10	2	0.263157894736842	2137617	540	4125	0.516666666666667
concoct.77	51	0	1	12	0	0.315789473684211	1909225	67	47497	1
concoct.95	27	0	0.529411764705882	9	0	0.236842105263158	1480926	222	8373	0.529411764705882
