# Supplementary material for: Recovery of genomes from metagenomes via a dereplication, aggregation and scoring strategy
Source: Nat Microbiol. 2018 May 28;3(7):836–43. doi: 10.1038/s41564-018-0171-1 (PMC6786971; doi:10.1038/s41564-018-0171-1)
Supplement: Supplementary file 8 — Source code of DAS Tool. For latest version please see https://github.com/cmks/DAS_Tool [file 41564_2018_171_MOESM8_ESM.gz › DAS_Tool/sample_output/DASToolRun1_proteins.faa]

>Ley3_66761_scaffold_6_1 # 1 # 786 # 1 # ID=1_1;partial=10;start_type=Edge;rbs_motif=None;rbs_spacer=None;gc_cont=0.599
IIVRIDEFGERVPLTISDYDAEQGSVTIVTQAIGASTRKLCALEQGDALADFVGPLGHPS
EFIHEDLDTLRKKRFLFVAGGVGTAPVYPQVKWLHEHGVKADVIIGAKTKSMLIYTEEMA
RVADNLYIATDDGSEGFKGMVTALIKDLIDNRGKQYDVCVAIGPMIMMKFVTLTTKEYSL
PTVVSLNTLMVDGTGMCGACRVTVGGKTVFTCVDGPEFDGFQVDFDEAMRRQGMYRTQEE
RARAIEQERENGHKCRVGLDK*
>Ley3_66761_scaffold_6_2 # 890 # 2284 # 1 # ID=1_2;partial=00;start_type=ATG;rbs_motif=None;rbs_spacer=None;gc_cont=0.604
MANKIPRVPVREQDPKVRATNFEEVCYGYNVEEATLEASRCLNCKNPRCVAACPVNIRIP
DFIHQVVEGNFAAAAAVISEDSSLPSVCGRVCPQESQCEGSCVLGVKGEPVAIGKLERFV
GDWKIENADKMPAPDIKRNGHKVAVIGSGPSGLACASDLARMGYEVKIFEALHKVGGVLV
YGIPEFRLPKEKIVAREVEAVKKLGVEIETDVIVGRTVTIDELMNEEGYEAVFIGSGAGL
PRFMGIPGENLNGVVSANEFLTRTNLMKAYDTHYDTPIYVGQRVVVVGGGNVAMDAVRTA
KRLGAEATIVYRRSEKELPARVEEVHHAKEEGIEFRMLTNPTSIIGDEKGWVVGISCVEM
ELGEPDESGRRSPIEKAGSDFEIPCDVVIMALGTSPNPLLKMTTEGLETNRKGCLVADEK
GATTREGIFAGGDAVTGAATVILAMGAGRKAAKSIDEYIRQKKH*
>Ley3_66761_scaffold_6_3 # 2298 # 2864 # 1 # ID=1_3;partial=00;start_type=ATG;rbs_motif=None;rbs_spacer=None;gc_cont=0.566
MRKFCFAAFAAVLIGTTACTPKAPEQFTGKIVDGTMNTVTVESPADGRRVTFTTEDADMQ
EAYGLLLGNTATVTYRGKLGETTPALKVVTDPAYVTAIGRWVEPNPIDPEQEQGIEIRVN
GVAASINMLTLRYEAWELAPEGDRIILSGVSEGSGGPYPFEQTAEIIEMDGKPALKIDAV
VLTKKDLI*
>Ley3_66761_scaffold_6_4 # 3047 # 4078 # -1 # ID=1_4;partial=00;start_type=ATG;rbs_motif=None;rbs_spacer=None;gc_cont=0.583
MPRKNKKLPRHLLVIRTSAMGDVAMLPHALRALKEAYPEVKVTVATKSLFHPFFEGVDVD
FLDIETRRTHRGIRGAIRFAREAAELKIDAVADMHNVLRSKMVRAALHLRGIPVSVIHKG
RIEKYMRLGRGSEGVKPLKHTVIRYCDVFRRLGFDFPDPRPAEKRPRPNPMGEKQGIWIG
FAPFSAQPGKTYPEKLSAEAVRLLSGRFDRVFVHSGGGEEAEFARRMEALYPNVTALYGK
IKLGDEMNLISNLDCVVSMDSLVMHLASLMATPTVSVWGATHPGLGFLGYGFGQEGVLQT
DFACRPCSVYGKKPCKYGDYRCIWSIEPQMILDRVERLVGKTE*
>Ley3_66761_scaffold_6_5 # 4062 # 4667 # -1 # ID=1_5;partial=00;start_type=ATG;rbs_motif=AGGA;rbs_spacer=5-10bp;gc_cont=0.528
MFTQNANKIFAQAIDDYHRYDDVDHQLSNPYAEGTIDHLLYMKNWVDTVQWHLEDIIRDP
RIDPVEALKIKRRIDKSNQVRTDMVEYIDSYLLDKYKNIDVQPGARINTETPAWAIDRLS
ILALKIYHMRQEVLRKDVDEAHRAACQQKLDVLLSQQVDLSTAIEELIEDIEAGRKYMKT
YKQMKMYNDPALNPVLYAAKK*
>Ley3_66761_scaffold_6_6 # 4808 # 5806 # 1 # ID=1_6;partial=00;start_type=ATG;rbs_motif=None;rbs_spacer=None;gc_cont=0.554
MNFYHKAISLAGFVLLTVLPAQAQVRQTREEYINKYKKIAVAHMERYGIPASITMAQGIL
ESDCGNSWLSQASNNHFGIKCKRNWTGDVVYYDDDEKGECFRSYPSVEASYQDHAEFLDS
QPRYDSLFSYAPNDYKSWARGLKAAGYATAPDYAQRLIRIIEESKLYLLDREDGLTIYGA
QTGHLTDDWFSGQSNVDQAAAIASGAVDPDDYRVTVNAHKGYNVYRTNGVNYILAHDGDT
FEKISRDFRISARNLRKFNDVSKNAQPVANEVIYIGRKKKRWDGNVLLHTVREGETLWSL
GQSYGIRTKSLARLNKLKEGDALTPGTTIKIR*
>Ley3_66761_scaffold_6_7 # 5825 # 6511 # 1 # ID=1_7;partial=00;start_type=ATG;rbs_motif=None;rbs_spacer=None;gc_cont=0.534
MESIPLRKKILETIVSKSTLKQKVFDNTFATFNDLKETLLEMASEMDDQLDGLLDRRVRL
EYRDRGKFEAQIQVANDLLIFQMHTDVFEFEPNHVIWQNPYVQTDRDNSYCGVINIYNFL
SDSFKFNRNADEGYLIGRIFINREKCYFVEGKQQTSMRPMQFGKAEIDSEALVRILESAI
YYALNFDLLLPSYDDNKRVTVDQFNTKLDNSKFVTGKRLGYDFDVDDI*
>Ley3_66761_scaffold_6_8 # 6536 # 8683 # 1 # ID=1_8;partial=00;start_type=ATG;rbs_motif=None;rbs_spacer=None;gc_cont=0.577
MLKKLLLLTLLGTAFAAQAEAAAPSTYRDIARLRAMNQRAQGIRPAADGKSYTTLRGNAI
ERHSYTKDAPGELLFEWKNDKENRDIADYQFSPDGKLLLLSIGSEPIYRHSYTTDYYLKD
ADGLRPILTDLSDTRDASFSPDGRTIAFSSGNNLYLYDIVGDSVRPITTDGAWNRIINGT
TDWVYEEECAFTKAYAFSPDGQKIAYLRFDESLVPVFEMMRYDGKLYNEAYSFKYPKAGD
ANSVVDLYVYDLKTGETERVDVGPDRGQYILQPEWTPDGRLCFQRMNRRQNHFEAVLCNP
DGTQQVIYDERSPKYVDHLNKTFYFLEDGRRFIVREETSTGYMHLYLYGIGQGVLHPITQ
GEWEVTDFVGLRGDKVYYISTESSPLKRDLYRVGLDGKHKERLTPGDGYYSIYPSADLSY
YICEGGDSSAPGRTDVFNAAGKRVRTLYDNAPLKEALAEAGLPVREFFTFTTERGDELNG
YMLKPLDFDPAKRYPVLLTQYSGPGSQQVAEGWGPDWEDALVTHGYIVVCVDPRGTGYRG
EEFKKLTYGNLGRLEVEDQISTARYMARQSYVDPARIGIYGWSYGGFMALGCAFRGEGLF
KMAIAVAPVTSWRYYDSIYTENFNGLPDDYPKGYDDNSPVNLAHLFRDDSTRLLIVHGTA
DDNVHFQNTMEMARALNKLGKQYDMMVYPDQNHSMMPDDMIHVREKMLRYTLENL*
>Ley3_66761_scaffold_6_9 # 8697 # 9167 # 1 # ID=1_9;partial=00;start_type=GTG;rbs_motif=None;rbs_spacer=None;gc_cont=0.577
MKNLLLHPTPIGTVGIVENGRAITDILFEEQLPGHAVRHTTLLLERAAKQLDEYFAGKRT
SFDLPLEPEGTPYRKKIWQVLTEIPYGQTMTYGEIARRTGNPQASRAVGGANHHNPIPIV
IPCHRVIGAGGKLTGYAGGLPRKEFLLALERNRLPK*
>Ley3_66761_scaffold_6_10 # 9221 # 9379 # -1 # ID=1_10;partial=00;start_type=ATG;rbs_motif=None;rbs_spacer=None;gc_cont=0.553
MKKYRCTVCDYIYDPAVGDPDSGIAPGTAFEDLPDDWSCPLCGVGKDMFEPA*
>Ley3_66761_scaffold_6_11 # 9677 # 10243 # -1 # ID=1_11;partial=00;start_type=ATG;rbs_motif=None;rbs_spacer=None;gc_cont=0.547
MATTADIKIGMCIELDGKTFQIVDFQHVKPGKGPAFVRTKLKNLENGRVLENTFSAGAKI
EPVRVERRPYQFTYEDDLGAHFMHTETFEEINIDKNLIDNYDLMADGQIVEVMFHTEKES
VLSAELPPIVDMEVTYTEPGIKGDTASTNSLKPATVNTGATIKVPLFINTGDKIRVDTRT
REYYERIK*
>Ley3_66761_scaffold_6_12 # 10317 # 10907 # -1 # ID=1_12;partial=00;start_type=ATG;rbs_motif=None;rbs_spacer=None;gc_cont=0.619
MKIVVAVTAASGALYARLCLEQLLRAEEVSEIALVYSAHAREVADFEGVTLPEDPRIRIF
DNDDLFAPPASGSADYDAMAVVPCSVGTLGRIACGISQSLIERAADVMLKERRRLVLVVR
ETPLSLIHLRNMTALTEAGAVVLPASPGFYARPSSIEELCRSVTERVTALLGISGPRYRW
TGEGRSAGRNDSDSEK*
>Ley3_66761_scaffold_6_13 # 10912 # 11553 # -1 # ID=1_13;partial=00;start_type=ATG;rbs_motif=None;rbs_spacer=None;gc_cont=0.572
MPYSAGVFFLAMKLKPPKIIRHLFPSLIWEIDDPEGVFLTFDDGPTPGITEWILAMLEKY
DAKATFFVLGKNVEAYPDLFRRIVDAGHKVGNHTYSHQKGWGMSLERYIEDVDFANDLIH
SELFRPPYARITPAQARALSQRYKLVMWDVLSRDYSRSLSPRKCLKNVTKHLEPGAIVVF
HDSEKSFRNMRYALPRTLDKIRKLGLKCKTIEL*
>Ley3_66761_scaffold_6_14 # 11654 # 11794 # 1 # ID=1_14;partial=00;start_type=ATG;rbs_motif=None;rbs_spacer=None;gc_cont=0.532
MPLILETADELRWAEEIAELKRFSEEQSNGCDSLPVETAVSAGTFV*
>Ley3_66761_scaffold_6_15 # 11908 # 12549 # 1 # ID=1_15;partial=00;start_type=ATG;rbs_motif=None;rbs_spacer=None;gc_cont=0.495
MLAGCGDNEEGQDMGLHGDPPGYSLFIWSNESDHRITMTVTDRFEKKEILPGESLLQEEV
GFIIPLSLEEYTGNGVTVVFDDGSYGGVFFRTDKVEAFNPCFECNYTVERSNIDGYIPYV
RWTYTFTNADYDAAVARGPMKEQYNHTGATCLQARNPAGEYFPAGFLQETLPKPFAFSKN
IPTFVVNRLTGPDYEKIIVSADIAAARYPHDGL*
>Ley3_66761_scaffold_6_16 # 12488 # 13597 # 1 # ID=1_16;partial=00;start_type=ATG;rbs_motif=None;rbs_spacer=None;gc_cont=0.559
MKKLSYLLTLLLLVTLMTGCKAFHTLMDSKLKTAQGAPYELIVVCNQQLWESELGDTLRS
VLLAPIPYLNEREPLFNVMQFPESGFKGTVVDYRNILKVLVDPSLAAASAGVQYDVTASP
QVVVTLQGPTREALTQYVAEHRAELVQTFEGAERDRSIAFANKFNQTESGKLVREKFGVE
MKIPKGYILAQQSDDFLWFRYEFPAASQGFMLYSYPYEGKQSLSEEALLAARNRFAARIP
GPSDGSYMTTSKVFTPRYRFFRLEGRAWVEMRGFWDVEGDFMGGPFVSYTTVDTATDRVF
TLDCYVYSPKLPKRNYMREVEHLLHLVKFPAATGSASATVTAGRREAAKSDAPASRDANP
KPEAISSES*
>Ley3_66761_scaffold_6_17 # 13613 # 15031 # 1 # ID=1_17;partial=00;start_type=GTG;rbs_motif=None;rbs_spacer=None;gc_cont=0.548
MLQFLTYLFIAIYTATVIGIILVVILGNRNPLKTIPWVVVLIFAPVVGLVFYFFFGQDLR
RKRIISRRTYKRLMVYALPAHVRRSDAPVPAACQSLSTLLTNTSQAVSFYGSRLTHYGDG
ASKMTALLEEIEKARDHIHILYYIFCDDETGARLQQALIRKAKEGVKVRVLYDDVGCNGV
KKEFFQQMRDAGAEVHALLHVRFPMLTDRVNYRNHRKIVVIDGRVGFFGGMNIADRYVKG
PGWGVWRDSHFKVEGKGVYGLQSAFLVDWSTVERVHLDTSKFFPEADNYTSSTMQFATSG
PLGPWRTLLQGIMTAIAGARRSICIQTPYFLPTEGLNSLLQTAALGGIDVQLMLPERSDS
RIIDKAVHSFIDDMLRAGVKVYFYTKGFLHAKMLIVDDLLTVVGSANMDFRSFEHNFEIN
AFVYGQDFNTAMRRVFDEDLRSCRRLIPSEWLRRPLPQRLSESFMRLFSPLL*
>Ley3_66761_scaffold_6_18 # 15225 # 15701 # 1 # ID=1_18;partial=00;start_type=ATG;rbs_motif=None;rbs_spacer=None;gc_cont=0.543
MAKEIIYLTAEGYKKLKDELDHMRSVERPAISAAIAEARDKGDLSENAEYDAAREAQGLL
EMRIAKMEDTIANARIIDESKVDKSKVQILSRVTLLNHNTGKEVIYTIVAEHEANLREGK
LAIGTPIAKALLGHKKGDRVDVTVPAGTIHFEILDINI*
>Ley3_66761_scaffold_6_19 # 15961 # 16512 # -1 # ID=1_19;partial=00;start_type=ATG;rbs_motif=None;rbs_spacer=None;gc_cont=0.495
MGHPPIIVAIDQKGVPVAPFIISETYTVEENTAALAEVSIDSYAWYDGAELAQLDPINFA
GFEEYAVLLLKVSHNDKAAHWWTGCFMGDLSNPDEYSDRSIINNLVTYGIPEFKDAVDQL
LAVYWDENTICGVAADAEGNYGPVIRQVVNLTKEGASPAGELIGGGLSNINLMDMRQAKF
AHR*
>Ley3_66761_scaffold_6_20 # 16698 # 17390 # -1 # ID=1_20;partial=00;start_type=ATG;rbs_motif=None;rbs_spacer=None;gc_cont=0.403
MSTVINSFQPPVLTGVWSEALTPLMASTKYLILAFGIDEEKQTPTTKLFRYDFTTPEAVD
GNITIEGFEYKFFDAEEIITKDPSYSEELAECECVAVVTMKTSMPTDKVKMWWYEAWMKD
LGDEMDDAILEDLLLYDYSNNPEFMGMYYSMDETDTFCFAGVAEDDNGNLSPICYTDFFM
LEKSNCAPVEEFFTLLNSKAKTSIFKTKRTSVVFENKFSRFLPVFTIFEK*
>Ley3_66761_scaffold_6_21 # 18290 # 18616 # 1 # ID=1_21;partial=00;start_type=ATG;rbs_motif=None;rbs_spacer=None;gc_cont=0.550
MSGQKLIRVFNAGALLLILLAAYAGKSLHTHPDEYYRYLTENDANTTSPALVDDCAICHF
HFFSYIHSTDWVLDSEFRLLETFFRPECYDPAIVAISGSQLRAPPAIG*
>Ley3_66761_scaffold_6_22 # 18981 # 21263 # 1 # ID=1_22;partial=00;start_type=ATG;rbs_motif=None;rbs_spacer=None;gc_cont=0.592
MCLVYHTLFADETTPTPKSDAHLYGHVIDSKTGEHLPYATVTIPGTTIGTMTDASGHYFL
KNLPTGTITVEARMMSYDPVRHEVTLKKGQSLELNFEITENGITMDDVVVSASRSETTRR
KAPALVNVLDRKIFDNTNSACLAQGLGFQPGVRVEDDCQNCGFMQVRINGLDGHYSQILV
DSHPVFSALSGVYGLEQIPASMIDRVEVMRGGGSALFGSSAIGGTINIITKDPDRNSAEV
GHTITAIGNSSSYDNVTSANASLVTDSRKAGLYVYGQNRHRSGYDHDGDGFTEIPQLQSQ
SLGLRSFFKTSAYSRITLQYNTVMEYRRGGDRLDLPPHEAMIAEQTDHNINGGSLSFDLS
SADFSNRVNVYASFQHIARKSYYGSKQDPDAYGRTHDLTVATGAQYIHSFDRLWFLPADL
TLGVEYNYNDLDDESIGYDYRTKQKVHIIGAYLQNEWKNEHWSLLIGGRLDKHSLVDHVI
FSPRANLRYNPGEGASLRLSYSSGFRAPQAFDEDMHIAIVGGERVRIRLADDLREERSHS
LSLSADLYHRFGKVQTNLLVEGFYTTLDHVFALRPLPDPDTDGSTIKERYNGSGARVMGI
NIEGKAAFTRWFDLQAGITLQQSRYKEPEQWSEDPEVAPTRKMFRTPNTYGYLTAELTPV
RNLQAAITGTYTGKMLVQHMAGSGTPVDRAVTTPRFFDLNLKVSYDVILYKEIALQLHAG
IQNIFNAYQKDFDRGANRDSGYIYGPSLPRSWFVGAKISF*
>Ley3_66761_scaffold_6_23 # 21378 # 21590 # 1 # ID=1_23;partial=00;start_type=ATG;rbs_motif=None;rbs_spacer=None;gc_cont=0.446
MIFSGYKPNGAAWRLRSLMAAERFSNHYCTDLHEPQNNFTVFLVFNISIHPSKFVFAAIF
VLFSKQGWLE*
>Ley3_66761_scaffold_6_24 # 21696 # 22916 # 1 # ID=1_24;partial=00;start_type=ATG;rbs_motif=None;rbs_spacer=None;gc_cont=0.582
MRGRRSVRCGQTCEYRKARLILTHDPGEELFLGALHPAAALFREHIDIPELIAEHATYRK
VLEEAGARVLTVRQILLDGTGADGKPADRTKLENLRRFAAGFLTFDTQNLSPETAEQQKE
YRQSILAKTSPRDLVRIILRQPIIRLSETQINTGLKAEYSENPVMNLFYTRDQLITTAKG
IVIGRMNSPQREKGCDILQFCLEKIGMKPLHRIEGEGAHLEGGDFYPFGDTAFIGCGMRT
TQPAIDQLMEHDLLGCNRLVVVKDRLFSQAEMHLDTYFNIIDRNLVTLTARRMTTDPDSP
DLLLADIYLRGANGVYTKTEEDVGFVELLRSRIGAAIIPISEEDADRLAGNFLTVGSRRI
IGVAGQSEALRTELKHRGVKVTWVGLDNLCKGYGAAHCMTQVLRRR*
>Ley3_66761_scaffold_6_25 # 23209 # 24150 # -1 # ID=1_25;partial=00;start_type=ATG;rbs_motif=None;rbs_spacer=None;gc_cont=0.576
MSKVTVVGAGAVGATCANVMACREVASEVVLIDIKEGLSEGKMLDMYQCSTLMDFDTKLV
GVTNDYKQTANSDVVVITSGIPRKPGMTREELIGTNANIMKGVIENVVKYSPRAIIIVVA
NPMDTLTYLALKASGLPKNRIIGMGGALDSARFKCYLAKATGANINNVDGMVIGGHGDTT
MIPLLSKASVNGVPVTQFASKKKLEEAVASTMVGGATLTKLIGTSAWYAPGAAASMMVES
ILHDQKKIVPCCCYLEGEYGQNDICIGVPAVIGRKGIEKIVKLDLTKEEAAKFEASAAAV
RKTNQVLHEIKAL*
>Ley3_66761_scaffold_6_26 # 24334 # 24711 # -1 # ID=1_26;partial=00;start_type=ATG;rbs_motif=None;rbs_spacer=None;gc_cont=0.561
MNVPANLKYSNDHEWCRVEGGEAFIGITDFAQSQLGDIVFVDVPTVGETLSAGDVFGSIE
AVKTVSDAFIPVGAEVLEFNPAVDADPSIVNRDPYGEGWLVKVKLTDPKECESLLTDAQY
KELIG*
>Ley3_66761_scaffold_6_27 # 24810 # 25589 # -1 # ID=1_27;partial=00;start_type=ATG;rbs_motif=None;rbs_spacer=None;gc_cont=0.626
MYRTRYHFLEETTSTNDEARNPRYGHGDAICAERQSAGRGQRGHTWSSEEGCNLMFSLVW
EPCFLPVSEQFLLSEAVALALTDLFGGYGIDARIKWTNDIYAGDRKLVGILIEHNLTGDR
LSRTIVGIGVNVNQTRFDPSLPNPSSMHLETGCEYDRQEVLHRLGDCLAARYEQLEKGDR
EALQADYRRRMYRLGERHRYRYPDGRTVEAVLRGVRPSGELLLELPDGRTEGYLFREIEF
VIEGKRTARTDGTGCVLKK*
>Ley3_66761_scaffold_6_28 # 25600 # 26427 # -1 # ID=1_28;partial=00;start_type=ATG;rbs_motif=None;rbs_spacer=None;gc_cont=0.632
MDNQLRQIIEEAWNDRALLAESRVREAVRAVIEELDKGRLRTAEPIDPSRSQWQVNEWVK
KAILLYFPMQEMRTMRAGELEWHDKMDLKHGYEELGVRVVPHAVARYGAYISPGAILMPS
YVNIGAWVGAGTMVDTWATVGSCAQVGERVHLSGGVGVGGVLEPVQAAPVIIEDDCFIGS
RAIVVEGAHICRESVLGAGVVITGSTHIIDVTEAEPKQYKGYVPAGSVVIPGSYPKRFPA
GEYGVPCALIIGRRKESTDKKTSLTAALRDFGVSV*
>Ley3_66761_scaffold_6_29 # 26689 # 28755 # 1 # ID=1_29;partial=00;start_type=ATG;rbs_motif=None;rbs_spacer=None;gc_cont=0.564
MKIKHLPYPEAERTEVVDNYFGTEVADPYRWLEDDRSEQTAAWVAAENAVTQNYLDQIPF
REAMRARLTELWAYPWEGAPAKFGDYYYFYRNDGRQNQAVLYRQASLDAEPEVFLDPNTL
SEDGTVALSGISFSEDGRYLAYAASASGSDWSDIHVIRTADKQPTGDIVKWVKLSNAVWT
PDEKGFYYSTFDVPEAGVYSSQNQYQKVYYHTLGKPQSSDRLIHMDTQHPLRYFASSVSK
DGKWLFITASEGTSGSEILYRKSSDKKFKVLLPGFANDHEIIRAENDKLYVRTNLDAPNY
RVIRIDLNNPSVIEEIIPENPKNMLEIVSKPGDYLMASYLEDAQSQVYQYDWNGKLIRKV
ELPAIGSAGGFSGKKGETEAFYSLTNFTTPSTVYRYDLATGESTLYKRPEVKFNPEDYTT
EQVFYTSKDGTKVPMFIVYRNGLKLDGNNPCYLYAYGGFQVSLAPWFNPAAIMFMEQGGV
YCVANLRGGLEYGEEWHKGGMLDKKQNVFDDFIAAAEYLIANKYTSSKKLAIAGGSNGGL
LVGACEVQRPDLFGVCLPAVGVMDMLRYHKFTIGWGWVVEYGSSDDEEQFGYLYKYSPLH
NIKKGTKYPATLITTADHDDRVVPAHSFKFAAEMQYAQGGDAPILIRIDTKAGHGAGKPV
SKRIEEATDVFSFLFENTDTPYKTVETK*
>Ley3_66761_scaffold_6_30 # 28886 # 30142 # 1 # ID=1_30;partial=00;start_type=ATG;rbs_motif=None;rbs_spacer=None;gc_cont=0.565
MKVYKFGGASVRNADGVQNLLKIIGDERDLFIIVSAMGKTTNALEKVFEGLQKGDKAFSM
EHITALRQYHAEIVNELYGAPTRLEKIERLFGELEQVATETVYRPEDAELWYDTVVAFGE
LISTTIISEYLSERGIDNCWLDMRRCFRTEQRHKDASVDIAASRTLLRNAMKQSKACIFI
GQGFIGGAPDGTTTTLGREGSDYSAAVAANILDAESMSVWKDVDGILNADPKVFPDAVQI
AELNYLDTIELAYSGAQIIHPKTIKPLQNKNIPLYVRPFGDKRKPGTVIRRMSAPIEVPI
LILKKDQVLLTIRSRDFSFVLEEKFAAIFSLLERYRIKVNLVHNSAVNLSLCVDNSWHID
EAIQALRNEEFDVMKVENMELLSIRGYNGDLMERYASGPEVFLLQRTQSTARIVRKNR*
>Ley3_66761_scaffold_6_31 # 30593 # 31120 # 1 # ID=1_31;partial=00;start_type=ATG;rbs_motif=None;rbs_spacer=None;gc_cont=0.333
MVKLIILENYEKINNFIDQSFLHCLLCRCKIQQNSWKMLLGLSLSPDYGIHLYAEFYADS
TFLYRSAGCYDIIGHWYISGDTVILSSPNFNVETRPIDLYIFAEEEITDWRFPDEYYKFT
DMDGNRDAYIIKGDTLYPVLKNGSSGLKYLYAIPKPGPELGMDNRGIYYGPKKDK*
>Ley3_66761_scaffold_6_32 # 31214 # 31690 # 1 # ID=1_32;partial=00;start_type=ATG;rbs_motif=None;rbs_spacer=None;gc_cont=0.388
MKRLIILLIGLFFIVSCCSVRPGKLTGKWFRSTTWVDDARTPVLYVYFYPDGGFLYQMAY
ADGATGAWRIEGDTVILWSPDFSIVLDSVLLPYGPRRWPNLNKYTDATDDNRDRYLVRGN
KLYPIMKDGINELPLVKISKKQAKIELQDYPFYYNVKD*
>Ley3_66761_scaffold_6_33 # 31831 # 32919 # -1 # ID=1_33;partial=00;start_type=ATG;rbs_motif=None;rbs_spacer=None;gc_cont=0.548
MRKITDKLRRINPFARKNDGPLPRPLPGDPSLRVVKVFVEGYEDVAFWRGVFDCFANPYL
YFEISVPTRKDLPKGKKVLMSMIPESSERMLLCVDSDFDFLFNGATEQSRLIRDSRYMFH
TYTYATENYLCYAPSLHNVCVKATKNDTRIFDFERFMADYSRTIYRLFLWYAYSAKLSDE
HVFTLVDFKSSVRLNYLDLEDNGARTIAWLQRNVARREQTLASKHPKQAAELDDFAAQLG
RLGVTPETTYLYMHGHTLMDNVVMVLLETVCEKLRQMTAARITASKKEGVALKNEMSNYT
NTQRSIRDVLLDNENYQDCPLFKRLYRDIERYMVRTIWRMKQQGEVPASETIFSIVRGFR
RR*
>Ley3_66761_scaffold_6_34 # 34574 # 35077 # 1 # ID=1_34;partial=00;start_type=ATG;rbs_motif=None;rbs_spacer=None;gc_cont=0.562
MSITKFKGQPVQIAGEFVKAGAAAPDFELVKTDLSTLSLKDLRGKQVILNIFPSLDTGVC
AASVRKFNKLAAELPGTVVLAVSKDLPFAHARFCTVEGIENVVPVSDFRKTSFDESYGVL
MTDGPLKGLLARSVVVIDGDGKVVYTELVPEITQEPDYDKALAAVKR*
>Ley3_66761_scaffold_6_35 # 35748 # 36221 # 1 # ID=1_35;partial=00;start_type=ATG;rbs_motif=None;rbs_spacer=None;gc_cont=0.561
MEIVYHIKPFAELSVGELHAAASLRERVFYLEQHVTTLDADEKDPFSLFLWAECEGQTVG
FLRMIPRGIAYAEPSIGRVCVARTYRRRGICREMVSRAIGYMVREWRAEAIRISAQSYLI
PFYESFGFEVVSDEYLEAGIPHKKMLIRLDREHGREA*
>Ley3_66761_scaffold_6_36 # 36476 # 36949 # 1 # ID=1_36;partial=00;start_type=ATG;rbs_motif=None;rbs_spacer=None;gc_cont=0.559
MEEFIASLTQFFTDWGYVGLFLSAFVAGSILPFSSEVVLVILVRMGLDPLLCLFAAASGN
TLGGMTCYWIGHLGKRDWITRYLRVEPAKIDRVSRFLEGKGALFAFFTFLPYVGEAVAIV
LGLMRSNVWITAVAMFVGKLLRYVAIVAALQGVLSWF*
>Ley3_66761_scaffold_6_37 # 37029 # 38114 # 1 # ID=1_37;partial=00;start_type=ATG;rbs_motif=None;rbs_spacer=None;gc_cont=0.551
MNQRIQKQNIREKYWRYSLYVILLGLGTVIFVELIPFLGGLLGALTIYVLLRGQMRALTI
RHKLRRSLAASLLIGEAIVCFLIPLSLLVWLLVAKLQDVTLDPSTVIQPIRNLAELIRER
IGYNLLDGDNIAKLVELLPRAGQWVLQSIGSFAVNVVVLLFVLYFMLIGGREMESYLRKF
IPFNRTVTQEFTREVVMIVRSNAIGIPLLAVIQGAVALVGYWLCGVPWALFWGVVTCVAT
IVPLLGTALVWLPLAAYLGLIGHWGAAVGLLAYGVVVITQVDNLARFVLQKRMADTHPLV
TIFGVIIGLSLFGFMGVIFGPVLLSIFIFCADLFKRRYLDEAPMNEVLASPAERSSESGR
E*
>Ley3_66761_scaffold_6_38 # 38522 # 39247 # 1 # ID=1_38;partial=00;start_type=ATG;rbs_motif=GGAG/GAGG;rbs_spacer=5-10bp;gc_cont=0.579
MSVSWNPWHGCQRVSEGCRECYVYRQDAAWQKDGGHVAKTAAFGLPVRRSRDGRWKIPAG
EMVFTCFTSDFLLAEADVWRREAWEMIRLRRDLHFMFFTKRIDRLSECLPGDWGAGYEHV
TIGCTVENQRMADYRLPIFQKLPIRHKIIVCAPLIGPIDLAPYLGPEIEQVSVGGESGPE
ARVCDYAWVLSLRDQCAEHDVSFCFHQTGARLLKDGRLYRIRRQFQHMQARKAGIDFKAG
G*
>Ley3_66761_scaffold_6_39 # 39331 # 39765 # -1 # ID=1_39;partial=00;start_type=ATG;rbs_motif=None;rbs_spacer=None;gc_cont=0.483
MKKIVVLFVSMLVLATTASAGNDKPIQVSQLPQTAQQFIKKYFGDRKVAFAKEESDFRKS
YEIAFKNGDKIEFDRKGEWTDIDCKYSAVPTGIIPAPIAKYVADNYPDNKIVQIERDTRS
TEVKLDNRMEIKFDKQHRVIEMDF*
>Ley3_66761_scaffold_6_40 # 39910 # 40431 # -1 # ID=1_40;partial=00;start_type=ATG;rbs_motif=None;rbs_spacer=None;gc_cont=0.515
MISKKLQDALNAQINAEMWSAYLYLSMSVEAESKGLKGFGNWFFIQFREEQDHARILMNY
LLARGGQVLLAPIAEVRTSWGSQLEAFEDTLAHEKKVTAMINNLYDMAVTEKDHATASML
KWFIDEQVEEEESATTIIDSLKLVSGDKMGVFMLDKELATRTYTQAAPLAGKE*
>Ley3_66761_scaffold_6_41 # 40787 # 41791 # -1 # ID=1_41;partial=00;start_type=ATG;rbs_motif=None;rbs_spacer=None;gc_cont=0.548
MKKITAAITGVGAYLPDYLLTNDELSRMVDTSDEWIMTRIGIKTRHILKGEGLGTSYMGA
RAIKDLLEKTGVNPLEIDIVICATVTPDMFFPSTGNLIADQAGCKNAFAYDISAACSGFL
FALTTGSQFIETGYAKKVIVVGADKMSSIVDYKDRNTCPIFGDGAAAVLLEPNKEGYGVI
DAILHSDGSGEQHLYMKAGGSRYPASEETVRNNWHTITQDGPAVFKAAVSNMANVSEEMM
QRHHLTAQDIRYLVPHQANLRIIDATAKRMGLGREKCMINIDRNGNTTAATIPLCLYEYE
AALCKGDNLILASFGGGYTWGSIYVKWAYDGENC*
>Ley3_66761_scaffold_6_42 # 41804 # 42754 # -1 # ID=1_42;partial=00;start_type=ATG;rbs_motif=None;rbs_spacer=None;gc_cont=0.558
MLKIGVDAMGGDFAPEAAVKGAVMAVDAIGDECRIVLFGDEDRIRAVLKAENCAADRFDI
VHTTEVIEMGDHPAKAFQQKTNSSIVVGFGYLAKGLINGFASAGSTGAMMVGSMQAVKPI
EGVIRPTISTVAPTVTGGKVLLLDVGLNVDCKPEVLAQYGIIGSIYAQAMLGIRNPRVAV
LNIGEEETKGNAQSKAAYELMKESEEFNFVGNVEGSHLFSGQVADVIVCDGFVGNTLLKT
VEGLFRINKALKIPETPFWRDMNYEYVGGTPVLGVNAPVVIGHGCSSALAIKNMILTTER
CAQTGVTAKLQNAFKN*
>Ley3_66761_scaffold_6_43 # 42828 # 43013 # -1 # ID=1_43;partial=00;start_type=ATG;rbs_motif=None;rbs_spacer=None;gc_cont=0.554
MAHPKHKISSTRRDKRRTHYKAVVPTVVTCSNCGASVLYHRVCPECGFYRGKLAIEKKAA
E*
>Ley3_66761_scaffold_6_44 # 43035 # 43616 # -1 # ID=1_44;partial=00;start_type=ATG;rbs_motif=None;rbs_spacer=None;gc_cont=0.541
MNAARKYSIAWKGLSEGEHTFDFEAGDDLFRLFENTEIKGGHCDVKVNLLRAARQLRLEI
SIRGSVVVECDRCLGDCSVPIDYEGELLVKFSDEVREYDGDTLWLSPSEDFVDLTQYIYE
SIVLSLPYQRVHPDGECDPDMLGRFRIVSEQEFETIENETQQREREASGSGQWTEQLSAI
KQQMEQEEKDKKH*
>Ley3_66761_scaffold_6_45 # 43808 # 44212 # 1 # ID=1_45;partial=00;start_type=ATG;rbs_motif=None;rbs_spacer=None;gc_cont=0.588
MKSVEKFTVEIRSGFDQWWRYNAALMCGAFDASGNRIGFASAESRVAEMGSNLEAPPEGL
DLHRSLTLETVPCERIVLYIYVIPHTLPRDNEIGGHPPFPLQVRIRYGDRTVLDKEYSIN
QWGGASIELKVSQP*
>Ley3_66761_scaffold_6_46 # 44352 # 45365 # -1 # ID=1_46;partial=00;start_type=ATG;rbs_motif=None;rbs_spacer=None;gc_cont=0.556
MSKIKVGINGFGRIGRLVFRAACTHADTIEVVGINDLIPVDYMAYMLKYDSVHGRFDGTV
EVKGDKLVVNGHEIRVTAEKDPANLKWNEVGAEYIVESTGLFLTREKSEAHLKAGAKYVV
MSAPSKDDTPMFVCGVNADTYAGQDIVSNASCTTNCLAPLAKVINDKFGIIEGLMTTVHA
TTATQKTVDGPSMKDWRGGRASIGNIIPSSTGAAKAVGKVIPALAGKLTGMSFRVPTLDV
SVVDLTVRLEKAATYDEVKAAVKHASENELKGILGYTEDDVVSTDFTSDPRTSIFDAKAG
IALNDRFMKLVSWYDNEWGYSNKIIMLIGKMAAYNNK*
>Ley3_66761_scaffold_6_47 # 45532 # 46296 # -1 # ID=1_47;partial=00;start_type=ATG;rbs_motif=None;rbs_spacer=None;gc_cont=0.570
MIKVDHISKSFDGRVVLDDVSVEFDTGTTNLVIGKSGSGKTVLLKCLVGLHEVDSGSIWY
DDIDFTALGFKERKAIRRDIGMLFQGGALLDSSTVEENVKLPLDLFTEQSEKEKMERVNF
CLQRVRLNGANHLYPAELSGGMIKRAAIARAIVLNPKYLFCDEPNSGLDPQTSIVIDNLI
HEITQEYGITTIINTHDMNSVMEIGEKIVYIHEGRKWWEGTKEEILHARNRELNDFVFAS
AMAKRAKQMTPDGE*
>Ley3_66761_scaffold_6_48 # 46293 # 47036 # -1 # ID=1_48;partial=00;start_type=ATG;rbs_motif=None;rbs_spacer=None;gc_cont=0.559
MLKIFELIGRYFILMGKVFSRPEKRAIYRRRIIYEMESLGLNSIGLTAIISVFIGAVITL
QMSINLESPFIPKYIIGYATRETMILEFSSTVVALILAGKVGSSIASEIGTMRITEQIDA
LEIMGVNSASYLILPKIVATVLFFPFLAILSILIGIAGGYLISALTGIMIPDDYVQGLLY
DFRPYSITYTLIKMAVFAFIITSISAFYGYYAKGNSLEVGAASTKAVVASSIVIMIFNLI
LTQILLI*
>Ley3_66761_scaffold_6_49 # 47045 # 47458 # -1 # ID=1_49;partial=00;start_type=ATG;rbs_motif=None;rbs_spacer=None;gc_cont=0.556
MNLLIAIIDGIVGFIRRNPLFCLLIFLLALFAPSVLGGIAMFVLYALLGLVVLAIILLLS
FRWRIYRMRKDLEDQFGGQGFGPGGSGGPAGNAREGEIHIRKTKGAGEKRVHKDVGDYIE
FEEVPATETDKNDPDKQ*
>Ley3_66761_scaffold_6_50 # 47695 # 49044 # 1 # ID=1_50;partial=00;start_type=ATG;rbs_motif=None;rbs_spacer=None;gc_cont=0.574
MLLNKLTAISPVDGRYRNQTEKLADYFSEYALIRYRIRVEVEYFIALCELPLPELSGVEK
SKFEALRALYLDFSEADALRVKEIEATTNHDVKAIEYILKEKMEALGLSAYKEFVHFGLT
SQDINNTSIPLTIKDALAEVYFPAAAEVLDRLREMAREWHDVPMLARTHGQPASPTRLGK
EMLVFVERLEKQLAQLRTLPVPAKFGGATGNFNAHHVAYPAVDWVAFANGFVNDRLGLER
SQYTTQIEHYDNLAAIFDNLKRIDTVLIDLCRDMWMYISMEYFKQRIKAGEVGSSAMPHK
VNPIDFENAEGNFGIANAIYEHLASKLPLSRLQRDLTDSTVLRNVGVPMAHSLIGLRSLL
KGLNKLLLNREALDCDLKNNWAVVAEGIQTVLRRAGYPSPYEALKALTRTNAHITRESIA
EFIESLDVAESVKQELRAITPQSYTGVFE*
>Ley3_66761_scaffold_6_51 # 49411 # 49770 # 1 # ID=1_51;partial=00;start_type=ATG;rbs_motif=None;rbs_spacer=None;gc_cont=0.500
MIFGGLLFSHGIAKWSNFDTMSTMFPDPLGIGSSASLSLAIFGEVICSLGFIVGAFYRLA
LIPMIFTMCIAFFVIHGADPFAVKELALVYLAIFVLMYIAGPGNYSVDRLIAKKIGGGK*
>Ley3_66761_scaffold_6_52 # 50272 # 51825 # 1 # ID=1_52;partial=00;start_type=ATG;rbs_motif=None;rbs_spacer=None;gc_cont=0.559
MKKLYFFCIALVALMLASCGGKDYREMLPADSFVIVSINPESLSRKAQVGDFTQSVYYKM
AEQALADAPEEERGRILSLLAHPSETGLDVGSDVFMFVTMENASQTGNPTVGGLFKVGDR
KKLDSFLGWLSQKSGFTSFEEDGITFLANTQGADMPVVAYDETALLVYTAPVDNDQAKAA
AKKLFAQKKTESLMGNSQLAQAIERPSDMKFVMDYGSVMAVAGEQIGTAGLSGFEFLNKM
SMAMPVDFEKGKIVAEARILFSDKEAEKQYMEMVAAQRKMDGDFLKMLPAENVATLAGSM
DGTRTYEMLQKIPMYSMVFAMAPQVKPIMEAIDGDIALSFHGMTDNGRMPELSLIAELKD
PAIMETIKGMIPVPMQEMAPGQYALSPDANTTIYFGLNDNTFYATTDSDALVFLTGAQTS
AYEAEVGKLFRGSYGTMFVDFPAVRSLIESLIAQNRLDQSAAASLMALSLFDTLEITGRT
ERQGELVLNMTDKDKNAAEVLYKTIEGFAQMFAATMF*
>Ley3_66761_scaffold_6_53 # 52092 # 52736 # 1 # ID=1_53;partial=00;start_type=ATG;rbs_motif=AGGAG;rbs_spacer=5-10bp;gc_cont=0.572
MDKIGLRQVLPDVFADNPPVGSEIWRRDVTFDKGRVYLVEAASGSGKSSFCGYLYGYRRD
YSGTILFDDRDIRELSVGEWSGLRCRSLAMMFQGLRLFPELSAVDNVRLKNNLTGRRSEA
EIAWLFEALGIAEKRETSVSKLSFGQQQRVAFIRMLCQPADFMLLDEPMSHLDERNAAVM
AGILLEEVRTNGTGVIVTSVGKRFEIEYDKVFSL*
>Ley3_66761_scaffold_6_54 # 52733 # 53917 # 1 # ID=1_54;partial=00;start_type=ATG;rbs_motif=None;rbs_spacer=None;gc_cont=0.588
MKLIWQLLRQHVSVLQLAGFLVTNLVGVAIVLTAVQLYRDVTPALQAPDSFLDNDFIILT
KEVEGAGIGKTSFTQTELAELAEQPFTEALGEFTPARYSVMGGISLAGIGMRTYLFFESV
PDRFLDVRSDEWGFEEGSEFVPIILPRNYLNLYNFGFASTRGLPQVSEDLVRGITLDLDL
SGRGQFRNLKGRVVAFSNRLNTILVPEEFIRWSNRRFADKPAADPSRIILEVRNAADDRI
HEYLALHRYQIEGGAGDEGRASYFLRMATGVVVGVGLLITVLSFFILLLSIFLMLQKNLK
KLEDLLMLGYTPAQVARPYQLLALGLNVSVLACAVPVVVWVRSKYLPMVRMLGEDYAAPG
IWGMLLAGILVVGAVVLIDMLVIRHKVNGLWTQR*
>Ley3_66761_scaffold_6_55 # 53976 # 54695 # -1 # ID=1_55;partial=00;start_type=ATG;rbs_motif=None;rbs_spacer=None;gc_cont=0.586
MITRIIPYRKISLCSLLLALLAPVLLTAGCNDTQENEGAPDPTTPLPEPKPEPKTYPLVI
TDIRNLPPKTTFDRIAVQITGVDWSIIATVEAPYENGAATLALPLEFPAEQLQVADRRGG
NMAGYWPGTASDPAALVATLGDFIAYRGDEKVGRIYRSDWSGEGSSASKAFVYYQYADRP
FEVTGATTSYYYNDCSFVAGWNAFANINPSSEGLHGNIRCTTAGLDRLELTWNFESWAH*
>Ley3_66761_scaffold_6_56 # 54825 # 55532 # -1 # ID=1_56;partial=00;start_type=ATG;rbs_motif=None;rbs_spacer=None;gc_cont=0.589
MERTKAVFNWSGGKDSAHALWRAIESQRYEIVALLTTVNHDTRRSTMHGIPFPLLQAQAA
SIGIPLHAVDLTPKGDMEDYQTAMSQAVAHFKAQGVTHFIFGDIFLHDVRKYREQQLAPH
GIEVVEPLWGRSSETVMHDFLASGLQTVVVTTMADGLGAAAIGRTIDSDFIASLPAGTDP
NGENGEYHTFCYDGPIFRTPVRFRLGSPFSRSYDIRLDDGTEKTYTYWFADLQEP*
>Ley3_66761_scaffold_6_57 # 56458 # 57645 # 1 # ID=1_57;partial=00;start_type=ATG;rbs_motif=None;rbs_spacer=None;gc_cont=0.542
MAKEKFDRSKPHVNIGTIGHVDHGKTTLTAAITTVLAKKGLSELRSFDSIDNAPEEKERG
ITINTSHVEYQTANRHYAHVDCPGHADYVKNMVTGAAQMDGAILVVAATDGPMPQTNEHV
LLARQVNVPKIVVFLNKCDMVDDPEMLDLVEMEVRDLLSKYDYDGDNAPIIRGSALGGLN
GEAKWEDKIMELMDAVDNYIPIPQRENEKPFLMPVEDVFSITGRGTVVTGRIETGVIHVG
DPVEIIGLEEKTLTSTCTGVEMFRKLLDEGEAGDNVGLLLRGIDKKEVKRGMVVAKPGSI
TPHTKFQAEVYILKKEEGGRHTPFHNKYRPQFYLRTMDVTGEVTLPEGVDMVMPGDHVTI
TVELIYPVALNEGLRFAIREGGRTVGAGQILKILA*
>Ley3_66761_scaffold_6_58 # 57785 # 57982 # 1 # ID=1_58;partial=00;start_type=ATG;rbs_motif=None;rbs_spacer=None;gc_cont=0.455
MFNYVKESYNELVHKVTWPTFAQLQNSTVVVMVASLIFAIVILAMDISFENIMEAIYRTL
AKLGR*
>Ley3_66761_scaffold_6_59 # 57997 # 58557 # 1 # ID=1_59;partial=00;start_type=ATG;rbs_motif=None;rbs_spacer=None;gc_cont=0.472
MSETAKQWYVVRTIGGKENKVKEYIESEIRHSHLEEYISQVLIPTEKVYTIRNGKKVSKE
KVSYPGYVLIEAAFVGQIPIIIRNIPNVLGFLGDTKEDSRKMIATPLRPQEVSRILGRVD
ELSSMEEENEIPFFVGETIKVTDGPFSSFQGTIEAVDNERKKLTVSVKIFGRKTPMELSF
TQVEKE*
>Ley3_66761_scaffold_6_60 # 58574 # 59014 # 1 # ID=1_60;partial=00;start_type=ATG;rbs_motif=AGGA;rbs_spacer=5-10bp;gc_cont=0.497
MAKEVAAFIKLQIKGGAANPSPPVGPALGSKGVNIMDFCKQFNARTQDKAGKVLPVIITV
YSDKSFDFIVKQPPVAIQLKEAAKAKSGSAQPNRDKVGQVTWDQVREIAQDKMSDMNCFT
IEAAMRMIAGTARSMGINVVGEFPNK*
>Ley3_66761_scaffold_6_61 # 59029 # 59727 # 1 # ID=1_61;partial=00;start_type=ATG;rbs_motif=None;rbs_spacer=None;gc_cont=0.495
MSKLTKNQKIAYAKVEPEKAYKLTEAAALLKEITFTKFDASVDVDVRLGVDPRKANQMVR
GVVTLPHGTGKQVRVLVLCTPEKEAEAQAAGADYVGLDEYVEKIKSGWTDIDVIICTPNV
MGKVGALGRILGPRGLMPNPKTGTVTMEVGKAVSEVKSGKIDFKVDKFGIIHTSVGKISF
SAEQIADNVNTVLSMIMKLKPAAAKGSYVKSIFLSTTMSPGLQIDAKSVETK*
>Ley3_66761_scaffold_6_62 # 59745 # 60266 # 1 # ID=1_62;partial=00;start_type=ATG;rbs_motif=GGAGG;rbs_spacer=5-10bp;gc_cont=0.515
MTKEEKLVVIDSLAEQLNEYPHFYITNIEALNAEQTASLRRKCFESDIKLVVVKNTLLAK
ALERVEKADADLVKVLEGSTSVMFAHTGKTPAVLIKEFRKTSDKPVLKAAYVEGCVYVGD
NQLDTLCNIKSREELIGDIIALLQSPAKNVISALQSNAGQKIAGIVKTLEERN*
>Ley3_66761_scaffold_6_63 # 60306 # 60683 # 1 # ID=1_63;partial=00;start_type=ATG;rbs_motif=None;rbs_spacer=None;gc_cont=0.532
MADVKKLAEELVNLTVKEVNELATILKEEYGIEPAAAAVAVAAPAAAAGEAAAAEKSAFD
VILKNAGQSKLQVIKVVKDIAGLSLGDAKALVDAAPKAIKEGVSKEEAESIKAQLEEAGA
EVEVK*
>Ley3_66761_scaffold_6_64 # 60924 # 64787 # 1 # ID=1_64;partial=00;start_type=ATG;rbs_motif=None;rbs_spacer=None;gc_cont=0.564
MSTTKTQQRVSFSTVKNRVPYPDLLEVQLKSFRDFFQMDTTAENRKNEGLYKVFQENFPI
TDTRNNFVLEFIDYYIDPPRYSIEECLERGLTYSVPLKAKLKLYCTDDEHEDFGVVVQDV
YFGTIPYMTERGTFVINGAERVIVSQLHRSPGVFFGQSMHTNGTKLYSARIIPFKGSWIE
FATDINNVMYAYIDRKKKLPVTTLLRAIGFEADQQILEIFDLADEVKVTKAALKKAVGRK
LAARVLSTWVEDFVDEDTGEVVSIERNNVIVDRETVLQEEHIDQIIESGAKTILLHKENL
SGIDFSIIYNTLQKDPCNSEKEAVVYIYRQLRASEPPDEATARDVIEKLFFSDKRYDLGD
VGRYRINKKLDLDIDPAIRTLTREDIIAIIKYLIQLINSKTEVDDIDHLSNRRVRTVGEQ
LSNQFSVGFVRMARTIRERMNVRDNEVFTPVDLINAKTLSSVINSFFGTSQLSQFMDQIN
PLAEITHKRRLSALGPGGLSRDRAGFEVRDVHYTHYGRLCPIESPEGPNIGLISSLCVYA
KISDMGFIETPYRTVTNGQVDLNNADIKYYSAEEEEGQVVAQSNVPIDDEGHFLQPDRIK
AREGADFPVVTAQEVTLMDVAPNQIASIAASLIPFLEHDDANRALMGSNMMRQAVPLVTC
ESPIVGTGIEKDMISDSRIQIIAEGDGEVVFADATKIQIKYQRTEEEVICSFEPEITTYE
LPRYRRTNQNTSITLKPAVLTGDKVTKGQILTEGYSTQKGELALGRNLKVAFMPWKGYNF
EDAIVISERIQREDIFTSVHVDEYIMEVRDTKRGVEELTSDIPNVSEDATKDLDANGIIR
IGANVHPGDILIGKITPKGESDPSPEEKLLRAIFGDKAGDVKDASLKAQPSLHGVVIDTK
LYSRAGKENKRAGKSSEKLQIEKLDEKFAAQVADLTKQLVNKLYTLLQGKTTTGITDYFG
VELYPAGTKFTQKLLDELSRKVTDEKSGVAMGYLNLGTCKWTGDSHLDALVEKTINNYTI
EWKKADAAIKREKYNLTNGDELPQTGVIQMAKVYIAKKRKLKVGDKMAGRHGNKGIVARV
VRDEDMPFLEDGTIVDICLNPLGVPSRMNLGQIYETVLGWAGKELGLKFATPIFDGASLD
QINEYTAKAGIPRSGRTYLYDGGTGEKFDQPATVGVIYMLKLGHMIDDKMHARSIGPYSL
ITQQPLGGKAQFGGQRFGEMEVWALEGFGAANILQEILTIKSDDVMGRAKAYEAIVKGDN
LPKPGIPEAMNVLLHELRGLALSVKLE*
>Ley3_66761_scaffold_6_65 # 64836 # 69095 # 1 # ID=1_65;partial=00;start_type=ATG;rbs_motif=None;rbs_spacer=None;gc_cont=0.570
MSFNKDNKVNNGYSSISIGLASPEEILAQSSGEVLKPETINYRTYKPERDGLFCERIFGP
VKDYECHCGKYKRIRYKGIVCDRCGVEVTEKKVRRERMGHISLVVPVVHIWYFRSLPSKI
GYLLGIPSKKLEAIIYYERYVVINAGAAAEQGVERLQTLSEKEYLDIVGALPKGNQSLDD
SDPNKFVAQMGAEAIYTLLQQVDLDSMSYALRHKASTETSQQRKSEALKCLNVIEMFRAS
EGRNKPEWMVLKVLPVIPPELRPLVPLDGGRFATSDLNDLYRRVIIRNNRLKRLIEIKAP
EVILRNEKRMLQEAVDSLFDNSRKSNAVKNESNRALKSLSDSLKGKQGRFRQNLLGKRVD
YSARSVIVVGPELKMHEMGIPKDMAAELYKPFVIRKLIERGIVKTVKSAKKIIDRKDPVI
WGILENVIKGHPVLMNRAPTLHRLGIQAFQPKLIEGKAMQLHPLACTAFNADFDGDQMAV
HLPLGNAAILEAQLLMLGSHNVLNPANGAPITVPSQDMVLGLYYITKPRKGVKGEGLTFY
GPEEAIIAYNEKRADLHAQVKCMVSDVDENGNKVRVLKETTIGRILFNQVVPEEVGYINE
VLTKRSLRDIIAVVMKKAGADKVAAFLDDIKAMGYQMAFQGGLSFNLDAVIIPEEKEKLV
QEGYERADEVIESYNMGLITNNERYNQIIDIWTNINTKLTKTVIDTLIKDDDGFNPVYMM
LDSGARGSKEQIRQLSGMRGLMAKPQKSGVEGGQQVIENPILSNFKEGLSVLEYFISTHG
ARKGLADTALKTADAGYLTRRLVDVAQDVIINEEDCGTLRGLTATAIKRNDDVVQTLYDR
ILGRTALNDVIHPLTGEVLCKAGEEITESIAEAIEKSPLESVEIRSVLTCESRRGVCAKC
YGRNLATARMVQRGEVVGVIAAQSIGEPGTQLTLRTFHVGGVAAGTAVETNVVSKYEGRL
EIDELRTVKGKNPQGEAVDIVISRQSEFRIVDPKTEIVLYTHNLPYGSMLYMSDGAEVKK
GDMICEWDPYNAVIISEHEGKAVYDSVIEGVTYRDERDEQTGLSEKVIIESKDKTKNPVI
KVINKEGEEVKSYNLPVSAHVVVKDNAKIKAGDILIKIPRAVGKSGGDITGGLPRVTELF
EARNPSNPAIVSEIDGEVTFGKIKRGNREIIITSKEGDVRRYLVPLSRQIIVQENDYVKA
GGALSDGAITPSDILNILGLTKVQEYIVNEVQEVYRMQGVKINDKHFEVIVRQMMSKVKI
EDPGDTRFFEDQIVDKWEFMDVNDELYDKVVVTDAGDSTAVQPGQIISMRKLRDENSSLK
RRDLNLVKVRDIVPATSTQILQGITRAALQTSSFISAASFQETTKVLNEAAIQGKVDPLE
NLKENVICGHLIPGGTGMREYDNLVVGLKEDLEAIQAAK*
>Ley3_66761_scaffold_6_66 # 69661 # 71145 # -1 # ID=1_66;partial=00;start_type=ATG;rbs_motif=None;rbs_spacer=None;gc_cont=0.555
MKQLLLTISALLFATAVCAEGYQVNTLSAKQLGMGHVGTGMKLNSESIYFNPAGTAFQTS
RFSFSVGITGIKSNATYLSNNDYRGNPQIQAHSDNKISTPLYAYFNYKATKNLAVGLGFY
TPYGSSMNWGDNWVGAHLIQSIDLQAYTLQPTISYKFWDKLSVGVGMTITWGTFDLSRSM
FPVGEATNNTIAGLLTAAGQGQYAELFTQAGDRSLVSARLKGDAKTAIGVNVGILWDITP
EWTLGFSYRSKVKMKVASGTANLLYASPEIGQVLQATGMIPDLSSACVETELPLPANLAW
GVSFRPTPKWEMAFDIQYVLWSAYKSLHVDITDPTTGASVYDLPTSIKNYKNTVATRIGV
QYHACKFVTARLGMYVDESPVRSDFLNPETPSMTKVSYTAGVTINPCKNVSIDLAYGYIT
SADPERTGSCDYYNSLTYKAVYAQTYGQLVAGGMAPEQAKIQAHTTANDKAIQPFSGNYS
LSAHTFAIGVNLKF*
>Ley3_66761_scaffold_6_67 # 72040 # 73785 # 1 # ID=1_67;partial=00;start_type=ATG;rbs_motif=None;rbs_spacer=None;gc_cont=0.350
MDSNIVLSYYEERTRDWRTRYVADIMHIKYAEHKIIKDYDLAIVRQKVDKLIEKWKEMDN
KEKNTEFAHNKTLEIKKLNYKIKNILLDGLVQNIDVFQHYKNNAEEELAELDVSIKSTKS
AISKLKKPSLPKACVKLENPTRPLQSDFVAKYTIIHKVLPFLKSIADSKKKKEFERAYQL
YECNCNDVYKFNLEEENRYEKEFKKYSEELLEYQREKDRLIKNLQEDEKEYSSKKQEIEY
KIETFKDNIINGKKEAIEEYCSLLLEYSAYPIEYDKNIILTCNQDLLVIDYSFPSVDTFP
SLVEMKFTKGKCVPVQMTEKVFSKHYDDALYQITLRSIYEIFADKYLSFVNSVAFNGWVS
ALNKANGKIETNCILSIKTNREQITDIDFMNVSPKACFKSLKGVASSQLYTITAIQPIVA
LNRSDKRFIEHYDVGTEIDNSTNLASMHWEDFEHLIRELFEKEFSCNGGEVKVTQASRDG
GVDAIAFDPDPIRGGKIVIQAKRYTNTVGVSAVRDLYGTVLNEGATKGILVTTSDYGGDS
YEFAKDKPIHLMNGANLLWLLEKHGQHARIDINEARKLMAQ*
>Ley3_66761_scaffold_6_68 # 74304 # 74636 # -1 # ID=1_68;partial=00;start_type=ATG;rbs_motif=None;rbs_spacer=None;gc_cont=0.529
MYKKDGFITPSEHVNFLAKNLFGACGQIVNGAIAYLAPDGGGPVTPHTHATDHLFIVTQG
EAKVLLDGQERIIRENEAFIVKGGIPHSVWNNAQAETVMIGITIKENDKE*
>Ley3_66761_scaffold_6_69 # 74713 # 75069 # 1 # ID=1_69;partial=00;start_type=ATG;rbs_motif=None;rbs_spacer=None;gc_cont=0.549
MEVRLKRVYDPESPGDGFRVLVDKLWPRGIRKEAFHYDLWAKRIAPSTSLRVWYHGDPAG
RWAEFRRKYLDELGSSAAMQDFLDRIRTYPDVTLLYASKNRVENHAVILKEFIEKNLN*
>Ley3_66761_scaffold_6_70 # 75145 # 76281 # -1 # ID=1_70;partial=00;start_type=ATG;rbs_motif=None;rbs_spacer=None;gc_cont=0.572
MDTLALLQHYWWFLISLLGALLVFLLFVQGGQSLLYTIGRTEHERNLIVNSLGRKWELTF
TTLVTFGGAFFASFPLFYSTSFGGAFYVWMLILLVFVLQAVSYEYRRKPNNVFGEKTFDW
FLKINGFLGTILLGAAVGTFFTGANFTVDRFNMANLGGDTTISQWTTPWHGLEAVLDYRN
VALGLAVLFLSRMLALHYFMNDIDDTQIRERSRRRSLCTAGTFLVFFLVFLVSLLFAQGW
SVDPATGIIAPEPYKYLHNLLAMPYVGIGLLAGVALVLWSIWLGWRGSRKAIWLSGSGTV
LTVLALLLTAGWNDTSYYPSLADMQSSLTIYNSSSSEFTLKAMSIVSLCIPFVVAYIGYA
WWALSRKPQDGSKEELKY*
>Ley3_66761_scaffold_6_71 # 76287 # 77852 # -1 # ID=1_71;partial=00;start_type=ATG;rbs_motif=None;rbs_spacer=None;gc_cont=0.600
MLSDYLQTVDWSRAQFAMTAIYHWLFVPLTLGLSIICAIMETIYYRTGDPFWKRTAKFWM
RLFGINFAIGVATGLILEFEFGTNWSNYSHFVGDIFGAPLAIEGILAFFLESTFVAVMFF
GWNRVSRGFHLSATWLTAVGANLSALWILVANSWMQYPVGCTFNIDTVRNEMTSFWDVLL
SPVAVNKFTHTVTSSFVLAALFVCAVCAWYLLRGREQKMARKSIAVASVFGLVFALITAF
TGDRSGAIVARVQPMKLAALEALYDGEEGAALTAVGILRPEAERSNNEDAFYFKIAIPKM
LSLMSFRDADAFVPGINDLVNGNPQYGIMPTIEKIERGRVAIAELERFKQARETGDEATL
DEIRAKFDPDTPEGAVFLKEYFAYFGYGYLDSPAQTVPNVPLLFYSFRLMVGAGCLFILV
LAAAWWFNRRDTLERKRWMLWVLLLCMPLAYLASQAGWIVAEVGRQPWAIQDLMPVGVAA
SRIASGSVATTFFIFLVLFAALLVAEISILCKQIKIGPEKE*
>Ley3_66761_scaffold_6_72 # 77919 # 78149 # -1 # ID=1_72;partial=00;start_type=ATG;rbs_motif=None;rbs_spacer=None;gc_cont=0.541
MAKRIPTPADIFRFYVDGFRSMTLGRTLWAIILLKLFIMFAILRLFFFPDQLAGMSQEQR
SEHVLEQLTIPDVSGK*
>Ley3_66761_scaffold_6_73 # 78355 # 80022 # -1 # ID=1_73;partial=00;start_type=ATG;rbs_motif=None;rbs_spacer=None;gc_cont=0.570
MKTDIEIARETKLNKIEDIAEKLGVPRDEVQNYGRYIAKVPIHLIDKKEMDKHNLILVSA
ITPNKAGVGKTTVSIGLSLGLNKIGKKAVVALREPSLGPCFGMKGGAAGGGYSQVLPMEN
INLHFTGDFHAVTSAHNMITALLDNYIYQNRNSCEGLKEVKWKRVLDVNDRSLRNIVSGL
GGSANGIPTETGFDITAASEIMAILCLATDIDDLKRRVGNILLGYTYDGKPFTVNDMGIA
GAITVLLKDALLPNLVQTTENTPAFIHGGPFANIAHGCNSVLATQMALTYGDYVITEAGF
GADLGAEKFFNIKCRKAGLSPKLTVIVATAQSLKLHGGVPEAQIKEPNKEGLIRGFANLD
KHIENMKNFGQQVIVTFNRFASDTDEEIALVAEHCKEKGVGFAVNTVFADGGKGAVELAR
LVAETIEKNPSKPLKFTYEESDSIRKKVRKIAEGIYGASSIVYTTLAEKKLKEIEKLGIA
HFPVCIAKTQYSFSSDPKAYGVAKDFELKVRDIIINNGAEMIVVVMGEIMRMPGLPKEPQ
ARHIDIVNGLIEGLS*
>Ley3_66761_scaffold_6_74 # 80368 # 81018 # 1 # ID=1_74;partial=00;start_type=ATG;rbs_motif=AGGA;rbs_spacer=5-10bp;gc_cont=0.607
MDTKLMIFDLDGTLLDTIGDLAACCDHVLAARGLPLHTYEEYCGFVGNGVMRLVERALPE
ELRTPETVAAVRADFVAYYTEHIDRFTRPYEGIPELLRELVQRGVRLAVASNKFQIGTEK
LVRIYFPSIRFDAVFGQRPGVPLKPDPQVVREILADTDAESGAVLYAGDSGVDMDTARAA
GVRSVGVTWGFRDRAELYEHGADHVVDRPGEILELL*
>Ley3_66761_scaffold_6_75 # 81024 # 82151 # -1 # ID=1_75;partial=00;start_type=ATG;rbs_motif=None;rbs_spacer=None;gc_cont=0.566
MAKVLILDQSKSIRNTLRERLEFEGIAAESAENEAAASVLCERIPFDLIISDHETRLPES
DVPFIVLSSEATVDSAIKALRNGAQDYLTKPIDMNRLMQSIRQTLEQAAEAPRTATKTKA
KRSSTGHTEEIIGTSEPMQHVRRLIDKVAPCDARVLITGENGTGKELVARWLHAKSNRAG
APFVEVNCAAIPSELIESELFGHERGAFTSAIKQRKGKFEQASGGTLFMDEIGDMSLAAQ
AKVLRALQERKISRVGSDKDVDVDVRIIAATNKNLREEIKKGNFREDLFHRIGVILIKVP
PLREHSEDIPLLVDHFIDMICEEYDMPRKPMDKKAVEMLRQMPWTGNIRELRNVIERLVV
LSGTKITPNDVELYC*
>Ley3_66761_scaffold_6_76 # 82345 # 83040 # 1 # ID=1_76;partial=00;start_type=ATG;rbs_motif=None;rbs_spacer=None;gc_cont=0.514
MQKNYNYKRRKLFLPEYGRHIHEMVDSLMQIEDRRERNRQARAVIAVMGNLNPLLRDTAD
FTHKLWDHLFIMSDFQLDVDSPYPQPSRQELTTVPRRMPYSSGHIEYKHYGKYVERMIRR
LADEKNPQVVSRTVDNLARYMRTKSYEYNQEHPNNEVIIKDIKKMSGNAIQIDEVALNNI
RSDYKQPFMAHPQKGQKGQKGAQQRQQKNRNQHQSRNFNGKNGGARHNTSK*
>Ley3_66761_scaffold_6_77 # 83075 # 84217 # 1 # ID=1_77;partial=00;start_type=ATG;rbs_motif=None;rbs_spacer=None;gc_cont=0.537
MRSRFFISIVFLAGALLAVSCHSSTVKISGRIVGSDCRMIYLEQVTPLAQTLIDSAQLDE
TGNYKLELCDVDRTPALYNLVCNGDKIPLFLQGGDRLTVSSVGRVVHNYTVEGSEESELL
RRFYQPFVAGMQRLDALSSSPETYRMTDEEIRRIESEYWAEYRRIKHEQIKFIVEHKSSL
AGVYALYQRLPGETYLFNLDGDVIYYRMVAEAIEERYPESSYLPLLASEIARMDARQNLM
SNIAETNFPDVELPDMFGRKVRLSSLQGKVVLVDFWSAELGNSNAINAELKEVYAEYADR
GFEIYQIGVDVSKDIWINAVQEQQLPWISVCDFRGRNSPALGLYNVQKLPANFLIDREGI
VVARDLYGTGLQRALEAQFE*
>Ley3_66761_scaffold_6_78 # 84221 # 84952 # 1 # ID=1_78;partial=00;start_type=ATG;rbs_motif=None;rbs_spacer=None;gc_cont=0.553
MYYFASDIHLGAGGPAAARAVEKRFVAWLDEVSRDADAVFILGDLFDFWFEYKRVVPKGF
VRVLGKLCELTDRGIRVVFMTGNHDMWVRDYFEAECGVEVYTSPRIMELAGKRVFLAHGD
NMKIDHLPVLRFMNAVFRSKTIRFLFSWLVHPDWAMRFGQWWSGKSRKSHLVSEMGDHIT
DPLIEYAREYAGAERPDYFIFGHMHQPRDYSEGNLRVLCLGEWHSDPVYAVIDSEGNASL
KKY*
>Ley3_66761_scaffold_6_79 # 84960 # 85859 # 1 # ID=1_79;partial=00;start_type=ATG;rbs_motif=None;rbs_spacer=None;gc_cont=0.581
MQQYLDLLRKIRKDGIVKSDRTGTGTRSIFGYQMRFDLEAGFPLLTTKKVFLKGVIYELL
WFLQGDTNIKYLLDHGVHIWDNDAYRYYNELCVRHGVLPLEREAFLDAVRREEPSSIDGY
RPGDLNHVYGYQWRSWPRPDGGCIDQIRQVIDQIKHSPDSRRMLVSAWNVAEVDDMALPP
CHVLFQFYVAGGRLSCQLYQRSADTFLGVPFNIASYALLTMMIAQECGLRPGDFVHTLGD
AHLYLNHADQVAEQLSRTPRPLPTLRLNPAVRSVFDFRYEDFTLENYDPWPAIKAPMSF*
>Ley3_66761_scaffold_6_80 # 85970 # 86359 # 1 # ID=1_80;partial=00;start_type=ATG;rbs_motif=None;rbs_spacer=None;gc_cont=0.551
MDPEGLGGRQVLVYEGTLPAASGDGITCVKLTIESREHSGDGTFTLERFYSEVDACRREV
SVRRGRRYTLRGIPENADATVWQLVTEEGDETINLLKEGGDTLTLLDAKQRILPSVSGFE
LILKEKTID*
>Ley3_66761_scaffold_6_81 # 86362 # 86844 # 1 # ID=1_81;partial=00;start_type=ATG;rbs_motif=None;rbs_spacer=None;gc_cont=0.561
MIAIIVAVAENGVIGGDNRLLWHISEDLKHFKAVTTGHPVVMGRKTYESLGRPLPGRRNV
VVTRQNISIEGCDVVHSLDEALALFRPEEKVFVIGGAQIYAQALPLCDEFYLTRVFHAYQ
GDTCFPRWDEREWEIIDSESFASGKEFPYPFAFEHYRRRK*
>Ley3_66761_scaffold_6_82 # 86912 # 87607 # 1 # ID=1_82;partial=00;start_type=ATG;rbs_motif=None;rbs_spacer=None;gc_cont=0.569
MGKYFDMLMEDVRMREGLHSCMNCGVCTGVCPAAEFYNYDPRQIVNIVQTQDDDAIEELM
RSDVIWYCGECMSCRPRCPRGNTPAYVIQALRTLSQKLGFFVESEKGRQQLALKRTIGEN
ILRTGYCVTPKLVKPELHPEQGTVWEWIYENDEEIYGQFSAAYNRPGAGALRKLDDRSME
ELHRIFDVTGGKEFFDTIEKHSDRKAREMGYDGADDEYMMDTYTKNSNEHY*
>Ley3_66761_scaffold_6_83 # 87611 # 88699 # 1 # ID=1_83;partial=00;start_type=ATG;rbs_motif=None;rbs_spacer=None;gc_cont=0.570
MKRSSWSDYQKEIADDKYYYVRSCIRQNFFPGSEKAFLNMLQKDLGRDVFDDPLHTSCTG
IGYHSDIVPLDTIMTVVARQFALMTDAGYENFISSCITSFGIYTEILATWEEFPEKEEQT
REYLYKATGREFRKPKSLAHTSDIVFHLREEIARKAKYRLVNAATGEPLRVVEHIGCHYA
KIFPKAGIGGSEFPYVLAGMIDAWGGQCVDYPERRHCCGFGFRNYLVQANRGYSVANSHK
KLESMAPYKPDFIVANCPGCAMFLDKWQYTIAEMEGVTYGQDGRGIPVLTYEEMAGLVLG
YDPWELGMQMHQVDVEPLLEKMGIDYDPAAKYLGRHGKFIGKPAPSAVNCGVQDMIYNIK
AQ*
>Ley3_66761_scaffold_6_84 # 88696 # 89706 # 1 # ID=1_84;partial=00;start_type=ATG;rbs_motif=None;rbs_spacer=None;gc_cont=0.602
MKREVIIVGGGVAGIQTALRLADRGIRPTIVEKEPDLGGKLRGWYHLFPLLTPASEVLSE
LRRRLAARDVEVMTSAEAVSITPGSVTLADGRILECGSVVVCSGFTLFDARLKEEYGYGV
YDNVFTSADIERMLNEGNVTTSSGRRPRRIALLHCVGSRDEKVCQAHCSRVCCITGVKQA
MELKRLFPDADVFNFYMDIRMFGPGYEEMYREAQQNYNIHFVRGRISEASPTYDGRLQIK
AEDTLTGRPLRMSVDMLVLLVGMRANDSNADFAASAGLRQAPSGFMEPQDLFLNSARSGV
DGIFYAGTVTAPKNIGETLNEADAAAEALTAYLGRV*
>Ley3_66761_scaffold_6_85 # 89709 # 90044 # 1 # ID=1_85;partial=00;start_type=ATG;rbs_motif=GGAGG;rbs_spacer=5-10bp;gc_cont=0.562
MAAINWGYAINKPRVIDIDSNNLRKSDEILREMPELQTCIGCGGCTATCTAGNLTDFNFR
KLHTLVRRGEYQGVYEQMNKCMLCGKCRLVCPRGINTRAVVMLIKRKLGDF*
>Ley3_66761_scaffold_6_86 # 90047 # 91867 # 1 # ID=1_86;partial=00;start_type=ATG;rbs_motif=None;rbs_spacer=None;gc_cont=0.596
MNFYATFSIPFIVGVVTMFVVLIVKYGSWIFGLSAADRMRIVKGIPSRQTPLAVWEVVRE
SLLHRRIFKVNPLLGYMHMSLAFGWFLLIVVGWIETVAYLGFRYVPLHGHVFFKYFATEL
PHKPVFDFLMDLLLLFVLSGVTLAFGKRIYSQAMGMRRTTRHVLGDRIALSVLWLIFPAR
LLAESITCALHGGGGFLTGTIGEWMAHHVNPIVLQTLYEPLWWAYSICLGLFFVALPFSR
YMHIFTEIPLIFLRRYKLHSTEKEGSFDRFQTDACSRCGICIDPCQLQSELGIDDVQSVY
FLRDRRYNHLRQSVANNCLMCGRCEQRCPVGIELNTLRLNSRDTMRNTPDEKRYEYFQGV
DRSAGEGRVGYFAGCMTLLTPRILLAMERIFKASGEEVWWADKEGGVCCGRPLKLSGETD
SARKMMDYNIALFRKHRITTLVTSCPICLKVFREEYHLEGIEVLHHSEYMLRLIRDGRLQ
LRRGAQTFTYHDPCELGRGSRIYDQPREVIEAVGVLLEPAQTREHALCCGSSVANTAISD
AQQLRLARSVAKELSATGAGTIVTACPLCKKAIARGADGREVLDLAEVVAAALVSKTVAA
VPDKGV*
>Ley3_66761_scaffold_6_87 # 92084 # 92560 # 1 # ID=1_87;partial=00;start_type=ATG;rbs_motif=None;rbs_spacer=None;gc_cont=0.488
MSKYGYDDTRRTRFRRLLLGMGVAMLLFFLLLKIFFAEQLPFTSLHWKLIFGYFLLLSVA
VLVYPVFRKMRDQDRWSIQNGAIEIEEGVLHLSVVRGRETRRLNVEIKNLKIVTSDDVRI
RIDTPVGQLTISADKFVTPEEYASFQEELIGAGCKREE*
>Ley3_66761_scaffold_6_88 # 93497 # 94033 # 1 # ID=1_88;partial=00;start_type=ATG;rbs_motif=None;rbs_spacer=None;gc_cont=0.549
MKETISVNLASQAFTFDKDAYRRLKEYLDAIRRRLPAGDPEILNDVEARLAEIFRSRISS
PMMVVTLQMVQGAMAQMGDPSEFGELPTGEKRDEASVDAESASCVNSRHLYRSRTNRSIA
GVCGGIAEFFGIDSTILRLITLFLILFGGLSLWVYIILWIVIPSEPLNCISSKSKNMF*
>Ley3_66761_scaffold_6_89 # 94227 # 94451 # 1 # ID=1_89;partial=00;start_type=ATG;rbs_motif=None;rbs_spacer=None;gc_cont=0.560
MKAERNHARLYRSSDDVVIAGVCAGVADYLGLPSGKVRLATLLLVLVGGLSIWVYILLWI
VVPKGPKRLEGNSR*
>Ley3_66761_scaffold_6_90 # 94563 # 94904 # 1 # ID=1_90;partial=00;start_type=ATG;rbs_motif=None;rbs_spacer=None;gc_cont=0.564
MVEDNVKAQMRKGILDYCILAILSQGDSYAPKIIAELKEAEMIVVEGTLYPILTRQKNAG
LLTYRWEESPQGPPRKYYSLTDKGREYLASLDEAWEELVGQIQMIRHRENDPA*
>Ley3_66761_scaffold_6_91 # 94946 # 95740 # 1 # ID=1_91;partial=00;start_type=ATG;rbs_motif=None;rbs_spacer=None;gc_cont=0.580
MMALLAMMAVLFGTTACGGSIFGQTRIKGSGNLITRTVAVGNFHTIDASRGVKVLLTDEP
GDIEICADDNLIEYVRVGIDGGELKITVAPRIHAVPSEQILVRVPYNGNIRKLEASSAAK
IVAKTLFTGRMLEIEASSAARIRVDAQVETCEIDASSSAKVVAQIDADRLEADASSASSI
LLQGAVQKAVFEASSAASIDARKLVAHFCEAEASSAADIRVYCEQALQSRTSSAGSVSYA
GPCSVNSADTSGGSTRGAANNELK*
>Ley3_66761_scaffold_6_92 # 95751 # 96998 # 1 # ID=1_92;partial=00;start_type=ATG;rbs_motif=None;rbs_spacer=None;gc_cont=0.558
MKEVKKCSISGIAFTMEADAFQVLSRYLESLNDTYRNTDGGKEIVEDIEARIAELILSHQ
DNSKVVKLSLVEEIIAQMGSAEAIREQEGREAPRGEGRIPRRLYRDMDQARLGGVCSGVA
KYFGTSPTWIRLLMFLPLILLLLLGWIPFFWWLVPLMSNLLGVFFICYLIMWFAVPAART
ARQKLEQNGQRITVQSIEEASAANHDVDADAKPVVAKAVYALGQVVLIVLKLLAGLLVFG
LILGACALIIGLFAVGMAGPEVVSVDAGIWTVSLGIMTALVPVLLLIYVLMCLIASRKPS
RRAVLTTFLIWILIIIGLGVSAVRESERGYEWYEIRTESYDPDMELPALPEPRSADTSLL
RVDTPDGSVDLSAGEGRVKIAVEDKEDGEKVDIHVGSKGVKITATEPAAECDDFD*
>Ley3_66761_scaffold_6_93 # 97353 # 98333 # 1 # ID=1_93;partial=00;start_type=ATG;rbs_motif=None;rbs_spacer=None;gc_cont=0.592
MAAIKCIGVLTSGGDAPGMNAAIRAVTRTAIYNGYSVKGIMRGYKGLVDDEIIDLQSDSV
SNIIQQGGTMLKTARSQEFMTPEGRRRAYENMKRSGIDALVVIGGDGSLKGACIFAQEFD
VPIVGLPGTIDNDLGGTDATIGYDTALNTIVEAVDKLRDTASSHERLFFVEVMGHTAGYL
ALNGAIASGAEAAIIPEMDTEVDQLGELINQGFRKSKNSAIVLVAENPATGGAMGLAERV
KQEFPQYDARVTILGHIQRGGSPSAIDRIMASRMGEASIEALMEGQRNVMIGLSNGQIVY
VPFSRAVSHDRTIDRGAVDLVRILSI*
>Ley3_66761_scaffold_6_94 # 98360 # 99361 # 1 # ID=1_94;partial=00;start_type=ATG;rbs_motif=None;rbs_spacer=None;gc_cont=0.567
MKRVIGIGNALTDMLVNLKTDKVLDTFNLPKGSMSLVDAALQTEISKSVAGLPYSLSLGG
SAGNTIRAMARLGCDVGFIGKVGTDKTGDFFIQALENLGIEPFIFRGKERSGRCVSLISP
DGERTMVTFLGAALELSAAEVTSAIFEGYDCLYIEGYLVQDHELIAGAVRTAKACGLKVA
IDLASFNVVEANLEFLRSLIQDYVDIVFANEDEAKAFTGEGEPLNALQMLSELCELAVVK
VGIKGALIKRGSEVVHVGIMAAAKRVDTTGAGDLYAAGFLSGLCEGLTLRQCGTIGAIVA
GKVIEVVGTTFSEEAWQHAFQLVEKVRSEKYLF*
>Ley3_66761_scaffold_6_95 # 99865 # 100773 # -1 # ID=1_95;partial=00;start_type=ATG;rbs_motif=None;rbs_spacer=None;gc_cont=0.587
MIRLSLIIATYNRSAALVEALRSVVRQDFPAAEWECIVVNNNSQDDTLARFEAFATEHPA
INLRIVTETRQGLSHARNRGIDESRGEYIAIIDDDERINEQFISSYVALFDAYPDAASAG
GPIIPEYPAGRPAWMSSYTERPIANPIDLGRKIRPFPKGRIPGGGNMALRRSTVQRYGAF
DPSLGRTGEQLIGGEESDLFQRLADAGERCYYVPTAIMWHIIPPRKISREYFESLCYQVG
RTQRLRAGMRGQTVRLLSGEAVKWGATLLLALGFLLRFSVPKARYLLLMRRQITRGISGR
KP*
>Ley3_66761_scaffold_6_96 # 101073 # 101939 # -1 # ID=1_96;partial=00;start_type=ATG;rbs_motif=None;rbs_spacer=None;gc_cont=0.520
MKTFRLILAFAAVALTAVSCVEKSGKYQTLLAQRDSLLTVEQKYDQTLEILNEIETGFQS
IREVEDRVMTQISDIENKPLDKKQQMVSQINQIKGILLQNKERIAELEAQFAQSGRKNAS
LAGTIKRLQEEMTRKVAQIESLQTELSQKNIEIEELAGTVEELNKDIAGLNEVTASQKTT
IEEQDSQLNVVWFCIADMKQLKEARIVEGNGLFKTKSIMDGDFDKSAFTSADLRNLTRIE
TGSKKPKLLTSHPKESYTLTPGEDKLVTLEITDPAKFWSISKYLVIRK*
>Ley3_66761_scaffold_6_97 # 102216 # 102743 # -1 # ID=1_97;partial=00;start_type=ATG;rbs_motif=None;rbs_spacer=None;gc_cont=0.527
MAKKVAVLVVNPVNGSGLFQYLETFFENGIPFRTFAVADTTNVKTNSGLRLQTDDVITSL
KGHEHEYDALVFACGDAMPKFAENADKPYNVDMLSVIKNFAAQGKTIAGHCAAALLFDNL
GIAQGRRVALHPFLKPVVKSCIGTDEKAVIDGIFYTAQNENTISCLLPELLKVLK*
>Ley3_66761_scaffold_6_98 # 102900 # 103259 # 1 # ID=1_98;partial=00;start_type=ATG;rbs_motif=None;rbs_spacer=None;gc_cont=0.575
MKTFLHEGICPIRDILSRLGDKWSLLVLTTLYSNGTMRFNDIQRSLGDISQRMLTVTLRS
LEADGLVHREVYPEVPPRVEYRLTDSGGDLMPYLNNLVEWALKNTPAILERRAQAVRAK*
>Ley3_66761_scaffold_6_99 # 103353 # 104801 # -1 # ID=1_99;partial=00;start_type=ATG;rbs_motif=None;rbs_spacer=None;gc_cont=0.565
MKNVKFFRGEDLPLELHKVRVVQKLHLVPIERRLDALKEGGFNTFRLQTTDVFLDMLTDS
GTNAMSDNQLAAMLRADDAYAGSQSFVRLQKAVEDVLGKKYLLPVHQGRAAENIIARTFI
KPGQTVPMNYHFTTTLAHIQENGGKIVELISDAGLELHSDNPFKGNMDIEKLEKFITETG
VENIPFIRMEASTNLIGGQPFSMSNLMDVRRIADKYNLMLVLDASLLGENAYLIQQREEH
WKENSMADIIKAMTGLADLVYFSARKLSSSRGGGICTNRRELYNKMEAMIPLFEGFLTYG
GISVREIEAMAVGLYETQDETVICQSIDTIRYLVNTLDPKGIPVVTPAGVLGGHLDAMKF
CEHIPQEEYPAGALAAALYLCSGVRGMERGTVSSVRDENGKEILADVELVRLACPRRVFT
LSQIKYVIDRLEWLYENRHLIGGLRFTYEPPVLRFFMGGLEPTTDWPARLMEKFRKDFGD
SL*
>Ley3_66761_scaffold_6_100 # 105192 # 107009 # -1 # ID=1_100;partial=00;start_type=ATG;rbs_motif=None;rbs_spacer=None;gc_cont=0.580
MDNVKKYGLKEQVALLPLSPGVYQFLDKNGTIIYVGKAKSLRKRVSSYFMQNKEHSAKVQ
VLVRQIAAIRHIVVDTETDALLLENSLIKTLQPRYNILLKDDKTYPWIVVRREPFPRVQS
TRVLNRDGSQYFGPYGSVMMQRSILEFIREVIPLRTCSLNLSPTAIAKGRYSVCLQYHLG
NCKGPCVGAQSEEEYDALVDMAVSILKGDLRPVRTYLEKEMEAAAQNLKFEVAQRYKTRL
DALDNYSSKSVIVSARIVNVDVFSLLVDDDVAYCNFLRIRHGSVVGVYTIRLTTGIDTDP
AQMLTLAIQHIAETIAGTLAKEVIVPYLPSAAQLFDGVTFTVPKRGEKLDLLEFSLKSAR
IYRAEQLKNLEIKNPERHTERLMAAMQKELHLDRPPRHIECFDNSNLQGTNPVASCVVFR
DGKPSRKEYRHFNIKTVIGADDFASMREIVFRRYSRLIAEGAELPDLIIVDGGKGQLSSA
YAVLCELGIEKQVPIVGLAKRIEEIFFPGDPMPYYLSRTGEPLKVVCHIRDEAHRFGITF
HRQKRSKGFIHSELENIEGVGPKTIELLLRHFRTVEKIRTAPAEELSALIGPAKAARLLV
HFGRQ*
>Ley3_66761_scaffold_6_101 # 107194 # 108123 # 1 # ID=1_101;partial=00;start_type=ATG;rbs_motif=None;rbs_spacer=None;gc_cont=0.513
MKNFLSLLCIFSLCVGCDKAYDLNKIESGDVTIGNDQSEWIMPLAQITVGMDELQDGSAD
IRAIFDEVDIWLPTTLPGNAEWVDIVRLSSDGTYLDGMLEALIDEMLVPGSKKMDEVVDL
IWSNEGYRERFTALIPADSEELFKAEFKKFFGEDNEAGEALRDTMGELAREFLSQIKINT
ITYNATLDVDDDLIDMLADNLDPEGTVDPVNTLDLYGEVRSSLPVSFEVAADFSETNVAI
APFLVEPDEENDIAPVRLYKDDIRSLFSFFELNVDFMPQKYYPRIGFSDSQSIRMMLHLK
KRGGLNLNL*
>Ley3_66761_scaffold_6_102 # 108138 # 109502 # 1 # ID=1_102;partial=00;start_type=ATG;rbs_motif=None;rbs_spacer=None;gc_cont=0.544
MKKIIYIAAFVACTAVAQTPSAYFMEGSTFRSQLNPAFAPLRGYVNIPVLGGVQVNVSGN
LSVSDIFYPVNGSLVTLFDKNVSAAEALGNLRSKNMLGTDARINIVGFGAFRKDHKTFWS
FDLNMRVEAEANMPYSLFDFLKNGRNEAVINDIKASTQAYLEAAFSYSFPLTDQIYLGAR
GKFLVGAGRARTSIDRLDIKLQENSWNIDADGSFEMSGLEMSSMQRPDGSEYYSFNDFDV
SSYKGPAGYGFAVDLGVTYDVIPDLQLSFAVNDLGFISWGKKYLERGQMTKSQSFTGVEI
IDGEVHDPEFDFGELEFDRVQASKGKTEMLRTSINLGAEYEVWRHKIGLGLLYNVRVWDV
KTFHNLTASVNFHPIPWFTLTTSYSFLNGQGHALGVAINACPSWINFFLATDMLICSHTP
QFLPVTSTSMNVTLGIGVPIGRRSHRIPGEYLYR*
>Ley3_66761_scaffold_6_103 # 109704 # 110240 # -1 # ID=1_103;partial=00;start_type=ATG;rbs_motif=None;rbs_spacer=None;gc_cont=0.598
MTKTEIRKQMKGLNTALSSEQREELSARIFNEAERLPAFARAKVVALFASLKDEPLTAPA
LERWSRSKRIVLPRVEGDIMRFYDYDPASMNDSGSFGISEPEATALCRPEEIDFIIVPGV
AFTAAGMRLGRGKGFYDKYLSQPGFRAFKAGVCYPHQVVEELPADPFDVPVDHLCCGR*
>Ley3_66761_scaffold_6_104 # 110360 # 111058 # 1 # ID=1_104;partial=00;start_type=ATG;rbs_motif=None;rbs_spacer=None;gc_cont=0.551
MGCFLTNSSLGKKLVMSITGCFLVLFILFHMSMNIVAIFSPEAYNTVCAFLGANWYALVG
TLVLVAGILIHFIYALVLTVNNYKARGSQRYAVTVKEKGVQWASKNMLALGWIILGGLLL
HLFNFWSKMQLVEVLGHHENSLGFSPQDGAALIQYTFSQWYYVVIYLVWFFALWFHLTHG
VWSMFQSVGWGNDIWYPRLKCIANIVATVVFLGFAVVVLVYFFRSLCCGCVC*
>Ley3_66761_scaffold_6_105 # 111091 # 113037 # 1 # ID=1_105;partial=00;start_type=ATG;rbs_motif=None;rbs_spacer=None;gc_cont=0.583
MAFKLDSKIPAGELAQKWSNHKAAIKVVSPANKRKLDIIVVGTGLGGASAAASLGELGYN
VKVFCIQDSPRRAHSIAAQGGINAAKNYRNDNDSIYRLFYDTIKGGDYRAREANVYRMAE
VSNCIIDQCVGQGVPFAREYGGMLDNRSFGGAQVSRTFYARGQTGQQLLLGAYAALNKEI
AAGSVKSYPRHEMLDIVIEDGEARGIIARNLVTGELERFGAHAVVIASGGYGNVFFLSTN
AMASNGSAAFQCYRKGAGFANPCFTQIHPTCIPVHGDQQSKLTLMSESLRNDGRIWVPKK
IEDVKALRSGAKKPSDIAEEDRDYYLERRYPAFGNLVPRDVASRAAKERCDAGFGVNETG
LAVFLDFKTAIERLGKDVIKQRYGNLFDMYEEITDVNPYEQPMQIFPAVHYTMGGIWVDY
NLMTTIPGLYAIGEANFSDHGANRLGASALMQGLADGYFVLPYTIGDYLSHKIQAPKVKT
DTKAFDEAEKGVKDKISKLLSINGKQSVDDIHKKLGHIMWENVGMARSKESLEKAIVEIQ
ALRKEFWKDVKVVGKANEFNVELEKALRLADFLELGELMARDALNREESCGGHFRVEHQT
EEGEAKRDDEHFVYAAVWEYKGENEAPELTKEPLNFEFVHPAQRNYKD*
>Ley3_66761_scaffold_6_106 # 113076 # 113819 # 1 # ID=1_106;partial=00;start_type=ATG;rbs_motif=None;rbs_spacer=None;gc_cont=0.599
MNFTLKIWRQKDAKAKGAFETYKVENISADTSFLEMLDILNNNLIHEGKEPVAFDHDCRE
GICGMCSLHIDGRAHGPGDGATTCQIYMRRFKDGATIVIEPWRSAAFPVIKDLVVDRSAY
DKILQAGGFISVRTNAVQDANNIPIPKADADVAMDAAACIGCGACAATCKNGSAMLFVAA
RVSSLAKLPQGRVEGARRAKAMVAKMDELGFGNCTNTGACQAECPKMISISHIARLNREF
LSAKFED*
>Ley3_66761_scaffold_6_107 # 114092 # 114376 # -1 # ID=1_107;partial=00;start_type=ATG;rbs_motif=None;rbs_spacer=None;gc_cont=0.551
MFKELNPLLHSELRLAVMSILLGVEEADFVFIREQTGASAGNLSVQIDKLQKAGYITVEK
TFRGKIPRTLCRITPTGVDAFEEYVEALKSYIKK*
>Ley3_66761_scaffold_6_108 # 114361 # 115014 # -1 # ID=1_108;partial=00;start_type=ATG;rbs_motif=None;rbs_spacer=None;gc_cont=0.497
MEERKLDARESMELISRMIQNTRNRLENHAGRPFLVWGYTTVGIALLNYWFNIAGCHPAW
CFTWFLIPIIGCLLMRLFPDKKPTEPRTEIDRIVGKVWLVSSLSLIPIFLFSLFHGLSYR
HSLFELITLVMATATATTGMIVRSKIYIVAGLTCMALSVLFPLYDYFLKKIATSDGIEIT
AGLLNNEILIFAGVFFIMMVVPGHIINYQSHKRCSRN*
>Ley3_66761_scaffold_6_109 # 115200 # 115427 # -1 # ID=1_109;partial=00;start_type=ATG;rbs_motif=None;rbs_spacer=None;gc_cont=0.535
METTRKIDAKAARRKRRLIREWITYAVICAFLAGVNALTTPHYWWVLWVMAGWGLGLILD
LIFHLTKLSDDDDAE*
>Ley3_66761_scaffold_6_110 # 115929 # 116729 # -1 # ID=1_110;partial=00;start_type=ATG;rbs_motif=None;rbs_spacer=None;gc_cont=0.587
MAHTLFVPLMLTLGAGLATGIGSTIALFAHRTNKRLLSFSLGLSGGVMIYVSFVELFQQA
REAIGAIYGPQTGMGITTLAFFSGVLLIGVIDRLVPSVENPHEAHMIEELEKKPKNAKLM
RMGLMTALAIGIHNFPEGIATFATAVENPTLGIAIAVAIAIHNIPEGIAVSIPVFYATGD
RMKAFRYSLLSGLAEPVGALLAYFILMPFMSPVMMGCILAGVAGIMVFISIDELLPAARE
YGEAHISIYGVMSGMAIMALSLILLG*
>Ley3_66761_scaffold_6_111 # 117601 # 118782 # 1 # ID=1_111;partial=00;start_type=ATG;rbs_motif=None;rbs_spacer=None;gc_cont=0.580
MIMTFNELKITDPILKAIGEKGYLTPTPIQQKGIPVALDGRDMLGIAQTGTGKTAAFAIP
ILQHLSSGMQAEPTDVPRRNRRGRNHDRESGVRPIRALILTPTRELAVQIGDSFSDYGKY
VGLKHLTIFGGVKQGPQVEALRGGVDILIATPGRLHDLIGQGFVELDAITHFVLDEADRM
LDMGFVADIKRLLPLLPKSRQTLFFSATMPADIVALSKSMLTDPVRVEVTPVSSAVDAID
QRVYFVEKPEKKKLLVSLLREEDKSVLVFSRTKHGADNISRLLSKSGIRSEAIHGNKSQN
HRQRVLADFKSGKIRVMVATDIAARGIDIRELEIVINYDLPDVPETYVHRIGRTGRAGHS
GTAFTFCTPDERPLMKDIQRLTGKKLNAETYRA*
>Ley3_66761_scaffold_6_112 # 118803 # 119243 # 1 # ID=1_112;partial=00;start_type=ATG;rbs_motif=None;rbs_spacer=None;gc_cont=0.512
MAKSQTFGKRENEKKKQAKRLEKQKRREERQAGGSSSLDDMIAYVDENGNITDTPPQLRP
KVEIQLEDIVIATPKKEDIAAEPLKGRVEYFNTEKGYGFIKDLASTEKYFFHISSAPEGI
GEGRIVLFELMRGTRGMNAVKIAFAQ*
>Ley3_66761_scaffold_6_113 # 119272 # 119580 # 1 # ID=1_113;partial=00;start_type=ATG;rbs_motif=None;rbs_spacer=None;gc_cont=0.589
MNIYVSNLNFRTRGESLQTLFGEYGEVSSANIITDRETGRSRGFGFVEMPDESAARNAIN
ALNGFELDERAINVNEARPKTERSDRGGYGSNQGGSYGRNRY*
>Ley3_66761_scaffold_6_114 # 120052 # 121329 # 1 # ID=1_114;partial=00;start_type=ATG;rbs_motif=None;rbs_spacer=None;gc_cont=0.623
MKTILKGAKFYRDGRFETGDLAIEDGKIVAIGGRVALEADDRAVDLTGCHVLPGLVDVHV
HLREPGFSEKETIATGTAAAAHGGYTTVCPMPNLNPAPDSPEHLEAELALIRRDAVVRVL
PYGSITRGQKGRGELVDFGALAGEVVGFSDDGRGVQGEELMAEAMRRAAAVGKPIVAHCE
VDELLKGGYIHDGVYCREHGHKGICSESEWRQVERDIKLAAETGCQYHVCHVSTKESVEL
IRRAKAAGLKVSGETAPHYLLLCDEDLQEDGRFKMNPPLRGREDREALRQAVADGTIEVI
ATDHAPHTAEQKSRGLAGSAMGIVGLECAFPLLYTYLVKPGLLTLEQLVERMSMAPRRIF
GLGGGLQAGEPADLTVFDLDAEYEIDPETFLSKGRATPFAGWRVAGRTLWTLVGGRTAYA
TERFR*
>Ley3_66761_scaffold_6_115 # 121492 # 122583 # 1 # ID=1_115;partial=00;start_type=ATG;rbs_motif=None;rbs_spacer=None;gc_cont=0.585
MKPFTKKIVLESGREFYGYGFGADREATGEIVFNTSMVGYQEILSDPSYTDQMVVMTYPL
IGNYGITDEDYETKYPTIGGMIVREYNDLPSNFRYTKTLGEVCEEYGIPCVWGIDTRMLT
RIIRDEGTQRVIVVDASMPQEEALRRLKEAPVRRDMVERVSCRKRWFSRTANHRFDVVAV
DCGIKHNIIRKLNEKGCNVTVVPYDITAEEVMAFRPDGLFLSNGPGDPTDVQPVIEMVRT
LRGRLPIFGICLGHQVISLAYGARTFKMKFGHRGGNHPVKNLETGKVEITSQNHSFAVDT
ESLKGTGLTLTHLNLLDDTAEGVECRADRIFSVQYHPESAPGPQDSTYLFDKFIKMMEES
QNA*
>Ley3_66761_scaffold_6_116 # 122576 # 125758 # 1 # ID=1_116;partial=00;start_type=ATG;rbs_motif=GGAGG;rbs_spacer=5-10bp;gc_cont=0.591
MPKRTDIKKVMVIGSGPIVIGQAAEFDYAGTQACLALKEEGYEVVLVNSNPATIQTDVQI
ADKVYMEPLTLEYVAKIVRYERPDAIVPGLGGQTGLNLAVQLAKKGVLQECQVEILGTSF
QSIEQAEDRELFKELCQSLGEPVLPSLIANNIDEAVEAAKRIGYPVVLRPAFTLGGTGGG
FADDETQLREMMRNALSLSPVHQVLIEKSIKGYKEIEYEVIRDHNDTAIAICNMENIDPV
GVHTGDSIVVAPSQTLTNKEYQLLRDSALRLIRALKIEGGCNVQFALDPLSFNYYLIEVN
PRVSRSSALASKASGYPIARVSAKIAVGLTLDEIRIANTPASFEPALDYVVTKIARFPFD
KFSDASNQLGTQMKATGEVMSVGRTMEESLLKAVRSLETGVCHIYHKKFDDWTVDRMLSY
IKEGTDDRLYAIAELIRRGVELALIYNSTKIDMFFLEKFKNIVEFEKVVAANPRDIETLR
DAKRMGFSDKFIGQLWGMSQKEMFLLRREHNIFPVYKMIDTCASEFSSYVPYFYSTYEQE
NESIVSEREKIVVLGSGPIRIGQGVEFDYSTVHAIWSIRAAGYEAIIINNNPETVSTDYT
TSDKLYFEPLTVEDVMNVITLEKPKGIVVSLGGQTAINLAEPLHELGVPIIGTGVEAIRN
AEDRGCFEKIMEELGIPQPEAEAVTDIEAGVRAAERIGYPVLVRPSYVLGGRAMQIVSNE
ERLRHYLQTAVEVNEDSPVLVDRYIMGRELEVDAICDGKDVFIPGIMEHVEKTGIHSGDS
ISVYPTFSVSQKAKDKIIDYTVRLGRRIGIVGLYNIQFILDGEEDVYVIEVNPRSSRTVP
FLSKATGVPMADIATRVILGHSLREQGITEVYGRERSRWFVKAPAFSFAKIRGMESYLSP
EMKSTGEAIGYDNKLTRALYKALQSSGMTVANYGTIFLTIADKDKQDALPLVRRFYDLGF
NIEATKGTAEFLRQHGIRTRTRRKLSEGSTEIIDSLRQGHVSYVINTIDINQHNTRLDGY
EIRRTAVENNVTIFTALETVKVLLDVLEEITLGVSTIDAE*
>Ley3_66761_scaffold_6_117 # 126036 # 126779 # 1 # ID=1_117;partial=00;start_type=ATG;rbs_motif=None;rbs_spacer=None;gc_cont=0.574
MYKKGIYTVTANEPLTPSVWRMTLEGDTQYLTRPGQFVNIEVEGLYLRRPISVCDYNERT
LTLIYKVVGEGTARLSEMKTGEKLDLLTGLGNGFDPDAECRRPLLVGGGVGVPPLYNLAK
KLIDKGRKVTVVLGFNTASEVFYEEEFRALGAEVFVTTADGTHGIKGFVTTAIAEKKPDF
DYFYACGPLPMLRALSDATGDIPGELSFEERMGCGFGGCMGCSCQTKNGAKRICKEGPVL
KKEEIIW*
>Ley3_66761_scaffold_6_118 # 126773 # 127705 # 1 # ID=1_118;partial=00;start_type=ATG;rbs_motif=AGGAGG;rbs_spacer=5-10bp;gc_cont=0.595
MVNEPKKNFDTSVTLSGLRLDNPVVPASGTFGYGNEYKDFYDINILGSFSFKGTTREARF
GNPTPRIAECTAGMINAVGLQNPGIDAVIGEELPRLKTFFRKPVIANISGFSVEEYAYCC
ERIDKEEQVGLIEVNVSCPNVRHGGMSFGTSPEAAAEVTRAVKAVTTKPVYIKLSPNVTD
IVAIARACEQAGADGICLINTMLGMRIDVKCRKPIIANVMGGFSGAAIFPVAVRMVYQVA
RACRIPVMGCGGVETARDVIEMMMAGATAVQVGAANLRNPYACKEIVEALPREMERLGIE
RLSDIIGIVK*
>Ley3_66761_scaffold_6_119 # 127736 # 128443 # 1 # ID=1_119;partial=00;start_type=ATG;rbs_motif=AGxAG;rbs_spacer=5-10bp;gc_cont=0.620
MTNRDVIIACDFSSAEETFRFLDLFKNEARKPFLKIGMELFYAEGPEIVREIKRRGHRIF
LDLKLHDIPNTVKKAMAVLSRLDVDMCNVHAAGTIEMMRAAIEGLTRPDGTRPLLIAVTQ
LTSTSEERMQRELLISAPINDTIVKYAQNTREAGLDGVVCSPLEAGMVKAACGREFLTVT
PGVRFADGEVADQVRVTTPARAREIGSDYIVVGRPITAAADPVAAYRRCVEEFVK*
>Ley3_66761_scaffold_6_120 # 128700 # 128963 # 1 # ID=1_120;partial=00;start_type=ATG;rbs_motif=None;rbs_spacer=None;gc_cont=0.568
MKPVTLFYQPRCPFCKKALGYLEELQRQEPYGRIEIRMIDELAEPEVADRYDYYYVPTFY
VGDKKVHEGGIMPDEVEAVLRMALDER*
>Ley3_66761_scaffold_6_121 # 129021 # 129653 # 1 # ID=1_121;partial=00;start_type=ATG;rbs_motif=None;rbs_spacer=None;gc_cont=0.586
MEREIAKGLLSIGAVFLRPEQPFTWASGIKSPIYCDNRLILTAPEVRKKVEAAIAETVKA
KFPACEVLMGTSTAGIAHAAIAATILDLPMGYVRSGSKDHGRGNQIEGKLEKGQKVVVIE
DLISTAGSCIEVVEALRAAGAEVLGVVSIFTYGMKKGLVRLAAADVINHSLSNLDALVEV
AAEEGYIKPEDRQRLIAFRDNPSDESWINK*
>Ley3_66761_scaffold_6_122 # 129660 # 130745 # 1 # ID=1_122;partial=00;start_type=ATG;rbs_motif=None;rbs_spacer=None;gc_cont=0.597
MRHLIDPTDLSVAEIGQIIALAEDIIANRGKYSEACKGKKLATLFYEPSTRTRLSFTSAM
LELGGSVIGFSDAASSSVSKGETVADTVRVIRCFADIIAMRHFKEGAPLVGSQYAGIPVI
NAGDGSHSHPTQTLTDLLTIKREKGRLDHLTIGFCGDLKFGRTVHSLIKAMSRYEGIRVV
LIAPDELRLPEYMLHEIETQTEGVEFREVSTMEEVMPELDILYMTRVQKERFLDEEEFNR
VKDSFVLDPSKLRTAKPDMIVLHPLPRVNEITRAVDNDPRAAYFRQVENGKFVRMALIYT
LLKWAEGEKLAAVPDLAEGMFIDRSMKCPNSRCISATEDVDPLFVKAGDTCRCAYCEAKI
R*
>Ley3_66761_scaffold_6_123 # 131112 # 131561 # 1 # ID=1_123;partial=00;start_type=ATG;rbs_motif=GGAG/GAGG;rbs_spacer=5-10bp;gc_cont=0.629
MGSTSDWDVMSDAAATLAQFGVEFEKRVVSAHRTPDLLVEYAKTAKSRGLEVIIAGAGGA
AHLPGMVASMTALPVIGVPVKSRALNGLDSLLSIVQMPGGVPVATVAINGAKNAALIAVS
ILALKDEALAARLEMFRAKQTEDVLKAEL*
>Ley3_66761_scaffold_6_124 # 131566 # 132666 # 1 # ID=1_124;partial=00;start_type=ATG;rbs_motif=None;rbs_spacer=None;gc_cont=0.603
MSAVKTIGIIGGGQLGLMIIEQAHLLGARTICLDPAEDAPAFKISDERIVGRFDDPAALE
ELCRRSDVVTYEFENVPGDLLVALEQKYNIKQGFRPLFDSQDRLREKSNACDHGLKTPAF
MAVDDEESLHRAIARIGYPCVLKTRTLGYDGHGQAVLRGEADLAKARELLAVPCILEEFV
PFDFEASVVLVSDGERVICFPVGRNIHKDGILDLCIVPAEMPDQVRERMVSQSKRFMRDC
GYRGILAIEYFVKGDEVYFNEMAPRPHNSGHWTIEGSTTNQFRELCRYLLDMPLEEPQLK
APTVMKNILGQDLERAEALARENRPGVYVHIYGKTVSKPKRKMGHVTFVGVTGEEYAAKW
ADRFVK*
>Ley3_66761_scaffold_6_125 # 132683 # 136393 # 1 # ID=1_125;partial=00;start_type=ATG;rbs_motif=None;rbs_spacer=None;gc_cont=0.601
MKSYRIFVEKYPEFRVEAESLLRDLNANLNLSLDGLRLLNVYDLFGFSDELLEKSRYRVF
GEVVTDAVTDSCDLGGNSFLAVECLPGQFDQRAASAVDCVRLIDPSADVKIKSSKLLIFP
SKLPKETMERIRRYYINAVESREKDLRVLDDLESAPVKPVPVLDGFREMEDAELDAYCKK
NGLAMNADDLREVVKYFRNEGRDPFETELRILDTYWSDHCRHTTFTTELENITVEESFVK
DEIEGTLALYLKIRRELGREGKSICLMDLATIGARYLRSKGLLDDLEVSEENNACSVFVD
VDVDDRTEKWLLQFKNETHNHPTEIEPFGGASTCLGGAIRDPLSGRSYVYQAMRVTGAGN
IYQPVSETLPGKLPQRVISLKAAAGYSSYGNQIGLATTHVREVYHPDYVAKRLEVGAVVG
AVKAENVRRESPVPGDVVLLLGGRTGRDGVGGATGSSKEHTDKSLEMCGSEVQKGNAPEE
RKLERLFRRPEVTRLIKKSNDFGAGGVSVAIGELTDGLDIYLDRVPTKYSGLNATELAIS
ESQERMAVVIEASAEEEFKRYCAEENIEVTHVADVTDSRRMRMYNKGKLVVDLSREFIDS
AGAKHYAQAAIGAVEERDPFRREVKGGTLREKMLANLADDNVLSQKGLIEMFDSTIGAST
VLLPFGGRTQRSETQVSVQKLPTDGYTDTASIMAFGYNPFLASWSPYHGAAYAVVDAAAK
VVAAGARYDKMRYSYQEYFERMTKSPRTWGKPLGALLGALKMQVELGLPSIGGKDSMSGT
FEQINVPPMLMAFGITTVDAGRVISTDFKKAGHSIYLVRHTPLENHMPDTGALKRNFDFV
SSAIESGKIVSGYAVGFGGVAEALAKMSFGNGIGADVEVDEATLFDNSYGSIVVESTEPL
DFPAAELLGHTEAEESLTINGEKMPLEELYRANTERFATVYPDKGINHAPVMEAMPALRS
FTYPGEAVERPVVFIPVFPGSNCDYDTAKAFRRAGAEVRSEVFCNLTAEAIFDSIRRMKE
AIAACHIFVLCGGFSAGDEPDGSGKFIANVLNNKDIAEEIHRLLDRGGLILGICNGFQAL
VKSGLLPYGRLGMVTRESPTLFRNDINRHVSQIVSTRVATTNSPWLSSFSVGDIHSIAVS
HGEGKFVVNEPLARELFENGQVAFQYVDAEGRVTAEAPYNPNGSYYAIEGIVSRDGQILG
KMGHTERYGENLFKNIAGEKVQDIFTNAVNYFRKTK*
>Ley3_66761_scaffold_6_126 # 136416 # 137132 # 1 # ID=1_126;partial=00;start_type=ATG;rbs_motif=None;rbs_spacer=None;gc_cont=0.545
MQQGEMLYEGKAKQVFLTDDPDMILIHYKDAATAFNNIKKATIENKGVLNNRISTLIFEY
LNKQGIKTHYVKTLNDRDQLCRRVRIIPLEVIVRNVIAGSMAQRLGIEEGTKPSNVIFDI
CYKNDELGDPLINDHHAVALGVVTYDELKQIYAMTARINEVLKELFAKMNINLIDFKIEF
GRTSDGEIVLADEVSPDTCRLWDMATNEKLDKDRFRRDLGKVREAYEEILARLEKVIK*
>Ley3_66761_scaffold_6_127 # 137139 # 138572 # 1 # ID=1_127;partial=00;start_type=ATG;rbs_motif=None;rbs_spacer=None;gc_cont=0.578
MHKESIMQPICDRELHEECGVFGVVGVPDAANLTYYGLHSLQHRGQEGCGIVSVSKEGAM
RRVRGEGLVTEVFNEAKLANLAGDMAIGHVRYSTAGGGGTENIQPFLFHHNTGDFALAHN
GNIVNADLLRNYLENKGSLFQSTSDSEVFAHLIKKEVRNHNRPRIYSIIEALNMLEGAFA
FLVMTANRIYACRDKHGLRPLSIGKLGDGYVVSSETCAFEVVGAEFVRDVEPGEIVTIDR
HGIRSSDYSMFKRHMMCAMEYIYFARPDSDIEGRNVHAFRKESGRLLYKEAPADADIVVG
VPDSSLSAAMGYAEASGLPYEMGLIKNKYIGRTFIQPSQSMREKGVRMKLSSVSGIVSGQ
RVVLIDDSIVRGTTSRRIVRLLREAGATEVHVRIASPPFKNPCFYGVDTSTYEELLCARM
SVPEACEYIGADSLAYLSPDALLKAGNRCELCMACFTGNYPTSLYGTIEEANKKEKC*
>Ley3_66761_scaffold_6_128 # 138684 # 139709 # 1 # ID=1_128;partial=00;start_type=ATG;rbs_motif=None;rbs_spacer=None;gc_cont=0.596
MAESYEKAGVNLEAGYEVVRRIKKHVASTSRLGVMGNIGAFGGMFDLSALNVKEPVLVSG
TDGVGTKLKLAFEMDKHDTIGIDAVAMCVNDVLAQGAEPLFFLDYVAVGHNEPAKIEAIV
AGVAEGCRQAGCALIGGETAEMPGMYAGGEYDIAGFTCGVVEKSRLIDGTKVRVGDVLVG
IASSGVHSNGFSLVRKVVADAGLDLRKAYPELDGRVLGEVLLTPTKIYVKQVLEVIRACN
VHGISHITGGGFDENIPRILSEGQGIEIHEGTWEILPVFRLLEKYGKIAHREMFNIFNMG
IGMVIAVSQDEASEVIAILEKQGEKASVIGRATDRPGVEIR*
>Ley3_66761_scaffold_6_129 # 139714 # 140280 # 1 # ID=1_129;partial=00;start_type=ATG;rbs_motif=None;rbs_spacer=None;gc_cont=0.598
MKTIAVFASGNGSNFEALAAACADGRIAARIALMVCDKPGAFVNERAARYGIPTFTFNPK
EYPSKADYEREIVRRLRAERVELICLAGYMRILSDVVLEAYRDRIVNIHPSLLPAFKGAH
AIADAFAYGVKVFGVTIHYVNGELDGGRIIAQRAFEYLGSDPEELEARVHAVEHPLYVET
VAKLVAEQ*
>Ley3_66761_scaffold_6_130 # 140579 # 142108 # 1 # ID=1_130;partial=00;start_type=ATG;rbs_motif=None;rbs_spacer=None;gc_cont=0.595
MRALISVSDKTGVVEFARGLRELGWQVIATGGTMKLLAESGVEVINISDVTGFPEICDGR
VKTLHPKVHGGLLARRDDPNHLKALRENGIEFIDMVCVNLYPFRQTIAREGVTMDEAIEN
IDIGGPSMLRSAAKNYKDVTVVCDPADYDTILAEIRGYGNTTPRLRLQLSAKAYTHTAEY
DAMIATYMREKAGLDEKLFLEFDLVQPLRYGENPHQQAKFYRSGERVPYSLAYARQLNGK
EMSYNNIQDANAALAIVREFDEPFCVGLKHMNPCGAAVGRDAADAWTKAYEADKVSIFGG
IVALNRPVTREAAELMKPIFLEIIMAPSFTPEALEVLSTKKNLRLLEVPMEKSDAKQRQL
VSVTGGLLVQDLDLETRPVTADMCVTEKRPTERQLADLDFGWRIVKHVKSNAIVVVKDGR
TLGVGAGQMNRIGSAELALKQAHAQGVTEGLVLASDGFFPFDDCVSLAAASGVEAIVQPG
GSVRDEDSIRKANESGIPMLFTGMRHFKH*
>Ley3_66761_scaffold_6_131 # 142204 # 143466 # 1 # ID=1_131;partial=00;start_type=ATG;rbs_motif=None;rbs_spacer=None;gc_cont=0.594
MKVLVVGGGGREHAVVDALSRSSQVSKIYCAPGNAGIARQAECVPVKDTDVEGLLSLARE
KEIDLTVVGPEAALVAGIVDRFREEGLRIFGPTKAAARIESSKEFAKDLMGRYGIPTAGY
RAFDDYRKASEYVRSRPLPAVLKYDGLAAGKGVVIARTMEEADAALRDMLLDDKFGKGRV
VVEDFLTGPEFSFMCFVSGRKVLPMVLAQDHKRAFDGDEGPNTGGMGAYSPLPFITPEDE
AFALEKVMQRTADALCDEGCPFTGVLYGGLMKTPQGIRVIEFNARFGDPETEVVLPRLKS
DIYDIFSAVADGRDPGEAEWHDFATLGIVLASKGYPGSYEKGYEITGTEQVDGVVYHMGT
AIKEGRLVTSGGRVMIVVCRSADPEQARCRALEEVRKIGCENLFYRSDIGMKALSFLVKK
*
>Ley3_66761_scaffold_6_132 # 143530 # 144381 # 1 # ID=1_132;partial=00;start_type=ATG;rbs_motif=None;rbs_spacer=None;gc_cont=0.572
MVISGKELAAACKAKMAEQVKTFPEKYGRLPHLVVVLVGEDAGSVSYVTGKTKAADEVGI
LNTTIRKPADISEEELLKIIDDLNADDTVDGILIQLPLPKHIDSDKVIARIRQEKDVDGF
HPLNVAALWQKQPCVLPCTPKGIMKLLKDSGVELAGRKAVVIGRSTIVGLPVAKLLLDEN
ATVTITHSRTKNLADVTREAEILVVAIGRPKFVTADMVGDGAVVIDVGVNRDPETGKLCG
DVDFEACEPKASLITKVPGGVGPMTIACLIENTIEAFLKKVAK*
>Ley3_66761_scaffold_6_133 # 144646 # 145647 # -1 # ID=1_133;partial=00;start_type=ATG;rbs_motif=None;rbs_spacer=None;gc_cont=0.572
MDKSQYKNVYVFVEQRDGVVQNVALELLGKARELADALHEQVIALLLGKGVKDKADELIA
AGADVVLSIEADELAQYTTEPYAQAITQVIHERKPSILLIGATSIGRDLGPRLSARIGTG
LTADCTGLDISEDGDLLMTRPAFGGNLMATIICKEHRPQMSTVRPGVMRAKAADPTRKGK
VEDVKINFDKSKFRVRILETVKEQKNMIDITEAKVLVSGGRGVGTAEGFQTLRELADVLG
AEVSASRAMVDAGILAHERQVGQTGKTVRPDLYFAMGISGAIQHLAGMEESDFIIAVNKD
KFAPIFNVADVGIVCDVHKVVPILTEKLKTMKK*
>Ley3_66761_scaffold_6_134 # 145783 # 146565 # -1 # ID=1_134;partial=00;start_type=ATG;rbs_motif=None;rbs_spacer=None;gc_cont=0.576
MKIVVCIKQVPDTTEIRLDPVTGTLIRDGVPSIMNPDDKAGLEMALELKDQYGAHVTVIT
MGPPQADDILREAFAMGADRAIHLSDRKFAGADTLATSNAIAGALRMLEFDLVITGRQAI
DGDTAQVGPQIAEHLGLPQVTYLEGIKYEGGNRLVVKKWTEEGYQLLEVETPCVVTVLSS
ANRPRYMSVRGIVEAYDKQVEVWGFDNISVEESKLGLAGSPTRVFKSFTKGAKSAGKVFE
LEPAEAADLIVEKLQEKFII*
>Ley3_66761_scaffold_6_135 # 146668 # 147807 # -1 # ID=1_135;partial=00;start_type=ATG;rbs_motif=None;rbs_spacer=None;gc_cont=0.566
MNFELTKTEQLFRQMIREFAENEVKPLAAEIDEEERFPVETVEKMAKLGIFGIPFPVNYG
GAGGNNILYSMAVEELSRVCATTGVVVSAHTSLCAAPIYEHGTEEQKMKYLPKLCSGEWL
GAFGLTEPNAGTDAAAQQTTAVDAGDHYILNGNKIFITNAAYAHVYIVMAMTDKSQGTRG
ISAFIVERDFPGFSIGKKEKKMGIRGSATCELIFENCIVPKENLLGKVGKGFSIAMKTLD
GGRVGIASQALGIAQGAMDETVKYVKERKQFGRTIGQFQNTQFQLADLDTKIEAARLLVR
AAAFKKDQKLPFSVDAARAKLFAAETAMEVTTKAVQFHGGYGYTREYPVERMMRDAKITE
IYEGTSEVQRMVISSALLK*
>Ley3_66761_scaffold_6_136 # 147834 # 148577 # -1 # ID=1_136;partial=00;start_type=ATG;rbs_motif=None;rbs_spacer=None;gc_cont=0.582
MKRLENRVAIVTGGTAGIGEATALRFAREGAQVVVWARNEARGKEMEKKAAAEGLAITFD
KVDTSDFEAVTAAAKRVADKFGKIDILINNAGITNDSTLKKMTVEQWQNVIDVNLSGTFY
CCKAVLNYMLEAGYGRIVNASSVVGLYGNFGQTNYVATKAGLIGMTKTMARELGRKGITV
NAVAPGFIETEMVAKMPENVLDGMRAKVPVGRLGRPEEIAAAYLYLASDEAAYVNGAVLS
VDGGMTV*
>Ley3_66761_scaffold_6_137 # 148590 # 148994 # -1 # ID=1_137;partial=00;start_type=ATG;rbs_motif=None;rbs_spacer=None;gc_cont=0.526
MIKTGDKYRHEVTYTQEGVIAFAEITGDKNPIHLDPEFAAKTPFGRPIVHGFLSASVFSK
VFGMLFPGQGTIYLSQEMSFRAPVFAGEKYTAEFEVIDVNTEKHIGTIKCLLLDAAGKEC
ITGTAKLKHNKEFI*
>Ley3_66761_scaffold_6_138 # 149002 # 149661 # -1 # ID=1_138;partial=00;start_type=ATG;rbs_motif=None;rbs_spacer=None;gc_cont=0.591
MEKEQIREIIAKRVAMELKDGDVVNLGIGLPTAVPDYLPEGVQIFLQSENGLLGMGPTPA
PGEEDPEFINAGGGFVTALEGASCFDSATSFGIIRGGHVNASVLGALQVDEKGDLANWII
PGKKAPGMGGAMDLLTGADKVILAMEHTAKGAPKILKKCTLPLTAKGSVNMIVTEMGVME
ITPEGIVLTEINPEFTVEQVQAATEAHLIVSKDLKPMKK*
>Ley3_66761_scaffold_6_139 # 149734 # 150525 # -1 # ID=1_139;partial=00;start_type=ATG;rbs_motif=None;rbs_spacer=None;gc_cont=0.573
MSGGLYSTEGRDFDQTLDLKKIKPYGDTMNDGKTQLSFTLPVPAGDEAIEAAKQLMKKMG
FENPQVVFHRELTAGYTFFNCYGSCTHTVDYSNIHVPKVESTKWDMAETDSFIREQIGRP
IVVIGASTGTDAHTVGIDAIMNMKGFAGHYGLERYEMFEALNMGSQVTNEEFIAKAIELK
ADALLVSQTVTQKDIHIKNLTELVEMLEAEGLRDKVILACGGPRISHELAKELGYDAGFG
MNTYADDVASFIAQEMARRMHRK*
>Ley3_66761_scaffold_6_140 # 150587 # 152167 # -1 # ID=1_140;partial=00;start_type=ATG;rbs_motif=None;rbs_spacer=None;gc_cont=0.592
MNDMKSKLGIDFNQVEHARSVARKIADGVQDFVEGYTTVAVERTLCRLIGIDGVDANAVP
LPNVVVEELREKNVLGEGALFFLGNAIVETGLTPQQIAEEIAAGKLDITRSAVCTAAERE
AALKPYIDASIAKIAANRQRRENYIATIGEGPRPYLYVIVATGNIYEDVVQAQAAARQGA
DIIAVIRTTGQSLLDYVPYGATTEGFGGTFATQENFRIMRKALDEVGEEVGRYIRLCNYC
SGLCMPEIAVMGALEGLDVMLNDALYGILFRDINMQRTLVDQYMSRVINGFAGVIINTGE
DNYLTTADAVEEAHTVLASDLINEQLALLAGLPEEQMGLGHAFEMDPMLENGFLYELAQA
QMTREIFPKAPLKYMPPTKFMTGNIFRGHIQDALFNMVGIWTSQGIQLLGMPTEAIHTPF
MSDRYLSIENARYIFNNMKNIGDEVEFKEGGLIRKRAKEVLDKATALLERLEKEGLFSAL
EKGIFADIKRPMNGGKGLEGVSSKGRNYYNPFVEIMKNGSRAAAKK*
>Ley3_66761_scaffold_6_141 # 152192 # 153589 # -1 # ID=1_141;partial=00;start_type=ATG;rbs_motif=None;rbs_spacer=None;gc_cont=0.591
MRLKEAIQHTSGLRCVVEGMEICSSVGRRMLHEMTWLDKESAITEEHDRIASVLRLLETE
EGRDRTETIRRKLALLRDIRSTIERTGGNCVFDDIELFELKFFALLAEELRPLASQGHLA
ELPELNGVVDLLDPEGNRLPHFFVYDAYSEELTTLRKQIKARKQAGADESQVQELYFRSV
EIEDRIRERLSVELRKYHEALQQALDRMGWLDVVIAKAMQARDWGLTRPAITQDTTSFRG
LFNPELRISLEAAGKRFQPVNIRLTTGPTVITGANMSGKTVLLHSVELAQYMLQFGFYIA
AERAEIALVDEVHCSVGDGQDQLSGLSSFAAEMMRMDELAKSVRAGRRVLALIDEPARTT
NPVEGRAIVNGVLEFLADYEVPSLVTTHYNGIAAPCCKLKVKGFSETNAEEKITLKNIND
FIDYSLEEVTTDEVPHEAIRIARILGIDPEILRRIERNEELKNNQ*
>Ley3_66761_scaffold_6_142 # 153742 # 154749 # -1 # ID=1_142;partial=00;start_type=TTG;rbs_motif=None;rbs_spacer=None;gc_cont=0.621
MGFVTNISDFGSLAIVGLEKNTGKTECLNYILGQLGGQADRFALTSVGIDGESRDQVCQT
AKPEIEIPEGMIFVTSEKHYREKRLAAEVLDVSLERTALGRLITARARMSGKLLLSGPSD
TAGLKALIDRLKARGVGTTIVDGALSRLSLASPAVTEAMILATGAAVAGNIPELVRKTKY
VYELIGIEEIEEALRTRLDPLTQGVWAVSDGGEPIDLELPSVLMLERSGENLFRHGRRIY
ATGIVTDKLFQLLRTQQREVELIVRDFTRVFASPEAFYAFLRRGHRIRVVHRSRLLAVTV
NPTAPSGLVLDSRRLCEAMQEALQIPVYDVKKMPE*
>Ley3_66761_scaffold_6_143 # 154782 # 156023 # -1 # ID=1_143;partial=00;start_type=ATG;rbs_motif=None;rbs_spacer=None;gc_cont=0.585
MSRRKEFFPEVTDQQWNDWHWQVKNRIETVDELKKYIKLTAEEEEGIRESLKTLRMAITP
YYLTLIDPENPHCPIRKQAIPTVEELKRSPADLEDPLHEDSDSPVPGLTHRYPDRVLFLI
TDMCSMYCRHCTRRRFAGQHDCATPEKQIDDCIDYIARTPQVRDVLLSGGDALLVSDEKL
EYIISRLRAIPHVEIIRIGSRTPVVLPQRITPELVNMLKKYHPIWLNTHFNHPNEVTPES
KQACARLADAGIPLGNQSVLLRGVNDCTHIMKKLVHELVKMRVRPYYIYICDLSLGIGHF
RTPVSKGIEIIENLRGHTSGYAVPTFVVDAPGGGGKIPVMPNYVISQAPNRVVLRNYEGV
ITTYTEPTDYKDECHCEECEKARRKEGVAELLSGGRLSLEPSELSRKTRNHNH*
>Ley3_66761_scaffold_6_144 # 156266 # 157306 # -1 # ID=1_144;partial=00;start_type=ATG;rbs_motif=None;rbs_spacer=None;gc_cont=0.573
MKKGHKYGTHRVISPKGVLPQPADKLDNNMDEIYDNEILIDVQTLNIDSASFTQISNQAG
GDKAKIAEIMLDIVEKQGKHRNPVTGSGGMLLGTVEKIGDALVGKTDLKVGDKIATLVSL
SLTPLRIDKIKEIRPDVDQVDIDGKAILFESGIYAKIPSDLPEKLVMSALDVAGAPAQVA
KLVRPGNTVLIIGAAGKSGMLCCYEARKRVGVTGKVIGLCYSPEEKERLDKLGFCHEVVC
MDARQPIPVLEKITELTNGEMCDITINNVNVPDTEMTSILCTKNTGIVYFFSMATSFTKA
ALGAEGVGSDVTMIIGNGYTKGHAEITLQEFRECEALRKIFTELYA*
>Ley3_66761_scaffold_6_145 # 157352 # 158173 # -1 # ID=1_145;partial=00;start_type=ATG;rbs_motif=None;rbs_spacer=None;gc_cont=0.600
MEKLIITAAICGAEVLKEHNPAVPYTVEECAREAKSAYDAGASIIHLHVRNDDGQPTQDK
NRFKQVMDAIRAVCPDVIIQPSTGGAVGMTNDERLQPTELLPEMATLDCGTLNFGGDEIF
ENTENTIKYFGQKMIERGIKPELEVFDKSMIEMALRLHKKGYIAAPMHFDFVMGVNGGIG
SDIRDFVFLRGSIPADATYTVAGVGRYEFPLAALAIIDGGHVRVGFEDNVYLSKGVPAKS
NGELVEKVVRMAKEFGREVATPDEARRILGLKK*
>Ley3_66761_scaffold_6_146 # 158362 # 158730 # -1 # ID=1_146;partial=00;start_type=ATG;rbs_motif=None;rbs_spacer=None;gc_cont=0.593
MSAKDAHYGGNLVDGAHMVHLFGDVATELLIMHDGDEGLFVAYDNVEFLAPVYAGDYIEA
VGEIVKVGNTSRKMVFEARKVVAARPDISPSAADVLKEPVVVCRASGTCVVKKEDQRIPE
SR*
>Ley3_66761_scaffold_6_147 # 158810 # 159463 # -1 # ID=1_147;partial=00;start_type=ATG;rbs_motif=None;rbs_spacer=None;gc_cont=0.599
MKKLISAAEAAGMVKDGMTVMIGGFLGNGSPHAIIDALVESGVKDLTLIVNDTAYPDKGC
GRLIAGKQVRKVIVSHIGTNPCTSEQMNSGELEIEFCPQGTLAERVRSGGAGLGGVLTPV
GLGTIVAEGKQIINVDGKDYLLEKPLRADVALLGASLADRSGNLVYKGTSQNFNPLMATA
ADLVIAEVRELVETGAIAPEAVRTPGIFVDYMVAPAK*
>Ley3_66761_scaffold_6_148 # 159716 # 161092 # -1 # ID=1_148;partial=00;start_type=ATG;rbs_motif=AGxAG;rbs_spacer=5-10bp;gc_cont=0.598
MITFKPITIEDKAEIESFTLPYAPANCDLAFANMFCWQFQFKTAWSVVDGFLVIRFQIGG
SDRIGYMQPVGAGDFTPVLRHLEEDILAAGQRLRIIDMTPEGLEKLRNVGHCQFAFASDR
NLEDYVYNASDLRDLPGRKYQSKRNHINRFEAEYEYRYEPMTRDHAAECMRLEAEWRKTR
SGHTGELSAEQRAMQRAFAHFDRLGLIGGCIYVGDKLVAFTYGSPINDHTFCVHVEKADT
EYDGAFTIINREFVAHLPEQYTLIDREEDLGIPGLRQAKLSYHPAFLEKKYTALCLYPDE
IACKRLWIKCFGDEETFIDSFLIGHYSRKRMLAAEEDGRLAAMLHLIPFESELGRTTYIY
GVATAPDYRGRGLASGLMREAIRRIAEEGADAAILIPSQESLKDFYAPFGFENRSLPVVF
EAPDDFDFGSGNQEQDRAMVWRRDNSAPLPERLHCRLL*
>Ley3_66761_scaffold_6_149 # 161089 # 162738 # -1 # ID=1_149;partial=00;start_type=GTG;rbs_motif=None;rbs_spacer=None;gc_cont=0.584
MINSLLIVAVNLADCVYFRYTQKRFTADEIFFADNSNSVQLVLKFAAENWYLLLVGAVLI
WLLVWGYGRKITPRSPLREGWVYYSVNTGLLVIAILLGIAGMRGGVTRMTRPITLSNATL
YASTSEKANLILSNPFCILRTIGSGGSVKYTRYFSPEKLDEYFTPTHRPDSSAVNLEGRN
VMVFILESMSAEHSAYLKPELYGNGTQPGYTPFLDSLMRQSLCFGQMYANGTRSIQAMPA
VLGSIPSFKQPFVLMPQSLGKSRQLPQILRDKGYRTAFFCGSERGSMGFGAYARSAGIDR
LLSREDYEAAHGTEDFDGYWGIWDEPFLQFTGEELSKMQEPFFATLFTLSSHHPFVVPEQ
YADKLPAGTTKIHKPVAYEDLAFRNFYRRFKNEEWFHRTIFVFVADHVSSEKMAEETRSY
PGNYHIVGFIHTPDGALAPQFLAQTVQQIDIMPTLLGLLGNQEPYFAFGRDILNEPDREP
WAVMYDSEFRVVTDEALFSFDEERMTGATFRSGTSDREQTASVENRLKALIQQYYGHVEA
KNYTVEDNL*
>Ley3_66761_scaffold_6_150 # 163020 # 163871 # -1 # ID=1_150;partial=00;start_type=ATG;rbs_motif=None;rbs_spacer=None;gc_cont=0.594
MKPEYKPFVDALIELAIREDIGDGDHTSLCCIPATEKGRMRLLCKQEGILAGIEIAQLVL
RRLDPDMQFEQILRDGDRVKPGDVAFYVSGRLQSLLQAERILLNIMQRMSGVATQTAVYA
DKIKDLHTKVLDTRKTTPGMRVMDKMAVKIGGGENHRMGLFDMILLKDNHIDFAGGIRPA
IEGAKAYLKAKGKNIPIECEVRSLEDIDEVFAAGGVDRIMFDNFTPELTRQAVAKVAGRC
ETESSGGITLDTLREYAETGVDFISVGALTHQIKSLDMSLKAC*
>Ley3_66761_scaffold_6_151 # 164012 # 164551 # -1 # ID=1_151;partial=00;start_type=ATG;rbs_motif=None;rbs_spacer=None;gc_cont=0.585
MKKFFTFLLPFSLLASAALSSCSDGCTGDPDPTPELPDGYTYATENTSINDGTVTANMLF
FGTSTVTTVASGATFTDGKALFELVADGEGKVRILMHETRFAAEMPALEMEIPGISYSGE
EKTIDLSAASVTPEIKGTPFAKYVITNLTGEAARTELTVTFTCADAFDVSYQGRLIIEK*
>Ley3_66761_scaffold_6_152 # 164563 # 166809 # -1 # ID=1_152;partial=00;start_type=ATG;rbs_motif=None;rbs_spacer=None;gc_cont=0.600
MIRQAIHIIFLSACILLHAMSVCAAPALPEDSTPVLADSVIQVEDIQVTAIKQGLNLRNQ
PVTASVIGRTDLERRHVAALKEVSQVVPNFHTPDYGSRMTSSIYIRGLGARIDQPVMGLN
IDNIPYLNKDAYDFDLTDIERIEVLRGPQSTLFGRNTMGGVINVYTLSPFTFEGVRLGME
YGSGNTQKYRISTYYKTSERVGFSVGAYYSKTDGFFKNLYTGEKCDWERSGGGRFKVQYR
NLHGLRIDNTFSFVKLEQGGYPYAYAETGQIAYNDPSDYRRTNFNDGLTIRYEGEKFSVA
SITSYQYLDDRMNLDQDFLPLSYFTLTQARREHAVTEDLVFRSPDDKAYRWLLGAFGFYR
HTTMHAPVLFKEDGIRNLILDRFEPQGIHAEWGEDTFLLDSRFRTPDYGAALYHESTYDA
GRWRFTAGLRVDFEASKLHYRSYAEATYTTQTPDGTSYPHAILVDQPGTLKQSFTEILPK
ISVLYRMGSSRRNTLYATVSKGYKAGGFNTQMFSDVLQQQVMKQMGFGSLYDVADVVTYK
PEKSWNYEVGAHLSTPSHKVQADLALFYIDCRDQQLTVFPEGQITGRLMTNAGRTRSFGG
EASLLATLWRNLDLQVAYGYTRATFVKFDTGKADYAGNFIPYAPQHTLYAGASYTLRTGW
NWLEYVIFRVAANGAGRIYWNEANTFSQPFYALLEASIRFEHRHWAVDVWGRNLTDTRYD
TFYFMSIGNSFLQRGRPRTFGVSLSITL*
>Ley3_66761_scaffold_6_153 # 166947 # 167558 # -1 # ID=1_153;partial=00;start_type=ATG;rbs_motif=None;rbs_spacer=None;gc_cont=0.601
MSCPPTKPAIAVITPNILIGLGLRTILEKVGPPGEIAVFDSFTEFIASGPERYFHYFAAM
QVFMRHRTFFLENSHKTILLGKGYSAQFARMRQIDIFGGEERLVHDLLCLRSEAPRPDHA
LPRQHGTPAANLLSVRETEVLTLIAQGLLNKQIADRLQIGLTTVISHRRNIMQKLGVQSV
AALVICAVSMGYVDESDIRTPHK*
>Ley3_66761_scaffold_6_154 # 167555 # 168118 # -1 # ID=1_154;partial=00;start_type=ATG;rbs_motif=None;rbs_spacer=None;gc_cont=0.583
MPVGESPDAETTSRRSAAKSRRQDDHKPTNVNIELIVIGKTDSKEIESLLAMYARRINFY
CRFAVTVLPDVKNTKNLSAKQQRTTEGASLLRQFGDGDYVVLLDERGDEYRSIDFAYWLQ
KRMASGIRRLVMVIGGPYGFSDEVYARADTKLSLSKMTFSHQIVRAIFAEQIYRAFTILN
NEPYHHE*
>Ley3_66761_scaffold_6_155 # 168162 # 169481 # -1 # ID=1_155;partial=00;start_type=ATG;rbs_motif=None;rbs_spacer=None;gc_cont=0.558
MKRIFLAIAVLCYTGAVYGQDGGRIHRSEFVPFDTREDADALNRKNTDKYLVFAPGLLND
GEEVLGIGDVVNLPNGWFDSFIYLHLENTGTAYTLRVNDRTVAVVEDPFAPADFDLTPYV
KQGDNLILLELHESNTPELQKGFTPTPVKPFTNSYLFAQEKRSIRDFNVALIPDSTRKFG
VLDLEVIVQNGYNYEEPITVGFDIYAPNSKLLDFSVNDITVPGRSLDTVRFSPYIYHTYE
NSWGAKGAAPLYRVMLYTKRKGVFKEYIPLKVGFGKTEMKDGKIIRFDKPVTIVSERYNA
AADAAATRKELLALKKKGINTIWPNAPQPYWFYNLCDELGLFVIDQANINAPEKRDDRTT
GGTPSNDPRLADEYLERVRNMYYRSRNHTCIIGFALGGESGNGYNMYKAYQWLKSVEPSR
PVICIDADGEWNTDLEIVP*
>Ley3_66761_scaffold_6_156 # 169600 # 170988 # 1 # ID=1_156;partial=00;start_type=ATG;rbs_motif=None;rbs_spacer=None;gc_cont=0.564
MKSLRIAELLQSPATDAEVVVKGWVRTKRGNKNVAFIALNDGSCVANMQVVVDLAKFDEE
LLRKVTTGACLRVDGRLVASCGAGQGVEVQAEKIEIYGTADPETYPLQKKGHSLEFLRDI
AYLRPRTNTFGAIFRIRHAMAYAIHKYFNDKGFYYLHTPLITASDCEGAGAMFQVTTLDL
NNLPKTEEGAVDYSQDFFGRPCSLTVSGQLEGELGALSLGQIYTFGPTFRAENSNTPRHL
SEFWMIEPEMAFYELEDNMELAEDFLKYLIRYALENCREDLEFMNKMWDNGLIERLNFVL
NHEFKRLDYTEGVEILKASGRKFEFPCDWGCDLQSEHERYLVEEHFKRPVILINYPKQIK
AFYMKQNEDGKTVRAMDVLFPKIGEIIGGSEREADYEKLSARVHELGMNEKELWWYLDTR
RWGSAPHSGFGLGFERLLLFVTGMGNIRDVIPFPRTPKNAEF*
>Ley3_66761_scaffold_6_157 # 171127 # 172548 # 1 # ID=1_157;partial=00;start_type=ATG;rbs_motif=GGAGG;rbs_spacer=5-10bp;gc_cont=0.532
MSMINQKQVLSLQQKLSPQQIQMIKLLELPTMQLEQRIKQEIEENIVLEEDDHTPEDEQP
QQISVEEYLREDETPSYKSRINNYSKDDKPRQAPLAGGRSLQEYLVEQLGYRNLSEQDMR
LAVYLVGSIEEDGYLRRSLEAIADDIAFTQGVDVSVEHLERLLSIIHELEPTGVGARNLQ
ECLLLQLDQENLNTRSRRLARKIVECYFDEFVKKHYEKLMARLQVSEDEFREAIEEITRL
SPKPGNLYSEGGADTTPYVTPDFILDYHEGHFDLTLNSGNLPEARINHRYIEMMRGMVDS
DGRVKEKDREAIQFVKSKIDSAKWFISAIKQRHDTLMRTMQEILDYQQEYFKDGNKSKLR
PMILKDIADRTGLDVSTISRVVNSKYVQTQFGIILLKSLFSEAMQTDSGEEVSSYEIKNI
LQQCIDEEDKRKPLTDETLMDILNSKGYRIARRTVAKYREMLSIPVARLRKQI*
>Ley3_66761_scaffold_6_158 # 172560 # 173171 # 1 # ID=1_158;partial=00;start_type=ATG;rbs_motif=None;rbs_spacer=None;gc_cont=0.546
MYLRLSKAVSVVLHPFLVPLYMVLLLLLAGTVYSLYPLKVKIYLIWVTLLFTTIIPILVI
ALLKSYRKIGDADLSDRKERFIPLLAMIACYTLCAVAIARIPSAQMLSRFMFAGACCVAV
CLFVSFYWKISLHMTALGAAVAFIVLINIASGGGLFAAFIAALLAAGALGSARLKLGYHT
LSQVAAGFATGFIVAAGVGLFNW*
>Ley3_66761_scaffold_6_159 # 173369 # 173977 # -1 # ID=1_159;partial=00;start_type=ATG;rbs_motif=None;rbs_spacer=None;gc_cont=0.567
MKRTLCLSALFVVCATIAVSGQSLNEKLQQLLGGSHSAKQEEATPPTYPSEEALLGVWTY
QAPSIEYKGDDMFASIAVAGLQDQLATHYVKAGLVPGQGTVSFKKRNRLHASMGGHEIDG
TYSYDPATGTAAITLIQDGKQATFQGYLSLRGEVLTLQFDAGDALEAVRHSSPEYAANEK
MQQIASVMQNYPGIMLGGQLKK*
>Ley3_66761_scaffold_6_160 # 173990 # 174583 # -1 # ID=1_160;partial=00;start_type=ATG;rbs_motif=None;rbs_spacer=None;gc_cont=0.534
MKKLLILAVLLIGCSTLQAQDWKDALSKAATSAADKVTGGKLTQMAITGRWEYSGPGVKF
ESDDTLSELGGSALSSSVEKKLDPVYQLAGIKPGACHFTFDTDGAFEALLGTHSLNGTYE
FNPETHAITLHFSKAPGKLGSLTGHAYLSGSQMQLVFPSEKLMELLSGIGAKIASLQPLT
ASLEKYKSIAIGFNFSK*
>Ley3_66761_scaffold_6_161 # 174605 # 176539 # -1 # ID=1_161;partial=00;start_type=ATG;rbs_motif=None;rbs_spacer=None;gc_cont=0.595
MNRFGFLKVAAAVPHVRIADCDYNAQHITELIRKGADRGASIILFPELCITSYTCGDLIQ
QPALLHAAEQALGYILAQTRELPIVAIVGMPVTYGNALYNCAVVFAQGRIHGVVPKTYIP
NYSEFYEARCFMSGEEIGLATIRMCGQDTDFGRNMLFNIGGVKFGVEICEDMWVPAAPSL
HQAVDGAQILFNLSASPEVLGKHNYLLTLVKSQSARTQSAYIYCSAGYGESSTDLVFGGN
GLIVESGRMLRRTERFSTEEQLIVADIDTEKLLNSRRRTTTFAPHRPAERIIVEIPLPEN
PANVTLDREFSSHPFVPQTPEEMDESGREIINIQTMGLAQRLQHTDCKKVVIGVSGGLDS
TLALLIAVRTFDRLGLDRKGIIGVTMPGFGTSNRTYRNSIALMRCLGITSREISIRKACE
QHFADIGLNPEEQSSAYENAQARERTQILMDIANMEHGMVLGTGDLSELALGWATYNGDQ
MSMYGLNASLPKTLIQVLLRWMAQVCQDDAIREILLDVVATPISPELLPSSEEGGIAQHT
EKLVGPYELHDFFLYHFIQNGYSPAKILFAAEKAFDGRYDRATILRWMRVFFQRFFSQQF
KRSAMPDGPKVGIISLSPRGDWRMPSDATASLWLREIDLLIQEK*
>Ley3_66761_scaffold_6_162 # 176717 # 177934 # -1 # ID=1_162;partial=00;start_type=ATG;rbs_motif=None;rbs_spacer=None;gc_cont=0.607
MELKDRFLKYVSFDTQSDESSETFPSTAKQRVLLDYLAEEMKALGLTEVTVDKYGYAMGT
IPATPGCEKAPVIGFIAHVDTAPDMSGADVKPHVIENYDGKDIRLNAGVTMKVADFPELS
FFKGHTLIHTDGTTLLGADDKAGVAEIMTAAEYLLAHPELRHGKIRIGFTPDEEIGRGVD
FFDVKAFGADFAYTMDGGFEGELEYENFNAASAKIEIQGRNVHPGYAKDKMINAIQVACE
LNALLPAWERPEHTEGYDGFYHCIALNGTVDQAQISYIVRDHDSARFEARKNYMQECVDL
LARKYGEGVLTLTLKDSYYNMRKMVEPHPQVIDKAIEAMKMAGVEPLVKPIRGGTDGARL
SFMGLPCPNIFTGGMNFHGRYEYCSLTTMHKAMQVILNLAQLWTK*
>Ley3_66761_scaffold_6_163 # 177954 # 179891 # -1 # ID=1_163;partial=00;start_type=ATG;rbs_motif=None;rbs_spacer=None;gc_cont=0.605
MEQTKPSQSLPDNAYRELKPGEEYVPMMPADAKPKEVTPYSVTMGLLMAVLFSAAAAYLG
LRIGQVFEAAIPIAIIAVGVGNMLGKKNMLGQNVIIQSIGASSGIIVAGAIFTLPALYIL
GLETAFYKVFLSSVLGGILGIVLLIPFRKYFVKEMHGKYPFPEATATTEVLVSGEKGGNQ
AKLLAVAGLVGGLYDFAASTFGLWTEEISTRMTAWGTLCADKFKTLLKVNTSAAVLGLGY
IIGLKYSAIIAAGSFLIWLLVVPVVGSTATGAGMSPEELYQTFGRPLGIGGIAMAGLIGI
IRQSGIIKQAMGLAVSEFSGKKKAETNVPRTQRDLTMRTILTTLIAALATTFFFFQFGIL
GNWGQTAVALLIVFVISFLFTTVAANAIAIVGSNPVSGMTLMTLILASLVLVSIGLNGTA
GMTAALIIGGVVCTALSTAGGFITDLKIGYWIGTTPKKQESWKFLGVFVSAATVAGVMII
LNKTYGFGPGSPLEAPQANAMAAVIQPLMQGGTAPWVLYFCGAVLALVLTGIGIPALPFA
LGMFLPLQLNLPLLIGGLIAWFVSTRSKDQALNKARMSQGTLIASGFIAGGALMGVVGAI
LKFADVDWKLTQWNSSNAASWVGLGMYLALIIYFAVHSLRAKKEE*
>Ley3_66761_scaffold_6_164 # 180106 # 181074 # -1 # ID=1_164;partial=00;start_type=ATG;rbs_motif=None;rbs_spacer=None;gc_cont=0.579
MKTFRYLIAGLLLLAALPSQSKEEEISVSRSWGKLSGTLTVPDEGSDAAVLIIAGSGPTD
RNGNSGSGLITNTYYMLARALEKEGIASLRYDKQGIGGSRYRDPELYKQEDRLRLADYIA
DAEALTDYLKERGFRKIILAGHSEGSLVALVAATESPDVAAVISLAGAGYPIDEILQFQL
TRELISYNPGLILNVQSILSRLKQGKTTEDIPAILQGIFRPSVQPYLISWMQYDPREVIR
QVKQPVLIVNGDNDIQISADNAEALAQARPDADKVIIEGMTHLLKQSEVTDPQRQKTTIY
MDAAAPVSEKLVSVMADFIRRI*
>Ley3_66761_scaffold_6_165 # 181101 # 182444 # -1 # ID=1_165;partial=00;start_type=ATG;rbs_motif=None;rbs_spacer=None;gc_cont=0.628
MPLAGFPIDKRSALLLDKENMTKYSISPMSSLYELYLRHPRISTDSRRIEPDSVFFALRG
ASFDGNRFAADALEKGAAYAVVDDPSLPNTRPDKADRLIVVDDALQTLQALAREHRRELG
LPILTITGSNGKTTTKELVSRVLAEKYEVYATRGNLNNHIGVPLTLLAMTRDVEFGIVEM
GASACGEIALLCSIAEPNYGIVTNIGRAHLEGFGGPEGVRRGKGELYDWLARTGGRVFVP
ANDPVLMSMAAERETLAAECYPTTLADGVEHHLEGDYNRFNVAAAVAVGRYFGVDDERIR
YAVGSYRPDNHRSQKIRTGQNTLILDCYNANPSSMQASLVNFRQEPLESCTRKILILGDM
LELGDWSDAEHRHIISLAAEIPDARILLVGPHFAKAYRSLESRPADTTLYPSQEALAAEL
RKHPVSQALILVKGSHSIGLERLADLL*
>Ley3_66761_scaffold_6_166 # 182507 # 183583 # -1 # ID=1_166;partial=00;start_type=ATG;rbs_motif=None;rbs_spacer=None;gc_cont=0.578
MDKHTYCVIMAGGIGSRFWPKSRQSKPKQFLDILGTGKSFIRMTYERFEKLAPAENFLVV
TNARYKDLVLEQIPELGPEQVLCEPVGRNTAPCICYAAYGLQKRDPGAKMIVTPADHLIL
NEEDFRAIIGECLDFIDDRAALMTVGIKPTRPETGYGYIQVSDDRTISKVKCFTEKPNLE
LAQTFLQCGEFLWNSGIFVWKVGDIIEAVRTYLPEHHALFSDIQPVLGTSEEAEAIARVF
SECRSISIDYGVMEKANNVYVRRGEFGWSDVGTWGSLYQHARKDRYANAKPEKGCYTDEN
TRSCIVSLPEGKVAVINGLKEYIVVDTEDVLLICPRSEEQNIKKFIDEVKYNEGDKHI*
>Ley3_66761_scaffold_6_167 # 183835 # 184407 # -1 # ID=1_167;partial=00;start_type=ATG;rbs_motif=None;rbs_spacer=None;gc_cont=0.614
MNSKEIILNRIAGAAMPPVDYPAFDFTPLRFEDRTAAFAEAVKAAGGQVVAADGNPLTEL
IRRYYPDAKTIASVLPEAHATIDPDTVDDARKLIDIDLGVIDGCFGVAENGAVWIRQDIR
HKALYFGATALMILIPRDALVDTMHEALARPELDDFEYGCFMSGPSKTADIEQALVFGAH
GSMSITVVLR*
>Ley3_66761_scaffold_6_168 # 184404 # 185792 # -1 # ID=1_168;partial=00;start_type=ATG;rbs_motif=None;rbs_spacer=None;gc_cont=0.627
MSSHSKAAAKFIADAPRTAWHDKALFAVRAKRDRMMHEVPEWEALREASSQIKRHTLSHL
AHYLEEFERNATANGIVVHWAADADEMNRTVWELVSAHGGKNLIKSKSMLSEECGLTPYL
LQRGVDAVESDLGERIMQLLHEPPSHIVLPAIAVRREEVGALFEKVWHTEPGNSDPTYLT
HQARIHLRSKFLGADIAMTGVNFAVAEAGAFAVCTNEGNADLGTSFPDLHIAIMGLEKVI
PDYRALAVFTRLLARSATGQPVTAYTSLYRRPAPGKQIHVIIVDNGRTESLANAAHRNML
KCLRCGACMNTCPVYRRSGGYSYSYFIPGPLGINLGMLRSPERYGGNVSGCSLCYSCSDV
CPAKIDLGEQIYAWRQEMGEKNLIDWHKKFMVKGMDFAMGGPGRFYAAVGAARIAEYLPR
FVLNNKLNPWYAYGRDMPHFARSTFNARWKAGKVKSEKPTER*
>Ley3_66761_scaffold_6_169 # 185789 # 186529 # -1 # ID=1_169;partial=00;start_type=ATG;rbs_motif=None;rbs_spacer=None;gc_cont=0.599
MKVGLFIPCYINALYPEVGEASYKLLTQLGVEVDYPLDQTCCGQPMANAGYERDAKALAE
RMEALFAKYDYVVGPSASCVVFVKEGYPRLLNDYREHACIDSRIWEICEFVHDVVKPTSL
PARFPHKVSIHNSCHGLRKLGLGSPSELNQPRFSKLRDLLTMVEGIEIAEPSRIDECCGF
GGMFSVEENAVSTCMGRDKVRDHLSTGAEYITGADSSCLMHMQGIIDHDKLPIRTLHIVQ
ILTSTL*
>Ley3_66761_scaffold_6_170 # 186775 # 187461 # 1 # ID=1_170;partial=00;start_type=ATG;rbs_motif=None;rbs_spacer=None;gc_cont=0.563
MNLLCGSFAVVAALMYNDLTLAFWLIVAGIVFDFFDGFVARLLHSSSAIGVQLDSLADVI
TSGLAPAAVLWQVCLQTEPCCLPAAWELGYGVFVLTAFSALRLAKFNIDETQTVEFCGLP
TPAGSLLCASLGMLWQQGAVALSSDGVLLIAVLTSLLLVSPIRMFALKFHGFGWRGNEVR
YLFLLASIVLIIILRTYAIPVIIVLYIVVSAVRWLCMRSGNPDKAPKA*
>Ley3_66761_scaffold_6_171 # 187503 # 189665 # 1 # ID=1_171;partial=00;start_type=ATG;rbs_motif=None;rbs_spacer=None;gc_cont=0.528
MFPKVLKKILWILLWGGLLAFPTLEASAQFDASAILRNQNNQNPNDPNNPNNMLGSNPFQ
TQNGEEQPAMPTDSTKKKRLRKPLESYFFNDSIRALPNFSWTISRDYNQVHINPLDTTLA
TFRIDYPFYKEGVGHAAVGALGQASLPYNYFERPQYRDFSFAEGFDVYTYRMENVPFYNL
KRPYFHFMYLESGQKKFREENFSLTLGHNISPTTGFNVNYRSRGTKGLYEWSRTKNHNLS
VAVSHTGKRYSVHAGFINNHIETRENGGVVGEWAIRDTTFEMPSGVPMRLTSSQATNIYR
NNAFFVEQSYGIPLLPVTESDFSIANLPAVFIGHSFEYNSWSKVYKDVRGTYTDDRYERD
DKGNFVPARDLEYYKNWFINPTQTRDSIYERVISNRVFIQAQPWDRNGVVGTVNGGVGLD
LHTYSQFRLDSYLNGKYEKVGKSSYFVYGSVEGKIKKYVDWGADAKFYPSGYRGGDVSFG
ANLALTGYIRKRPLILEGRFRMETRSPDYWQENLFSNHYVWLTPLRKENETRFEVAFRVP
DYAFEVGVWQGIVTDKIYYGADSQIAQDNGSVSVTSVYARKDFRIAGLHLDHKVLLQWST
NHSVIPVPLVSAFLSYYYEFWAVRDVLRVQFGVDGHFNTRYYAPGYNPALSEFFNQREIE
VGNYPYLDLFLMGKWKRMRIFLKYQHINRGLFGNGEYFAIAKYPLNPGMFKMGISWGFYD
*
>Ley3_66761_scaffold_6_172 # 189708 # 190382 # 1 # ID=1_172;partial=00;start_type=ATG;rbs_motif=None;rbs_spacer=None;gc_cont=0.533
MLKKTCLIFVFLTLQTTFYGFNADFSTSSEAGITLEEKMEARYVISPYDHVIRNISEREG
NDWRLMSAIAYHESRFKADIVSRRGARGLMQIMPAVARQFDVASEEALLDPETNVLLANK
VWNRIDSTLDLPAGISEKDRMSLILACYNGGIGHVNDARRLARVNGEDPNSWEVVLRYLE
LKSDPAYYQHEVVKCGKFTGYRQTRAFVQDVMNRYNKYCRIAQL*
>Ley3_66761_scaffold_6_173 # 190531 # 192174 # -1 # ID=1_173;partial=00;start_type=ATG;rbs_motif=None;rbs_spacer=None;gc_cont=0.558
MKHLRHILIGILLLLTSCIENSIPYPVVTLQILGVEGEGFTCAPEDINTQERIVTLHLDE
QTDISNVKIDKISVTENARSSKPLSGTFDLRTPLYITLSFYQDYEWTIVADQQIERYFEV
ESQIGAAEIDVDQLTAKAYVPEGTDLSDLKVTRLKLGPADITTMTPPIDELTSFESVRYV
YVTYHGFEEKWSLYVEVTDTKIRFTQVDAWSGVIWAYAEGNSAAELGFRYRKTGEETWIE
VDKEQINISGGAFDTCITGLTPETQYEVVAYSGSDETEVASVTTEAAPQLPNGGFEEWET
IDKVVYPYLADGIHFWNSGNKGASIGNATPTDKTTDVRPGTSGIYAAQLSSKLAGLVGVT
KLAAGNLFTGIFYGIRNITHGIVCFGQPFEARPTALHGWFKYNQGMLTNVGSTQPPGINL
KVGDPDNGMIYIAVGTWTPEEYGISQGEQFGSAENPIAIDTRNPSSFFDPASPAVIGYGQ
LPLTTSYSEWQEFTIPLKYVATNRKPTHIVVVCSASRWGDYFIGSTSSVLVVDDLELIYD
RLDKTGE*
>Ley3_66761_scaffold_6_174 # 192174 # 193136 # -1 # ID=1_174;partial=00;start_type=ATG;rbs_motif=None;rbs_spacer=None;gc_cont=0.543
MKRLIFTILIAVATVSMLRAQEPTSPEAIPSSRLQDSLSATPVPTTVPVIEELPAPTFYA
DLSDSSASMPTSVSPVRRKQRFLPMKRRIDREINKIKFAYAGEIALGLTVSYGTLSSDDT
DYLLILDNLNLNGSIFTINPSVGYFFKDNMSAGVRFGYTNINGTLDTGNFNLGEQNDVNL
AFKNLHLQSSALSVGLYFRSYAGLDSKGHFGLFGEVDLSMKTGNSEFTYETEGTLRSTFS
DDLKLSLGFNPGLAVYIFPNVCSTISFGLGGIEYTKIKQKDADGNEIGQRTASKMRFRLN
LLNIRIGVTVHLWNKKANKA*
>Ley3_66761_scaffold_6_175 # 193149 # 193790 # -1 # ID=1_175;partial=00;start_type=ATG;rbs_motif=None;rbs_spacer=None;gc_cont=0.539
MSNQFVPRGQWIFGASASYSTHTNKDYTFLVIEDINSDGYTFKVTPLIAYAIRDNMAIGV
KFIYSRSLLRIDSGSIKLGSDIDLGVDFYNALQHNYSGAFIWRQYIPLGQNKRFALFNET
SLTLGGGQSRFAADSPIRGTYETNFSASIGISPGLVAFATNNLAFEVNIGVMGLSYTRTR
QVHNQVTVGKRTSSLMNFKVNILSIGLGVSFYL*
>Ley3_66761_scaffold_6_176 # 194051 # 196141 # -1 # ID=1_176;partial=00;start_type=ATG;rbs_motif=None;rbs_spacer=None;gc_cont=0.560
MKKILKYISLLAGVAFLTAACSQSDIDGNASEEMGTLRLSVNIGGSRADAYNALDRSIMR
VYKIENGEEKLIRKYQPATEAPGDFYLVAGSYRIKVEAGDQSQATFTNKSYYGELDVDIE
PQQTVLKEVVCPTTNIGVKVVFDQTILDKMDPGFKAYVSAIDTFSKTEAENGSVPTLKYT
ENATGYYLLPEDVHNLSWGFYSSSTELGSVSKTGVIPTPESGNLYTLTFKYSKTPNGYLG
ITVQVDEDGEIHEDPFIFSPQPTIKGDGFDINSVIGFNTDDISFAVSSVQALSGISIKAN
DETIQVLSDGALLPEAAAKGISYTKTDDNSGKLSLGGTFFSTFAGGIHEVEFTMTDVAQA
EGTGKARIATPGLTDLAVYDLWLNTADFQAIVTDPALTNVKVRYRERERLAESPAFGEWK
TVTAVAGADYTYTAQAIDFAADRDYEYQLLINDAETGEVHNFSAATGIQLPNAGFETWTN
SKTWYPCSADEIGSNGMGTGYTGFWGTGNPGANAAGIVVTEPADDPRPGSTGSKSALLKT
QSAFGVIAAGNLFIGAFGGVHNITKGDVYMGRPFTFNARPKAITFWYKGTVGSGDKARFF
VCMGKWSSYHKIDTNDQSTFFDPSQESLPEGPIYGHGDWLNDTSQSDWKKIVIPIEYRSD
EKPNYLMVTASASYCGDYMEGNKESRMYIDDIEFVY*
>Ley3_66761_scaffold_6_177 # 196154 # 197950 # -1 # ID=1_177;partial=00;start_type=ATG;rbs_motif=None;rbs_spacer=None;gc_cont=0.544
MKTFTKYLLLPLCCLFMAAGCGKDDLPTGGQPEGPGSETGILSFENWDLTVADDMEILPT
DNAPGTSSTRSTVDAPDDYIVKIYNSKKEQVGSYTYAEIKTTGNIELPQDSYTVTAESPN
YASIPDVAWETPVYYGEVSVNVIKKLTTTVNNLVCKLGNIKTTVGLSADLDNLFKPDDET
DKLTVTLSIQDNSLVYGRAEATGETLKPGFFRAVDTDNTLKIVLSGQYNKAGEGEPASYV
PVNWSQEIQNVKAGQWRKINIKILHASDGNVQFQVTVETWVYDEKIDVDVMSSFYSYGEE
EIPDEEISDENSPAVTLENGDIAQPYPITTSMFDFDVQSCSPMITAVVTPYQGSTVASLE
VVFDSDNAQFLEALATAGYSNNTVALWPGENPAGDYCVVKQSGSDLLVKVNYNGMKGLYD
HTGTHTAKFIAIDSEGRRSYTTMTIKVTHDSGTAEGPNIFWSTNPEGTDIVDIDSRHTLT
EEGMNVFINLASESGITGLTVDIISDALTAEVLESLGIGLEAHMDLVNPASDKMDEGLHS
LGFKTKDEIVGQKTLQFDISQFMTMLYAVAPGNTDFKLTATDASGQNIKSIMLYVPQQ*
>Ley3_66761_scaffold_6_178 # 197982 # 198764 # -1 # ID=1_178;partial=00;start_type=ATG;rbs_motif=None;rbs_spacer=None;gc_cont=0.579
MKKYLLILTTLALLGGGCSKEEIPETTDGEGSVEFRTTTCSEVDSQTTRAQTSLPDNCKP
SGNSFKLVVKGKEGTATAEYLAEYTTLSEYTAPFMPSGDYTATISYGDPQQEGSTAFCYQ
GALDFTILARKTIQKTITASLTNSVISLECGEWFKKYYSEAQFTVQTEAGNNFSFTHSSS
PDTPIFVKPGSKLLLKGTAVKAQNGVKVEFPQQQIGVTTARTWHKIRIDASQAGQGSISI
RLDDTLTEIPPQEIELNPEA*
>Ley3_66761_scaffold_6_179 # 198785 # 200584 # -1 # ID=1_179;partial=00;start_type=ATG;rbs_motif=None;rbs_spacer=None;gc_cont=0.556
MAKKHRILLPVLALLLIGACSRNEEIEQPTSPSGGVEVAILCDNTKEPQVYSLPDGTRTW
IDDNDWASTRWDKNDKIALWATADGSNYTLNAQNFSLAYFTPSYSTAVFNSTVADMPAGT
YTYTAVSPVPESVSGTQVSYQIPAKQTGRYEGKWDILAADPLTADALPLFEQSNQMLETP
PSHALRFRHKCHALRIEVPAGRNIWGEPITRLVIDFPTEVVGTVSFDAADPSAPMSLTEG
SKSITLDLNTPLTDEAENYAWAFINPTTVSGDISFTAYTANGYRSHTLSVPIDREMAAGH
ITPITLTIPTELPVSYVDFSVTGDSSNLGEEPYNLIVKAPEGMTFRDGTTEQTFPIDESN
KYTVAFYGDLYGDLLAQQPLQVSFETENALVPQNVSVASFTPGEHLPIALKIPYLLSEDF
DDKTDFEYKTEATTSNPDGISLSQYGFDEGWTGTRLQVSQKAMRISVRHETVAQYPGRLD
TPPLAYIKPGKTVKLKVTFNANKDNDYLYCSFGTLTDTAPKKGNDGLENTLKEQIDNLNT
LSGVSFGNIQGVCTCEVPAATNATRLSWLTQRTYNFTGNGWVSRTWYMYLDNIRVTIVK*
>Ley3_66761_scaffold_6_180 # 200786 # 203170 # -1 # ID=1_180;partial=00;start_type=ATG;rbs_motif=None;rbs_spacer=None;gc_cont=0.575
MNRIINTLALATAGLVLLCGCSADPATDEAAPGGNDGKTVPVSFAAELPATRATIEIGDD
RFNGAWEVDIDKLGIHATLNGVAQINKPFVFSSEGIFKGELTPGTGAWTYLAYYPHGEQS
LNGTSATIPFGNTRIQKGGTYNSLFDILIAPAQTTANSAEGVDDSGERIRFNMQRLTSIL
DFDLTNSTSDPIRCVLLTAESDDFLSAKSLNFDLAQGEAAAPALDTEERSKSILINFDGG
SASAAAQLDAFFNVLPGNYNLNLDIITATKQMASVKIDRTDKPFEAGVLYKKEVGTLTPS
AIPAPSLDWPDQDIDATHEITVGPDQSLTYPAAIDITVPGGIAELKVEIVSDALNSLGIQ
NLDLVHETSIAGSIQYKDLGLKCSTEIQYTKSTVFDITKLVPMIAMLPDAIGNHVFKVSV
TDLAGQTTVQDLTFHYGQVTLETADLWQNTATLKIVPSATAASATLEYKRSTDDAWQQAT
VSDNGNGTFTAAIEPTWSSSTNEMGKTVYEPDYATGVFAGTTYDYRLKLDGTEKETGRFT
TAKGDVIPNADMSEWSTVSRAGLSGSKDVPYPNKTGDSFWDCGNNDITTDLCSSTTDKFG
AAAPAAKLQSKNMFVLAAGNLFTGSFNYASMTGTVKFGSKYTYTARPKALRVKYHATTGD
IDIVRSQNPAPGVAKGDPDKCRIFVAIVDWSQPHTVVSGTGSTTGAWDPANGADVVSEAG
KVVGYGSMWIDQSTPGDALVSSEDALKIHWYEEKAPAPTGNYTIVISCAANAYGDYMTGY
SKACLYVDDFEWVY*
>Ley3_66761_scaffold_6_181 # 203188 # 203334 # -1 # ID=1_181;partial=00;start_type=ATG;rbs_motif=None;rbs_spacer=None;gc_cont=0.537
METTKTLRKYVTPSIGVLDIRIERGFGDSFPGGTVEPMSYNDATNDSY*
>Ley3_66761_scaffold_6_182 # 203529 # 205667 # -1 # ID=1_182;partial=00;start_type=ATG;rbs_motif=None;rbs_spacer=None;gc_cont=0.586
MKNLFLFMAITLVGLGGCSEKRSQPLAIDNSLTQEEIAAGVLSPEVMWKMGRVGLASLSP
DASRLLYTVTWYNMQENRGVTAIYVRDAASGEVAQLTDFSSNNSDPKWNADGSKIYFLSD
RSGSSQIWEMGADGQNPRQLSKLEKDIEGFGVNPAGDKVFYVQGVQVADRKSSDIHPDMA
ESKARVYDDLMCRHWDRWDEGEYRHIFIADLTSGGIGKGVDIIGEGAEWDTPLAPYFDMS
EIAWAPDGTRLAYTCKPLTGAKYAVSTDSDIFVYDTETGATTNICKGLTPISGHDAAAKT
ELPFVGYDKYPVFSPDGTKIAFRSQRRAGNEADKERLMVWNSETGLVKELTKNFDYNATN
VIWDGSEALWFLAPMEATHQLCRVDMNGNVSVLTRGDHDINAVSIANGKAVADICTISSP
SELYEIDLKDGALTQLTFINQPILDKIRLGKVEKRWVETTDGKQMLTWVILPPDFDPAKK
YPTLLYCEGGPQSVVSQFWSYRWNFQLMAANGYIVVAPNRRGVPSFGQEWLDQISGDYSG
QNIRDYLSAIDDVAKEPWVDKDRLGCVGASYGGYSVYFLAGHHDGRFKAFISHCGIFDFE
AMYGSTEELFFLNNDYGGPYWDKQNATAMRTYANSPHKFVDKWDTPIMIITGELDFRIPY
TQSLEAFTAARLHGIDARLVEFEDEDHQVMKPQNSVVWNREFFGWLDKYLKK*
>Ley3_66761_scaffold_6_183 # 205730 # 206329 # 1 # ID=1_183;partial=00;start_type=ATG;rbs_motif=None;rbs_spacer=None;gc_cont=0.557
MRIYLYFADKTLIFTDETSPARFFAVDLPQGGRISRTKILNFLETHNEVAVCTPDPEQAF
SLFRQEFAAVEAAGGVVVNDRGEYLMIHRNGRWDLPKGHVEPGESTAECAVREVAEETGA
VGAEVVRFLCRTLHAYYMHGRWELKATHWFEMRVSSSRALKPQREEGIDVAAWCPAAELK
DRLEGMFPTVRRVFECLEK*
>Ley3_66761_scaffold_6_184 # 206536 # 206949 # -1 # ID=1_184;partial=00;start_type=ATG;rbs_motif=None;rbs_spacer=None;gc_cont=0.541
MEKYESKHQQILRSAEQIYTVISRFDNLTPAVQDKVEEWRADENSCSFKVKGFTVNLQIV
AKEAPKYVKIQSGEGGVPIDFTFWIQLQPAGPYDTRMRLVLHAELNMMMRMMIGGKLQKA
LDQIAEAMAKAMNGSAM*
>Ley3_66761_scaffold_6_185 # 207502 # 207918 # -1 # ID=1_185;partial=00;start_type=ATG;rbs_motif=None;rbs_spacer=None;gc_cont=0.580
MQTIHIDSLDELPHAAAAVINALEGRSVVVFRGEMGAGKTTLIREIVARLGADDTVTSPT
FAIVNQYTTREGKNIYHFDFYRINRLEEAYDFGYEEYFYSGDLCLVEWPEKIEELLPEEV
MTVRIAVGDDEERTIEID*
>Ley3_66761_scaffold_6_186 # 207922 # 209472 # -1 # ID=1_186;partial=00;start_type=ATG;rbs_motif=None;rbs_spacer=None;gc_cont=0.565
MVKILWVDDEIELLKPHVLFLRGKGYEVDTCNNGYDAIDMATEGSYDLIILDEMMPGMTG
LETLPKIKEVRPTTPVIMVTKSEEENIMDKAVGSKIADYLIKPVNPNQVLLSIKKNVHSQ
QLVTEQTTADYRAEFGRLSSALQMADSFADWCNVYRRITNWEIELSDSTDQSIKEVIEYQ
KHEANQEFCKFVRRNYYDWINKRDETTPVMSHTLMRSKIFPVADENPKTTLLLIDNFRYD
QWRSISPLLRGYYDIAADDFYCAILPTATQYARNAIFAGLMPLAIDKLMPNKWLNDNEEG
GKNQYEEQFLQRLMTSSGKNYKYTFDKLVRPEAGRKLIDNIQRIYDADFSVIVYNFLDIL
SHARTETDIIRELTEDEASFRSLTRSWFEHSDLLTLLRLLSERGHTVIITSDHGTIRIDN
PVKVTGDRETSANLRYKTGRNLAYNSREVYEITRPEDIQLPSINLSSSYIFAYNTDFLVY
NNDANRYIRYYRNTYQHGGISMEEMLVPYIVLKPKQ*
>Ley3_66761_scaffold_6_187 # 209968 # 210240 # 1 # ID=1_187;partial=00;start_type=ATG;rbs_motif=None;rbs_spacer=None;gc_cont=0.473
MTKADIVSEIAKSTGAEKVQVQAIVEAFMESIKGSLAQNNNVYLRGFGSFIVKKRAKKVA
RNISKNTTITIPAHNIPAFKPAKSFAAKVK*
>Ley3_66761_scaffold_6_188 # 210269 # 210358 # 1 # ID=1_188;partial=00;start_type=ATG;rbs_motif=None;rbs_spacer=None;gc_cont=0.444
MPNGKKHKRHKMATHKRKKRLRKNRHKKK*
>Ley3_66761_scaffold_6_189 # 210698 # 212248 # 1 # ID=1_189;partial=00;start_type=ATG;rbs_motif=None;rbs_spacer=None;gc_cont=0.562
MNRELIVNVNPTEISIALCEDKVLVELNKEQCQTGFAVGDIYLGKVRKIMPGLNAAFVNI
GHEKDAFIHYLDLGSQFSSLQKLVASYQPGKRGIRLDAMKLEPPIEKSGKIGSYLQVGQT
VMVQVAKEAISTKGPRLTADISLAGRNVVLVPFSSKVFLSQKIRSAEEKKRLKGIAAAVL
PKNFGVIIRTAAVEAKDSDIEQDIRSLLDKWQKTLQNIRKNPAPAQLMSEMNRANTIIRD
SLGGAFSQIVVDDEAMYHEIQNYIRQIEPQSEKLVKLYRGNVPIFDNFDISKQIKSLFAK
YVSLRRGAYLIIEHTEAMNVIDVNSGNRTKAEDDQEQTAFDVNLAAAREIARQLRLRDLG
GIVIIDFIDMHKAANRQLLYEEMNKLMATDKAKHTVLPLTKFGLMQITRQRVRPVAVQDV
TDVCPTCNGTGRIEPTVLLDKKIENKISYLAQDAGHKYIKLRVSPYVSTYLNHGLWSLRR
RWMWKYKIQLKIVADQSVGIVDVHYYDKEGKDLYKD*
>Ley3_66761_scaffold_6_190 # 212497 # 215829 # 1 # ID=1_190;partial=00;start_type=ATG;rbs_motif=None;rbs_spacer=None;gc_cont=0.587
MGPGNKPNILQLIAGAEPLGAMRRAYDSAGRTVLLRDMVGGALSVYAAALIVRTGGTHVF
VAEDRDAAAYLLNDFYALLDERQVYFFPGSYKRSIVYGTEDAQGVVQRTAALSALRREMA
AGEYRIICTYPEALAERVTDPDSMRRETVRVKVGDRLAIGELEELLVDSGFTKVDFVYEP
GQYSLRGGIFDVFSFSESKPYRLDFFGEEVDSIRRFEISSQLSADRLNEVEIVPNLDGFA
GDRISLPAFAGEATYWFFDPDYVLRRVNDLRRKVLGEMEEPAEIDSHLVSRKVLLQDMAG
MRLFELRDSLKERPADATIAFRTAPQPKFNKNFELLADDIISNGQRGYKTYILSENRAQL
ERLENIFYQSGRKEAQINPLPITLHEGFIDHDLKLCFYTDHQIFDRYQRYRINGEIKRDE
QMTVAELNQLRMGDYVVHIDHGVGRFGGLVKINENGKVHEAIKLIYKDNDVLFVHVHALH
RISRYKSGEGEAPKIYKLGSGAWQKLKTATKKAVKDISRELIALYAKRKASKGFAFSPDT
YLQQELEASFMWEDTPDQQTATQAVKRDMESDQPMDRLICGDVGFGKTEVAIRAAFKAAT
DGKQVAVLVPTTILALQHYRSFVHRLRDFPVKVEYLNRTKSSKETSRILSELAEGRIDIL
IGTHKILGKQVKFHDLGLLIIDEEQKFGVAAKEKLTQMSVNVDTLTLTATPIPRTLQFSL
MGSRDLSVISTPPPNRQPIITESHIFSEEIIRDAVNAELDRGGQVYFVHNRVEDLMTLQG
MVTRLCPRARVGIGHGKMPAEQLEKLIMDFIYGEFDVLISTTIVENGIDIPNANTIIVNN
AQNFGLSDLHQLRGRVGRGSQRGYCYLLSPGDELLTPDARRRLRAIEEFSDLGSGFNIAM
QDLDIRGAGNLLGAEQSGFIADIGFETYQKIMQEAIAELRSEGLEMPGMGDAEQGVVDKM
SYISDSVIEIDVEAELPDSYVQQPAEKLRLYRELDTARNEEMLKSFEAKLIDRFGPLPRP
AAELLNVVRLRWEAVRLGMERVKVKNGLMIVHFVGDDDSPYYKSDTFMELLRKVTQRPDR
FVLKQHNNRLAMTVRGIKDVAAGYEVLKSL*
>Ley3_66761_scaffold_6_191 # 216074 # 216853 # 1 # ID=1_191;partial=00;start_type=GTG;rbs_motif=GGAG/GAGG;rbs_spacer=5-10bp;gc_cont=0.549
MPDGKNEAKNSTMNLTIDMGNTRVKYAVFDGGTVVSDGCSEEFDEAVIDRILAAHPGITQ
AIVATTRGPVDDTVALVRRRIGRCLRLSPQLPLPIRNGYTTPETLGEDRLAAAVGAASLY
PGRNLLIVDFGTAITIDQVSADGVFRGGNISPGVQMRFRALHDYTAALPLCESCEDQTLL
GRSTVEAIRQGVMNGIAFEIEGYIARLFPEIDALSIIFTGGDAKFFVKRIKNTIFAHCDL
VFLGLNRILEYNASEESRR*
>Ley3_66761_scaffold_6_192 # 216828 # 218183 # 1 # ID=1_192;partial=00;start_type=ATG;rbs_motif=None;rbs_spacer=None;gc_cont=0.538
MQVKKAAVKLCLALAVIVPCMAWGQTSSINAFSPYSMYGLGELRTPGTLQTRSMGGVGVG
MRNAAAVNLLNPAAYSAVRPKSFLFDFGLEGQCFYNSQKYYGQTLNTSYYTVNFHDIAFQ
LPIAKHLGLGFSLTPYSSVGYRMKQEVDDDEIWGNIGRVQYQWDGDGDVTEVKLGLGWEI
FRGFSIGIAAQYYWGDIQRIYKTAILENITGGGLIADATGTETYSVSRFKGQFGVQWSPI
SNRRRILTIGATYDIGGDLNPNVTTKVQTGDIFNTVAMDMGNRLGLKLPQQVAVGIYYNT
PKIAVGADYVYQDWRSGNSRLVEKSAAGFDVAYRNTNTVKLGVEYTPNKADVRSALKRWS
YRAGVRYGTYNQTFGGVDVNEYAVTLGVGIPLTVLGGILGASSVDLGVEVGGRGSFKAIN
EQVSLVKQTYCKFSLGVTLFGDYWFVRPKYD*
>Ley3_66761_scaffold_6_193 # 218217 # 219569 # 1 # ID=1_193;partial=00;start_type=ATG;rbs_motif=None;rbs_spacer=None;gc_cont=0.542
MNRMKILLSAVLVFAATASIAQDFSDPRYAPWGDTPEQRKQNILTSNLLKEAVDTRDYDA
AAVYFRTLAQEAPSASEATFIRGAQVYSNKVQRAQDLNEKKALLDSLMMIYDLRVQYFPS
SPNYDTAYVLDRKAREYLTFNPSDREGVRKLYKEAIEAGLQSGYAALPDVALVYFSNLCD
DYKMGEVYPDAVLDEYARLAPIFESDAPGVKEAKTQFDTCFAGSGAADCENLEKMFRPRI
EAAPEDMELLKQTVSLMSRSQCSSEFFLQIAEKYYAMEPSAQTAMMLAQGFQERGDFAKS
TTYLREAIAAEQDAVQKELLLVRLSMTELAAKNPTAAAVAANEAKALNPNNGMAYFALAQ
AYAASAASCSGLEGQAIFWVAYDTMTQAANLLANDADAGNFAQTARDAAANYRRGFPTAE
ECFFNELMEGARYTITCGPARGIVTTVRPR*
>Ley3_66761_scaffold_6_194 # 219590 # 220318 # 1 # ID=1_194;partial=00;start_type=ATG;rbs_motif=None;rbs_spacer=None;gc_cont=0.506
MLRSIQRYAQVALLIAGSAILLYSCDKESVAEEPNDEALMTEYSEHLTMTNTENGRKSYV
FTAPLVEGYSLAKEPYQEFRKGVDIVTYQKDSIGAVDATLTANYAIHYGNRKLWEAKGNV
VVKKSNGQELYTQQLFWNEKTRRIWSNVDSKIVEESGNSYIVEGFESDDQLKDWKFRRIK
GRMWVNIEPTRDADSTSVKPVADNVSAAKEAVSEQPVEPARPIRGNDRKIQLTPVESNDR
SL*
>Ley3_66761_scaffold_6_195 # 220315 # 221577 # 1 # ID=1_195;partial=00;start_type=ATG;rbs_motif=None;rbs_spacer=None;gc_cont=0.526
MITSVFIILLMLLLSAFFSGMEIAFTSKNRLKLEIDRKQSRLFNFIADIFARHPGQYITT
ILVGNNIALVIYSLYMSLLLRSLAAAVGWTEIARGGSVVLETAVSTIIIIFVAEFLPKSV
FRNSPNFYYRLFAPAIYFFYLLLFPIAKLTTWISQGILWLMGRKPKVAMMEPIFDRTDLA
SLFESGKPEAQHEPDNEIKLFQNALDFADLRVRDCMVPRIDMEAVDIDDTSIKALTARFV
ESKYSRIFVWKESVDNIVGYVNSKSLFRHPTSIDEVLMEVQYVPETMPLQALMRRLIRHK
SNIAVVIDEFGGTAGIISLEDVLEQIFGEIEDEHDVPDLTEKQVGDSEFVLSCRLEVEYL
NEKYGLAIPESDEYETLAGYIIFRYEGLPAAGETVRFEHLEIKILRRTRSRLELARVKRL
*
>Ley3_66761_scaffold_6_196 # 221734 # 223770 # 1 # ID=1_196;partial=00;start_type=ATG;rbs_motif=None;rbs_spacer=None;gc_cont=0.522
MASLNTLRTRFGVVLSIIIAFALLAFILSLKTDMGLSGNDPKVGVIDGSKIKYSEYIEVY
NNLKDQSNISESNEEQMDQLAEMAWQTLIANHVYLPGFEKMGISVTDAEREGLISGEYYS
GTMAAAFTDPRTGQYSVEGVSDFIAQATGNPQMQYMWGALVGQAMREREINKYNGLVKGG
VYVNRLEAEEGVDAQNKTFSGSWVGKRYHDMPDSLFSVSDSEIKAYYNSHKARYEQKPSR
TLSYVVFEVAPSAEDMATLEKTVREVGDEFAASDDPKAFAKNNRFGKITDNYRSVAQLLD
DEAEALANGKQYGPVLKNDTWTMTRVVETLNAPDSVGVRHIVLTYDQRDLADSLMTALRQ
GADFAQAARTHSLYMQDAGNGGDAGVMPFSAFPDELSGLLSTAKQGDILRVEVGDVIQIL
QVYRLDKPSKHMRLATITYPVEASSATRRNVHSQASLFSVEGKGSVDAFNEAANKGNLTP
REAKLTQGDRLLQGLADSRELVRWAYDAKVGAISEIFPVGDDYVVAVVTEIDNEDYTPIE
KVANNIRQTLITDKKFEKIVSEMKGSTIEEVAQNLGTEVVPFEDVRYGSFFIRNMGVEPR
VIGAITATEQTNTLSEPVKGNVGAYVFVVTDIQEAETPQSIEAEKVRAEASSQGMIQRRL
FDFLEQMSNVEDLRGKYF*
>Ley3_66761_scaffold_6_197 # 224381 # 226525 # -1 # ID=1_197;partial=00;start_type=ATG;rbs_motif=None;rbs_spacer=None;gc_cont=0.584
MRAKFSDLTYDGGEQKSCCASKGCGQTEPWLTAEQIPVKGSYSAKDLEEMEHLNYAAGIA
PFLRGPYSTMYVMRPWTIRQYAGFSTAEESNAFYRRNLAAGQKGLSVAFDLATHRGYDAD
HPRVVGDVGKAGVSICSVEDMKVLFNGIPLDRMSVSMTMNGAVLPILAFYIVTGLEQGCT
LDQLSGTIQNDILKEFMVRNTYIYPPKFSMKIIADIFEYTSKNMPKFNSISISGYHMQEA
GATADIELAYTLADGLEYLRAGVAAGMSVDAFAPRLSFFWAIGMNHFMEIAKMRAARMLW
AKIVKKFNPKNPKSLALRTHSQTSGWSLTEQDPFNNVARTAIEAMGAALGHTQSLHTNAL
DEAIALPTDFSARIARNTQIYIQEETNVCREVDPWAGSYYIETLTNEIAHKAWERIEEVE
KLGGMAKAIETGIPKMRIEEAAARKQARIDSGIEKIIGVNEYRLDHEAPIDILAVDNTAV
RESQIKRLKELRANRDEAAVKKALEAITECVKTGKGNLLELAIEAAKVRASLGEISDACE
VVVGRYKAVIRSISGVYSSEVKSDPAFEHAKELVAKFAKKEGRQPRIMIAKLGQDGHDRG
AKVVATGYADIGFDVDMGPLFQTPEEAAKQAVENDVHVVGVSSLAAGHLTLVPQIIAELK
KLGREDIIVIVGGVIPAQDYDELYRDGAAAIFGPGTPIATAAIKIMEILLDEQK*
>Ley3_66761_scaffold_6_198 # 226538 # 228388 # -1 # ID=1_198;partial=00;start_type=ATG;rbs_motif=None;rbs_spacer=None;gc_cont=0.565
MATTKREKLFTEFPPVSTEQWEEVIKADLKGADYERKLVWKTPEGFNVRPYYRAENLAGL
KFLGSEAGVFPYVRGTRAHNRWKIHQTVIVNCPKEANAIALKILNAGVDSIEFQIVPETF
SAEDLNTLLKDIHIPAVEITFSGSKTAHVAELVIAKIEKEQLPAEEVHINFCIDPLVKKL
TSKGSFCSENGAKCFEKIADLVRKTKTYKGIRVITVSGEIFSNAGSTIVEALAFSLAAGH
DYLVRLMDMGFTIEEAAKKIRFSQAITSNYFMEIAKLRAGRMLWANIVKAYNPAKNCPCK
MFTHAVTSTWNQTAYDPYVNMLRGTTEAMSASIAGVHSLEVTPFNKAYEDPNEFSMRIAR
NVELLLKHESHFDQVVDPAGGSYYIENLTDSIANEAWKLFREIEEKGGYTAAYESGFIVE
RVKASAAAKDKNIATRREILLGANQYPNFTEVAGKELTEAAVTRPVSEGNTLAPYRGSMA
FEAMRLHVDRSGKAPKAFMLTCGSLAMARARAQFSCNFFACAGIKVIDNTFFKSIEEGVK
AALESKAEIVVVCASDDDYAEAAPKVKELLGDKAILVVAGAPACMPELEAQGIKNFINVK
SNVLETLKFYLKEMGI*
>Ley3_66761_scaffold_6_199 # 228821 # 231001 # 1 # ID=1_199;partial=00;start_type=ATG;rbs_motif=None;rbs_spacer=None;gc_cont=0.583
MSLLRFKMVEAAINHKAVEVKAPEGSPSEYFGTKVFGREAMRRYLNKTVYAQLLDTMQRG
TPLTLEVADGVAAGMRQWALDHGADHYTHWFQPLTGGTAEKHDAFAEPDGCGGVLDEFSG
KVLVQQEPDASSFPNGGIRNTFEARGYSAWDPTSPAFIVGGTLCIPTVFIAYTGEALDYK
VPLLRSISAVNKAATEVCRYFDKEVNRVIQYLGWEQEYFLVDESLWAVRPDLMLTGRTLM
GHESAKNQQLEDHYFGAIPTRVIAFMADLEYECLKLGIPVKTRHNEVAPNQFELAPVYEE
CNLANDHNQLLMTIMDKIARRHNFRVLLHEKPFKGINGSGKHNNWSLGTDTGVNLLSPGK
TASENLQFITFLVNVISAVHKHNGLLKAAIMSATNSHRLGANEAPPAIISTFLGTQVSAV
LDKLEASRSDSAIRFNAKNVFKMSGISHIPALLRDNTDRNRTSAFAFTGNRFELRAVGSS
DNCAEAMIVLNTAVADEFTAFRERVDARIEAGVRKEKAIYEELKSMIRSSRAIRFDGNGY
SEEWRAEAARRGLDCETCAPRVFDRYLDPSSVEMFARMGVLSKVELEARTEVKWETYTKK
IQIEGRVLGDLTMNHIVPIASRYEALLLDKVYKISQIGQGLDASADVELIKRIQQHTALI
QQLTHDMIEARKVANKIEDQREKALAYHDTVAVYFDQIRKHVDRLEEIVDDQMWPLPKYR
ELLFLR*
>Ley3_66761_scaffold_6_200 # 231124 # 232971 # 1 # ID=1_200;partial=00;start_type=ATG;rbs_motif=None;rbs_spacer=None;gc_cont=0.621
MYRNLSEFIARLEREGELQRVSVPVDPVYEIAEITDRMSKQPDGGKALLFEQTGTPFPVL
TNMMGSDRRMAMALGVESLDELTRRLDDLLQQAVTPKNSLLDKLRMLPLLAEMSRWLPRT
SSSRGECQQVVLQGEEASLDALPVLKCWPCDGGRFVTLPLVHTLDPETGIRNVGMYRLQL
FDARTTGMHWHLHKTGARHYEGYRRAGRRMPVSVALGGDPAYTYAATAPMPDNMDEYLLA
GFLRRRPVKLVKCITNDIYVPADCDFVIEGYVDPSEPKTVEGPFGDHTGFYSLTDEYPRF
HVTAVTRRRDAVYPATLVGIPPQEDAYIAKATEKIFLAPIRLAVQPEVKELTMPVSGTAH
NLAVVSIDRRYRGQAHKVAQGLWGAGQMMFNKYLVIMGEDCDVHDPDRLAALLRRAEFPR
DLIVSEGVYDVLDHATATPGFGGKLAFDLTEIDPSASAEAVRLPERFELTPGLVEVADGL
AGKWGALLLFADDAVEQKPDLTAFLARNPCRGIRYVFLFDGHARTLRPDELLWLAAANTD
PRRDVECRDGVLCADARSKRPCIAGNPSRFPNVVTSLPEVVRKVDERWAEYGLGERLESP
SDRYRALLLSDKAAW*
>Ley3_66761_scaffold_6_201 # 232975 # 234120 # 1 # ID=1_201;partial=00;start_type=ATG;rbs_motif=None;rbs_spacer=None;gc_cont=0.565
MAGFFQMRERRALVVFLLLAGVFVAGLLLAERRESAVSADRVEAEMEATVAADSVRLFEF
DPNTVEYADLRRLGLTSRMAVSLLKYRAAGKVFRIPEDVATCYGMTDSVYFILEPYIRIG
REYALTPSPRREYREYLPRKPRRIVPRERFRIDTVSASYLASLGFSVRQAEAIVRYRDLY
EGLRDEAGFRACYMIADSVADLLLPYVIFPEPEPVRSGLIELNGADSATLRSVVGIGEKS
VMAIIRYRERLGGFYSVDQLAEVPQVTESNFERIVKQIYCDSFKIRKIDINFAPPSTLKG
HPYLPPAVFRKLFSKRQLKGGWSTVEELVEEHILTPREAERLAPYLRFTVREASKDIPNG
ESATSGWSPAPIQDTIHWKIE*
>Ley3_66761_scaffold_6_202 # 234146 # 234337 # 1 # ID=1_202;partial=00;start_type=ATG;rbs_motif=None;rbs_spacer=None;gc_cont=0.516
MIIMPVKEGENIEKALKKFKRKYERTGVLKELRRRQYFTKPSVAKRIAMQHAIYVEKLHR
DEE*
>Ley3_66761_scaffold_6_203 # 234600 # 234968 # 1 # ID=1_203;partial=00;start_type=ATG;rbs_motif=None;rbs_spacer=None;gc_cont=0.558
MEKLTPREEELMRCFWTRGPLFVRELVALWPEPKPHFNTLSTMVRGLEAKGYVGHKAYGG
TYQYYPLVSEEEFSRKTLKGVVSKYFDNSYLGVVSSLVREEKISVDDLRDLIRQIESQTE
KR*
>Ley3_66761_scaffold_6_204 # 234973 # 239088 # 1 # ID=1_204;partial=00;start_type=ATG;rbs_motif=None;rbs_spacer=None;gc_cont=0.548
MPTFLLYSLKAAGCLAVFYLFYKLLLSRDTLHRMNRVLLCGVLLLSFLLPLCVITVEKEL
PGVSTAGIDVIPESYFRRDMVFENRIPDDTRDLMIIEEPEPAPEPFDWGFLLGIIYFAGM
FATLGWTVCNIVRVVRMTRRGRRIPLGNGSVLVLSNRIRAPFSWMKYVVMSEEDYACGGG
TILVHEQAHQRLGHSWDLLLVDLLGCLQWFNPAMWLLRVELRAVHEYEADEQVLRCGVDA
KDYQMLLIKKAVGGRWYSIANSLNHSNLKNRITMMLRKRSSRWARAKALYVLPLACLALG
TFAQTSYVLPEDKTTKNSGNGEMPLPAGADGRMVGTPEGGMPPVEGSMAELLANLERTAL
EKQTAESGAHTFTGRVFGRDDKPWAGYEFICSGGRRVVTDAEGRFTIVTEKPIVCYLVGG
DTDQKVKSVGSRFGIPMETDIALEFHLKESLALTHLPVSDEPVVYAVYGDPADFRFDPKH
PPLIMDGIDELSAETLDTYLGLPEQKMIGAWMVKGPEALKGYGTRAANGVLSIRVQTYPY
TESWSPADPSLWDPEDLELYLVWEGDELPEQFVARRDAYMKEEFAKLLTADAGKLERLGY
KSVDGAEEWVTVEVSDGAALIPFWIDLSDEGLYLLDGEEIDYRQLGAMSPSSIATATQMT
SGEARRRYGDRGRYGAIVYTSRPESERVTIEEKQKPSDLYHYITGDFEPTGVPDTYRVRR
IELSNSMPFEFRPLVLWNGKVSNIFLFRTPGIVRDIETVRIVTEPDEATVARYGVSARNG
VIEVVSKTASREDDFEVTVYDKYNNPMRYLKGSFRSVDGKNTYKVSGLKLRNVQGVRPGM
LPLVAVDGRVGYITDLEKIPARKIETIQIFSWEDVFRNPALVERYGDAARVGAILVTTRD
AAKQAEKEARKSGAGESVVASVAEGPSSGTVQTGNTSVDGQVKVRISEVAAPNDSLVVSG
RDLSSMLFLLDGRKVAAAEVKALNEAEIESMSVLKDEWAVGRYGEAAADGVVYVTTTAGA
RQFDRLECSFERGNSFQEGPGLYRIEDTGNGFAIRPLNGARPLVLINGRQVDDDYLKSID
AGKVLWVRILQPGFELLDRYGERARDGVIEFTTNESGERTTLAVYSSNASGKTPNKMTVV
REPSGASSGRTSVSKSISVSKSIAMSAQPLEETVTLTYTTGADSDSVSVVDNGRSLKQVG
LIVLDGEEISADRLSQLDPSRIDAMTVLKGEQAVERYGEKGTEGVIEITTKKSEERKFKR
IGCAFINGSSYKIGPGLWRIKDTGFGFSISPQDGTRPLVMVDGELVDLSYLDDIDADAVA
TVQIVQPSAELVEQYGEQGYDGMIRFVTKEGRKKTKKIEAQRRKAAHADNE*
>Ley3_66761_scaffold_6_205 # 239278 # 239664 # -1 # ID=1_205;partial=00;start_type=ATG;rbs_motif=None;rbs_spacer=None;gc_cont=0.535
MAEAEKTRYSDAELEEFKQLILKKLETARADYELLRATITHTASNDTEDTSPTFKVLEEG
ATTLSKEESGRLAAHQMKFIRNLEMALVRIENKTYGICKTTGKLIPKERLMKVPHATECI
EAKEGRIH*
>Ley3_66761_scaffold_6_206 # 239765 # 243163 # -1 # ID=1_206;partial=00;start_type=ATG;rbs_motif=None;rbs_spacer=None;gc_cont=0.584
MKFKEYKGLDLPGLAADVLKEWDAQDTFHKSISTREGHPTFVFYEGPPSANGTPGIHHVM
ARTIKDIFCRYKTQQGYLVHRKAGWDTHGLPVELGVEKKLGITKEDIGRTISIEEYNRAC
REAVMEYTGLWEELTRKMGYWVNMDDPYITYDNKYIETLWWLLKQLFDKGLLYKGYTIQP
YSPAAGTGLSTHELNQPGCYRDVKDTTCTAQFKIIRDERSEKLFDGAEGDLYFLAWTTTP
WTLPSNTALAVGPEIEYVRVKCRNPYTDAPQTVILAKELLGSYFTPKMEGKFEISPVTYK
GPDFEGIRYEQLIPWVKPAGDAFRVILGDYVTTSDGTGIVHIAPTFGADDDRVARAAGIA
PLFMVDKAGKNQPMVDRKGRFFLLEELDPTFIRDNVDTAAYSQWAGRYVKNAYDDSLAAD
APTLDVDLSVMLKAENKVFKIEKHTHSYPHCWRTDKPVLYYPLDSWFIRTTALRDRMIEL
NKTIRWKPESTGTGRFGKWLEGLVDWNLSRSRFWGTPLPIWATEDYSEMKCIGSVEELVA
EIEKSVAASLMKENPYKNFKPGDLSKENYSTDRIDLHRPYVDNIVLVSSKGEPMRREPDL
IDVWFDSGAMPYAQLHYPFEHGGDYFKSVYPADFIAEGVDQTRGWFFTLHAIATMLFDSV
AFKNIISNGLVLDKNGNKMSKRLGNAVDPFEILSTYGADATRWYMISNSQPWDNLKFDRD
GVDEVRRKFFGTLYNTYSFFALYANVDGFTGQEPEVPMSERPEIDRWIISLLNTLVRNVT
ESLENYDPTPAARMIQEFVCENLSNWYVRLNRKRFWGGGLTRDKLAAYQTLYTCLETVSM
LSAPFAPFISDRIFRDLNAVSGRHTDESVHLSTFPVCDSSLIDGELEQMMSMAQQVSSMV
LALRRKVNIKVRQPLTKILIPVLDADTARRIEAVKGLIMSEVNVKEIELIENTTGLITKR
IKPNFKTLGPKYGKQMKQIAALVAGFSQDQIAAIEASAETLLDVDGEKITVTPADFEITS
EDMPGWLVATEGKLTVALDITITDDLRAEGIARELINRIQNIRKDSGFEVTDKIRVEIEQ
QEFVLPALKSFADYIASQTLAVEIEGVPSPSGEFVVESEVDEQPVRIAVTKI*
>Ley3_66761_scaffold_6_207 # 243458 # 244012 # -1 # ID=1_207;partial=00;start_type=ATG;rbs_motif=None;rbs_spacer=None;gc_cont=0.616
MTEKEKMLAGEWFHPNDAELEQDRTRARHLTHRLNVTLKDKDATYLATLRELCPGVEAMI
RAPFYCDYGYNISIGKGSYVNFNCVFLDLGPIRLGQRCLIGPGVQLLTAVHPMDATERAT
GKEKGAGIEIGDDCWLGGGVIVCPGVKIGCRCVIGAGSVVTHDIPDNSVAAGNPARVIRT
ATDE*
>Ley3_66761_scaffold_6_208 # 244025 # 245869 # -1 # ID=1_208;partial=00;start_type=ATG;rbs_motif=None;rbs_spacer=None;gc_cont=0.569
MFKTYMRLLGFVSPISKYAVPYFFYALLYALFNTLTYAMILPIMDTLFDDKNSYVFQPVY
DFPVHGLSFSDIDASQMLSYVYTQLFGTDFTMSKMLLLLACGTIVMNLLSNFFRYMSAWT
VENMRVRSLQRMRNDLFNKIMGMNAGYFSDQRKGDLMSRITQDVMVVQYCITNTLQVTFR
DPLLIIGYVIYMLLVSWQLSLFAILFLPVVALIIGRIVKKLRHPALKGQERMGDMVSVLD
ESLSGIKVIKSYNATDYIRRKFSEFNAEFSRLMLSMARRQQLASPMSEFLGLTAVAVLIV
FGGSLVMNGSLSAGGFVGFIAVFSQITRPVRSFIDQFANINQGIAAGERIFDVLDSEPEI
QDKPDAKTLDGLHEKIEFRNVHFSYDGSREVIDGISFDIRRGETVALVGPSGGGKSTLSE
LIPRFYDTTGGDILIDGVSIRDYTQESLRAHMSIVAQDTVLFNDTIENNIAMGRRGATHE
EIVAAAKIANAHDFIMECPSGYDTNIGDRGAKLSGGQRQRLSIARAVLKNPEILILDEAT
SALDTESEKLVQDALNSLLQGRTSIVIAHRLSTIHNADKIIVIERGRIAEQGTHPELMAK
NGIYAKLIEMQSFD*
>Ley3_66761_scaffold_6_209 # 246013 # 246525 # 1 # ID=1_209;partial=00;start_type=ATG;rbs_motif=None;rbs_spacer=None;gc_cont=0.563
MENFKQIDPAEITDNFIRAIGREWMLITAGNGESCNAMTASWGMIGFIWGRPVAQFVIRP
QRYTREFVDREERVTLSFFSPEYHAALEYCGSRTGRTEDKIRNAGLTVACTDDGVPAPAE
ARLILQCRKLYVGKIRPEEFVDRRCDTKWYPQHDYHEVYIAEIERAYVRK*
>Ley3_66761_scaffold_6_210 # 246659 # 247126 # -1 # ID=1_210;partial=00;start_type=ATG;rbs_motif=None;rbs_spacer=None;gc_cont=0.598
MPEITIYTDGSALGNPGPGGYGAVLISGRFRKEVSQGYRLTTNNRMELLAVCVALEMLKF
EGSDVTIYSDSKYVVDAVEKRWVFGWEKKGFAGKKNPDLWTRFLRSYRRHNVRFVWVKGH
ADTVENNRCDQLAVAAANDRAHLLEDTGYVPGNGE*
>Ley3_66761_scaffold_6_211 # 247194 # 249824 # -1 # ID=1_211;partial=00;start_type=ATG;rbs_motif=None;rbs_spacer=None;gc_cont=0.597
MMQIADKYAPQQIESKWYDYWMEHRLFHSEPDEREPYTIVIPPPNVTGMLHMGHMLNNTL
QDVLVRRARMQGKNACWVPGTDHASIATEAKVVAKLKAEGIEKSSLSREEFLRHAWDWKE
KYGGVILQQLRKLGASCDWERTCFTMDEARTESVLRVFCDLYEKGLIYRGVRMVNWDPSA
QTALSDEEVVFKESHGKLYYLRYRVEGTDRTIIVATTRPETILGDTALCVNPDDERYAWL
PKDARVIVPLVGRSVPVIRDTYVDIAFGTGALKVTPAHDVNDYMLGEKYGLESIDIFNDD
GTINDKVGLYAGMERFALRKQIEKDLDAVGLLEKTEDYTNNVGYSERTGVAIEPKLSMQW
FLSMEKLAGPATRAVLEDEIKLVPEKYKNTYRHWMENIKDWCISRQLWWGQRIPAWYLPQ
GGYVVALNADEALEKARAKSGDASLTLADLRQDEDVLDTWFSSWLWPISVFDGIRRPNNK
DIEYYYPTNDLVTGPDIIFFWVARMIMAGYEYRGEKPFGHVYFTGIVRDKIGRKMSKQLG
NSPDPLDLIAQFGADGMRVAMLLSSSAGNDVMFDEALCEQGRNFGNKIWNAYRLVNGWTV
DPALAQGENNRLAIEWFRQTLAKTLRQVESDFASYRISEAFMNLYKLFWDDFSGWYLEMI
KPAYQCPIDRPTLEATCGFFDDLLRLLHPFMPFVTEEIWQDLAPRKAGESIMVQRMPEAR
EIDEALLGRFELTKEVVTAVRNVRKQKNIPQKDPLTLRVIADENYPAEYAPVLQKMGNLS
QIETTREKDPSAVGFLVKTTQYFVPMEGMIDIEAERKKLAGELEYLEGFLASVQKKLSNE
RFVSSAPEKVVANERAKQADAEAKIAALREQLATLK*
>Ley3_66761_scaffold_6_212 # 250080 # 252518 # 1 # ID=1_212;partial=00;start_type=ATG;rbs_motif=None;rbs_spacer=None;gc_cont=0.587
MSKKDKIKNIDMDDLKALPDVLDGRHHVIPIVTGGDEVLEEVNVPEILPILTLRSSVLFP
GAITPITVGREKSIRLVREVNERNGLLGAVLQRESEVEDPAPDDMYKVGTAARIIKILEM
PNGNLTVILNGLEKIEVKEYVSTEPYFQASVTPLRDSSPDVKSLEFEALVDSIRDIALGI
IAISPDMPKEAAFAIKNIDSKRGIINFICSNLELSDEDRQSLLESPGLLARARKLLEILV
REQQLVELKNEIQSRVKQEIDKQQRDYYLQQQMRTIQDELGEGADSELEGLREKASKKNW
PKEVAELFEKEITKLERLNPAVAEYSVQVTYLQLMLELPWNDVTQDNLDLKCAREQLDHD
HFGLDEVKERLLEHLAVIKLKGDLKSPILCLYGPPGVGKTSLGKSVAAALGRKFGRISLG
GLHDEAEIRGHRRTYIGAMPGRIIQTIKRCGSSNPVIILDEVDKVTVSNHGDPSSALLEV
LDPEQNTTFHDNYLDTEYDLSKVLFIATANNIGNINPALRDRMEMINIPGYILEEKVRIG
LDHLLPKQMTAHGIPEGQLVLTPEVVEQVIAGYTRESGVRSLDKHLAKIARYRAKQIAFE
EAYTPELTQADVEKILGIPKFLREEYEVGDMVGVVTGLAWTEVGGDILYIESVLTPGKGK
VSLTGNLGEVMKESATIAHEWVMAHHKELGIDPEMFEKNDINIHVPEGAIPKDGPSAGIT
MVTSIVSTYTGRKVRERIAMTGETTLRGRVMPVGGIKEKILAAKRAGIKELILSEDNRKD
ISEIKAEYIDGLTFHYVRTNEDVLRLALEEKK*
>Ley3_66761_scaffold_6_213 # 252600 # 253355 # 1 # ID=1_213;partial=00;start_type=ATG;rbs_motif=None;rbs_spacer=None;gc_cont=0.620
MEFVAIIPARYASTRFPGKPLAMLGGKPVIRRVYEQVTGVLPDAVVATDDERILRAVEEF
GGRAVMTSAEHRSGTDRCWEAYGKLGREYDAVINVQGDEPFIRPEQLRAIMRCFDVPGTD
IATLVRPFAESDGLAALENPNSPKVVLDGESRAIYFSRSVIPYLRGVERSEWLAKHTFYK
HIGMYAFRTKVLAEVTALPQSSLEKAESLEQLRWLENGYRIGVGISDVETIGIDTPEDLA
AAEEFLKRMKR*
>Ley3_66761_scaffold_6_214 # 253360 # 254118 # 1 # ID=1_214;partial=00;start_type=ATG;rbs_motif=None;rbs_spacer=None;gc_cont=0.572
MDKKPLFIAGPCVIESAELLDTVAATLADINRRLGVEIIFKASFDKANRTSISSFRGPGL
EKGLRMLADVRSKWGLRLLTDIHESCQAAPVGEVVDVIQIPAFLCRQTDLLVAAARTGRT
VNIKKAQFLSGEDMRYPYEKAMKAGAGEVWLTERGNMYGYNNLVVDFRNIPDMLGIASTV
VMDCTHSVQRPGAAGGKTGGNREFVPAMARAARAFGANGFFFEVHPDPDHALSDGPNMLY
LNDLENVIKSLL*
>Ley3_66761_scaffold_6_215 # 254120 # 255085 # 1 # ID=1_215;partial=00;start_type=ATG;rbs_motif=None;rbs_spacer=None;gc_cont=0.592
MTADKRADILSLARKTIHTEALALKHLEQTLGDDFVCAVELILHSRGKLVVTGMGKSGLI
GRKIAATLASTGTPSFFLHPGEAFHGDLGMISPEDTVLALSYSGETDEILKIVPFIHTNG
NKLISMTGNPESTLARNSDVHLDVAVRHEACILHLAPTTSTTAQIAMGDAMAVALMKLRN
FTSIDFARLHPGGSLGRRLLMTVGNVMHKEGLPVVAPDCSAKDMIHAVSKGGLGLIVICE
GDKVLGIVTDGDIRRAMERRESEFFSIRAMDIATPNPKTIGPDEKLIAAEKKMTQHKINS
LLVTDDQGKLVGVIQIYDIKL*
>Ley3_66761_scaffold_6_216 # 255092 # 255376 # 1 # ID=1_216;partial=00;start_type=ATG;rbs_motif=None;rbs_spacer=None;gc_cont=0.526
MFLIIVDYKKPLEEVERYLAEHRAFLDRYFVQGKLLCTGPQNPRTGGVIVSKAANRAEAE
AFTQKDPFFRHEIADYTIVEFEPTKYLPGFEKFR*
>Ley3_66761_scaffold_6_217 # 255617 # 255943 # -1 # ID=1_217;partial=00;start_type=ATG;rbs_motif=None;rbs_spacer=None;gc_cont=0.544
MNFNWADDTNCAVTVCDTEGVVIYQNKQSISVNGEYRGKSMLPCHNERSKGIIARILEKG
DTNAYTIEKKGIRKMIYQTAWRREDGTVGGIIELSMPIPAEMPHYVRG*
>Ley3_66761_scaffold_6_218 # 256002 # 257813 # -1 # ID=1_218;partial=00;start_type=ATG;rbs_motif=None;rbs_spacer=None;gc_cont=0.568
MFKRITPQTIADWGERIYIRFLELTKRFTSTQIMALLAIIVGVLAGLGTCLFELLLYGIK
AGLTHWFPVEQSHFLFLFYPVIGIILASLFVKYVVKDNISEGVTRVLYAMSRKNSYIASH
NCWTSVVGGATTIGFGGSVGPEAPIVLTGAAIGSNISRLAHLNYKNTTLLLCCGAGAALA
AIFKAPITGVVFVLEILMLDLTSRTVVPLLISSITAAAVALTIRGFDPIIAISLTPDDAF
RLNQIPLFVLLGIFCGLMSYYFTTVNARVGTFFKKIDSPYKKWLIGGAVLGILIYIFPPL
YGEGYEGFMSLMHGNTTELFNNSLFYRFSQIDWVVILFIVGTMFFKVIAMASTNAAGGVG
GTFAPSLFVGAFMGAITALVCNTLFGWNLSLVSFTLVGMSGVMSGVMKAPLTSIFLIAEL
SSGYGLFIPLMITACIAFAIDYYLDPDSIYTKQLRQNGELITHNKDESVFVFLRLDDLIQ
DDGVYIHPSQTLGDIVQIMSRERHDDYFPVLDNEKHLLGIVRLNDVREDLFNPQKYGNPI
TRYMLLSPDTILQHEQIQSVLRRFDENHVWVLPVVDKEKHYLGYISKSRIMTAYREQLVK
ISQ*
>Ley3_66761_scaffold_6_219 # 257844 # 258965 # -1 # ID=1_219;partial=00;start_type=ATG;rbs_motif=None;rbs_spacer=None;gc_cont=0.589
MGKIILTGDRPTGKLHLGHYVGSLRRRVELQNSGEFEKIFIMIADAQALTDNADNPEKVR
QNILEVALDYLSCGLDPAQSTLFIQSQVPELCELAFYYMNLVTVARLQRNPTVKAEIQLR
GFAEGNEEEGSQRQGIPVGFFTYPISQASDITAFKATTVPVGEDQEPMIEQTREIVHKFN
SVYGETLVMPGILLPDNAACLRLPGTDGKAKMSKSLGNCIYLSDSADEVKKKVMGMYTDP
DHLRVEDPGKVEGNTVFTYLDAFSRPEHFQRYLPDYASLDELKAHYRRGGLGDVKVKKFL
IAVLNETLEPIRERRKQYEGRIEEVYEILRKGSEHARATAAQTLGEVRHAMRIDYFDDKE
LIAEQARQYQQQR*
>Ley3_66761_scaffold_6_220 # 259088 # 259981 # 1 # ID=1_220;partial=00;start_type=ATG;rbs_motif=None;rbs_spacer=None;gc_cont=0.563
MTIIQLEYLLAVANCGSFSLAAEHCFVTQPSLSMQIKSLEEELGVVLLDRSKKPVIPTEA
GEVVLAEIRETLRAYDHIREAVAELKGETSGRLRLGVIPTIAPYLLHKFIPDFVRDYPKV
ELEIAEMVTADIVDALRRDRIDAALVAGGTCGEGIQEHELFDDRFHLYVSRENPLFERTN
VRIEDIDLKELVLLSPGHCMRDQIIELCQAKREVPSHYTFESGSLDTLMRIVDSTHCVTI
IPEMAVEYIPAEHRCQVKTLAKGATSRKIAVAVRRTYVKSSIIKALIDTILSKVSRQ*
>Ley3_66761_scaffold_6_221 # 260141 # 260491 # 1 # ID=1_221;partial=00;start_type=ATG;rbs_motif=None;rbs_spacer=None;gc_cont=0.510
MEKLTGTIIRAIQDKKGKNIVSLDLSKIDGAICSCFIVCNADSTTQVAAIAAGIEEQVLE
TLGEKVWRVEGQQNALWIAMDYVDVVVHIFQTELREFYKLEELWADAPATRYEYDE*
>Ley3_66761_scaffold_6_222 # 260549 # 262594 # 1 # ID=1_222;partial=00;start_type=ATG;rbs_motif=None;rbs_spacer=None;gc_cont=0.577
MWIYGVIIIFIVGYWMFGPGNGVPVKSDWNTVAQMIEQGDVEKIQVVNRDLAEIYLKKDA
ADRYRKDAADPRFRNMPETGAQLTFNIGSVDTFRQDLDKVTAESGNKVVLVYENRENSWT
SILLQMLPWIIIIGGWFFLMSRMSRGAGGGAGGIMNVGKARAQVFDKENSKKVTFKDVAG
LEEAKVEIMEIVDFLKNPDKYKSIGAKIPKGALLVGPPGTGKTLLAKAVAGEANVPFLSI
SGSDFVEMFVGVGASRVRDLFEQAKQKAPCILFIDEIDAIGRARGKNAGFSGNDERENTL
NQLLTEMDGFQTNTGVIVLAATNRVDILDKALMRAGRFDRQIEVGLPDVKEREEIFDVHL
RPLKLDPELDRTFLAKQTPGFSGADIANVCNEAALIAARHNKKYVSREDFLAAIDRIIGG
LERKNKIISDEEKRVIAYHEAGHATVSWILENASPLIKVTIIPRGKSLGAAWYLPEERQI
TTREQMMDELAAMLGGRVSEQINFGEVSTGALNDLERATKMAYAMVAYYGMSEKVGTISY
YDSTGQSDMALTKPYSELTAQQIDAEAKNTIAEAYAMAAEVLRSHADGLKELAELLLERE
VVFTEDVERIFGKRKKDILRERKEAEQKALAERKAASGDAEEAAGKKEVAPAESRKDEEK
ISGTAASAVSDGKSSAETPEV*
>Ley3_66761_scaffold_6_223 # 262634 # 263485 # 1 # ID=1_223;partial=00;start_type=ATG;rbs_motif=None;rbs_spacer=None;gc_cont=0.579
MRNLLVRTLSGAVLTVVVVGAVLWSQWSFGVLLLAILVGGMWEFYRMARREDIYPLKWLG
LVTGTALFVASFLLAVSAEQVALLPRALSVLLWLLPVFILLIPLMFVCELFLKRARPAAD
VGATLGGVFYVAVPLSMMAYLPLLTGEGGWNPWVILAYIFIIWANDVFAYLVGVSVGRHH
LYERISPNKSWEGFFGGIVGAIAMGCLAAWWLDGSYWLWCCLAAIAAVSGVLGDLIESMF
KRAAGVKDSGNILPGHGGWLDRFDALIFSLPFVVAYLVLLHIS*
>Ley3_66761_scaffold_6_224 # 263505 # 264170 # 1 # ID=1_224;partial=00;start_type=ATG;rbs_motif=None;rbs_spacer=None;gc_cont=0.551
MKINKEGYKIIGLTGVVCFLLWALMYYLMSRHAEAGLLWFGSILLVLFWFFIVAFFREPR
RVKIHDAELVFAPCDGRVVVTEMVHESEYLDREMLQISIFMSITNVHMNWVPVGGTVEYF
KYHPGRFLVAWHPKSSTENERTTTVVRTPDGKEVLFRQIAGLIARRIVSYMKVGSKVEQN
SVCGFIKFGSRIDVFLPKDTELLVEIGDPVVGSQTPIARLK*
>Ley3_66761_scaffold_6_225 # 264204 # 265310 # 1 # ID=1_225;partial=00;start_type=ATG;rbs_motif=None;rbs_spacer=None;gc_cont=0.547
MSITPQTLLRFTVGAAITAVVLFLMWYFSSIVIYILVSAVLAIMGRPLVARISRGRIGRW
RVPRWCGALVTLLVIWIVFAVMCGLFVPLVTNKLYQLAHLDFSTVLTSVEEPLQRIQDYL
THFFSLPETQVSFKDTLILFLQSLINFDTINTAFSSVVSLAVSSVIAFFSISFITFFFLR
DDGLFYAMVTALFPDRYQQNVTHALNSVTVLLSRYFRGILAESFLLMLAVSLVMMAFGMR
AQDAFFIGLIMGVMNVVPYAGPTIGGAVSVCMGIITPIEGMSIGHTMLVIAGSLLILKGL
DDFVLQPTLYSERVKAQPLEIFLVILIAGSLAGVIGMLLAIPLYTVLRVFAKEFFSQISL
VRKLTEKI*
>Ley3_66761_scaffold_6_226 # 265342 # 265689 # 1 # ID=1_226;partial=00;start_type=ATG;rbs_motif=AGGAG;rbs_spacer=5-10bp;gc_cont=0.578
MHGRQLGRELGFPTANMEVADADTIESGVYESYVEIDGVEYKAMSNLGSNPSVGGGPRHL
ETHIFDFSGDLYGRRLRVELRRKIRDERKFDSLEELQRQIERDRSCILSSENRRR*
>Ley3_66761_scaffold_6_227 # 265843 # 267252 # 1 # ID=1_227;partial=00;start_type=ATG;rbs_motif=None;rbs_spacer=None;gc_cont=0.578
MFLDLSLPYKVADMSLAEWGRKEIEISEHEMPGLMAIRRKYGPQKPLKGVRIMGSLHMTI
QTAVLIETLVELGADVRWCSCNIFSTQDHAAAAIAEAGVPVFAWKGETLPEYWWCTAMAM
SFPGGKGPQLIVDDGGDATLLIHKGYKAENDASTLDYEPSSYEEEVILDTLKKILAEDNG
KWHRTVAEWRGVSEETTTGVHRLYQMQEAGELLVPAINVNDSCTKSKFDNLYGCRESLAD
GIKRATDVMIAGKVVVVCGYGDVGKGCARSMRSYGARVIVTEIDPICALQAAMEGFEVKT
VESALAEGNIYVTCTGNCDIITLEHMQRMRDQAIVCNIGHFDNEIQMARLEASDAVRTNI
KPQVDKFTFPDGHSIFILAEGRLVNLGCATGHPSFVMSNSFTNQCLAQIELWQKKLEVGV
YRLPKHLDEEVARLHLDNLGVELTQLTKKQADYIGVPVEGPYKAEHYRY*
>Ley3_66761_scaffold_6_228 # 267458 # 270370 # -1 # ID=1_228;partial=00;start_type=ATG;rbs_motif=None;rbs_spacer=None;gc_cont=0.548
MKKFLLLIAATAFALLTTACTDSSGYTYETVKNDPLKTRIYTLDNGLKVYMSVNKAEPRI
ETYIAVKVGGKNDPSETTGLAHYFEHLMFKGTQQFGTSNYEAEKPLLDQIEQLFEVYRKT
TDDAERAAIYRQIDSISYEASKYAIPNEYDKLMSAIGALETNANTSMDRTVYIENIPSNQ
IENWARIQADRFKNVVIRGFHTELETIYEEKNMSLTDDNRKVYTTIGEVLYPNHPYGKQS
VLGTQEHLKNPSITNVKNYHTQYYVPNNMAILLSGDFDPDQMIATIDKYFGDMQPNENIP
QLAFEPEAPITKPIVKEVYGPDAANVTLAWRTDNAASDDAEYLLLASRILYNGQAGMIDL
DLMQQQKVLDAFSYPDQRADYGALVLQGLPKAGQTLDEVRDLLLAEVAKLRNGEFSEELI
KAVVNNLKVSTMREEETNVGRVEMYLSSFYNDIPWSDEVTKLDRIGSITKEQLVAWVNEK
LGTENYGIIYKRQGEDPSVQKIAKPALTPIQMNRDTQSAFLTEIQNSTVTPIEPVFVDFN
RDMEIFKTDSSLEVLYKKNDINDLFSLTYLFDTGVLNDPALNNAFAYIDYLGTQAKTAAE
IASELYDIACYYDLSASQNRCAITFKGLSENMGQVMDIFEDLVANAQGDEEILANYKADL
LKKRADNKLNQEANFAALQRFAFFGGEAIQRTTLNNEQLEALTSDVLIGKVRDLLKKQHT
ILYYGPKDKAGLLADLKAHHQTPEVLEPLTRGNIAFQPTEQNKVCLANYNAPQLYFLQYS
NLGKKFDVAVDPALKLYNEYNSGSMGAIVFQEMRESRSLAYMAFTEWINPSYLDDNYLFA
AIIATQNDKMAQAIDAFDEIINNMPESEAAFKLAKEAVLTNLRTSRTIKDEVLWKYIANK
DLGVTEDRNKAIFEKVQDMTFADLKAAQEQWIKDRKYTYCILGDLKDLDQDYLRKLGTVQ
IVSQKEMFGY*
>Ley3_66761_scaffold_6_229 # 270383 # 270895 # -1 # ID=1_229;partial=00;start_type=ATG;rbs_motif=None;rbs_spacer=None;gc_cont=0.581
MDIALSIAAFLFSITGIVGCIVPIIPGVALSYVGLLCASFCSYSEISSATLWIWLAVTVA
VSVIDYFLPGYFARLVGGTRAGSIGATVGMIAGFFAGGLVGVILGPFFGAVIGELIHDRS
DSAKAFRSGFGSFLAFIAGTGLKLVAAIWMICLVWSDTYPVVKNWIVTTF*
>Ley3_66761_scaffold_6_230 # 271119 # 271478 # -1 # ID=1_230;partial=00;start_type=ATG;rbs_motif=None;rbs_spacer=None;gc_cont=0.539
MKFQIEVLKSKIHRVSVTQADLNYVGSITIDEELMDAANMIEGEKVQVLDVDNGERLETY
IIKGERGSGAICLNGPAARKVQVGDVVIIASYALLDFEEAKAFKPWVIFPDTKTNKLIR*
>Ley3_66761_scaffold_6_231 # 271475 # 272311 # -1 # ID=1_231;partial=00;start_type=ATG;rbs_motif=None;rbs_spacer=None;gc_cont=0.578
METITNSEELRRALGSRDRSGIGFVPTMGALHAGHRSLVERARRECATVVVSVFVNPTQF
NDKTDLKNYPRTPEADLRLLEEVGADYVFMPSVEEVYPEPDTRTFDFGMIDKVMEGATRP
GHFNGVAQVVSRLFDLVKPAKAYFGEKDFQQIAVIREMVRQLRIPVEIIPCPIVRGEDGL
ALSSRNTLLDTDHRTAAPYIYKVLKAAVEKSHQTTPDQLAAWVTAQVESNPLLKVIYFQV
VDAATMQQVRTWEESPAIQGCIAVQAGDIRLIDNIKLR*
>Ley3_66761_scaffold_6_232 # 272562 # 273068 # 1 # ID=1_232;partial=00;start_type=ATG;rbs_motif=None;rbs_spacer=None;gc_cont=0.564
MLLGIIFFIVGIVVFFEPGGTYLALSVLFGIVVILSGAFELYLGTKAPTGSGKGWYIAGG
VVEILLGILLLCTPSMLFTILPFVLGFWLLFRGFMAVGVASEMMGVGIKGAGWTMTLGIL
VIISAFLVLFNPIIGVGVVVFWVGLSLLLAGVDLIAHAVTLRRLRKEL*
>Ley3_66761_scaffold_6_233 # 273742 # 276756 # 1 # ID=1_233;partial=00;start_type=ATG;rbs_motif=None;rbs_spacer=None;gc_cont=0.508
MKKFTLSLAFAALMTAVALIFSGCSDDPEVGPEAPVISAKDMQVPATAGKQKLAYSIAHP
VEGQSISAESDQTWIHDFEYTDANIAFQVDANEGEARTAALTLKYEGAADLKVEIKQMAF
DASIEISPKALSFGYTGGEESVTVTSSGDWTLTVPSGSDSWVVPSATSGKNGDKVTFNVE
TENNTEEEKTAEFIFDCKGAQMKLTVTQNVKGQLIFVTESPLAVAPEGETVTVKLQTNIE
PVTATINVPEGETIDWITDVTTRAMTEKEFQFKVDPNNDDTDRSVTITFSNADAKEQFVI
TQESTNPNIAKKLKDELFRKYIMENYDLDEDGVLTSEEAAGVTSINLDGDASKGDPALRP
IASLAGIEYFKELTALRLNWITPAIEAVDLSKNTKLTNIDMTLGSGVKGIECSNLPELTY
FRMKRLSQSETAPDKFEDTGLDVINLDGCPKLGEINVILITNLNTLSFKDSKDLKTLVLE
GSFAKEDENGEPTALDISVCPGLSKFICTPNLGKLVLTQAQYDQFREDLSINQESFFGIW
AVTDAPDISEDWDPVFRAACIEQFDLDGNGKLSAIEAGKVSGTNATLVIDKDTPNVGDLK
SLKGIENFKYLKNIYITGATALEDVDLSNQTYLTNLVLSLANGVKSLKFTDIVEWGDPVK
VELIFSDPAANVGPVTLDFSPLASRLSSITIKNASKLAEMNLAGCEKLASLDIATGLDAL
TTLDISESPLLVDPAKVLFGKAMKEVSATAAQAAALSSTYPSISFGASDVAKNVDPILRA
KILADESYNPDQGNTVITQEIADRVTGLYIVGYEDNVANLKSLAGLEVFKNMTTLSVVAP
NAQLEDVDLSAYTNLTTVTVSPSKGYKSIKLPAGIVNFTSVCSNAQSIGPVDLDLTAYTN
LETVDVGGTSWGSGSKALVSLNCKGLAKLKLIRAAFASAKTINISGCDLLQGYVGAQAAE
GANLPFDQRGATIIVGSQEQYDALRSSWYDYYGKSPYCEMKIEE*
>Ley3_66761_scaffold_6_234 # 277671 # 280949 # 1 # ID=1_234;partial=00;start_type=TTG;rbs_motif=None;rbs_spacer=None;gc_cont=0.483
MLSFFAVFALGLTGCSDDPDVKLETPVIKASNPADIAAVAGKVTVPYTVDYAVDGCSLDV
TWDATWLHDLSVSADKFTLQADANPGAAREAKLTLTYPEATSVELTVRQMSASESISISP
KTLSFSYKGGEETVTVTSSKSWTLEGSADWVEVDKTEGESGESVVKFTVSTTNETDAAKE
VTFNFVSGSEKAPLKIQQNQEGKLIIDEDSKTISVSNTEQNVTVKLQTNIEPVTATIEEG
VDWIEAVDTRAMIDKEFSFKVLANTEGGPRDATIIFKNADASEHIVIKQAGKELTYPAVI
PDKVLKTYIMTNFDTNKDGEISKEEAEAVKAIELTGSEIASIDGLEYFPNLETVDFTTHR
LLKADFSQCYALKELNLSSGAGLSSVVLPASLEELSVMSCNKLKKIDLSVAPNLKNLYAS
SAGFVVAPDLSKNTKLEIIGFSSAKFSTIDVSKNTELKSLNVGGDVFNSLDVTNNTKLTN
LAVTGTITTLDLTKSAQLEVLNISNTKISEIDVTNCPYLRSIDFGSTPIVEIDLSRNLLL
TSALAYMANSLKTVWLSKGQTIESTSNIESFIQYKDYEAGPDAIANIEDEAYKTYLLTFD
KNGDGKLDKTEVEAITEINIKGLGIKSLKGVEYVNFTNVRKLDCSDNELTELPVAGFFTN
LEEIDFSNNQLTGRIELNKCKKLRILKGSGNMLEEVAFENSVLESVDLSNNQLTRFQCSY
NTSTLKSVNVANNLLSESSGFSCSDNAVLTDWNVSNNNLKYVYLHSTPMLENYNVSGNPL
VELTLFGAGYGTALKTLDASNTALSSLDISGNMSLQSLNVMGCATLTKIFAGTLDVEAIN
IEKESYTIIETSTIVDAIKDNAFREFLIETYGSNGGITQEEADRVTDLELNADNAAEVKS
LAGIEYFRNLKTLKVSGLESLDDTNLAVGNINLTSVDISLVKGLTAIDCNGLQSLTTFSL
VVTGAAGTEVGPKRVELDKCPKIESVTVKDCRAIVAVTVTGCTELTSLNLSGSYLEKWES
EPNSGKWIYPSINIYTNTKLTDPANFIPAANLVDIWATSAQIEAFQKYFETNYKWTGTWH
SNDEMPSASVVR*
>Ley3_66761_scaffold_6_235 # 281486 # 283459 # 1 # ID=1_235;partial=00;start_type=ATG;rbs_motif=None;rbs_spacer=None;gc_cont=0.554
MISCHEKKTEDAPWILDRFDDIKILRYEVSGFAELPLREKELIYYLAEAAKCGRDIMFDQ
NFKYNLPVRRTLEVIYENYDGDRTTPEWKALEKYLKKVWFANGIHHHYSNDKFVPEFPKE
YFLAVAESIPVEKFGDELNALRAVVCEAIFNPELYKTQLNQAEGQDLVATSANNYYEGVT
QAEAEDFYRAMADPADPEPVSYGLNSKLVKDEDGTIRERVWKVGGMYSPAIEKIVYWLEK
AQGVAQEPQKATIAALIDYYKTGDLHDFDRYNILWVRDTVSNVDFVNGFIEDYGDPLGRK
ASWESLVNFMDKEACHRTEVISENAQWFEDHSPVDSAYRKKVVKGVSAKVITAAMLGGDC
YPATPIGINLPNADWIRKEHGSKSVTIDNITYAYAQAAHGDGFLEEFMLRPEDRERIDKY
GKLADDLHTDLHECLGHGSGQLAPGVKGGELKNYTSTLEEARADLFGLYYLGDPKMVELG
LIPSLDVAYAEYARYIMNGMMTQLARIEPGKNVEEAHMRNRKLIAEWCYEQGKADNVIEW
VEQDGKTYVVVNDYTKLRELLGRMLREVQRIKSEGDFEAGKTLVEKYAVTVDPKLHAEVL
TRYKALDIEPYSGFVNPQYELVEKNGKVVDVKVSYPNDYVKQMLEYSRDYSFLPNLN*
>Ley3_66761_scaffold_6_236 # 283766 # 284320 # -1 # ID=1_236;partial=00;start_type=GTG;rbs_motif=None;rbs_spacer=None;gc_cont=0.521
MKKIYKYSFSRHTLSLTTIYLTIFLALGIGLYFLYEGGYLSAWFFSFIVALVALMSLSIP
RRILVDDEGLHILCLLDITELHPEEIASVRQVEKQELRGYVPYFGGYGFFGFYGHYFDLK
NLERVKIYASEWRNFVEITDIYENRIYVSCTQGEELVNDLRELISHARERRAQELQSQET
TETR*
>Ley3_66761_scaffold_6_237 # 284304 # 285002 # -1 # ID=1_237;partial=00;start_type=ATG;rbs_motif=None;rbs_spacer=None;gc_cont=0.602
MEQQGTGVIIVAGGSGSRLGGPLPKQFRMLGSLPVLGHAINAFARTLHSTQIVVVLPEGQ
IDFWKNLAARFDIAKHTCTAGGLQRFHSVRNGLSALPRTVVLIAVHDGVRPLVSSDLILE
TVECAAAHGTAIPVVEAVDSLRQLTPDGSHPIDRNTLRIVQTPQVFDAELLRRAYELDYS
PDFTDDASVVERAGHAVTLCHGERGNLKITTADDLPIAEAILLSRASREENL*
>Ley3_66761_scaffold_6_238 # 284978 # 285397 # -1 # ID=1_238;partial=00;start_type=ATG;rbs_motif=AGxAG;rbs_spacer=5-10bp;gc_cont=0.576
MIDPRIVRFIGRHHVLTLATVAGEQPYCSHAFYAYDPERNLLVFAADKTTRHAEEMQANR
QVALGIALESKAVGKLQGLQLCGTVREADEEARKTYIRRFPFAALAELTLWVVEISYMKF
TDNTLGFGKKLIWNSKEQE*
>Ley3_66761_scaffold_6_239 # 285394 # 286707 # -1 # ID=1_239;partial=00;start_type=ATG;rbs_motif=None;rbs_spacer=None;gc_cont=0.554
MIKQLKPAAALLAGLLFLAGCGRTATDAEENSDEIIEPNLLYGIPADNYRLEQQIIDRGE
TLGQILNRYGVSAAQIDQLDKASKDVFPLRNIRAGRSYTAFIHEDSLNAPHLDYLVYEQS
ISQYVVFRLADDSISVTKGEKEYEIRRQKKTATIDSSLWEAIVGAGMPASLAAEMEDIYQ
STISFFSIQKGDNFTVIYDERYIDTLPAGIGRIWGAKFNYGGKTYYAIPFRQGNKIAYWD
QDGNSLRKLMLITPLKYTRISSRFTYSRLHPIYKTYRAHTGVDFAAPKGTPVHAVADGTV
IFKGWGGGGGNTLKIKHNNGFMTGYLHLSGYAKGIRQGSRVSQGQLIGYVGSTGASTGPH
LDYRVWRNGKPIDPLKIPQEPGEPIHKANRAAYEYVRDRIMAELDGEVKEEDKIKQLDSI
VLTPSKTADSLVFSSKL*
>Ley3_66761_scaffold_6_240 # 286924 # 287964 # 1 # ID=1_240;partial=00;start_type=ATG;rbs_motif=None;rbs_spacer=None;gc_cont=0.518
MSNFFLMPVSFLYKLGVLLRHRLFDWGILKQEKFDIPVVCIGNITVGGTGKTPMAEMVIA
YMAQRHHVALISRGYGRRTKGYIEVTPESHYREVGDEPLQIKRKFPDTVVVVCEKRAEGI
RRLRQEHPEVDLVVMDDGFQHRYVEPKVNIVMIDATRPVQHDRMLPAGNLRDLPEQLHRA
HYFIVTKCPENMAPIDRRILRKVLVQVAYQRVYFTRFESFRPRPLFPEFVDEELNYGQQV
IAMSGIGNPGPFVEGLRNNYKVIEDVRFDDHHVYRVKDMKLVANLLAKHPKAAIIMTEKD
AVKMSHPEKIPAEVRKRMYFLPINISFIDDSETDFLQKLECDVREN*
>Ley3_66761_scaffold_6_241 # 287948 # 288754 # 1 # ID=1_241;partial=00;start_type=ATG;rbs_motif=None;rbs_spacer=None;gc_cont=0.550
MLERIKETAAFIQARIENFQPEVGIILGTGLGDFADRIDEKYSIDYKEIPNFPVSTVEGH
KGKLIFGLLEGRRVVAMQGRFHYYEGYTMQQVTFPVRVLKLLGIRYLFVSNASGGVNPSF
RVGDLMVITDHINLMPNPLIGPNMAEFGPRFPDMHNCYDQHLIIRATRIAEEKGIKLQYG
VYVGGTGPTFETQAEYRYFKAIGGDAAGMSTVPEVIVARHMSIPVFGVSVITNCGLSDEV
GDHEDVQRQGAKAGVKMAELFMEMIKNL*
>Ley3_66761_scaffold_6_242 # 288764 # 289246 # 1 # ID=1_242;partial=00;start_type=ATG;rbs_motif=None;rbs_spacer=None;gc_cont=0.592
MVNKVILIGNVGVDPEVRTLESGAKVARVRLATTERLFDRQANETKEHTEWHTITLWRGL
ADVVDRYVNKGSQIYIEGRLRTREWTDKDNNKRYTTEILADDMKLLGRRGDNQSAGAPAG
GYAQPQGQPSYQQPAQPSYQQPAAQTPVTPAADDPDDLPF*
>Ley3_66761_scaffold_6_243 # 289540 # 290172 # -1 # ID=1_243;partial=00;start_type=ATG;rbs_motif=None;rbs_spacer=None;gc_cont=0.575
MLPPQLSTSKISPMTSQQIAAIAARNTEKARRIIRDTGIIDIWESAGAEINLVGSLSTGL
FMKHRDIDFHIYSAVLRPEDDFTALAKLAANPAVKRIEYGNLLATEERCLEWHAWYEDQE
GELWQLDMIHIEKGSRYDGYFEEVARRISAALTDETREAILRLKWETPDTEKIAGIEYYM
AVLRDGIRSYPDFVRWREAHPLTGVAEWMP*
>Ley3_66761_scaffold_6_244 # 290204 # 290932 # -1 # ID=1_244;partial=00;start_type=ATG;rbs_motif=None;rbs_spacer=None;gc_cont=0.620
MNRIVILGATSGIGLEIAKLYIAAGWQVGAAGRRTENLEALRAAAPDRVKIRSIDITAPE
AEERLLRLIADLGGCDLLLHCAGIGYNNPQLDAAREIATAETNTVGFTRIMDTAFDYFRR
QGGGHLAAISSIAGTKGLGAAAAYSASKRYQNTYLDALAQLSRMQRLDIRITDIRPGFVD
TPLLREGKYPMLMRPEKVAARIVRALEQRKRRIVIDRRYAVLVFFWRLIPEWLWERLPIR
TK*
>Ley3_66761_scaffold_6_245 # 291135 # 293012 # 1 # ID=1_245;partial=00;start_type=ATG;rbs_motif=None;rbs_spacer=None;gc_cont=0.531
MKRFLLLMLCLSGLLACSKDKTEDVPPVPPGSEEIPDKLELKAGDTDFNSLAYTVTAGKD
GNEYLHVVYDKSFYDGVVGVFYQPADLLQKDGKRGTGTQSYTVKNGDAYPDGTTIFILGK
ADYVILAAVCDEKGVIKGEITSVSVTTKEVEYSKAQIVVEQDLDKTTSLALAVKITPDEA
VDSYYAVPFEKDDYELNYKDMARPELMKMLLRYSEPLQGVQTKVWDVGIAPNTDYCVVVY
GMVGDVPTEIVETVCRSGEPQMALPTIEVTIVPGDGTDGYDPHKSLIVTMKAANASSGYY
YFDTKSNYEANLENGYTDETLPKNYGNPIDSESIVLMLEPEGAVNSHRKLHPDTEYVVIV
SVANTEGSVALAKELARTATAPMLPPVESELFTTLQGEWTATMTGRVGGMGGGIEVSFPV
TIAAGADEQTAADYRAQNRLVCLGFDYDGALPYFTPEDLMAGKVPGTESYNPWEGNEVAA
RQDYGPKWFLEIASDGTVSVPADDETLFHYLKNYKNYLIGMSGEGNYYLFGKRFEVEISE
DLQTLTVKGYEADGAIYYPSVIYDGYGEYGIDYQGSSDIVLTRKADVARKGATVARTASF
RSNRGMKSEPHPVVFQRLSSFARMR*
>Ley3_66761_scaffold_6_246 # 293113 # 293547 # -1 # ID=1_246;partial=00;start_type=ATG;rbs_motif=None;rbs_spacer=None;gc_cont=0.572
MGYKEEKQHQLDMRYLRMARIWAENSYCVRRKVGALIVKDKMIISDGYNGTPAGFENICE
DETGKTKSYVLHAEANAITKVAKSANNCDGSTLYITAAPCIECSKLIIQAGIRRVVYSDD
YRSEEGLDLLRRVGIECVQIPGEE*
>Ley3_66761_scaffold_6_247 # 293567 # 296860 # -1 # ID=1_247;partial=00;start_type=ATG;rbs_motif=None;rbs_spacer=None;gc_cont=0.577
MDIAASLIKLFFGSKADKDRKEVEPYLVKIKAVYPTIEALSNDELRAHSSNLKKQIANFI
AADEARIVELKARLELPDTSLSDKEKISKEIDETVKRIDEKIEQKLDELLPEAFAIMKDT
ARRFAQNETVEVTANDFDRELAATKDFVKIEGDKAIYATHWLAGGNDVRWDMIHYDVQLF
GGVVLHKGKIAEMATGEGKTLVATLPVFLNALAGKGVHMVTVNDYLARRDSEWMGPMYQF
HGLTVDCIDRHQPNSDARRKAYMADITFGTNNEYGFDYLRDNMASSPKDLVQRKHHYAIV
DEVDSVLIDDARTPLIISGPVPKGDDQLFEQYRPAIEHLYNLQKNLVTNLLAESRQLLGE
GKNEEGGIKLYRSHKGLPKYKPLIKFLSEQGIKAQMQKTENIYMQDNNRRMPEITDDLYF
VIDEKMNSVELTDKGHEALSKYFNEEGFFVLPDIGARIAEIEKEEITPEEKAQKRDAVIN
DYAVKAERVHTVIQLLKAYAMFEKDVEYVVMDNKVKIVDEQTGRILDGRRYSDGLHQAIE
AKERVKVEAATQTFATITLQNYFRMYHKLAGMTGTAETEASEFWSIYKLDVVVIPTNRKV
IRDDRQDLVYKTKREKYNAVIEEIVKLVEQGRPVLVGTTSVEISELLSRMLKLRGIKHNV
LNAKQHQLEAQIVAEAGRSGQVTIATNMAGRGTDIKLTPEVKQAGGLAIIGTERHESRRV
DRQLRGRAGRQGDPGSSQFFVSLEDDLMRLFGSGRIASMMDRMGLKEGEVIQAGLMTKAI
ERAQKKVEENNFGIRKRLLEYDDVMNSQREVIYTRRRHALYGERIEIDLNNIMYDFATTF
VENHEGVEFDDFRIEMIREAAIQPSFDEAAYEKAKPRELIELIVADLQAAYTRRMKAIAD
MVRPVMERVYEDRKGQLDTNIYFPITDGHLGYNVPVNLQRCKDSDGEEIFKVFSKVVMFT
TIDDAWREHLREMDDLRQSVQNATYEQKDPLLIYKLESFQLFSKMLNKVNADVLSTLNKA
YIPVRENTAENVQRERQERAKVDVNKLQASRMQAAAQAGQAEKQKPMPVHVEKKAGRNDP
CPCGSGKKYKNCHGKGL*
>Ley3_66761_scaffold_6_248 # 297073 # 298017 # -1 # ID=1_248;partial=00;start_type=ATG;rbs_motif=None;rbs_spacer=None;gc_cont=0.581
MQTINWKGHGAMFGANAIWGLMSPVAKFVMLGGIVTPLAVTDLRIVGAMILFWILSFFRK
SEHVPPKDLAKLFGASLLGVVLNQGSFILGVGMTSPVNASIITTSMPLWAMILAAIFLKE
PITAKKVLGIAAGASGALLLVLGSGNTDSAGGHSVAGDLLVLFAQLSYALYFVLYKNFVT
RYSLTTIMKWMFTFATLCILPFTGRDLLSTDWQALSAAAIGSLAFIVVGSTFLSYMLIIV
GQKNLRPTVAGMYNYIQPLVATLVAVCWGMETFDPTKICSVLLIFSGVYLVTTSRSRADA
EKSRLQPESPRKRQ*
>Ley3_66761_scaffold_6_249 # 298230 # 299192 # -1 # ID=1_249;partial=00;start_type=GTG;rbs_motif=None;rbs_spacer=None;gc_cont=0.601
MEPRADQTAEILERLRTGAAGHACAGFLTTLDPLHLADLLTGLVYDRLRRKYDAAAEIYR
ISGQNWNQTFYTLLFRYIGDLSNQDTYTELARRATYTMVLRERRSLPRIEALLFGTSGLL
DTFRPDDYIRRLRDDFAYFRARYDIEPIDPSAWKTANIRPGNLPRLRIAQLASFFSQHDF
VFEQLLACRTRQEVNRLFRTEASPYWSGARHTPEGPEENPKRVGQHKTDVFGINVVSILQ
YVYGSYIQNEELRDRAIALLECIPAEENKYTRPWIAAGVNPRNAFDTQGLIQLSREYCAA
QRCECCPVARRIIDKITRSQ*
>Ley3_66761_scaffold_6_250 # 299196 # 299516 # -1 # ID=1_250;partial=00;start_type=ATG;rbs_motif=None;rbs_spacer=None;gc_cont=0.511
MTPEEILQVEKDIVATLKNIYDPEIPVNIYDLGLIYEIDYEPDGVANIRMTLTAPNCPMA
DMLVEDVNQQVAKVKGVKSVNVILTFDPVWDKSMMSEEALLELNML*
>Ley3_66761_scaffold_6_251 # 299529 # 299945 # -1 # ID=1_251;partial=00;start_type=ATG;rbs_motif=None;rbs_spacer=None;gc_cont=0.568
MANDKRQDEIIEEFSVFDEWLDKYEYLIGLSDTLPAIAPEHRTDQYLIQGCQSRVWIDAR
YEDGKVWFTADSDAIITKGIIALLIRVLGGRTPQEILDTDLYFIDAIGLSANLSPTRSNG
LLAMVKQMRLYALAFSKK*
>Ley3_66761_scaffold_6_252 # 299948 # 301579 # -1 # ID=1_252;partial=00;start_type=ATG;rbs_motif=None;rbs_spacer=None;gc_cont=0.591
MKKILLVLLLLPGVLPILANTPPRLVINLVVSSMRPDDIDRYRSQFGTGGFLRLTEGGAR
FTEGSYDYQQTSTPVSLATLTTGAMPSTHGVISTRWRDYIVNKTVGLIDDPSVRDPEYYH
GNGAYSPRNLIAPTVGEALLRQSPDSRSVTVALDPISAVVMGGREGMTFWMDSVSCNWTT
STYYLPVLPAWVKRFNADKLYLSYIGEPWHSLLNDDKYRNKRCSDIVLMSSMAKKKRSAD
TSADAVKRISSKAPSESRYDNILYSPAGNCLTLQFAKTALTQLDLGKRDRTDLLNICLDA
PRAIREAYGPESIEAEDMYYRLDQDLEEFLTYVYTLFKPHEVLVILTSDHGSSPSYDFGR
EACDRFNTRQFEVIVNGFLSARYGPGNWVLEYEDKCLYLNHNLVYEKDLSLADIQNEVAT
FAMQFRGVSHALSATAMRTSYFGSGYARKMQNSFYPRRSGDVIINLMPGWIEEHDHKRSS
SGSMYGYDTRVPLIFYGAGILPRQIDRPVDMTAVAPTLCRLLGIEAPAASEGTVLEEVIS
SNI*
>Ley3_66761_scaffold_6_253 # 301688 # 302311 # -1 # ID=1_253;partial=00;start_type=ATG;rbs_motif=None;rbs_spacer=None;gc_cont=0.566
MKYKIDTTTWKRREHYEFFNGMDDPFWGTVVPVDFTECYLEAKKRRTSFFLCSLHRILTA
VNRIEAFRYRIENGEVVCYDRIHASPTIGREDGSFGYGFFEYFSDLHEFIRAAERETERV
KAADGLCLGAGAGRTDLIYFSAVPWFAFTEMKHARSANRGDSIPRISTGKLTRSGDRLTM
PVSLDVHHGFIDGRQAGEFFALLENRE*
>Ley3_66761_scaffold_6_254 # 302319 # 303392 # -1 # ID=1_254;partial=00;start_type=ATG;rbs_motif=None;rbs_spacer=None;gc_cont=0.583
MSKTGKGESDRKFIFCFPPEKTPCREFPFYAVSVYLYGMKFRTEIRIAPLSVRIGYENRL
LALGSCFAEHISGRLSGARFRITSNPSGILFNPLSLAATLESYAAQQEVVPEELGCRNGL
WFHYGFHGAFSDGSQKMALSKMNLARRAGASALREADRVILTFGTAWVYELRSTGEIVAN
CHRQPAALFRRRRLTVEEIVARYDDLQAGPLAGKQVILTVSPVRHLGDGLPDNFLSKATL
RLAIDEIYRRHADSAYFPAYEILTDDLRDYRFYADDLVHPSQQAQQYIWELFTAATLTEE
ALRKLPQVEAVTTAAGHRPLHPESDEYRRFCRKQLEIIESLPEIDLSREKEFFNQFL*
>Ley3_66761_scaffold_6_255 # 303469 # 304275 # 1 # ID=1_255;partial=00;start_type=ATG;rbs_motif=None;rbs_spacer=None;gc_cont=0.572
MIRKANCKINIGLDVLCRREDGYHELATVMIPVYGLYDVVEVEHAAQTSFRSSGLTVDCS
DADNLCMKAVRLMQARYGAGDVSVALDKRIPFGAGLGGGSSDATAVILALDELFGLELPE
RELIDCAAALGSDTAFFVRNTPQFCTGRGEVMSPVELDLRGLWIAVVKPDCGVSTREAYA
GIRPGVPAVPLAERIARPVTEWQTCLKNDFEPHIFAAHPEIAAAKASLLDAGAVYAAMSG
SGSAVFGLFDDEEKARSRSLTPFVFPLQ*
>Ley3_66761_scaffold_6_256 # 304303 # 304755 # -1 # ID=1_256;partial=00;start_type=ATG;rbs_motif=None;rbs_spacer=None;gc_cont=0.589
MEKKIGIASDHAGYEMKEFLAGYLAAKGWDVLDFGPESEESVDYPDFAHPLANAIESGEL
ERGIGLCGSGEGMAITLNKHQGIRAGLVWDKQIAHLIRQHNNANVIVLPARFITNDQAVE
FVEEFLATDFEGGRHQRRIEKIPVKACSRQ*
>Ley3_66761_scaffold_6_257 # 304945 # 305316 # 1 # ID=1_257;partial=00;start_type=GTG;rbs_motif=None;rbs_spacer=None;gc_cont=0.556
MKILGVIFGSLFLGLGIVGIFVPLLPTTPFLLLAAALYVRSSPRLYAWLLNQRHLGSYIR
NFRENRAIPLQAKIVSVSLIWLTMGYCIFRVVDAWWWAQLGLFLLAVGTSWHILSFATLK
KKE*
>Ley3_66761_scaffold_6_258 # 305294 # 306202 # -1 # ID=1_258;partial=00;start_type=ATG;rbs_motif=None;rbs_spacer=None;gc_cont=0.603
MKNFKGIVYAALSSSTFGLAPLFSILLLSDGFSSFEVLSYRWGVASLTLGIVGLAGGCRF
RISRQELCTVFFLSLFRAATSLSLVIAYQNISSGVASIIHFMYPLAVALAMALFFHERIS
WRTAAAIGVSLAGVALLSAGGIGSRGGDTTSGTVAAAVSVFAYAGYIIGVRKSRAAQVES
TTLTFYVMAFGALLFLCGGMFTGGVRLVTDGKEWLAILGLALPATAISNITLVRAIKFIG
PTLTSIFGALEPLTAVAIGATVFGERFGWTSALGVGLVVAAVSIVVLDTQRKTGKTTPSS
ST*
>Ley3_66761_scaffold_6_259 # 306204 # 306521 # -1 # ID=1_259;partial=00;start_type=ATG;rbs_motif=None;rbs_spacer=None;gc_cont=0.585
MDHFTLALTTGAVAGALDIIPMIAQKLSFRSCLSAFLQYFFAGPIVFYSNLPYLPWWADG
MAVTLMMALPVVLILTGKDRKAAPVILLNALLLGFLISVAERYLA*
>Ley3_66761_scaffold_6_260 # 306525 # 308327 # -1 # ID=1_260;partial=00;start_type=ATG;rbs_motif=None;rbs_spacer=None;gc_cont=0.566
MQKLRNIAIIAHVDHGKTTLVDKMIMQSHVLRDNAKNSGELILDNNDLERERGITILSKN
VSVIYKDCKINIIDTPGHADFGGEVERVLNMCDGVLLLVDAFEGTMPQTRFVLQKALSLG
KKPIVVINKVDKPNCRPEVVNEQVFDLMFSLGATDEQLDYKTIYGSAKQGWMSHVWNQPT
DSISPLLDTILDEIPEPAVVEGTPQMLITSLEYSSYIGRIAVGKVTRGELKTGQNVTLAK
RDGVTMQKSRIKELMVFEGLGKKKVDAVPCGEICALIGIDGFEIGDTICDYENPEPLPPI
AIDEPTMSMLFTINNSPFFGKDGKYVTSRHIKERLDRELEKNLALRVEPGANADSFIVFG
RGVLHLSVLIETMRREGYELQVGQPKVIVKEIDGKKCEPIEEMTVDCPQEYSGTVIELAT
KRKGTLTNMETNGDRTRLEFTIPSRGIIGLRSNMLTATAGEAIMTHRLKGFEPWTGEIEM
RVNGSIISGETGTAYAYSIDKLQDRGRFFISPMEQVYEGQVIGEHTRQNDITVNVTKAKQ
LTNMRASGSDEKTSIAPPKVFSLEEALEYIKEDEYVEVTPHAMRLRKILLNETDRKRASK
*
>Ley3_66761_scaffold_6_261 # 308671 # 309990 # -1 # ID=1_261;partial=00;start_type=ATG;rbs_motif=None;rbs_spacer=None;gc_cont=0.420
MKRLALLLLAFTGLMSACSKDDPVPQDGPLTPDSPEGREAVTIPDEFLCSYLLKYFDLDR
NGELSRYEASLVVRIDCPGNIVFGGKDYMCDATGIEACTNLHYLNLSGNDLTKLDVSNNK
LLDTLDCSMNYNLKSLDISQNKNLLQLHCYACSLEIERWDLSANPELKDLRIGGDGFYSF
STISVLDCSNNHKLESLMAGQSQMSELYLDCPELNLVDLELNNLSSLDFSNCTKLTTLNI
AQNKITHLDLQCPDLDLLRCESNNLTALDVSNCPKLNVLYCNDNQLQELDLTNNKEIEYL
HVSNNKIQNLDLTNLTILHELDCSNIEITNLHLNSPELTQLICTNCNLQKLEFLNVPNLS
AIECQNNNLQSLDLSNLPALYLLKCYENQLETIDVSNNPELRGFFCNPMESLKTIYLNEG
QDQLLRAFEKPEAAEVVYK*
>Ley3_66761_scaffold_6_262 # 310256 # 311527 # -1 # ID=1_262;partial=00;start_type=ATG;rbs_motif=None;rbs_spacer=None;gc_cont=0.599
MREEALRYHAEGQSGKIAVVPTKPLASQHDFSLAYSPGVAEPCLEIVKNPLDAYKYTGKG
NLVAVITNGTAVLGLGNIGALAGKPVMEGKSMLFKVFADIDAFDIEVDATDTDRFVETVK
AIAPTFGGINLEDIKAPECFEIEARLREALDIPVMHDDQHGTAIISGAALLNGLEIAGKS
IADARVVINGAGAAAVSIARLFLKLGLNCENLVLCDSKGVVSTRREDLNPVKEQLATDRE
DVDTLADALQGADVFLGVSAPGILTPEMVRTMAHDPLVLALANPTPEITYEEAMASRPDI
IFATGRSDYPNQVNNVLAFPYLFRGALDVYASTINDEMKLAVTHALARLAKEPVPQEVLK
TYGLKSLSFGREYLIPKPSDPRLLAVVATAVARAAIESGVARREIEDWDAYAASLTRRVK
NTK*
>Ley3_66761_scaffold_6_263 # 311636 # 312499 # -1 # ID=1_263;partial=00;start_type=ATG;rbs_motif=None;rbs_spacer=None;gc_cont=0.561
MNVQINIDTASCIRCGKCVKVCPAWIMTQAKPGDPIGLRNIDSCIVCGHCAAVCPTGSVR
HSSFPPDKIHPIDRNGLPSPEQVLLLCKARRSNRALSDRPVPQEAIDRILEAAHRAPTAS
NRQEVSFTVITDPAILDKIIRFTLDTFAGIARKLENPLVKPILKRLRPEFYNYLPAFKRL
IAEYDKGNDLILREAKTLLLIHTPYANRFGAADANLAYQNGSLMAESLGVSQIYTGFVLS
ALAQDKKCKFLKSIGIQGKVHAGMALGMPLFLYPNYIDKKPIAVNRL*
>Ley3_66761_scaffold_6_264 # 312843 # 313859 # -1 # ID=1_264;partial=00;start_type=ATG;rbs_motif=None;rbs_spacer=None;gc_cont=0.569
MSTEKNIRNIESDLEFENQIRPRELDNFAGQEKIVDNLRIFIQAALMRGDSLDHVLLHGP
PGLGKTTLANIIANEMHAQLKVTSGPVLDKPGDLAGLLTNLNPGDVLFIDEIHRLSPLVE
EYLYSAMEDYKIDIVLDKGPSARSIQIELAPFTLIGATTRSGLLTSPLRARFGIQCHLEY
YDSSVLKGIVNRSARILDVSIDSDAALEIALRSRGTPRIANALLRRVRDFAMVKGEGHID
LDITRIALTALNIDSRGLDQMDNKILLTIIEKFGGGPVGLNTIATAVSEDAGTIEEVYEP
FLIKEGFLKRTPRGREATETAYAHLGFSRTDHGEQSLF*
>Ley3_66761_scaffold_6_265 # 314612 # 315229 # 1 # ID=1_265;partial=00;start_type=ATG;rbs_motif=None;rbs_spacer=None;gc_cont=0.460
MDNWQRIDSVIRWANMTINYFALYIGLPRGENLYQIKKGNNGISRNLADKIVTKFPEVSL
AWLLTGEGQMFVDEKLCGVQIPFYQADVESYITRIDELTSDREMVIPQLTGCDLAMLYNG
KAMGYSIPSGSIVFLKKMTPEEIIPGLEYVIVCQKIITLRIVRTSERDSEWRLVAADREN
FDDIFVKASDIEQVYQVVGKLEIKI*
>Ley3_66761_scaffold_6_266 # 315239 # 315832 # 1 # ID=1_266;partial=00;start_type=ATG;rbs_motif=None;rbs_spacer=None;gc_cont=0.522
MFSGIVERTVTLTDIRIEQQNKTFTFRADFCGELKIDQSIAHNGVCLTVVDITEDTYSVT
AMKETLLRSNLGQLQVGDIVNVERSMRPDALLDGHIVQGHVDQTAVCTAVDDAEGSWYFT
FKYEPAGDNCTVEKGSITVNGVSLTVCNSQEGQFQVAIIPYTYEHTNFNRIKPGTLVNLE
FDIIGKYIARLMKNYLK*
>Ley3_66761_scaffold_6_267 # 315832 # 316878 # 1 # ID=1_267;partial=00;start_type=ATG;rbs_motif=None;rbs_spacer=None;gc_cont=0.536
MPIKTKEFASLLVAAVAAIVVAAAMWLLEAVWWQTLCVACAVFVGITLLTLFIIRKYVAY
KLKPIYSIVLSRNVHTQEILDELKDKHVENISEELTAWADTNDKEIARLKETESFRKQYL
GNVAHELKTPIFNIQGYISTLLDGGLEDDLINRKYLERAEKSIDRLIDIVNDLDTISKLE
SNMTRLKMESFDIAAMTREIAEQAEIEADKKGIKIQVRGADSLPSPFWVCADKHFVGQVL
VNLIINSIRYGKEGGVTRIKFRDMLDKILVEVEDNGVGIAKEDVPRIFERFYRTDKGRSR
EQGGTGLGLAIVKHIIEAHGERINVRSELGVGTTFSFTLKKAQTGHSH*
>Ley3_66761_scaffold_6_268 # 316892 # 317797 # 1 # ID=1_268;partial=00;start_type=ATG;rbs_motif=None;rbs_spacer=None;gc_cont=0.533
MILPITVVWDFNPVFFSIGSFDIRYYGLMWVLAILGGMLFFDQVCKREGLPQKVSESIFV
YGTLATILGARLGHCFFYEPGYFLAHPWAIITDFRNGGMASHGAAVGLLIGLWLFSRKNK
LPYIWSLDRIMVPVAIGGAIVRLGNLFNSEIVGAVTDVSWGFKFVRLYPNVPIDSIPVQH
PTQLYEAFCYLVIFGILCWLYYGRDLGRRRPGVMFGVGLIGIFLTRFFIEFIKLDQEAFE
QGMLLNMGQLLSIPFILLGIYMIYRGMHRSPVDPDTVRVVRQQTVRQQGGSSKPRKHRRM
K*
>Ley3_66761_scaffold_6_269 # 317797 # 318789 # 1 # ID=1_269;partial=00;start_type=ATG;rbs_motif=None;rbs_spacer=None;gc_cont=0.596
MQDEVNKIVFNALADGWEIWFPGVGSLVPEFRSAWRASARQLERPSRRIAFLLSEQRGVS
VIDLIARAGACDVAAAEDIYSRWLDKARVEDGISIPGVGELNHRYFRLDPQLDAVLNPLG
HDPLPLKRRYSRLPLYLGIALLCTAAVGYGIWQYGEWMRLPFMGDSEKQEVLPVAEVVSS
VPVRTGSETPEAAGGDAESGAIGSEPVAESRPVETLPDDETVGVGTPSEGATGADNADLD
ADHEAPVPEVAWMIPGRTYVVWGVYSTEENARRAVAEVRDRLSDTNFRIYFFGKKWMVSV
FESDSAAECRDFMRNAGAGLKEVWPYTKKR*
>Ley3_66761_scaffold_6_270 # 318786 # 319277 # 1 # ID=1_270;partial=00;start_type=ATG;rbs_motif=None;rbs_spacer=None;gc_cont=0.520
MTFALILRRAIDWFYRRPFSRVISETVFRYGACGAITLSVDAVSYALIYHFLVAGRYFDL
GFVVMSPHIASLVLVFPITFFTGFWLNRYVAFRTLPVAAGKQLGRYLLTVVGSILLNYAC
MKFLVEVCGLWPTPSKCITSLAVALYSYLAARYYTFKGISSVK*
>Ley3_66761_scaffold_6_271 # 319509 # 320654 # -1 # ID=1_271;partial=00;start_type=ATG;rbs_motif=None;rbs_spacer=None;gc_cont=0.597
MNNFTFQNPVKLIFGKGSIAKLAKEIPADKKIMVTFGGGSVKKNGVYDQVVAALKGRDFV
EFWGIEPNPKIETLRKAIAQGKAEKVDFLLSVGGGSVLDGTKLIAAGIPYDGDAWELVLD
EDKIGEVVPFGDVMTLPATGSEMNAGAVISNLATQEKFAFHHSFPQFSILDPEATFSLPP
FQVACGIADTFVHVMEQYLTVTGVSPLMDRWAEGILQTLIEIAPKIRANQHDYDQMANFM
LCATMGLNGFIAMGVPQDWATHMIGHELTALHGVTHGQTLVVVLPALMSVMREQKKGKIL
QYGERVFGIREGSEDERIDRTIRATEEFFRSLGLATRLHELQIGQDTIDEIVRRFNERGS
RLGEAGNITGDVTRRILELCK*
>Ley3_66761_scaffold_6_272 # 320762 # 322804 # -1 # ID=1_272;partial=00;start_type=ATG;rbs_motif=None;rbs_spacer=None;gc_cont=0.588
MDFKLVSDYAPTGDQPEAIAQLLASIRHGSKHNTLLGVTGSGKTFTVANVISQLNRPTLV
LSHNKTLAAQLYGEFKNFFPENAVEYFVSYYDYYQPEAYLPSTDTYIEKDLSINDEIEKM
RLSTTATLLSGRRDVIVVSSVSCLYGCGNPSDFHSMAIHIEVGEILNYKQFLYKLVEALY
TRTERELTPATFRVTGDTIDIMAAFGEFGNQCFRVTFFDNEVESIQSIDPVTGQRIQTLD
ALTLYPVSLFVTTKERIHTAVQQIYLDLGKQIAFFEQAGRPAEAQRIKQRVEYDLEMIKE
LGYCPGIENYSRYFDGRAEGTRPFCLLDYFPQDYLMVIDESHVTLPQVHAMFGGDRARKE
NLVEYGFRLPAAKDNRPLRFEEFEQLVGTTIYVSATPADYELMKSEGVIVEQLIRPTGLV
DPPLEVRITDNQIDDLLEEIDKRVRNDDKILVTTITKRMAEELSKYFDRVGVRNRYIHSD
IDTLERVQILEDLRAGMFDVLIGVNLLREGLDLPEVALVAILDADKEGFLRNVRSITQIA
GRAARHSNGNVILYADHCTDSMRYAIEQSNRRREKQMRYNMEHEMLPRQAQKSGSGQSTL
LANTVQTPVTDGILYPLPDNRQTLAADVTSAYSTESIDTQIARAREEMERAAKSLDFLAA
TKFRDRMYELQKLKESGYKR*
>Ley3_66761_scaffold_6_273 # 322904 # 323788 # 1 # ID=1_273;partial=00;start_type=ATG;rbs_motif=None;rbs_spacer=None;gc_cont=0.438
MYFCINSVLRTIFPAAEKIYDMKKIIILIVCVLSACFAAAQEPVPVLTLGTFHFDFPNLD
QVQYAESEQIDVLNPVYQNEIETLVGLLEKFAPTIIVIERPVKMQFETDSLFRRYLADCY
DLQRGEDEQIGFRLAKRLGIDRIYCVDEWGKHYDEIDELLRDENSKEYIRFETSFYDYPD
SIKRFVPEAVFKEQGIIAELIELNDPEHIRRSLGNYLIGHFKYEFFSNDYIGVDFETGRW
FNRNLRIFRNIQRIETGPSDRILVIFGAGHLNLLNYLFECSPEYRLEEANKYLM*
>Ley3_66761_scaffold_6_274 # 323824 # 325800 # 1 # ID=1_274;partial=00;start_type=ATG;rbs_motif=None;rbs_spacer=None;gc_cont=0.561
MIDRETIDRIYAAANIVDIIGEYVTLKRKGVNYQACCPFHNEKTPSFVVSPSKGVYKCFG
CGKGGNAVTFLMEHENMTYPEALKAVAKRYGIEVREKEMTPEEVARNDNRESMFVVNSWA
AEYFSNYLLHETEGMSVGMTYFRQKRGFSDATIKKFGLGFCPARGDRMSRAALAAGYKEE
FLVSTGLSIKRDDGTLFDRFRERVMFPVHNISGRVVAFGGRTLRTDKSVAKYQNSPESEI
YSKKRELYGLFFAKKAIQQYDFAIMVEGYTDVISMHQAGVENVVASSGTSLTTEQIRLLG
RFTRNITVIYDGDSAGIHASLRGIDMILREGMNVRVVLLPPEDDPDSFARTHTAAEVQEY
IRANEEDFLTFKAKLLLKDAAGDPIKKAALINDMVQSIVQIPDPIQRSVYIKECARIMDI
DENLLIAEVGRKRMASTGDREAEEFVRRQSARFRAEQTAQRPETVFAGQVTGGSSAEALE
RELTRYLLKYGHCSFDFKEGRNVVQYNVAEVIFGELDADGLEFQNRVFNEILRVYREQWC
ALGLGVEVPIHHFINHSDPEVCNVSVDILTSEDHYVPSELWRRKEVHVESDAEMLAVGVP
KAVTLYKSKVIERMSRELREKLQDENLTDDEMQDIMQRLSNLNRGKVSIARKLHRLIL*
>Ley3_66761_scaffold_6_275 # 326073 # 326537 # 1 # ID=1_275;partial=00;start_type=ATG;rbs_motif=None;rbs_spacer=None;gc_cont=0.566
MADYKNINIRNKRATFDYEIIEEWIAGIVLVGTEIKSVRLGKASITDSYCYFDKGELWIR
GVNIAEYGWGTCNNHVPRRDRKLLLNRKELNKIQRALQDRGLTVVGLRLFLNERGLAKVV
VGLARGRKAYDKREYLKENDAKREMDKAMKKYRA*
>Ley3_66761_scaffold_6_276 # 326735 # 327499 # 1 # ID=1_276;partial=00;start_type=ATG;rbs_motif=GGAGG;rbs_spacer=5-10bp;gc_cont=0.600
MSVRRSAGGVWIEKRKKKDMSLILCIETGTDICSVGLARDGELISLRESDQGRDHARQVG
VFVDELLSQTGIAPEELDAVAVGKGPGSYTGLRIGVSFAKGLCYGLRIPLVAIGSLDALT
EVAKEDYEAGILSVDRWEEACLCPMVDARRMEVYTRVFDAAGTPLSDVSAEVVTAESFAA
WRGDGRPFVIFGNGAAKCAGLLPDATLIQVAPSARGLARLAQEALDAGRTEDIAYFEPFY
LKDFVVTRSRKKLF*
>Ley3_66761_scaffold_6_277 # 327581 # 328564 # 1 # ID=1_277;partial=00;start_type=ATG;rbs_motif=None;rbs_spacer=None;gc_cont=0.423
MRFLLVPLVVILLAMIPKSAEAQSDRFMTDDTLPWIHFSWSSGNLGGRLIEKTAMIVPLK
IEELPYAFEAQFDLGACSTMIYGKAFAPYLAMASDIREKIDTTQTVFLQGASYPCFADLS
IQLDGVEFPNRRVVFFEDFGTEMTKDSLCTSTIKHIGTIAADLFEGKILIIDYKNQRLCG
IESLPSDWEQRVEFVDIEYVKESNLVFLPLQIGDITYRVMFDTGSSIFPLLSSLSKIARI
SNPDRCVDSLTVLSWGKPVDVYGYIPDVKIMLGKEELDNSLPVYGSDMLNDKNLDRSGYW
GLTGNRYFLDKTIVIDYKNRRFGILKE*
>Ley3_66761_scaffold_6_278 # 328632 # 329315 # -1 # ID=1_278;partial=00;start_type=ATG;rbs_motif=None;rbs_spacer=None;gc_cont=0.629
MPLLRDLFGLFRSEPDHPTARKPKPKPETRKPVRRQKTIVHPIVGEVTLSQSRRARRISL
CVRPYGPVRLSYPYGVSTARALEFLESRIGWIQTARDRIAERLAQQPPRPTLSPEEELRR
REQLRREAVAVLPSRVAELAVRTGLQYRSVTIRATRSKWGSCNGRNDLSLSLYLMTLPEH
LRDFVILHELCHTVHHDHSPRFHALLDRLVGGKEKLLNKELRSYRAY*
>Ley3_66761_scaffold_6_279 # 329341 # 330072 # -1 # ID=1_279;partial=00;start_type=ATG;rbs_motif=None;rbs_spacer=None;gc_cont=0.611
MTENLVFGIRPVVEAIEAGKQIEKLYIRKGAEGQLMTELRDLCLRHRIRTQEVPVEKLNR
LTRGNHQGVVAQISPIGYVELNDILERVPEDETPLIVLFDGVTDVRNFGAIARSAECAGA
HGLIVPLKNAAPVNSEAIRSSAGALTAIPVCRVGSIRNTLKALQAEGYQVVGATEKSRKL
LYDADFRKPTALVMGAEDTGISKEVLKLCDEQLAIPMIGKIESLNVSAAAAVLLFEIVRQ
RIG*
>Ley3_66761_scaffold_6_280 # 330198 # 330785 # -1 # ID=1_280;partial=00;start_type=ATG;rbs_motif=AGxAG;rbs_spacer=3-4bp;gc_cont=0.633
MKALILNGSPRPQGVVVQALRTAADTLRQAGADIEWIDVYRTEFRPCTGCMQCRATNVCP
LPRDAAHAVGERIRQAGLLVVGTPTYWGGMSARLKMLFERLVPVFMGESALGLPQPRQKG
KRALVIAACTTPWPFNILARQSRGAVRSVREILGTGGMKVRTCEIPGTRKMNGKLPEKEA
RRITAHTRRIVRKIE*
>Ley3_66761_scaffold_6_281 # 330817 # 332748 # -1 # ID=1_281;partial=00;start_type=ATG;rbs_motif=None;rbs_spacer=None;gc_cont=0.580
MISLDNLTVSYGGWTLFDNISLLINPKDRIGLVGKNGAGKTTLLRLIVGEQQPTSGSISY
NGECTIGYLPQQMRVADTTTLVEETAKAFDEVLKLEAEIARLTREIAERTDYESSDYESL
LHRLNEATDHYHILGGDTREADIEKTLLGLGFKRSDFQRATSEFSGGWRMRIELAKLLLR
RPSIFLLDEPTNHLDIESIQWLEDYLKNYNGAVLLISHDRAFLDNETTRTVEISLGKAYD
YKVPYSRYVVLRAERRAQQMAAYENQQRMIEKTEEFIEKFRYKPTKSNQVQSRIKQLDRL
ERIEVEEEDLATLNIKFPPAPRSGQIVAEIKEAGMSFGSKHVFSGANFTIERGDKIALVG
RNGEGKTTLARMIVGQLTPTEGSIRVGANVNIGYYAQNQEDLMNGDFTVYDTLDRVAVGD
VRTRLRDILGAFLFRGEDIDKKVKVLSGGERARLAMARLMLEPYNLLILDEPTNHMDMRS
KDILKNAIMKYDGTVIVVSHDREFLDGMVSKVYEFRNGGVREYLGGIYYFLEKRKLESLQ
EVERKDAPAKEAAPKASSSGKLTYEQKKEQEKLLRKLRKAVETIEASLADLEKKIADYDR
KFAEATQYNEADYKAYNELKAEYDHQMHEWEKASYELEITEGE*
>Ley3_66761_scaffold_6_282 # 332830 # 333456 # -1 # ID=1_282;partial=00;start_type=ATG;rbs_motif=None;rbs_spacer=None;gc_cont=0.617
MLSADFGHLERDTQMIDRSAAEWVHIDVMDGVFVPNISFGFPVMKAIRKATSKLLDVHLM
IVEPEKYVTRFAEAGAGIVTFHYEATLDPKRCIDLIHRAGAKAGVSIKPATSVEVLRDIV
PLIDLVLVMSVEPGFGGQSFMPDSLEKIRELRAMIDETESTAVIEVDGGISAHNSRLLFD
AGADALVAGSAVFGAPDPQAEIERMLQS*
>Ley3_66761_scaffold_6_283 # 333799 # 335109 # 1 # ID=1_283;partial=00;start_type=ATG;rbs_motif=None;rbs_spacer=None;gc_cont=0.586
MNTGIVVVLLSLGVVCVVLGLLLLSLRRDNARLSDERAAADEARRLAEESRRVSEEKAAA
AEIEIRTLVERSTLAQARLEAAEQRMAEARAEREKMEETFRTQFKNLANDILGEQSRTFK
ETNREALDVLLKPFRDNIVEFRERVEKIYSSENEQRGALRNELERLMELNRRITTETTNL
TNALKGNSKVQGDWGEMILETILDNSNLIRGVHYDTQLNIKDEAGNNLRPDVVLYLPEGK
RIVIDSKVSLTAFVGYVGAEDEATRRQYLASHVASVRQHVVELGRKEYQRLLDSPDFVIM
FIPNEPAFLAALQNDSSIWADAYDKKVIISSPTNLFALLKLVDDLWKRNAQNKNTADIVT
YGTKLYEQLVAFTASLEGVGQSLDAARDKYNDAYKRLCTGNDNIVRCGERLRKLGIPTKK
QQSARTLQAADLPDEE*
>Ley3_66761_scaffold_6_284 # 335305 # 335823 # -1 # ID=1_284;partial=00;start_type=ATG;rbs_motif=None;rbs_spacer=None;gc_cont=0.576
MMLRGHICSLRAVEPQDLEVLCRWENDPSLWTVSGTIEPFSHYSIEQFIQEQQAGIYRCG
QLRLMIDDTAGETIGAIDLFDFEPQHERAGVGILVYDPAQRGKGYGAEALALLEEYARTV
LRLRQLWCNVLADNVPSLTLFERAGFRRVGVKKEWIRTPEGYKDEVLLQKLL*
>Ley3_66761_scaffold_6_285 # 335823 # 337055 # -1 # ID=1_285;partial=00;start_type=ATG;rbs_motif=None;rbs_spacer=None;gc_cont=0.540
MTSLTEFFSRQEDDNLKGISHKNNLFKRNIIAHMAVNGECTLSELTKELHISVPTITKLV
QELVQENIVSDLGKVETPGGRRPNVFGLASSAIYFAGVNIGRDNMSFLITDLHNNIVKEE
LLTDFELQDRPQCLEKICSNIAHFIDTCGVERAKILGVGVSVSGRVNPTTGRSYRYFTSS
EQSLRDMIEQRIGIRVLLENDTRARCYAEYTNSKSKDEMDVLYLHLGRGLAIGIVMNGKL
YYGKSGFAGEFGHIPFFDNEIICSCGKKGCLETEVSGIAIEQKFGRLISQGVNTILREKY
NKHEAIHVDEIIDAAKHDDNLSIELIEEVGEKAGKAVAFLINTFNPETVIVGGELAEAGD
YLMLPLKSATNKYSLNLVYKDTKFRLSKMGKTASAWGAAMLIRNQVLGLC*
>Ley3_66761_scaffold_6_286 # 337214 # 338095 # -1 # ID=1_286;partial=00;start_type=ATG;rbs_motif=None;rbs_spacer=None;gc_cont=0.601
MKHAYVFPGQGAQAVGMGKDLYDNVPEAKALFEQANEILGFRITDIMFAGTDEELKQTKV
TQPAVFLHSVIMAKALGVKPDAVAGHSLGEFSALVVAGALSFEDGLRLVSKRAMAMQKAC
EAVPGTMAAILGLDDAKVEEACASIDGVVVAANYNCPGQLVISGSVEAVDAACAKLKEAG
AKRALRLPVGGAFHSPLMEPAKVELEKAINEAPFQAPVCPIYQNVDAKPQTDPATIKANL
IAQLTAPVRWTYIVKNMLADGVTEFTELGPGNVLQGLIKKVNPEAVVESKSTL*
>Ley3_66761_scaffold_6_287 # 338806 # 340074 # -1 # ID=1_287;partial=00;start_type=ATG;rbs_motif=None;rbs_spacer=None;gc_cont=0.556
MKKIAAYLIPVLACFAVGISASFFQASSIAEWYPTLTKPALTPPNIVFPIAWSVLYLCMG
LSLGRLIVRRQHKGIIRLWILQLIANFLWSILFFTLRNPLAGFIDIVLLNILVGLYIFAA
SRRDRAAAWLFVPYLLWTLFAAYLNGYILLHGTPAAAPTTIQTESLTISKPKTERIMVHK
MPELPYSTEALAPKMSKETFEYHYGKHLQTYVDNLNRLIPGTPYESMSLQEIVKKADGPI
FNNAAQAWNHTFFFLMLTPDQKPMPQKLADRIARDFGSVEAFKEEFSKAATGLFGSGWTW
LAADKDGKLQIISESNAGNPMTKGLKPVMTIDVWEHAYYIDYRNRRADFIKSYWELIDWD
KVADRIFPRKYHCTACDYVYDPAKGDPESGIAPGTAFEDIPDDWVCPVCGLYKDSFKIVE
EK*
>Ley3_66761_scaffold_6_288 # 340144 # 341112 # -1 # ID=1_288;partial=00;start_type=ATG;rbs_motif=None;rbs_spacer=None;gc_cont=0.545
MRTLISILWISFFPLAAAAQGDDLSYRLKKVIKDKKAEIGIAVILDAQDTVTVNNDDRYP
LMSVFKFHQALAVADYLDRNGLTPDTEIFIPEEELVPDTYSPLRKEFPEGEISLSVSRLL
EYSLQLSDNNACDILFEHTGGPAATDRYVRSLGLCNFAIAATEQQMHDDPQTCYENWSTP
LEAAALLELLVTEQILTPTLREMILQNLINCKTGADRLPKPLSGTGAVIGHKTGTSNRDE
RGIFAGTNDLGFVILPDDTRYTIAVFIKDSAENPETNARIIADISETVYRYVHDEYREND
IRPGKKHVDKGAGIGFESDYFY*
>Ley3_66761_scaffold_6_289 # 341361 # 343742 # 1 # ID=1_289;partial=00;start_type=ATG;rbs_motif=None;rbs_spacer=None;gc_cont=0.571
MRKNLLAAIVLLVLYIPSVWAAAGYPVRGRVIDRLSREPVAYAAVTITGQPGKGAMTDSL
GRFEILQVKPGIYSLTASFIGYRTVVTPEYQVSARTPFIEIEMEEEPEHLNEVVVRPSPF
RRTIESPVSMQVIGMREIEKSPGSNRDVSRIVRSYPGVSFSPIGYRNDLIVRGGGPSENR
FFMDGIEIPNINHFATQGATGGPVSIVNSDLVREINFYTGSFPADRAGALSSVLDFRLRD
GDLERQTFKATLGASEVSLSGSGHVGKKTTYLFSVRQSYLQFLFKLLGLPFLPNYIDGQL
KVKTRFSERDELTFLGLVGIDNMKLNLDEKGEENEYLLSYLPRIQQETFTVGAVYRHYAG
RHVQSVALSHNYLNNRNTKYRNNDESTPDNLTLRLRGVEQKTTLRFENRSYLGRWTLREG
AELNYSTYHNKTLQRTYQQEAELLDYRTYLGIVGWGFFVGADYASADKRLTVSMGVRADG
CDYSTEMERFWKQLSPRVSASYALSDSWSVSGSAGLFYQLPPYTALGYKDNTGELVNRGL
EYMRVLQSAVGVNWRLRDRLVVSLEGFYKYYTDIPLSVADDVPLTCKGNDYGTSGDELLV
SSAQGRAYGLELMVRWQLPDRFNLVGALTVFSSEYRSRHDAKYIPSAWDNRFVANISGTY
DFSRGWSVGAKLSAIGGTPYTPYDVEKSSLVEAWNASGRPYYDYSKYNTGRLDAFAQLDV
RVDKVFYFRKCMLGIYVDLQNVTFSKLRQPDVLMSTGVIENPSAPPSEQRYKMKYIRQAS
GTLVPTLGVTVEF*
>Ley3_66761_scaffold_6_290 # 343753 # 344772 # 1 # ID=1_290;partial=00;start_type=ATG;rbs_motif=None;rbs_spacer=None;gc_cont=0.521
MKNNLLSDKLAYNGDTKTRTHLHLCSYTVDRVEEAAGDDFGEMKSRFQPDGITWLQIHGL
EDTDAVQTVCTHFGIDFLVMQDILNTDHASKVEEHDQYNVIIAKQIMGGEAMQVSLVQGA
DFVLTFQERDNDFFDDVMRAIRNNVLKIRTRQSDYLFSVLLNGLITGYMSVAAAISDGLE
ELESALLADTGDRDIGVQMQELRRDYMQLKRTVLPLKEQYSRLFRSDSSLLHRVNRPFFN
DVNDHLLNVAQNIDICRETLSSLMDLYISNNDLRMNDIMKRLTVVSTIFIPLTFLVGVWG
MNFRNMPELEWEHGYILAWGVMIVIGFVTYLFFRTKKWR*
>Ley3_66761_scaffold_6_291 # 344920 # 346125 # 1 # ID=1_291;partial=00;start_type=ATG;rbs_motif=None;rbs_spacer=None;gc_cont=0.530
MKKIFSFSLLLILGLVASQILPGMLGESYPAFRAGATTFLYVCLSFIMINVGREFEIDKK
RWRSYAEDYFIAMATAAVPWLLIALYYVFVLLPPEFWGNGDAWKENLLLSRFAAPTSAGI
LFTMLAALRLKRSWMYRKIQVLAIFDDLDTILLMIPLQILMIGLRWQLFVVVVIVFLLLW
LGWKKLSTYELRQDWWAILTYSVVVFGVTQLVYLLSKYYFGEEGSIHIEVLLPAFVLGMV
MKTRHVESRGERMAASGISFLFMFLVGLSMPLFIGMTAATGEAASSVTGSQPMMSWGVIA
FHVVIVSLLSNLGKLFPMFFYRDRKLSERLALSIGMFTRGEVGAGVIFIALGYSLGGPAL
VISVLTLVLNLVLTGIFVVWVKKLALRTYAPEEFDAVSTIR*
>Ley3_66761_scaffold_6_292 # 346454 # 347215 # -1 # ID=1_292;partial=00;start_type=ATG;rbs_motif=None;rbs_spacer=None;gc_cont=0.379
MKNVIAIIKNAWGDSPPPKVKTGFILNIIGLTAFLCLSGATAHAQSDKQIINMDNPDYHI
DVERFCSPFIDFDNPEEYNSKEVNYRYVKYTQNMNVSFSERYPILIHYISMDSLVTKKAT
FCDTGFGKLNLITNAQGKLISMNCETKMDKTGFKELVKAVRQKYGKPALKKAETGKDELK
KILINSMVSKGKNIPVYLWKQDDEYIGLFMESEDVVNFFRAKKEFEDLLIKVNGPYIEAT
IELQKWKKKIFKR*
>Ley3_66761_scaffold_6_293 # 347426 # 349009 # -1 # ID=1_293;partial=00;start_type=ATG;rbs_motif=None;rbs_spacer=None;gc_cont=0.588
MTLQEEITRRRTFAVIAHPDAGKTTLTEKLLLFGGAIHVAGAVKSNKIKKGATSDFMEIE
RQRGISVATSVMGFEYQGRKINILDTPGHEDFAEDTYRTLTAVDSVIIVIDGAKGVESQT
RKLMDVCRMRQTPVIVFVNKLDRPCKDPFDLLDEIEKELRIRVRPLSFPISSGDTFKGVY
NIYEKNLTLFTSDERQTADASTVEINDLASPELDEYITERYANQLREDTELVEGVYDAFD
REAYLRAELAPVFFGSAVNNFGVKELLECFIRIAPSPRPAPTETRIVEPAEAKMTGFVFK
IHANMDPNHRDRIAFLKICSGTFERNKNYLHVRSGKQMKFSSPTAFMAEKKSIIDFAYPG
DIVGLHDTGNFKIGDTFTEGEKLKFTGIPSFAPEQFRYIENADPLKFKQLAKGIDQLMDE
GVAQLFTSSLNGRKIIGTVGALQFEVIEYRLAHEYNAACRWEPISIYKACWIESDNAEQL
ADFKRRKHTNMAVDKHGRDVFLADTSYALALAQENFKDIRFYFTSEF*
>Ley3_66761_scaffold_6_294 # 349048 # 350613 # -1 # ID=1_294;partial=00;start_type=ATG;rbs_motif=None;rbs_spacer=None;gc_cont=0.601
MKTDFLVIGSGAAGLSFALKAAEHGHVTLVTKGKMDECNTNYAQGGICSVTYAPDTFEKH
IHDTLVCGAGKCDPAAVELVVRRAPELIRDLIAWGTKFDKTPDGRFELNREGGHTEHRIL
HHEDLTGAEIERALITSVRKHPNITVLEHHFAIDLLTQHHLGEFVTRHTRGLACFGAYVL
NLESNEIETVLAKFTVVAAGGCGNVYSSTTNPSVATGDGIAMCHRAKAITENMEFIQFHP
TSLYHPAEKPNFLITEAMRGYGAILRLQNGEEFMDKYHPMKSLAPRDVTARAIYTEMTRR
GEDFVYLDVRHKDPEQTRRHFPNIYEKCLSLGIDITRDLIPVTPAAHYCCGGVKVDLNGE
TSIRRLYALGETSCTGLHGANRLASNSLIEAVVYADQAAKHAASQLASVEIQEGIPDWDF
EGTQHTEEMLMIIQSKREMQAIMSNYVGIVRSNLSLERALRRLSIIYEETEELHNKIKPN
RELCELRNMIAVAYLVIKQGSALKESVGCHYNSDYPKPDNK*
>Ley3_66761_scaffold_6_295 # 350886 # 352103 # 1 # ID=1_295;partial=00;start_type=ATG;rbs_motif=None;rbs_spacer=None;gc_cont=0.585
MLKMERHIDIDRFDYDLPDERIAKYPLEERSASKLLVYERGEISERRFRDIGDILPEGTL
LVFNNTKVIRARIIMHKPSGARIEVFCLEPHDPADYERAFAVKGSCRWSCIVGNLKKWKE
GPLVIDFEYEGRAERMLAWREGEGGREQIVRFEWTADLTFGQLLEHLGRIPIPPYLNRES
QEIDNTRYQTVYSKFEGSVAAPTAGLHFTPELIERMRTQGFSFEEVTLHVGAGTFLPVKD
RDAAAHPMHTEHFEIRRSSVERLLEKWDNITAVGTTSVRTLESLTALAWRIRTSGAPDAS
RVIGQWELYDLPEAFTGREALQVLSDYMVREGIEKLKAATQIMITPLGYRFRIVRNIVTN
FHQPKSTLLLLVSAYVGDDWHRIYDYALTHDFRFLSYGDSSVLMR*
>Ley3_66761_scaffold_6_296 # 352177 # 353421 # -1 # ID=1_296;partial=00;start_type=ATG;rbs_motif=None;rbs_spacer=None;gc_cont=0.573
MGIKFRLIVMNFLQYAIWGSWLISLGAYLGGGLQFTGLQIGSFFATMGIASLFMPALMGI
IADRWIPAQKLLGICQLISAGFLVAAASQTAYGPLYTCMLMSVMFYMPTIALSNSVAYNA
LDLAKLDAVKHFPPIRVWGTVGFIAAMWFVDLVQIGGVQIKLTYWQLYVSAILSLILAIY
SFTLPGCPVSHARKSQSWIDTLGLRAFALFKEKRMAIFFIFSMLLGAALQITNAFGDSYI
QNFGTMPQYADSPIVRHSVILLSLSQMSETFCILLIPFFLRRFGIKWVMLISMLAWVLRF
GFFGIGNPGSGAVFLILSMIVYGVAFDFFNISGSLFVEKETTPDIRSSAQGVFMIMTNGL
GAFFGSYAAGAVVDAFGWPESWYIFAGYALVVAIVFAMVFRYKHKPEEMGAVSH*
>Ley3_66761_scaffold_6_297 # 353693 # 354478 # -1 # ID=1_297;partial=00;start_type=ATG;rbs_motif=None;rbs_spacer=None;gc_cont=0.500
MKKIFTFLIGLSLWTLTATAQEPVPETTSPVATETDSLQRVVNDLSQQLRHQKNEELDRK
IWKNRSKYFNLGYVKQSLVFKDFGDEKLKNDFGVSISWGKTYYLHKKPLLGMLKFGLDWS
WVDLNYSKYTISESEEPGSGSVGDIMDETIDIGNHQLEYGMQVGPSITINPVHELKISLY
FRLTPSYSMMYLDDSFNSNFALFYSFGGSVAWKVISVGVEGRWGQAKYNGFSLEDADLEG
ISSTKTKLKTNSVRFYVGFRF*
>Ley3_66761_scaffold_6_298 # 354600 # 354998 # -1 # ID=1_298;partial=00;start_type=ATG;rbs_motif=None;rbs_spacer=None;gc_cont=0.586
MEAIRLDKYLWAVRIFKTRSDAAEAIRQNRVLVNDAYAKPSREVRIGDRIAVKRMPVTYL
FEVVGYVSSRQPAKNVPDYCRNITPQSELDKLNIPRETVFVFRDRGTGRPTKKERRELDS
LMEEIYLEEEEE*
>Ley3_66761_scaffold_6_299 # 355223 # 356533 # -1 # ID=1_299;partial=00;start_type=ATG;rbs_motif=None;rbs_spacer=None;gc_cont=0.611
MEAEKQTEKTAGNPNTEGTTVQTDAPGQEPGMKLFAGDKVLWIIIAALAVISVLVVYSST
AKMAYDAHTARSTAHFLRQQLLILFVCVPLIIIVHKINSRIYNHLALVAYAGSVLLTLAV
YFIGATTNGAARWIPLGPFQFQPSEALKVATVLFLARQLAGRQSVIDKLRIIPSLNPLRW
KRPDQRKIWREGTWPILAPVLLSCVVIFPAHTSSAVLVFFASWVMMLIGRVRIKELVKLL
GLAFAAVMLAGLLNLGRSETAGGRVETWIDLWTKPQTEKPIDQLTDTERSMIAIHNGGIL
GEGAGQSAMRVEMIHPESDYAYAFFVEEYGIVLALLLLLLYLWIFFRAIEIFRRCGTAFP
GLLVLGLALLITCQALLHIMVTVNLIPETGQTLPLISRGGSSTIFTAIALGMILSVSRQN
DEQSHDMPKSESIYEK*
>Ley3_66761_scaffold_6_300 # 356538 # 357890 # -1 # ID=1_300;partial=00;start_type=ATG;rbs_motif=None;rbs_spacer=None;gc_cont=0.604
MKKIVVLGGGISGYGSAILAKKKGFDVFLSDKGRIADRYKAKLDQWQVPYEEGHHSEERI
LAADEVVKSPGIPDKAPLIVKLREAGIPVISEMEFAGRYLGKARTICVTGSNGKTTTTSL
IYKILRDAGYNVALGGNIGESFAYSVATGDYDWYVLELSSFQLDGMFRFRAHIGVLTNIT
PDHLDRYDYCFQNYVDAKMRITQNQNSRDFFIYSGDDEVIWQQLPKYDLRMKQLPFAAKN
AVASGAGDAFLLDGKFTATVGRESVEIDTAKMRIPGLHNAYNAMAAALAALAAGVSPTRI
RSSIYDFAPVEHRLEPAGEIGGVAYINDSKATNVDSTWYALESMKRPVVWIAGGTDKGND
YEPLKRFAREKVHTLVCMGIDNRKLVESFTGIIPKIISTDSLDAAMQAARKASRPGDVVL
LSPACASFDLFKNYENRGELFKQWVAEHAK*
>Ley3_66761_scaffold_6_301 # 357895 # 359139 # -1 # ID=1_301;partial=00;start_type=ATG;rbs_motif=None;rbs_spacer=None;gc_cont=0.579
MLYHLFKYFDNVHNLPGAGMFQYISFRAAAAIIIALLIVIVFGRNIINFLRRKQIGEEIR
DLGLEGQLQKKGTPTMGGVIILLAILIPVLLFGQLDNVYIQLMLVSTIWLGLIGFLDDYI
KVFRHHKEGLKGRFKIVGQVGLGIIVGTTMCFSPDIVVREKTTEPVETIYLDEHGRTIAD
HIQRRIVSSESRQTTQTTIPFVKDNEFDYSWLTGGNRTLTWILYVVVAILVVTAVSNGAN
LTDGLDGLVTGVSAPIVLVLGILAYLSGHIVYADYLNIMYIPGSGELVVFAAALAGALVG
FLWYNSFPAQIFMGDTGSLSIGGIIAVFALCIRKELLLPLLCGIFLVESLSVMLQVSYFK
YTKRKYGEGRRILLMSPLHHHYQKQGFFETKIVTRFWIVSLLLAAITLVTLKIR*
>Ley3_66761_scaffold_6_302 # 359148 # 360608 # -1 # ID=1_302;partial=00;start_type=ATG;rbs_motif=None;rbs_spacer=None;gc_cont=0.613
MKQIQELIKATQVLRVEGNSDTRVSRLAYDSRRIAPGDCFFAVSGTQSDGHAYIDAAVAA
GAVAVVCQRLPEHLAPSVCYVVVADTNAAMADMAAAFYGDPSRQLKLVGITGTNGKTTTV
TLLYDLFRGLGYKVGLISTVVYRIDTERIESTHTTPDAIRLNEMMARMVEAGCEYCFMEV
SSHAIVQERIRGLHFTGGIFSNITHDHLDYHKTFAEYIRAKKLFFDNLPKEAFALINIDD
RNGRVMVQNTRATVKTLSLQSMADFRCKILETHPDGMELRIDGREVWVHFLGRFNAYNLL
CVYAAALLLGADREEVLQIMSTLHPVSGRFEFVRAADGTTAIVDYAHTPDALEKVLQTVE
EIRRPGQQLFVLCGCGGDRDKTKRPEMAQIAVKYATTAILTSDNPRHEDPDAILDDMVAG
LAPGDRYLRIADRAEAIRTAAMLAKPGDILLLAGKGHETYQIVGDVKNHFDDKEEALRAF
ALYAKN*
>Ley3_66761_scaffold_6_303 # 360613 # 362874 # -1 # ID=1_303;partial=00;start_type=ATG;rbs_motif=None;rbs_spacer=None;gc_cont=0.608
MSKMKPEKSRIKSDILLRVRLLYILFILAGLLIFARLVWVQLFSSEVAYNAERLAGRIFT
EQIIPAQRGNILTRDGDPLATSIFRYRVEFDFGSPGLDSVRTFHEQSDSLSKLLAAYFGD
RSAAEYRRMFRTQHAKHYQVKYRKDTLVPRSEGRIARWIDRILDREFVPKKLYDTLRDHT
PVQIFPRDIDYTEWETLRKYPLLNWNMGMVYNLRESDERIYPQGELGRRTIGLTGDRGNY
GIEAVYREELAGRDGRATRQRIARGFYGRVVDGDNIDPIDGLDVVTTLDLDVQDVANRYL
REQLEAQNAIWGTTIVMEVRTGEILALVNLGRTPGGGYAERENYAIGRNTEPGSTFKLAS
MLLLLDDADMPLDQTYDTGNGRVVKVGGIRVQDSHAGFNDMDFRTAVAQSSNVYFAKAIW
ERYADNKERYSDFMKKLHLDQTVGLEAFGEKKPLFQDWKEVPDPNSMLVRRSFGYRIKLS
PIQVITLYNTIANDGKMISPILVRELRRGDDVVEHFKARTLVDKICSERTLREVRKLLES
VGTEGTGAGFFRDTTLYTVAAKTGTAQYADDKIGYRDGYYIGSMVAYFPAHNPRYTVLTT
IHTKRQAGKSYYGGPLSGPVVKKVVTYLYNREHDWDLSPENSGEKHYPRRIKGGDIAQIR
RIADKFSPRTSFEDRKGWGTVRIDSLSNVTISTLAQDDQTMPNVVGMGLKDALFLLESRG
LRVSFSGRGSVRYQSIAPGTRISRGGAVTITLK*
>Ley3_66761_scaffold_6_304 # 362874 # 363392 # -1 # ID=1_304;partial=00;start_type=ATG;rbs_motif=None;rbs_spacer=None;gc_cont=0.618
MKYNDHEFDPVTDEERAAREREEELARRIRREVLRVQSGEADEEIRADREREQAEEEARQ
EEQRKEERRRSNIFWLLFSGNILVRKGASEYYRYMICIAAMFFVSIFVMFTALHLDMKYS
RLYREVQMLRERSTRLQEQRFRHTTHSAILEELRRRGIDLYDPVVPGEILDD*
>Ley3_66761_scaffold_6_305 # 363408 # 364322 # -1 # ID=1_305;partial=00;start_type=ATG;rbs_motif=None;rbs_spacer=None;gc_cont=0.623
MTSVYHTPVLLEESVRLLDIDPAGTYVDLTFGGGGHSRRILSALGDRGRLYAFDQDRDTR
DNCPEDSRFHYVESNFRFMRGALRLHGVTRVDGILADLGVSSHHFDAVERGFSFRGSAPL
DMRMNQRGGGTAADLVNTLDADALTRILGDWGEIDTPWKVAACIVRARTAQPILTTADLV
AAVAPCTPKKDESKFLTKLFQALRIEVNGEMEALKMALEQSLKVLRPGGRLVVISYHSLE
DRLVKNFLRSGNFEGRIEKDFFGKPETPFEIITRKAVTPSSEELVRNPRSRSAKLRAAAK
IVRQ*
>Ley3_66761_scaffold_6_306 # 364555 # 365388 # 1 # ID=1_306;partial=00;start_type=ATG;rbs_motif=None;rbs_spacer=None;gc_cont=0.560
MPKIDVDAVLAAKAPRIARWVPGFVIRWLKRTIHQDEINYILDEYSALPPQQFIQACFKF
WGVTYSVEGLENLDPKGRYLFASNHPFGGMDGMMLADELVGYFGDARVIVNDLLMHVEPL
RPLWIPVNKHGSQCGEYLRRFDEAFASDCPILTFPAGLCSRRRQGVVSDLPWRSNFVKRA
AASGRRIVPVFVEGELSDFFYRLSNFRTKIGIRFNIEMLYLPDEMFSQKGKHFRILVGEP
VSTDELVECGSWQQRADYVREKAYSLEKKLRAEAKHG*
>Ley3_66761_scaffold_6_307 # 365419 # 366411 # 1 # ID=1_307;partial=00;start_type=ATG;rbs_motif=None;rbs_spacer=None;gc_cont=0.547
MEPIIEPVSRSLLLAELTPERKVRNTNKASNEIYIFDAAECPSLLREIGRLREVAFRSAG
GGTGLAVDIDEEDLAGDGYYQLIVWDPAEQEIVGGYRFIVCTSENPRHLSTEHYFTFSDK
FRKEYLPYTIELGRSFVQPSYQSRGNSKSIYALDNLWDGLGALVVLNPKVKYLFGKVTMY
ASYKAMARNALIWFLRRYFPDPDHLVAGKNPVQLDLDDPYYEHFFTGKTYEENYRILIQR
IREFNENIPPLINAYMNLSPTMRVFDTVINTDFGGVEETGILLTIPDIYPEKKQRYMRWQ
GWRENLKQRREHFRLRLQEHLSRIGKRWEV*
>Ley3_66761_scaffold_6_308 # 366539 # 368551 # 1 # ID=1_308;partial=00;start_type=ATG;rbs_motif=AGxAG;rbs_spacer=5-10bp;gc_cont=0.477
MRTRLVVSFFICFLLQACSGASTTKTNGVSNTSGNDQAGCIALDTIGIDGAVEKFVWNEE
DGIGFLIQDNSYLDFIKSSFTSRPVFAMQAADGRITYSTEDLMKEMWPKERIEDPVSVVA
WRPYGFALQEDGSFFLPVGVAQYDEKGCRSVPMLGRYRGNLAEMTLDFENMFSAVELRLR
KDSFALEPIKVKQVILQGNDGEILAGSIKVVASRQELPDSVCEERKVSPCVVLDCGSGVE
LTEESTSFYLPVLPVEFRRGYSLTVVTDRDSGNMFRIQCGGKFPVRLKKGRIYRAADTIV
RPAYLQYMIPDPNFRAYLLEQGYIEEIGENGSRVVVTPAGRAATKIDCSRRGIASLAGIE
YFPLLEELNCCMNMISTLDLTQNPRLVKLDCSGNCLKSLDVSHNSVLMELRCMLNELVAL
ETDRNPKLTVLHCAFNRSLKALDVTGNPLLKELVCTENSLSSLDVSHNLELKKLMCGNGF
VKKNRLETLDVSKNTKLDTLECSGCWLKTLDVSRNRDLIYLNCSRNELERLNLGAVPNLK
ELDCPMNKLSRLDVSRCKALTWISCDRNSLSSLDVSHNRSLNWLSCGENLLTTLDVSHNS
VLETLWCNDNQLTTLDLSGNPILRKLYCCNNRLSSLDLSKNKFLEPRNVSDHGNCFPEEE
GSIVVNSCCF*
>Ley3_66761_scaffold_6_309 # 368610 # 369155 # -1 # ID=1_309;partial=00;start_type=ATG;rbs_motif=None;rbs_spacer=None;gc_cont=0.582
MGNFKEDIVKTEAFIFDVDGVMTDGGIMPLVDGDFIRKYYAKDGYAIAYALRMGYKVCII
TGGRGATLDHRLKMLGITDVYLDCMDKISAMQDFFARHGLDPANVIYMGDDIPDLECMKA
VGIPVCPSDAASEVIEASRYVSEFAGGHGCVRDIIEQVLRARDDWARDSRGMHSSNIAAS
R*
>Ley3_66761_scaffold_6_310 # 369128 # 369910 # -1 # ID=1_310;partial=00;start_type=ATG;rbs_motif=None;rbs_spacer=None;gc_cont=0.598
MKNIVLIGSGNLAEALARAISRTEGATLLQIFARNAKRGTALALENGTAWSSDPRELAAA
DLYILAVSDAAITTLAESLPIPAEAAVVHTAGGIGIEALPARFDRRGVLYPLQTFTQGRS
VDFAKIPLFVEGNDDSFTSELEAFARNLSRTVYRADSDRRVRLHLAAVFACNFVNHLYAL
GGEILHGTELPFDVLKPLIAETAAKAVDSGDPHRVQTGPAVRGDLPTLRRHEAALAHDPR
LLRIYESLSQDIWETSKKTS*
>Ley3_66761_scaffold_6_311 # 369907 # 371277 # -1 # ID=1_311;partial=00;start_type=ATG;rbs_motif=None;rbs_spacer=None;gc_cont=0.594
MKVKNVFTYFTDTILRRNANSYRNPRVRWAVRQYKLLFYTARGLIAHDTIVRSAALTFYT
LISIVPILALVFAVVKGFGLLDGLIDDLYALFPQNVEVLDYMVEFARKALANTQGGLIAL
VSVVTLFWAVIRVFGSVESAFNNIWEVQSSRNIARQYLNYIVIAMVAPILWLVASTMGGY
LLRFFDAGNTFLGILLSKLSALVIIWGSFTLIYAVVPNTKVLWRSAFMAGIVAGTVFMLF
QWGYLYLQGWMTSYNAIYGSFAALPLFLLWLQISWEILLFGGELSFAYQNIDRFAEERES
LGISNDRRRRIILAVMLQVVHRFRENEGALPVDELRRRLSLPTRIVNDVLHQLVRTGLLI
EIRNPDDDREVAFAPGRDIHEMTLYNIFRTIDNYSSTRLYFAATEETRRIDRALDELQTA
CRTAGDRLRLIDLDDAVNAARKPASGPQPESKHSER*
>Ley3_66761_scaffold_6_312 # 371301 # 372494 # -1 # ID=1_312;partial=00;start_type=ATG;rbs_motif=None;rbs_spacer=None;gc_cont=0.626
MERRTEKIGIFAPGMMTPEQYRLLLTPEVRHTVEEQIGRDPAAIALDKRIPHAALVATQV
KYLARARTKLPSYYEARCILPPLAFEQASSEACAARKSCSGNTVLDLTCGLGVDALYLSK
RFREVITLERDATLAAVAEENFRRLGATNIRVINSSAEAFLASTRDHFDWIYADPDRRSA
GGRKLVRLEDCSPDIPKLLPELRRIAPNLCVKNSPLFDVGETFRLFGPCRTEVVSLHDEC
KEVVVYADGTGPLLTAVALGLGEFSCPPAEARATPCDKPFDPAAYRWLLIPDVALQKARL
TPTYLQGRADIWNPNGYGFAAEKSEDTLGRWLEIERIEPYNPKQLKRELSGSRLTILKQD
FPLTAAEIAARLGIREGGERRIAFTKIGQDYWTIRLK*
>Ley3_66761_scaffold_6_313 # 372449 # 373969 # -1 # ID=1_313;partial=00;start_type=ATG;rbs_motif=None;rbs_spacer=None;gc_cont=0.640
MLRLKSENLRSKLRRMPLLRALPPLAAGILLADHYVLPLWLLVGGFLVCGILALLADDRG
ANLATLGAILLFGMTVTELRHTPAPPTGTPGEYEIVVRERLSEREGKTASGTTIRARRNS
ATGEWLPAAGNLVVRCDSSTALNPGDRAVVRGKIYPFTARHGGYGRLMTRRGYVGTLYLN
RSSLLLRDTLHRELSPKHLSLFLHERAVARLDRLALAPDEQALCNAMTAGDRRSLSPALR
AAYSRSGTSHLLAVSGLHVGIVFLLANLLLWWLPLFRHGHILRNIAVILLIWLYAATTGF
PPSVVRAALMFSVLQFALASSSEYVGMNTLAGVAFVMLLFHPDYLFDISFQLSFIAVAGI
IAWGLPLCRLLRTRRKSIDMLTATLAIGFSASAATAPLISHTFGQISVVGLALNPVVILL
SYVVVGSCTLWLVIPGTALAPLFSVVAGFAARAQNELIRAAAALPAAALDIRLTTTQCWS
VYGLFIFATLLLWSAERKKSVSSLPE*
>Ley3_66761_scaffold_6_314 # 374299 # 375459 # -1 # ID=1_314;partial=00;start_type=GTG;rbs_motif=None;rbs_spacer=None;gc_cont=0.567
MISLGSLSEQEAEFRLQTPTPGIATPSVSDITSSTAKVSSSLTDAAYATEVQFFYSATNG
SDTGSVVAAVVGNEATANLSDLLPATTYTVYGVVTATNGSTPQSSSTTFTTEGARTDHAA
WYELPARTTADETITQTVYPASGSQRNYTMYYDKSTYTAYWVAYPLAKGHMGNGRSDKWQ
RNPGLAESEQINVWSSSYGVNLGATTSDGYDSSKEFYARGHQIPNADRNGSDELVVQTYY
ATNSTPQIQNKFNGGIWQQLESGVRNIAATTDTVYVVTGAILQTAGNHEAITWITPKSDS
KRCPVPNYYYKALLKVRRDASNKVTSAMTIGFWMEHREYSNDSYTNYATSVAEIERLTGF
DFFANLPADIQAAAEQNSNWNTFASF*
>Ley3_66761_scaffold_6_315 # 375434 # 377563 # -1 # ID=1_315;partial=00;start_type=ATG;rbs_motif=None;rbs_spacer=None;gc_cont=0.519
MKTFFKSILAVAVCASLFAACSKDDTVSDPSNGRKVTMTVTASSELESASGSRTTYDPLT
GKISWNETGEYLQVFETAASKTTYANSQEGTVNDGTAKFAVSFPKNTNTPLVYNAVYPAS
AWITSNNTDITNMKVVTRTSQQPTATSFDSNADLLIAKSISLESQPTELQMSFGRAVAIG
KMTVKNLASEEPVLGVEFTAPDKKVTGRSYVDMTAGTVKEYGYPGNFSDNVTLSYSSEMN
LTANGATGMTAYFTCFPFEVAAGETFTVTVTTATKIFTKTVTVQEGRALAFAAGDSSTFA
VDMTGAAEEATETLSGDYVITATQSEITYAMSSLADGSRLAPVVITPSNPYKTGDETLIW
TITKSGDNYTISQGENYLSWESDNSATTSTTPYELVITKNKSEGTYQIASAATPSRILAK
NDQAALGFGFYTGSQTKDLTLIPAEYVKLPEITLDQTTLTLSYNDTETHYIPVTLKNAET
QDVSVAIYDGTEGTEQPDWITTGDYNGSENRLEVAATENTVATPRTARIVLTATTSLGTA
QATLTVEQAAAGAKAWVSETFENYKPDAGSAYNSNGTFNGVTTGTPVWTYAKCGNPNQSK
TDRTTLSNTAGITVSSETYLTIGKSGSLSVTIPGGITALKFNALTSSKGSATLTVTVGGK
SVGTLSITKNSKKVFELSDIVCNGQDATIKIEQNTENRTTIGDFSWQLE*
>Ley3_66761_scaffold_6_316 # 377582 # 377764 # -1 # ID=1_316;partial=00;start_type=ATG;rbs_motif=None;rbs_spacer=None;gc_cont=0.508
MIMKKHYESTVKGGGTSYSAPSVEILSISIEKGFANSTVLDYGGAGEAGGSVNDTDYGEY
*
>Ley3_66761_scaffold_6_317 # 377914 # 380808 # -1 # ID=1_317;partial=00;start_type=ATG;rbs_motif=None;rbs_spacer=None;gc_cont=0.561
MIFFGILDRLKAKYIFSGALLLLFLLPVLGMALPGGVQHPATPERQTPPDSTPTQAVQKS
RRETRREIRRLQREADRPPTAETRTEEEQDSLFDTKIDSIFGAPPLSPIAPADSTAPTGN
DSLLRDSLRQDTTRRDTTRKKSFLDDIISGKNQDSLYYDVRNRTVYIYNQGDINYQNMNL
KGDFMRVNMDEKIIYAHGKRDTIDGKPTVTNPTFTEGAANPYTMDTITYNIGSKKAKIKG
VATQEGDGWLIGNNVKKMDDNTIHIQDGKYTTCDQTDHPHFYLAMTKAKVIPGKKVVTGP
AYLVLEDVPIYFPLLPEGFFPLSSGPKSGLLMPTFGEESTKGFYIRDLGYYFTLGEHMDL
AIRGGIYTLGSWEASAMSRYMKRYKYNGTLNFNYSNVRVGDKGEPDFLQQNNFQLYWQHT
QDPKANPGSTFSASVDFRTSGYNRYSATSLNEALQTQTSSTISYSKSWLGTPFSLSANMS
VSQNSQSGTLSIALPNVVFNVSTFYPFKRKEAMGKQRWYEKISLRYTGKFNNKANAKESE
IFTKETLQNMQYGFEHSIPISATYNIFNYINFGPTINYTEKWYFKKQEQVWNPVLNRIDK
LDPEYGFYRLYNYNFSLQASTIIYGRYEAKKKTRKIQAIRHTITPTVSFSYAPDFSKQKY
GYVKTVQSDTLGNFKTYSPFEGSIFGVPSSGQSMAINASLSQTLEMKVLSKRDTSGMKKI
KLIDELRIGQVSYNFLADSMGLSNIPISLRTTVFQNFGININATLDPYRVTPQGQRINKL
FFPGRVVSASTSFGYTFQSRQDNSTPAINDINSAPVDPAYANPFYDPYGQMNPALRRQYM
TQAYYDFSLPWNLGFNYTISYSASPTNNGTTGYQKNITQTLGINGSVTILPKMGVTIQGG
YDFQAKELTPASITITRDLHCWQMSFAWVPFGHYQSWSFNIGVKAASLADLKYDKSQSMF
DNLY*
>Ley3_66761_scaffold_6_318 # 380933 # 382078 # 1 # ID=1_318;partial=00;start_type=ATG;rbs_motif=None;rbs_spacer=None;gc_cont=0.563
MRKSLFLVALFLIATLSFNGVAAQNIAQGVRVVVIDAGHGGPKFPGAHYRGVYEKDLNLQ
IALKLGALIEKEIPQLKVVYTRKTDKQFSESLTQDLQARADIANKAGGDLFISIHTNAAA
SASARGVETLIMGESPLEKNANERALYYNNQEELLDMSNEKTAAIVRAYIQNLQFTYGEY
SEAMARLVQKHYVKSGRHNRGVKRQPLKVLYATDMPGILTEIGFLSNSEEYAYMNSAKGQ
AQIARALCDAVKDYVAFVRGALLVDDDAIYEQADADVAEPASAAASDKADKGSVKTGKAE
QEKTFYAVQLIASAKRVPPKDRQFKSYRGKVTEFVTGGRFRYKYCVGRFDTRKQAEAKLA
EVRREFRDAFVVSCRGDRIVQ*
>Ley3_66761_scaffold_6_319 # 382101 # 383102 # 1 # ID=1_319;partial=00;start_type=ATG;rbs_motif=None;rbs_spacer=None;gc_cont=0.563
MRREVKIGIFAVLMIGALWAGIRFLKGFDIFSRNAVYYAAYDQVDGVQNASPILIRGVKV
GAVTDISFDPSIGNEVVLQLTIQRKYRIPSNSEARIYSNSIMGAKAIEIALGDAGTYLQS
GDTLCSSRSKGLMDMAGSELEFFKQKMSQVVGDLSRTMDNLNLIMEQNAANIEGTMSHLN
SITGSVNGMLLSQRANLESAVANLTRFSEMLGENSPRMDSIILNLSNFTDQIQRENLAGA
LDSTLMNLNAILARVNAGEGTVGQLVSDPRLYESLNEATANLASLLANLQAHPARYVHFS
LFGRDPEKADRKQQKKEAKHARRDSLKALKAAR*
>Ley3_66761_scaffold_6_320 # 383125 # 385626 # 1 # ID=1_320;partial=00;start_type=ATG;rbs_motif=None;rbs_spacer=None;gc_cont=0.612
MIYPANFEQKVGFDRLREQVAALCTIRGGRERLCAEQFSTSQADVERRLALADEMRRLLE
MEHDFPDDEFVDVDYILSKLKIEGSFLEVEEVGLLRRALASAGAIAGFILGRGEELYPEL
RLRSRGIEAFPEIVRAIDGIVDQYGKIRDNASPELQQIRRMIREREGQAAKRLQQVLSNA
KKAGIVEADAMLSIRDGRAVIPVAAANKRKLQGFIHDESATGKTFYVEPVEVVEINNELK
ELEYAERREIVRILSAFTDSIRPEADRIALIGDYLSDLDMIRAKARWAVANGAVKPIVST
DDRLVLRNARHPLLQQTLRAQGKQVVPLDLQLDKRRHILVISGPNAGGKSVCLKTTGIIQ
YMFQCGFLVPASENSELPLFRNLMIDIGDEQSIDDDLSTYSSHLLNMKNMLAGASNRTLV
LIDEFGSGTEPIIGGAIAESILERLRSKGCYGVITTHYANIKYYASNTEGIANGAMMFDV
QNIRPLFRLEIGKPGSSFAVEIARKIGLPEDIIRDAGEKAGSDHINLEKQLREIARDKHY
WEQKRDRIRIADRKVEELEQTYADQLSRIRQERSEILKKAKEEAQRMIADANRQIENTIR
TIREAQAEKELTQLARKELNDFRDRVERTDAADAAHDERVAREMEKLERRRQRRAERRQQ
AGETPEVAQPAVPEKPREAEVGSKVKIAGQDIPGVVLSIKGRKAQVAFGQILTTVDRSSL
VVISGAEFKQATRPVQPRTVVSVDVSARKLNFKDHIDVRGLRAAEALEEVRDFIDDAIMV
GVGTVTILHGKGTGALKEEIRRYLRTVPEAERAADEHADRGGAGITVVTLRMD*
>Ley3_66761_scaffold_6_321 # 385655 # 388027 # 1 # ID=1_321;partial=00;start_type=ATG;rbs_motif=AGGA;rbs_spacer=5-10bp;gc_cont=0.612
MKYMLSEIARICGGELLGEDLPVARVLTDSRNCSFGEEPLFVAMKGTNHDSHAFIGEMVR
RDVKAFLAERKTQLPAGCGCVVVPSAIAALQQLAAHHRTRFKGRVVGITGSNGKTVVKEW
IAQQIPAGVKYFRSPKSYNSQLGVALSLLMIEGDEELALIEAGISCPGEMVRLERMIRPD
TVIFTSIGEAHQENFTSLEEKSAEKLVLAKGARTIIYHGGSSLLERMIRTLYGGRQLQDA
AEYPLPEQLPAGVLESGAGRVDAQLVGAFCRVMGFPDPDFGRIRPVAMRLELKEGINGSL
LIDDAYNSDINSLSIALDYLHNMAAGRPMTLILSDIEQSGVEDGVLYGEVARLVAAAGVS
RLIGVGDRIRNAGANFACDSAFYRTTDELLRNLRRDDVAGRVVLIKGSRDSHFERVSHAL
ERKSHTTVLEVDLDAMIHNLNYFRARLRPGVRLVAMVKAASYGAGDFEVAQMLQHQGVNY
LAVAFADEGVLLRERGIRMPIVVLNADEGSFDLMVAHRLEPEIYNFRSLAFFSKAVERVG
EESYPIHIKLDTGMHRLGFMEGELDMLTETLGETPSVKVATIFSHLNCSDMPQEDRYTRE
QIARFDRMSGRLAAALPYPVLRHTANSAAIERFPEAQFDMCRLGLGLYGFGFEHNDELKP
VSTLKSRIVQLKHLSAGEAVGYGRAGKLTRDSVTATVPMGYADGLDRHLGCGRWSMLVAG
RPAPIVGRVCMDSCMIDVTDIPGVEEGDEVVIFSAVPGNTPEDMARVLDTIPYEVMTSVS
GRVKRIYSKE*
>Ley3_66761_scaffold_6_322 # 388101 # 388835 # 1 # ID=1_322;partial=00;start_type=ATG;rbs_motif=None;rbs_spacer=None;gc_cont=0.638
MSQERKPGQPGTLYLIPCPIAEDTPVWDVLPAANRAVIDSLDYFIVENVRSARRFLSKAG
FGRPIDSLEFRELNEHTTDARAVDEMVRPILAGRSAGVISEAGVPGVADPGALAVARCHR
LGIRVVPLIGPSSIILAVMASGLNGQSFAFNGYLPVKPPERARAIRTLERRATGERQSQV
FIEAPYRNAKLLGQLLEVCAPDTRLTLAVDITSPQEYIRTLTVREWRSALLPEMDKRPAI
FILG*
>Ley3_66761_scaffold_6_323 # 388901 # 389521 # 1 # ID=1_323;partial=00;start_type=ATG;rbs_motif=None;rbs_spacer=None;gc_cont=0.572
MDKEKVYNEAVGGDEGFAAGDGYPSCDGEPCANVTDESSADADTMAGDRNTPKAASEELP
SRDWEAEIAEWQDKYLRLQAEFDNFRKRTLREKMELVQSGSAECVKNFLPLMDDLQRALE
AIEKSNDLEALREGVKLIAQKFRETLKKQNVKEIEALGLELDTDHHEAVARFDAGKEKKG
KIVDVVQPGYKMGDKVLRFAKVVVGE*
>Ley3_66761_scaffold_6_324 # 389648 # 390811 # 1 # ID=1_324;partial=00;start_type=ATG;rbs_motif=None;rbs_spacer=None;gc_cont=0.595
MAEKRDYYEVLGVAKNANADEIKKAYRKAAIKYHPDKNPGDKEAEEKFKEAAEAYDVLSN
PEKRARYDQFGHAGMSGAAGAGGGFGGFGGGFSMEDIFSQFGDIFGGHFSGGSYRTSSSG
GRRVSRGTDIRVRVKLTLAEIAAGTVKKLKINKQIACPKCGGTGAKDANSYSTCSTCNGA
GYVNRVENTFFGRMQTQSVCPTCGGTGKVITNPCDECKGEGTIKGSEVVEIRIPAGVGDG
MVLTVSGKGNAARHGGVNGDLQVVIEEERNPELLRDGNDLIHNLNITVPTALLGGSVEVP
TVDGRARIKIAPGTPAGKVLRLAGKGLPDVNGYGRGDILVVVDVTVPAKLNAEEKRLVEQ
LAAQPSFQRAEASKGHNIFDRMKSFFR*
>Ley3_66761_scaffold_6_325 # 391045 # 391434 # 1 # ID=1_325;partial=00;start_type=ATG;rbs_motif=None;rbs_spacer=None;gc_cont=0.577
MSGFTPFKKHANKFNYLPRYYDPEKEERDRRRAELRGERAEDAGKEYKPGQYIRTQSQAR
AARRREEMSRGSGRMWMMVVLVVLVLLFLVFGYPRVVAFISDMQKPKTPQTEEFNPYTPI
TVVPNDYEE*
>Ley3_66761_scaffold_6_326 # 391434 # 393323 # 1 # ID=1_326;partial=00;start_type=ATG;rbs_motif=None;rbs_spacer=None;gc_cont=0.594
MADRIKLLPEVVANQIAAGEVVNRPSSVVKEMMENAIDAGARSVKVNFRDGGKELIQIVD
DGCGMSPIDARMAFDRHATSKISSLDDIYALKTFGFRGEALASIAAVSQVELRTRQAEDE
VGTLTTVNGGEFVSQTLAACPVGSQFYVRNLFYNVPARRKFLEKSTTSTGQIKSEFQRVA
LCNPQVGFELLMNDQPLYRLPAASLASRIVDVVGRHIKQNLLEVDADTSIVRVTGFVGRP
AAAKKSNSSEQYLFVNGRYFRSPYFFKAILKAYEKLIPDACSPSYFLYLTIDPSRIDVNV
HPQKTEVKFADEEAVWQIINAAVRETLAKTGAVPLMDFDQTDSVEIPVLTKGAVYREPKA
MSNESYNPFRADYASDVSERMPDVDFSGFDAPYDGEMPAGKGVGAEDRYDEMIPSAGFAP
TEMEFIPSAGEPEQQRLMDDPAACFSGVTVLGNGYASALYGGKWVVVDLRRARERVLYDN
YLLLLTNGSSVSQQLLFPERLAFSENEYALLEENAVDFAALGFDLEFCGGGAVEVKGVPA
DIPHDTIDRLIYELLQEFAVPVDVQALRREKIAAVMACSGARSMSRTISTEEAESLLGQL
CEGGNVSFTPSGKAVMAEITLEEIRNKLG*
>Ley3_66761_scaffold_6_327 # 393379 # 394020 # 1 # ID=1_327;partial=00;start_type=ATG;rbs_motif=None;rbs_spacer=None;gc_cont=0.539
MNNSRYFSSTPPVVLNLIIINALMLLATELLPVGNRIVGALALFNVESPLFHSYQLVTYM
FLHGGFSHLFFNMFALWMFGRTLEYELGSKRFLTYYMVCGVGAGVLQLLVGWLEYRYGNV
GMMALMVPTVGASGAVFGLLLAFGVMHPNAVIMLLIPPIPMKAKWFVVVYGVIELFFGIS
GRMDGVAHFAHVGGMLWGFLLLYYWKHKGVIRY*
>Ley3_66761_scaffold_6_328 # 394024 # 395181 # 1 # ID=1_328;partial=00;start_type=ATG;rbs_motif=None;rbs_spacer=None;gc_cont=0.543
MSREYYDDYRHGASRKRRKSLPGSVFNGVMLILSVATGAAMIVTLLAPFVHPGRTWIFPV
LGLVAPAVYVITLLVTLYWIIRWRWRIALPLVVLLLAGLFKVPLFLKPELRRHYGEETSF
GRGVITLLTFNVRSFYNDRGQWSFDGVTEVIRRVNPDIVCLQEFNRTSSKAEELDSLLSD
YDRTVVMEGNRRDPVFPLALYTKYRILGKSHSILGPMKQDGQSVWVDLLVGDDTIRIFNN
HLHSTAITVHDDKYLSEHQFLTDTAGGAKIKNIFRRFRDNSMLRAAQADTIARAIAATPG
CKIVCGDFNDTPMSYAYRVMAQDLDDAFRASGKGYSYTFRGFMDVLRIDYVLYSEDLECL
DYQVLYDVDLSDHYPVVVRLRPVKK*
>Ley3_66761_scaffold_6_329 # 395190 # 395639 # 1 # ID=1_329;partial=00;start_type=ATG;rbs_motif=None;rbs_spacer=None;gc_cont=0.547
MILDSLRNWAFYCGADSRLKRALEYLAAADLNTLEPGRYEIEGAEIFMKVTEGELKREEE
ASLEVHDKYIDVQVLIAGEVETMGWRERRECRVPRGPFDAEEDIRFFADRPQLFVGIRPG
QFVVFGPEDAHAPMIGRGRIKKAVVKVMK*
>Ley3_66761_scaffold_6_330 # 395744 # 396928 # -1 # ID=1_330;partial=00;start_type=ATG;rbs_motif=None;rbs_spacer=None;gc_cont=0.546
MAFTEILPGIHYVGVNDRTTTRFESLWSLPYGVSYNSYLVIDEKVALIDTVEVSFGEQFI
DNIRAILKDRPIDYLVVDHMEPDHSSSIKTLRLLYPEMQIVGNAKTLQMLDGYYGIHTLT
REVKEGESISLGQKNLSFYMAPMVHWPEVMVTYCPEHKVLFSADAFGTFGALNGGILDSQ
LSLDHFWDEMRRYYACIVGKYGAPVQKALQKLSGLPIETICSTHGPVWQQEIGRVIGIYD
QLSRYEGEPGVVIAYGSMYGNTAQMAEKIARELAVQGVKNIIVYNLSYADISNVIRDIFK
YDTLIVGSPTYNGELFPEVGSLLQKISERCIPCRKFAYFGSYTWAGAAVRLLGEFAQKMK
WEAICQPTEMKQGYDDQGAQCCTALAKAIAEKIR*
>Ley3_66761_scaffold_6_331 # 397257 # 400289 # 1 # ID=1_331;partial=00;start_type=ATG;rbs_motif=None;rbs_spacer=None;gc_cont=0.513
MIKKIVLSLITVLSFCSLALAQNKQVTGTVTDEKGEPIIGATVVAEGTSAGTTTGGDGQF
TLTVPANATLSISFIGYETQKVSVAGKTHIDVTLGEEATGIEDVVVIGYGTGKKIGSVIG
SVDQVKSEKIENRPSTNVVDALQGQVAGLQIMTGNGELTSTSSIRIHGLGSMGADTSPLI
LLDGAPIQASTLQTINQNDIASVNVLKDASATSIYGSRAANGVIYVQTKTGRRNQESVDV
TLTGQYSMSSAVAPELNMMSANEMLDYIGAAVAVRLLDDALTTPDKIAFGRQYFIRNFGL
AKFMDENYNPMNDYKWWNEILERNAPMYQVDLSVSGGSAKTSYYFSGNYANKTGILPGSE
LDRYNFRTNIDTRANNWLRLGLNLGLGYQHSSVADTDESMGGLYVSNPVMASLITPPYQP
LYDDNGQMLNFFDATQAINPLMTADYMPRWQNRITMNGMAFIELTPVKGLTIRSSLAVDA
FDWRSHGASSPETPTPSGKFGTGSASELFQRFYEWTWTNTAEYKHTWNEVHNFTALLGEE
TLYRNNNSFSVASIGITSSRFLNIAMGTEVSGGLPTYSIAQSASNSVFGRLEYNFAERYF
ISGLLRNDASSRFGENNRNALFWAVGGMWNIKNETFLRDNQTISDLSLKVSYGTQGNSGI
GDYNHRQYMAAGSAYGGYTTWMVSGIGNPDLMWESQNTLTVGANIELWRKLSLSIEYYRR
QTNDMLMSIPLAPSGGYSGRAGNVGGMRNSGIDLSLNYDIYASKDWFVNFHATFNYNKNQ
LTDLWEPGLEFAYMGNGLQAYSVGDPFPTWTMQEWRGVDPETGLDTWTTADGGITSNFNQ
AALVNLGTSLYAPYTGGFGVTAAWKGLSLTADFSWVHGNYALNNTMYFVANADMGLSSQF
NQCDLAWDYWQQEGDQARYPRLDQAINFDSRMLEKASFLRLKYIQLAYTLPSHIMEKTKF
IKGLKVWVGGRNLWTVTGYNGLDPEAAEKGVDVDTYPNTREFTFGLEFKF*
>Ley3_66761_scaffold_6_332 # 400333 # 401868 # 1 # ID=1_332;partial=00;start_type=ATG;rbs_motif=None;rbs_spacer=None;gc_cont=0.493
MKKIINSILAFVTLFSVTSCDLDMDPETAIRPEDAYTMEYCEGVRGYVYVDLKALLSGGF
YSIPDLYVDVLNVCLGSGNQGIYPFNWRLYPTDQDVTSFWSSYYTTMMHINYAIRHMDAA
YEYLTPDEQKKVDVYKGEMYFFRAYVMHRAALLFCEDYDPDKAADQLGLPYPKEWEPEAK
LARGTLAKLYENVEADLVEAEKTVTAQGTPTDQIYLTKDAITAFRAELALHLHQYTEASQ
YAQSLYGTYPLVTTAEGLERMWREDTSTENILQLEVLRTTMTTVNSFGSYLNSTWKPNLG
EYFYAPTYIPEQHIVKLFKDADFRTDIFLVKNANVTISGNKGVGVLIGKFRGNKNFQTNT
TTLVYRNRPKMFRISQMYLVDAEAQYRLDPSKGLDPLNQLRTARGLTALTADDVKDDVTL
LDGTKISGLFNAIQEERGREMLAEGTRLYDLKRWGQGFQRNVNTSLAPLVDKVSYLQTMK
QTAGSPKFVWPIPNSEMTQNPNFGSQNQGYL*
>Ley3_66761_scaffold_6_333 # 402334 # 403782 # -1 # ID=1_333;partial=00;start_type=ATG;rbs_motif=AGGA;rbs_spacer=5-10bp;gc_cont=0.607
MKAGLRQIPIQGAAPRLAGNREWDGLPMPTRFWAILAVAFGVSLSVIDGAIANVALPTMA
RMLGISSANSIWIVNAYQLAIVVSLLSFSALGDVIGYRKIYIGGLGIFIVASLGCTLSDS
LATLVTARVCQGFGAAAITSVNTTLIRLIYPRRHLGRGMGVNATVVAVSSVAGPTLASGI
LSIATWPWLFAINIPIGLIACLLSYRFLPKNPVRIRGRHFDWRDGLMNALTFGLLIASIE
GYSHGLKPSYIGISVILLVVIGTLFVRSQLHKPYPILPFDLLRIPIFSVSVITSICSFIA
QMLAMVALPFYLQKTFGYTEVHTGLILTAWPAIIMVVAPIAGLLVERIHAGAMGGVGLLI
MAAGVVLLAFLPEQPHVADIVWRLLLCGLGFGLFQSPNNSILIASAPPERSGSASGMLAT
ARLTGQTTGAALVALLFHIDPENGCHIALLLAGGFALAGSVVSFSRLSLSLPQGLTRSKG
KA*
>Ley3_66761_scaffold_6_334 # 403996 # 404532 # -1 # ID=1_334;partial=00;start_type=ATG;rbs_motif=None;rbs_spacer=None;gc_cont=0.609
MNATTTVLQTDSLLFRPTLPDDLERICTIIRQAQAQMRLRGSRQWQNGYPAAAHITDDID
RGYGHVLCTHTGLVVAYGAVVFDGEPAYAEIDGTWLDQAPYVVLHRLAVAQEVKGQGIAT
EFMRRTMTLARERGTGSFRIDTNFDNRCMLRLLAKFGFVRCGEIHYAGDPRIAFQKIL*
>Ley3_66761_scaffold_6_335 # 404605 # 405945 # -1 # ID=1_335;partial=00;start_type=ATG;rbs_motif=None;rbs_spacer=None;gc_cont=0.604
MKKLLLALFLVFTLPLSAEEQPAVPTADEQAAALINAQEWFRLEACYPEIRDELSPFVRL
LCEASLGSHFNRLPESCNAIGTLLNDYQQELFADPEGSMLGWLLSMLIGNLQELGAYEQA
ADLLTQFAAGQSEEERASTLATQRWFQTMARHPRTSLTKPDGEIRLPLTVGSETVKSPLD
GTDKKVHNFYTDITIGGRTERFIFDTGCSGASFVSAEFAKRHDLEIICDSIPVSGIGGNG
FVKFATTDSMQIGPVTIRHPYFMVFDNDEASDQIGHIEAVLGTDFMRLAGQIELRPKEGF
FLLPATPEPTPASGRNLMHDTSSGQYILNTLVAGKDTVPMVFDTGNSRTGLSPNYYTLHR
EEIDRSGKKRETAAGGFGGILRGTGYDLKNITFTIGDGSRTLKKVTVTADFGPASEQPYF
GSLGMDLFEKFDRIVFDFGRMFVTAE*
>Ley3_66761_scaffold_6_336 # 405952 # 407232 # -1 # ID=1_336;partial=00;start_type=ATG;rbs_motif=None;rbs_spacer=None;gc_cont=0.582
MLQQTIRSWIDQLLVYIGISADSARGIDQWVILAIIVAIGVGLDFLIRLLLLQVVRRVVK
QTKVTWDDIIFDDKVLRRLCHIVTPILVVVMLPIAFPDQNGLVVLITRLVQIAIVIAVLR
FVNSLLEAIFQLMGRREEWKGKPLKGLMQTGQVIAFLVAVILVFSILLDRSPAMFLTGLG
ASAAIFMLVFRDSILGFVSGIQLSANNMLKVGDWISMPKYGADGTVEEVTLNTVKVRNWD
NTIVTLPPYLLVSDSFQNWEGMRSSGGRRVKRSINIDMTSIRFCTPEMLERYKRIDLLKD
YIARTQQRVEEYNRQHDIPSGEDKINGLHQTNIGVFRNYLNLYLRQNERVNQNMMVLVRQ
LQPTEQGLPMELYFFTDTVDWVPYEGIQADVFDHVLAVIPEFDLRVFQNPSGNDLRTLTG
KTDTNH*
>Ley3_66761_scaffold_6_337 # 407737 # 408108 # 1 # ID=1_337;partial=00;start_type=ATG;rbs_motif=None;rbs_spacer=None;gc_cont=0.540
MKMKPLFICYPRCSTCQKALKWLQERGIEVEVRDIVQQNPSEAELEEWIDRSGLAVNRFF
NTSGLRYKALNLKEKVRTAPREELIRVLSTDGMLVKRPLLIASDKILVGFREPEWAAALS
EKR*
>Ley3_66761_scaffold_6_338 # 408164 # 408769 # -1 # ID=1_338;partial=00;start_type=ATG;rbs_motif=None;rbs_spacer=None;gc_cont=0.596
MKENWKPGTLIYPLPAVLVSCGATPDEYNLLTVAWTGTVCTNPPMCYISVRPERHSYDII
RRTGEFVINLTTEELARATDWCGVRSGRDHDKFRETGLTPAPATVVKAPVVAEAPLSIEC
RVRQILPLGSHDLFLAEVVNIQADSRYIDPETGKLELQKARPIVYSHGEYFALGRMLGYF
GWSVRRKKRIKRERQPDKMKK*
>Ley3_66761_scaffold_6_339 # 408820 # 409896 # -1 # ID=1_339;partial=00;start_type=ATG;rbs_motif=None;rbs_spacer=None;gc_cont=0.600
MLPLITLRLQNQLLVQPPFDAPQQVVEWMGAVQAQDYRMAKWAVGCRTASTDATQIEAAL
NRGDILRTHLLRPTWHFVSSKDLRWMLSLTADRIRAANDSYARGTDAALDSKSIHRYMNL
LQKTLEGNKHRTKEEIGEALNQRGIPLSQYALRHLLMRAETDGIVCSGADKKGTATYALL
DERAPHGEEPSREEALARLARIYFRSHSPATLADFTWWSGLTATEARRAVASIAEELTTE
HFGDREFFVFRNAAAAAPCDTTHLLPAYDQYLIGYKDRSDVLAKEHTSKAFNSHGIFQPV
ILCDGQIVGNWKRTAGRGNVTIQTTLWVNAVPKALDAAVARYRSFIGGTKSENSPEAL*
>Ley3_66761_scaffold_6_340 # 410272 # 410634 # 1 # ID=1_340;partial=00;start_type=ATG;rbs_motif=None;rbs_spacer=None;gc_cont=0.515
MKKIYFGILCCLLGFTTSCSDDDNATALLQIDPSTDLVFEAVGGTRTIEVKTDQATWQVE
SNQTWCKVEKSDGTHFTVTAEENTASEPMPQLKVDQKGTATPPWQELHLKLRSVSRLRPE
*
>Ley3_66761_scaffold_6_341 # 410637 # 412085 # 1 # ID=1_341;partial=00;start_type=ATG;rbs_motif=GGAG/GAGG;rbs_spacer=5-10bp;gc_cont=0.531
MKVVPSDNDAVYYYDVLSKQILDQHHSGDLAVYMKNMMAEAVKNYGSVEEALKKLGSQGE
SNYAFEGLDPNTDYLAFAAGLDAAGEVNTKIESKTFKTKELAAGATFEVKFTCYYNGADF
TITPSDLEFPYYSAIRPAFRYQGLDDDALLQTIIAEDSFMLDFMAAPGVYEYKNEGVYLP
DTEYWVLIFGWAAGAPTTSIQKFPFRTSKPNIDPAACQFTVTHSDLTSRGMNISIEPSDD
TVPYMFDLISEADYEQYKADMKAYVTEYVGQDIDNLDNNRVCGQSGYSYTKVLEPGTKYY
VWVASIDEFGKPQADVYISDPITTLPKAVSDATVTATIDKYFNGDDLYALDNEKYADCRG
QAYVMVTFAAENAKEWYGTMVAEDPNDPTSAISDDEVIETLLVGGTWCPTGKLYLCKWDT
EHTILAVGVAADENPGVLLRQSHTFTKAGAAPVSEFVAPESQGVRTGTMKIAPHVASVRN
YK*
>Ley3_66761_scaffold_6_342 # 412184 # 413797 # -1 # ID=1_342;partial=00;start_type=ATG;rbs_motif=None;rbs_spacer=None;gc_cont=0.605
MLHRFRHSIASFSLPTRLNNPFHYTPHPLCELAARELQAYLCERKEWTEELSAGKMFGVL
VVKDSAGTVGFLTAFSGNLAGSNSHEYFVPPIYDMLRPGDLFRTEEAAISDLNRQIETLE
TDVRYRGLLRTIEETETEAAREIAAAKARMRIAKTAREARRREHPDENTQTALVRESQYE
KAELHRLKQSWKNRIASLHAQRTSIAERIESLRCERKARSAALQAKLFRKFRLLNALGEI
RDLAEIFAPTPQGTPPAGAGECAAPKLLQYAFEHRLTPLAIAEFWWGASPKGEIRRHGHY
YPACRGKCGPILAHMLRGLDVEPEPDRACPQSAPELLYEDRWIAAVFKPAGMLSVPGKSE
APSILDWARERYPAATGPLVVHRLDMDTSGVLLLALTKEAHQDLQAQFKHRTVRKRYIAL
LEGRITPPKGRIELPLRPDLHDRPRQAVDPLHGKPAITEYEVLEFRNGRTRIAFYPLTGR
THQLRVHAAHPAGLDAPILGDRLYGTTADRLFLHAERIEFRHPATGDRIAIEKPADF*
>Ley3_66761_scaffold_6_343 # 413888 # 414289 # -1 # ID=1_343;partial=00;start_type=ATG;rbs_motif=None;rbs_spacer=None;gc_cont=0.522
MKKRWIVFTVLLIVALTAFLYIRFFFVFGEGVKSGELNYVVYKGLVFKTYEGKLIQSGIR
SKTAGTIQSYEFEFSVENEALARKLMLLGGKNIELHYKEYFGALPWRGFSKFVVDSIVTK
PIDSLPIGPETER*
>Ley3_66761_scaffold_6_344 # 414806 # 415450 # 1 # ID=1_344;partial=00;start_type=ATG;rbs_motif=AGxAG;rbs_spacer=5-10bp;gc_cont=0.572
MCALVALTACGTGVKQSVRTPVEMGERIELKTPDPKMGLTINEALAARSSSRDFSPEMLS
LEELSGVLWAAAGVNREDGHLTAPSAMALYPIRVYAFLPEGVYRYDSKANVLNRVVEGDR
RELTAMQDFAYTAPLNLVYVADYSVYAERNQPVDRIRFWCAADAGGYTENVNLYAAGNGL
KTITRGSFKEEALLELLGLDPAQYCVILAQTVGR*
>Ley3_66761_scaffold_6_345 # 415798 # 417081 # 1 # ID=1_345;partial=00;start_type=ATG;rbs_motif=None;rbs_spacer=None;gc_cont=0.569
MLSKPEREQIIALIKREVVPAIGCTEPIAVALCVAKAREILGTEPEKVSARLSANILKNA
MGVGIPGTGMIGLPIAIALGALVGRSEYQLEVLKDSDAKAVERGKRFIEQGRIDISLKEG
ITEKLYIEIEVSGGGHSAVAIIAGGHTNFVFISRDGETLQESRRTSGSEQEAQGVELNLR
KVFDFAMTTPLDEIRFILEAKRLNKAAAEDSFKNNYGHCVGNTLRHAPELRIIGDCALSR
ILSYTCAACDARMAGAMVPVMSNSGSGNQGIATTLPVVVYAEEIKADEEHLVRALVLSHL
TAIYIKQSLGRLSALCGCVVAATGSSCGITYLMGGGYEAVSFAVKNMIANLTGMMCDGAK
PSCSLKLMTGVSTAVLSAMLAMENHSVSSVEGIIDDDVDKSIRNLTLIGRDGMNETDHLI
LKIMTSK*
>Ley3_66761_scaffold_6_346 # 417258 # 418493 # -1 # ID=1_346;partial=00;start_type=ATG;rbs_motif=None;rbs_spacer=None;gc_cont=0.564
MWIYNLGLVLYVWAIALASPWHRKAKLWIDGRKGLFRRMKESIDPSARIIWIHAASLGEF
EQGRPLIEKIRKEHPEYKILLTFFSPSGYEIRKNYDQADYIFYLPIDTPRKARRFLDIAH
PEIAIFVKYEFWINLLTELRRRSIRSYIVSAIFRRNSIFFRPYGGYWRMALESFDTIFVQ
NNDSKKLLAELGFDNVVVAGDTRFDRVAEIAAAAKKIDLIERFKGGTRLLIAGSTWGPDE
DLLIRLINDNPSVKFIVAPHEMDESRINRLLAETLGGAVRYTQCTAETSFDGKQLLVLDT
VGILSSAYGYAEWGYIGGGFGVGIHNTLEAATFGLPIAFGPNYEKFKEARDLVTLGAATP
IHSYEELKTWFTPLRDDEHLLQQCSRIAKDYTTAHQGATNIVLHTVFGKPE*
>Ley3_66761_scaffold_6_347 # 418561 # 418926 # -1 # ID=1_347;partial=00;start_type=ATG;rbs_motif=None;rbs_spacer=None;gc_cont=0.626
MTTTQHTGRQGEEAAARWLLDHGFTLLHRNWRQGHYELDIVAARKGTLHFIEVKTRRRDG
LTPPEQALDSHKRRALVRAANAYLTENPFAGEVQFDLIAVETAPAGTPEVRYIEDAIELH
W*
>Ley3_66761_scaffold_6_348 # 418923 # 419942 # -1 # ID=1_348;partial=00;start_type=ATG;rbs_motif=None;rbs_spacer=None;gc_cont=0.557
MELMTALNRLHGGKNIKLPYFIAQLSRYAVPKVLLRSRLEEILRDGEKRYDMDYVLDRVN
YYNRLTGAERLSPTEATPLKEHKFRGRHSAYIFDSYQTTRFFDDSLRWQTYFGDGVFDLL
HPTIIKARKIDRGGGEAASGKGDNSVLLNLDRCRLDIRLHDKIPFTEKADRVIFRGSVKS
SEQRRRFIETFRDNPRIDTADTRSGHSAQETGTAKQITLYAHLDSKFIMTFEGNDIASNI
RWVMSTNSIAVMPRPRNESWFMEGRLRPGYHYIEVRDDYSDLEEKIDYYIAHPEQAQQII
DHANDFARQFYDSRRERFISLLVMKKYFEKTGQLPPTNR*
>Ley3_66761_scaffold_6_349 # 419995 # 420696 # -1 # ID=1_349;partial=00;start_type=ATG;rbs_motif=None;rbs_spacer=None;gc_cont=0.575
MKLLLISNSTNAGEPYLKYPMPRIDEFLGSVREVVFVPYAGITFSYAEYEAKVQARFAEY
GIKVRSVHRSKDPRRMIREAQAICVGGGNTFALTKKMQEQGLLKAILGKIKAGTPYIGWS
AGSNVCCPTICTTNDMPIVEPESFKAIGAVKFQINPHYLDANPEGHAGETREQRILEYIT
ANPRRYVVGLREGCMLHYENGKLELIGSRPMRIFKKGIAPYEVKAGDDLSFLL*
>Ley3_66761_scaffold_6_350 # 420862 # 421098 # 1 # ID=1_350;partial=00;start_type=ATG;rbs_motif=None;rbs_spacer=None;gc_cont=0.477
MSEVQSKVVEIIVDKLGVKESEVTPEASFTNHLGADSLDTVELIMEFEKAFDIQIPDEDA
EKIATVGDAISYIEAHKK*
>Ley3_66761_scaffold_6_351 # 421141 # 422388 # 1 # ID=1_351;partial=00;start_type=ATG;rbs_motif=None;rbs_spacer=None;gc_cont=0.550
MTERRVVVTGIGTINPLGNNIAEFFSNLEKGVSGAAPITHFDAEKFKTKFACEVKNYDWT
QHFDRKEVRKYDLFTQYALIAATQAVEDSGLDLEKEDLEQIGVIWSSGIGGLKTFFDECL
GYAAGDGTPRFSPFFIPRMIADIAAGYISIKYGFMGPNYCTVSACASSNHGLIDSFNAIR
FGVADVMVAGGSEAAVNEPSVGGFNSMQALSTRNDDPVHASRPFDKDRDGFVIGEGAGAL
ILEEYEHAKARGAKIYCEMVGGGRSADAYHFTAPHPEGKGAMKSMRDAIKDAGIKPEDID
YVNVHGTSTPAGDLPELKALHGVLGDHIYDVNISSTKSMTGHLLGAAGAVEALACIFAIN
NGVIPPTINNENLDPEIDPRLNLTLNKAQKRDVKCAMSNTFGFGGHNSTVIFRKI*
>Ley3_66761_scaffold_6_352 # 422404 # 423198 # 1 # ID=1_352;partial=00;start_type=GTG;rbs_motif=None;rbs_spacer=None;gc_cont=0.513
MWNFVRRAVRRNYGQDKEYYRIIDELFGFVPHNIELYKLALIHKSASLVLADGRQINNER
LEFLGDAVIEVVTSDYLYIEFPDRQEGFLTQLRSKIVSRQSLNTIARTIGLDRYVIANPT
GSTNQKHIYGDAFEAMIGAIYLDQGYEFANRLLINNIYYRYLNLDNLTDEETDFKSRLIE
WCQKTHHTIAFETVHGRNYSSNHPIFDATVVIDGIRVGHGQGESKKEAEQCAAHSVSCAM
SDEACGDILDKIDRLYRPKGTGVS*
>Ley3_66761_scaffold_6_353 # 423195 # 423839 # 1 # ID=1_353;partial=00;start_type=ATG;rbs_motif=None;rbs_spacer=None;gc_cont=0.602
MSEASVKLLSRGVETLTDQELLELLLDDGDSERLAGALLSSFEGRLAALGYADIARLRMA
AGIGLKRAARIQAAVELGRRVLAARELGPDPIGSSNDVVRIFRPLLTEMKHEECWCLYLN
TGNRIVERQRVSQGGVQATVVDHRLVIKRALELLATQIILVHNHPSGAALPSEQDKILTK
KIAEAAALFDIRLLDHLIIARGGEYSFRQNGLLQ*
>Ley3_66761_scaffold_6_354 # 423779 # 424354 # -1 # ID=1_354;partial=00;start_type=GTG;rbs_motif=None;rbs_spacer=None;gc_cont=0.509
MRTRQRKARKGSCHSSLFVTDARSGHFAPISGIIVHSFDLQSLFQSFRSFEKRFTLCSSS
KKKYGTDRQKFPGSLNLRSPFGRKTFLRQNKVNPEDDNPQPTLPATIKESHAPVTMVPSL
PAHNLRNDGPQRQNEKLSNMSDFNVFAPVGVYSARGNSQFRGLGRQPRHSQDYCSNPFCR
KLYSPPRAIIR*
>Ley3_66761_scaffold_6_355 # 424379 # 425719 # -1 # ID=1_355;partial=00;start_type=ATG;rbs_motif=None;rbs_spacer=None;gc_cont=0.540
MKGLKLLLLTFATLAITACSDDTTDEWHGDFGSIQVPDTRQLSQKIPAGQTAGNSEIFFS
TNDAWNSAITDESRAEAPTWVRINPDHGDAAGDYDIRVETDPNTAEESRTAFIEITCGTN
SILITITQSGTDGEDTNEPDEPNIGEQVRYWQLHKIVGRDASGSLIAEMEYTYELPAEFS
KECRITGFKISAADKNGTLRPVETWQFTYEGDDCIRFSFTREIDGEQPYTQTADGTLYGY
FCDVRSGGYELTSTLSGSEIETYGFDCTYGTGTFNSDKLTSISRYNSLTLEPICEKYEWE
KDPWGPLEAWDNCSAVIRTLENEPNTETFRQEYGYDYDETTAWSDFIYELEGTPLLNSDP
VLLLVAEPDILRGLGFFSSLNNDLFRTVTTRSDDAVTTQTFEYTRQTVAHDAEIATPLII
TRTTRSDERESVCRFEIQFRRFDLQN*
>Ley3_66761_scaffold_6_356 # 425898 # 427442 # 1 # ID=1_356;partial=00;start_type=ATG;rbs_motif=None;rbs_spacer=None;gc_cont=0.577
MTQEELFKKLVAHCKEYGFIFPSSEIYDGLGAVYDYGQNGVELKNNIKRYWWDSMVRLHE
NIVGLDSAIFMHPRTWEASGHVGAFNDPLIDNKDSKKRYRADVLIEEWLAKQDDKIQKEV
DKAKKRFKENFNEEQYRSTSPRVLEIAAARDSVHKRFADALNANDLEELRRIILDCEIVC
PISGTRNWTEVRQFNLMFSTQMGSTAEGANTIYLRPETAQGIFVNFLNVQKTGRMKLPFG
IAQIGKAFRNEIVARQFIFRMREFEQMEMQFFVRPGEEMRWWAEWRDTRMKWHRALGFGA
DNYRFHDHDKLAHYANAATDIEYNFPFGFKEVEGIHSRTDFDLSNHQKFSGKKIQYFDSE
TGESYVPYVVETSIGVDRMFLQVMSAAYTEEKLENGEERVVLRIPAALAPTKVAVLPLVK
KDGMPEVAQRIVDLLKYDFNVVYDEKDSVGKRYRRQDAIGTPLCVTVDGQTLEDNTVTVR
HRDTMQQERVAIDALFGLVDAECSLRSLLKKLNV*
>Ley3_66761_scaffold_6_357 # 427564 # 427977 # 1 # ID=1_357;partial=00;start_type=GTG;rbs_motif=None;rbs_spacer=None;gc_cont=0.575
MGRILAIDYGTKRTGIAVSDPLRIIAGGLETVETKGLERWLAQYFAANDVSTIVIGKPMQ
MSGAPSETWRYVEPLAARLRRAYPDKEVVFYDERFTSVIAHRTMLESGMGKMARRDKALV
DKISATIILQGYMESRS*
>Ley3_66761_scaffold_6_358 # 428003 # 428560 # 1 # ID=1_358;partial=00;start_type=ATG;rbs_motif=None;rbs_spacer=None;gc_cont=0.530
MEKVMIYPIVVFGAPVLREKCREIGPDYPEVKKLIEDMFLTLEEAEGVGLAAPQIGKSIR
LFIVDCTPWGEDHPELADYRRAFINPEIYEVSEETKLYEEGCLSLPGLHESVRRSLAIRM
RYLDENFEPHDEEFTGLPAWVIQHEYDHLEGVVFTDRLSPLRRNLIKSKLMSLTKGRYKC
SYKTK*
>Ley3_66761_scaffold_6_359 # 428749 # 429210 # 1 # ID=1_359;partial=00;start_type=ATG;rbs_motif=None;rbs_spacer=None;gc_cont=0.543
MGLLAWSASAQNWTVGGRIGSGFQAVGQYVFSNDNYVEARFGAYWANAGGTVTADFSVLY
NWNVCNMDWTPSAGRWFFDAGAGINVGGKGHYAYVGVAGSAKLGIAFKGAPVRLSFDWSP
AFGPGIAYWDGGSHSEFNERALCNFGITCVYCF*
>Ley3_66761_scaffold_6_360 # 429643 # 430104 # -1 # ID=1_360;partial=00;start_type=ATG;rbs_motif=None;rbs_spacer=None;gc_cont=0.545
MKKTLLAILILFSAFYASAQDRGSWGIGPKINLYTHTGRGAVFGIGGYFRYSLTDALRLE
TGIVIPCKSECSVDIGCDAHYLFHITEQWSLFPTVGVNVNDLGKWSCGFDVGGGCDYRIS
RRWSTSLMLKYRFQTAMFARNPILISLGGTFTF*
>Ley3_66761_scaffold_6_361 # 430518 # 432353 # 1 # ID=1_361;partial=00;start_type=ATG;rbs_motif=None;rbs_spacer=None;gc_cont=0.436
MRKIFLFLFCCIPVMEVCSCSDYEEYMPEEDVLQERQMSVAQADEKLLDAVFHESSQSWV
YLQGDPYRLENFQKVYDNLVLNSAEFAEVGEEEFAVKLRNVKKELAADTKKQLKLKPTHY
AVKVLPKTEEEQRALEWDEQLKVAYVPFDYVSVPESQVSHIRMQRTGAVYHEEAEERRYT
VTYEGGMDADGPTDPVTLELPVLYVVWPCDKPFPADMDYEVLYDVFLPQAPTASQKAQGL
SAEALHVLESMAIDTIRHTGDIGRYPSGIISCYDNYLNKYVPLVYLTVRFSLGSNIYEVK
TDYNGYFSFKDPIFDNAVLSFVFDGLDGWKITSGGSSATIIESRGTYKSLRGSSIRDFDI
QVNSSSVPDPRYEIYRAVGFYFYGLRTNYGSSSLLHLPEIDRFVDSTTGGMRIEAHTAAI
QEGEGVFKSFLGNAHYIKIGNVNRNNHPRLMGTILHEMGHYTQFWIHRGYNHYNDIPKLL
KESWASYAGWYMGELYYSVQRLLPIPFEDDITRQARQSWHPAMANPYYYYSPLFVDLRDN
YNQCECLNNSRYANDAIKNVPYSLINKLARESSWTGVKKVLREHISSGYYTETQLNDFLV
QWDKYFAANPL*
>Ley3_66761_scaffold_6_362 # 432496 # 432840 # 1 # ID=1_362;partial=00;start_type=ATG;rbs_motif=None;rbs_spacer=None;gc_cont=0.504
MLSVQNTRNEFIFQHERIEPGRKFEIVEYSELSEHFPPPSEYVWAATVAFEDGTEVYYGG
DRESVSDKYDSRYDPTLDDNYVSKILQSKAPRIRWTYTFTNADYDAAVAQQPVE*
>Ley3_66761_scaffold_6_363 # 433097 # 433573 # 1 # ID=1_363;partial=00;start_type=ATG;rbs_motif=None;rbs_spacer=None;gc_cont=0.495
MKKILFCILATLPLAYCMTGCSNDTDYGGFSYFIWANDSDHRITLSVAREYGELVIENEI
IEPGESFESERVDGAIAYCPPPSSYIRYVEVVFEDGTKAIYIKGYQPPRDSDYYSRQDPT
IDWNYEEEVTASHAVRTRWTYTFTNADYDAAVAQQFAE*
>Ley3_66761_scaffold_6_364 # 433648 # 436377 # -1 # ID=1_364;partial=00;start_type=ATG;rbs_motif=None;rbs_spacer=None;gc_cont=0.592
MADVKRVYTFGNKEAEGNGKMRELLGGKGANLAEMNLIGIPVPPGFTITTEVCSEYYAQG
REKVVGLLRPEVEKAMKNIEKLTGMKFGDKEMPLLVSVRSGARASMPGMMDTILNLGMND
QAVEAVAKRTGNPRFAWDSYRRFVQMYGDVVLGMKPASKEEHDPFEELIDAQKEKRGVKN
DTDLTTDDLKELVHNFKAAVKKQTGEDFPANPWDQLWGAICAVFGSWMNERAILYRKLNN
IPAEWGTAVSVQAMVFGNMGDNSATGVAFSRDAATGENLFNGEYLINAQGEDVVAGIRTP
QQITIEGSRRWAKAQNVSEAERRSKYPSLEEVMPAVYKELNEIQHHLEQYFKDMQDIEFT
IQDGKLWMLQCRNGKRTGAAMVKIAMDMLREGLIDEKTAVLRCEPAKLDELLHPVFDKTA
MKNAKVIVKGLPASPGAATGPVVFFAEDAEKMLKEKNQRAILVRIETSPEDLKGMLDAAG
ILTARGGMTSHAAVVARGMGKCCVSGAGELQIDYKARTIRVNGYEIKEGDWISLNGSTGE
VYLGQVATQAADLSGDFGQLMELARKYSVLKVRANADTPKDAAQAFMFGAEGIGLCRTEH
MFFEGDRIKAVREMILADDEAGRRVALAKLLPMQRSDFEGLFKAMQGHPVTVRLLDPPLH
EFVPHFEKEQRELAKDMNVPYEKIAAKVELLAEVNPMLGHRGCRLGNTYPEITEMQTRAI
IEAAMNVKKTGIPVHVEIMVPLVGNHKELRYQKNIIDQTAEKVFSERNDRLEYMVGTMIE
VPRAAVTAHQIAEVAEFFSFGTNDLTQMTLGFSRDDIAKFLPIYLEKGILKNDPFQILDR
NGVGQLIREAVFKGRGTRENLKCGICGEHGGEPSSVEFCHFAGLNYVSCSPFRVPIARLA
AAHAALKEA*
>Ley3_66761_scaffold_6_365 # 436542 # 437357 # -1 # ID=1_365;partial=00;start_type=ATG;rbs_motif=None;rbs_spacer=None;gc_cont=0.596
MKRISFLAIFFVIASLGAIHAQQRTGFAYYDLDRLYDTIPSLFYDDTDYTPEGRLRWSGE
RYRAKVERAGAVIGRMAMPLAGVYGVENEEVVKDLVRASDLPYSYVHRTLNTLDGMDFAL
LYYADRFFTERIETGYGYLCVEGMLDGKPTAVLLTRGDRYAAELLEELRERTPGIQILCA
GKLPSGTAEKLSLRDALTPAERRGRGNAYARGGWWLHDRILTDTTLTVIRADVFARRDLL
DPRSGTPLPTYRRQRYTGGIGRYFPIFLYIK*
>Ley3_66761_scaffold_6_366 # 437639 # 438196 # -1 # ID=1_366;partial=00;start_type=ATG;rbs_motif=None;rbs_spacer=None;gc_cont=0.446
MTKHTIIFMTLFICSSCRSLQGTVFCIDRQSDNLNNRLKLSDYTLDRAGNSMITDRDTIY
RLALLLGNDTTGYGNWKQYYRIPFDGNRTMRLVLDGGDDPGPREYLILHDEHGKIVRYIE
VAAEYGDGPRSKKIYSVLTKDSLYVYTVTTEAFLTGDDFIDDTKPATADTMKKSYHIGDL
TAIYR*
>Ley3_66761_scaffold_6_367 # 438465 # 438554 # -1 # ID=1_367;partial=00;start_type=ATG;rbs_motif=None;rbs_spacer=None;gc_cont=0.500
MIHDEIPAFGETPDLILLVGKMLFSHADT*
>Ley3_66761_scaffold_6_368 # 438777 # 441374 # 1 # ID=1_368;partial=00;start_type=ATG;rbs_motif=None;rbs_spacer=None;gc_cont=0.525
MLLAGVGLTGCTDDKTEPDPGTWPSLEVKFLEAQYSTVKLEVTAANLTEIAYLATPKADA
KETPTATIVFATGVKSAIADGVSSLTVSKLDPDTEYVIYVAATTANEEFFEKVLEVEAKT
ASFGDNAYDVFDVDYMSFSMNVKFQPTDPENVIRYLLMDMLTYNYQSMMGNTDASMMNLF
DDIYHNYITENTVFVFNEENSIIRDENGEPVTDEEGSIITRWNPLVPGQLNYVLLGEFAY
GEHPWGFGQGYYLPLWDEDAYYEAVGGGGGILEGASSRADDVEQGDFWTGYYQKIEVTNK
KPEKLGEIKINTDKLKPNGGLLTFELCEGVSYLCLGIFEEYDMEVIKTSMLKGDLSNMQW
ALTSYNAPYILNVQTYEIAKGQTDFSFNLTEYFFKFTPGTKYYVYAVGINDNTGSKQAFA
KLEGFTLPEPTKPAPEVTVTGIDAPEGHEESPYEVWFNIKCTTGDAVTAKYAANYEREWE
VELNAGKTNTDLIENGTAFIPDDIEKINSAEGYNVRFSTRPDANTYLGVIAYNDEGTGND
PDEDGSAIGKKRSMPVPDKEPVDSKYFESLLGEWTLSAEYEGGEAPMTCKVEIVSGLTCP
ESLSQEVIDYYLNNTNYSKEQVEKLYEGFKKQLKLYNERLRGQNRLLCLGLDIDRPKYEY
STNYLAGWKTPYDLFIATTEEYNGYDTESMFFDFGPKWYLEMKSDGSVVAPFDVTNLPPL
TLWNKGAEYYFIGISKMAITQGEFPVTISSDNSTITVEGYEYEGDTYYPNAAKIMFGGQY
STDTRVCGALTLTKGWNGESVKSVVKGGKSVTTNDVLGAERAVRPLSRTSVSDAKSYEPL
KVTPLAEKSLRERWKQRAAGKYIRR*
>Ley3_66761_scaffold_6_369 # 441539 # 443155 # 1 # ID=1_369;partial=00;start_type=ATG;rbs_motif=None;rbs_spacer=None;gc_cont=0.523
MLKKLFGLALALLATLAVSAQVRVGEGQLSGSFESNSIYYQDDSGLGAAGTAPDDRFGSN
NYMKLDYMNGRFSAGLQIDAYLPALQGYEIGQQPGAYHFYLSSKYIQWQDHNYSVRVGDI
FDQFGSGLIFRSFEDRQLGFNNSIEGVQGIYRFGDYVEVKGMYGRPRLYTDYADSWVRGA
DLHISLNDIFGWNAAQFSAEGSYVNRYESLDKDQTIDFASRGLTSPNLNMYSGRLNFDWK
GLSLKGEYVYKGKDIYSTVADVAAAGNAILVEAGYNYGPFSISGSFRRLDRMGTMLSLYG
SGTGNVLNYLPSLTRQYTYLLANLEPYIVNTDGEIGGQVDLYYTYRSKSNRHRYWNFHAN
LSTFYTLRSEQSESGERELMWRDINIDVERQWNKKLKTSLLVSIQKRNPSHGFQRQTYVS
NIFIGDVTYKFDSKKSLRVEAQYLYSTDYEGDWVAALVEFNMVPHWSFFVSDMYNLDETE
ANSFTKTNYYSAGFSYLKNRTRIQLSYGRNRAGYVCSGGACRYMPAYTGLNLVITSSF*
>Ley3_66761_scaffold_6_370 # 443170 # 444342 # 1 # ID=1_370;partial=00;start_type=ATG;rbs_motif=None;rbs_spacer=None;gc_cont=0.506
MKFKKFIIPALCMAMLSAGCSGQDPVTPGNGQNGNGGTNENIENGLQVTASTTVINADGQ
DAARINVYYDKVKLSLDAVAFYDAKSNDVLDLSKFTIEDNTLVYTVTEPGEFSFWVAYKT
HNTKDRPTTISAVEFSVPDAPEDPQPDNTSFVRRTLITQFTGLGCGYCPFMIAAMEDVRK
SAEYADKSVLAACHTYGGDPYQPDVPLDYAMGVSTYPYVNFDFQTGLGNFGYNSNVSNIK
KNIDKSLSVDAGAGISVGMEVAGNKLVARVTVKAARSGSFRVGAWVLEDGLTGTQLNNGM
KGDYDFNTHNNVIRHVNSRYSGSDYSGHEVGALAAGGTGEHLFTMTLDESWVVKNCHVIF
FVTELVDKGYAVTNAIDVPVKSSTIPFEYR*
>Ley3_66761_scaffold_6_371 # 445541 # 445816 # 1 # ID=1_371;partial=00;start_type=ATG;rbs_motif=None;rbs_spacer=None;gc_cont=0.478
MTTGTSLPKEYLPLGWVFLYKIKRIIRVLDRYKAEVYNLEAITSLAFRIESFGAAKVLRA
LLERIIHGRKEKTTVFVSVVSDGKPNSRWKA*
>Ley3_66761_scaffold_6_372 # 447533 # 448459 # 1 # ID=1_372;partial=00;start_type=ATG;rbs_motif=None;rbs_spacer=None;gc_cont=0.545
MQEQPAQTIIPETIAESQIASAASATTQPTDAAELPYDPAEAARIVRILTDGYFDPEYIL
LFGKLVGGTPHSDPAAYDLLMVVRETPRFDWFQAKRMLRYKMPYRHRKITYINLYILPLN
YVESNRTPFLYFAHAEGKLLYCNDHYYFRRPKRPIDFARAYADAKFHYDTFRTLGNDLLE
QAQDAFTEGHNVRLAAQFTAQAAVYFYHTLYCVYHGMPFDLHDPVVMHDRMRTLSTKLML
VFDDNHIENIFTIPRLKEVLMKTTYDAEFYMAPQEVELHMERVQQAAEIIEGCAGLRLEL
YKELNEKQ*
>Ley3_66761_scaffold_6_373 # 448830 # 449837 # 1 # ID=1_373;partial=00;start_type=ATG;rbs_motif=None;rbs_spacer=None;gc_cont=0.354
MRADRLELYRHIEESRGSKLLVYITSTRQGLETQIANDILPKVSEHLDKIGDAEKISLYL
YTNGGNTLTAWSLVNLIRSFCKNFEVIIPANCFSSGTLICLGANTLIMTKQAALGPIDPS
INGPLNPMIPGINDPNAKVPVSVEFVNAYIEMAKKDFGIIDQRLMTDILLHLSEKIHPLT
LGQVYKSKSQIQMLARKLMSWQSLGHVKEDAIIRFLCSESGSHDYSIRRQEAKDSLGLNI
EKPTDELYSVIKQIYDDISRELELENPYNPAIMLSKTDTQAYSFRRGLIESIYNGTDVYV
SEGELVKQMFAPAPGIAPQPNMSDNRFFEGWKHEN*
>Ley3_66761_scaffold_6_374 # 450111 # 450794 # -1 # ID=1_374;partial=00;start_type=ATG;rbs_motif=None;rbs_spacer=None;gc_cont=0.414
MEKYSMNFGKKERVLNYACQTYQLSRPNKVGAVMALIRDCQPVSYEEWQKWYFENAHTAG
KNSTKITVDSLKELGERLYAKIKEVVIPEWEAAFRELTEQDCIDYIYNLTINRTYDGYLR
EKSVINDGLAKIFSDIEFEESDPELDHAGDIDYIAKIGDKCIGIQIKPVTASANFGSYSL
TERMKASFESFKKQFGGNVFIVFSLDGEIANKEVIEQIREEITRLSK*
>Ley3_66761_scaffold_6_375 # 450799 # 451752 # -1 # ID=1_375;partial=00;start_type=ATG;rbs_motif=None;rbs_spacer=None;gc_cont=0.400
MDYMGAVIWQKQTTMNTTGGGAVMGSFPYPRNGILKIDYEFILIFKKQGKAPVPTVEQKK
LSEMTKEEWNAYFASHWNFGGAKQDGHIAVFPEELPRRLIKMFSFAGETIFDPFMGSGTT
ALAARNLQRNSIGYEINPDFKLYYEQKVVSSLSFNGASYSFECDNSEFEIKDKMKTLPYL
FCDPHKMNSKIDIKQLQFGSKINKNSKEREEYFSVKTILSPNTVILNNGLTIRLLGIKEK
PSVNGNATKFLIEKTKGRKVFLRYDAVKYDDNNVLLCYLYLDNKTFINAHMLKNGLAEVD
YSFDFKYKNKFEKLINA*
>Ley3_66761_scaffold_6_376 # 453091 # 454182 # -1 # ID=1_376;partial=00;start_type=ATG;rbs_motif=None;rbs_spacer=None;gc_cont=0.505
MKELADGSKSLYLDIYRNGKRSYEYLKMYIIPETDDNARKRNAATMTAANTIKSRRIIEL
TNGEAGIKRSDDKEAVLLLDWMNTYMENQQKRGKKDGHQIKVAIQILKDYAGERVTMDQV
DKIFCQGYIDYLLTEYRPQGKPVSKFTAQNYYRVLNGALNAAVRVDVIKLNPFTKIGNSD
KIHRPESKREYMTIEELRALIATPMKNEAVKQAYLFSCFCGLRISDIIGLKWGNVYVDNG
QYRLEVVMQKTKEPIYLPLSPEALRWMPERGEKTAEDAVFDLPSTTHINILLKPWAKAAG
IDKRFSFHTARHTFATMMLTLGADLYTTSKLLGHTDVKMTQVYAKIVNRKKDEAVNLVNG
LFD*
>Ley3_66761_scaffold_6_377 # 454694 # 455146 # 1 # ID=1_377;partial=00;start_type=ATG;rbs_motif=None;rbs_spacer=None;gc_cont=0.428
MQIISLRQSTEYLESAIAYFQNKWASEESNMVYDDCFRNCLNAENLLPQWYLLLDHDAIA
GCAGLVTNDFNSRMDLYPWLAALYIEKSYRGRNLGKWLIDKAMQDASYYGFKYLNLCTDH
VGYYEKFGFRYIGNCHHPWGETTRIYQIKL*
>Ley3_66761_scaffold_6_378 # 455159 # 456004 # 1 # ID=1_378;partial=00;start_type=ATG;rbs_motif=None;rbs_spacer=None;gc_cont=0.410
MEIRNLEHTDFETIFHGFKKAFADYEIHFEKEEVRSMLKRRGYNPQLSFAAFDNDEIVAF
TLNGTGTFNGVLTAYDTGTGTIKQYRGQSIAGKIFTHSLPFLKESGISQYLLEVLQNNQK
AIGVYRRMNFEVTRKFDCFRQTIEHIDNRKVNIDCIIEQVDTNSIRQAQRYCDFSPSWQN
SFESIERGISELTCLGAFLDGKMVGYCVFDIHTGDLTQIVVLSEYRRKGIASRLLQEVIA
RLKTDFIKVLNISSDNPTMPVFLKSKNIPLASKQFEMVLPL*
>Ley3_66761_scaffold_6_379 # 456022 # 456561 # 1 # ID=1_379;partial=00;start_type=ATG;rbs_motif=None;rbs_spacer=None;gc_cont=0.402
MRKVILYIAVSLDGYIADGKGAVDWIGGHDENVEMEDTFTPFFSGVDMVIMGRKTYNQIV
TELSPDRWPYEGATTYVLTHHKETDNTKNICFKNIDVCRFVEELKQKSGKNIWICGGAEV
AQQLISNNLIDTYHLVVIPVILGGGISLFGGFTRKIDLTLVETKKYNGIVEVIYNQKQI*
>Ley3_66761_scaffold_6_380 # 456603 # 457187 # -1 # ID=1_380;partial=00;start_type=ATG;rbs_motif=None;rbs_spacer=None;gc_cont=0.554
MGFFTDGHLPKMSEGRGDYLERATRKALEILLREAGERDRGFVLMVEGSQIDLRAHDNDA
EGVLTEMRDFDRAVAAAMDFADRHPGTLVVVTADHETGGLSIPSANVDFEHEEAGIEYCF
STGGHTAAMVPVYLYGTGAERINGVLDNTELAHMLKRQVLPDNRRSVSAMKIKSSKIIHL
IHKTVRSYFCQACR*
>Ley3_66761_scaffold_6_381 # 457645 # 458991 # -1 # ID=1_381;partial=00;start_type=ATG;rbs_motif=None;rbs_spacer=None;gc_cont=0.592
MARVVIGLSGGVDSSVAAYLLQQAGHEVIGLFMINWHDTTGTLEGDCPWHDDRLFAELVA
RRLDIPFHTVDLSDQYRRRVVDYMFSEYAKGRTPNPDVLCNREIKFDVFLKEALKLGADF
VATGHYCRKAEETAPDGRTIYKLLAGSDPNKDQSYFLCQLSQEQLSRALFPVGHLLKPEV
RRIAEQMKLATAKRKDSQGICFVGKVDLPVFLQQKLEAKTGNVHEIKSDWSKYGQAVSLV
GKTEEAGMGTAERTVADKSAIPSGMNPANTDSTECPNPATAPTATAAKRSSMPTDAELAA
LAAPYRYTVRDGKKIGQHNGAHFYTIGQRKGLGIGGRKESLFVLATDVEQNVIYVGEGDD
HPGLYRRALRIAPGELHWIDPLRELKTGESRRFDVRIRYRQPLQGAELFIRSDAAYLLFD
EPQRGITPGQFAAWYDGDELVGSGVIAE*
>Ley3_66761_scaffold_6_382 # 459087 # 459578 # -1 # ID=1_382;partial=00;start_type=ATG;rbs_motif=None;rbs_spacer=None;gc_cont=0.541
MLLSVARVSKLFGVEGGVLLNLYTTFPDDFSTEEPLFVKIDSLAVPLFCDRFERRGKTNA
LATFADIDSARRAEEFIGRELYLEHEDDENDEFYLEDLIGFRVRIGTLKGEITDYYDSEA
NPLFEVEIGGKRILVPAVEEFIAGIDFEGRTVKMVLPEGLIEL*
>Ley3_66761_scaffold_6_383 # 459590 # 460144 # -1 # ID=1_383;partial=00;start_type=ATG;rbs_motif=None;rbs_spacer=None;gc_cont=0.560
MAVKIRLARHGKKGFAFYHIVAADSRAPRDGKFIEKLGTYNPNTNPATIDLNFEKALDWL
LKGAQPTDTCRAILSYKGVMYKKHLLGGVAKGAFSESDAEAKFNKWLSEKQTKIENKTNK
LASDAKSAEKSRLAAETKIKEERAAALAEKKAAAEAAAREAAEAAAAESAEAAAPAEGEA
PAEA*
>Ley3_66761_scaffold_6_384 # 460983 # 462713 # -1 # ID=1_384;partial=00;start_type=ATG;rbs_motif=None;rbs_spacer=None;gc_cont=0.610
MRRLLISALLLCSAPVSAQHLAPEDYIFPLRDVAGLYSANFGEMRPNHFHSGIDIKTDGV
TGKPVLATADGYISRIAVTPGGYGRAIYITHPNGTTSVYGHLSKFRDDIEKYVHEERYRT
RRNSINLYPSADRFPLKQGEQFAWSGNTGSSAGPHLHFEIRDSRTQRTLNTISSGVIRTR
DDIPPRLVKLYYVEVDSVRGVPVHARPRPVELVEKTPGRYALKQEGALSVGGRGYFILEA
TDRKNDVSNTFGLWRIREFADEDPIFELRIDGFAFDQTRYCNAVTHYPMQVASRNEVIRL
TRLDGCIDDFYPVLKNQALLTPSEGQSQQIRIEAEDDSGNRSILEFRTIRQPAQRDFRAV
CDSTALIVDNRRPFSHTAGEASVHIPAGVFYEPLFFSQSSRPAQFAAAPSVAVLSPLYSI
LDYDTPLHTAATVTIRAYVPQNLQPHTTLGFVRKGKVSYAGGKYKNGAVTLSTRTLGDFC
VVADTVPPRIEPRFKAGEPIRTRSITFRLRDNFSGIGSYTATLDGEWILLERNPMQGTIT
HTFDDSRTPKGRSYTLQLTVTDNCGNKTVWKRTITR*
>Ley3_66761_scaffold_6_385 # 462698 # 463210 # -1 # ID=1_385;partial=00;start_type=ATG;rbs_motif=None;rbs_spacer=None;gc_cont=0.598
MQPAKKIKRDKTPEQAYAALIRLCARSEKSSGDALRLMQRWGVEPSARQGVLQKLLADRF
IDDNRYAEAFVRDKIRLSGWGARKIRTSLRLKGIAAAIIDEALARLDPANQSERLRTQLE
KKLRLTRYKDTYDLKTKLIRYGLSLGYDYDAVLDAAGELIQTNDEPCDDF*
>Ley3_66761_scaffold_6_386 # 463189 # 464037 # -1 # ID=1_386;partial=00;start_type=ATG;rbs_motif=None;rbs_spacer=None;gc_cont=0.616
MPTRREIIARIETPLTALYGEREARQIARIVVMELGGLCLTDLVAEPDKELGIDELDRII
GELTAGRPLQYVLGHTEFYGLDFQVREGVLIPRPETEELVRWIAESPAPDNPAVLDVGTG
SGCIAVTLARLIPESRITAVDISEKALSIARENARRLDAKVDFRQGDALGELFPGQREQF
DLIVSNPPYIPRSEKASIRVNVTGYEPAEALFVEDGDPLIFYRAIARNARRLLRPGGRLY
FEIHENFADETFRMLTREGFPDTAVRRDLNDKNRMTCSLQRR*
>Ley3_66761_scaffold_6_387 # 464049 # 465299 # -1 # ID=1_387;partial=00;start_type=ATG;rbs_motif=None;rbs_spacer=None;gc_cont=0.633
MDQSVPPGRVRGICIPPCSKSYAQRALAASLLAEGTSRLHNIEFCDDTRSAIRCIEALGA
RVRRTGERTLEIDGGLSPAGDRLYVGQSGLSTRLFTPIASLCDTPIGVVGEGPLLHRSFR
TMIRTLRALGVRVHDRNDHLPLHIQGPIRGGEVQIEGLVSSQFITGLLLALPIAEEETTI
HVPHVILTPYIDITIDTAERFGIEILHKDYKEFYVAGGQRYRPAEFEIESDWSAAAFLLV
AGAVAGEVTIRNLSVLSRQADTAVMTALVRAGASVIDEGDTITVAHRPLQAFSFDATQCP
GLFPALAALAASAEGTSVIKGTSRLENKEGNRAESIREEYAKLGIEVDLDEEDTMKIRGG
RIRGGHVHSHDDHRIAMSLAVAALNADTPVVIENPACVAKSFPDFFERLESLRTAE*
>Ley3_66761_scaffold_6_388 # 465671 # 466483 # -1 # ID=1_388;partial=00;start_type=ATG;rbs_motif=None;rbs_spacer=None;gc_cont=0.592
MRLYTSELVKKYKARTVVNHVSIDVNQGEIVGLLGPNGAGKTTTFYMIVGLIKPNEGQIF
LEDDNGQVAELTKEPVYRRAQMGVGYLAQEASVFRRLSVEDNIKAVLEMTDLKKDEQAAR
CEALIEEFRLQKVRKSLGIQLSGGERRRTEIARAVAINPAFILLDEPFAGVDPIAVEDIQ
SIVATLKNKNIGVIITDHNVDETLAITDRTYLLFEGKILKAGSAEELAADPMVRKVYLGQ
HFELRRSPTLDKLRKGQPASAAEENPSEEK*
>Ley3_66761_scaffold_6_389 # 466567 # 467982 # 1 # ID=1_389;partial=00;start_type=ATG;rbs_motif=AGxAG;rbs_spacer=3-4bp;gc_cont=0.564
MKQNEDSLLREKLKEYFGFSSFKGNQEAVIRNVLSGKDTFVLMPTGGGKSLCYQLPALLM
DGVAIVISPLIALMKNQVDAMRTYSNDAGIAHFLNSSLNKSAIAQVRNDVLEGRTKLLYF
APESLTKEDNVAFLRKVKVSFYAIDEAHCISEWGHDFRPEYRRIRPIINEIGTAPLIALT
ATATPKVQMDIQKNLGMSDASVFKSSFNRPNLYYEIRPKHDVDREIIRYIKQHEGKSGII
YCLSRKKVEELTELLVANGIRALAYHAGMDAQTRAANQDDFLMERADVIVATIAFGMGID
KPDVRYVIHYDIPKSLEGYYQETGRAGRDGGEGHCLTFYSYKDIQKLEKFMQGKPVAEQE
IGKLLLLETVSYAESSMCRRKTLLHYFGEEYPEENCGCCDNCLHPKPKIDAQASLRMALE
ALRDLGDKFKADYLASVLVGKNTALIKSYGHNKSEWFGAGADHDIDYGPYR*
>Ley3_66761_scaffold_6_390 # 467954 # 468439 # 1 # ID=1_390;partial=01;start_type=ATG;rbs_motif=None;rbs_spacer=None;gc_cont=0.556
MTLIMGLIDKNIENYGLLSINAKGEEFIAAPRPVYITLDHDYDEEEKETDAVAPTGKGGA
ADEELFSMLKDLRKKVARQHDLPPFVIFQDPSLEDMAIQYPITIEEMQNISGVGVGKARK
FGEEFIRLIRAYVEEKEIVRPQDMIVKSVGNKSGNKIFIIQA
>Ley3_66761_scaffold_118_1 # 92 # 619 # 1 # ID=2_1;partial=00;start_type=ATG;rbs_motif=None;rbs_spacer=None;gc_cont=0.330
MKNKIILTGVFLLFSFFASAQIDYDVPINQYNANGQKEGFWREKIDEGTIFELYYINGKR
SGVFKYFSGKGALISFGEYKDGKEIGTWYFFHDKGYLVAIQKDFGPNTQPILSDGEEFVL
PYRCYHISYYPNGVIESEGILLWEISSQSDFTWEYGEWKYYDQTGKLIKTKVFRY*
>Ley3_66761_scaffold_118_2 # 805 # 3249 # 1 # ID=2_2;partial=00;start_type=ATG;rbs_motif=None;rbs_spacer=None;gc_cont=0.596
MRYLLFVVIGLIGCFPLRAQTPEDNLRDEEYYPFQNGYEEPYSPMIDTDSSLFYRAIQST
GDLFRDATDFKFSFVAYNRRGEPYRPDRMSLNGIRLPSRYIPSMNALYPQKYGEPMNGWH
LPTTLDAEYRTSEEPLLPERNAALQFSGRNYLMGLRLTIAENLGRNWDLAATVQGRTGRD
LYADGVFSNSLNAAILLSKRFGDRHLFSLLTVVPVSMRSLRTSSTREAFDLTGNPLYNPS
WGYQDGKVRSGRIRREAVPLAAAAYRIRLTDATSLAATFTAETGIRRYSSLAWYDAPSPM
PDYYRWMPGYQTDPVTRLEMENIWRANDVRYTQIDWDEFYRQNRNSKDGSATYLMEDRVE
RIANMQLLAEGITRISERLTVRYGIRAARTDSRFYKQMRDLMGRSYFVDRDYYLIDDGVY
GNKLQNDLRHPDRIIREGDRFGYDYDLRRNEIGAGGSLEYRADRLRAFIAAEVGAASVFR
RGHYEKELFAGNKSFGKSRALHFAPYLFRASAGYSFSVRHHLEMTVYASSRTPDGDDLFL
NLEYNNRPVEDPTEEKRYGAELNYTWSGRNVRFRATLFVVRTADGMQVRHYYDDFYATYS
DMAAAGIGTLRYGAEATALIRLAYRWNLTLAASAGRYRYADNPVVTVYADANNEVLDRNA
ASYMGDCSVGNTPQLTGFAGLNYYGPKGWGVQAEAAWTGNRFVEPSLVRRTSRIARQLAE
SPEAFELFTRQERLGDAFTLNVTLFKSFYFNASRLTLMLSVRNLLNDRDQLFSGYESPRV
RRIRTADTYVYRPLDTRYLYAYPRTFYASISYKF*
>Ley3_66761_scaffold_118_3 # 3336 # 4442 # 1 # ID=2_3;partial=00;start_type=ATG;rbs_motif=None;rbs_spacer=None;gc_cont=0.580
MIIGIPKEIKNNENRVSLTPSGAKELTKRGHKVYVQATAGANSGFPDKDYVAAGAELLPT
IEEVYAKAEMIIKVKEPIEPEYKLIRQGQLVFTYFHFASSEPLTRAMVESGAICCAYETV
EASDRSLPLLIPMSEVAGRMATQEGCYFLEKPHGGKGKLLGGMPGVKPAKVFVIGAGVVG
TAAARMAAGLGADVTICDISLKRLAYLTDVMPQNVKTLMSSEYNIREELKTADLVIGSVL
IPGAKAPKLVTRDMLRDMEPGSVLVDVAIDQGGCFETSRPTTHEEPTYFVDGILHYCVAN
IPGAVPYTSTLGLTNATLPYAIQLADKGWRRACKENHELELGLNVVEGKVVYKQVADAWG
LQYEPLAL*
>Ley3_66761_scaffold_118_4 # 4606 # 5607 # -1 # ID=2_4;partial=00;start_type=ATG;rbs_motif=None;rbs_spacer=None;gc_cont=0.584
MAGSNFVDYVKIFARSGHGGSGSAHFRREKFVEFGGPDGGDGGRGGHIILRGDSQYWTLI
HLKYQRHQFAEDGEGGSGARSSGKNGKDIVIPVPLGTVARRVLEDGTTEYAGEVTADGEE
LVLLKGGRGGLGNWHFKTSTNQAPRYAQPGEDRQEGTFILELKVLADVGLVGFPNAGKST
LLSVVSAAKPKIANYAFTTLEPNLGIVECRDHHSFVMADIPGIIEGAHEGKGLGTRFLRH
IERNSVLLFMIPADSDDIRKDYAVLLGELTQYNPELLDKERLLAITKCDMLDEELIEEMK
SHLPEGVPSVFISSISGMNIPRLKDMLWEALQK*
>Ley3_66761_scaffold_118_5 # 5829 # 6494 # -1 # ID=2_5;partial=00;start_type=ATG;rbs_motif=None;rbs_spacer=None;gc_cont=0.530
MNPSEKHILEIDSVELSFGDRVILSSVYLAVETGGATALLGRNGSGKSCLMKILCGALRP
GFRSMRIDGKWYDRFGSSQVRYLPQQGFTPGWLTVEAVLRDFGLEWDDLTVWFPIFGKLR
KAKIRTLSGGERRILECFVILRSRSLFAVLDEPFSQVAPLHVVTLKALIRAEKRNKGILL
TDHMYRHVTDVADRLYVLANGQTYLTQGDEDLVRYGYLNHL*
>Ley3_66761_scaffold_118_6 # 6481 # 6831 # -1 # ID=2_6;partial=00;start_type=ATG;rbs_motif=None;rbs_spacer=None;gc_cont=0.527
MRGFATHPIEFMPKLLLILRFYRSAMLFFCGAVSVALAWLVTGYGPSVVPLCLAGKMVIY
PVYLYVWIIPRYNDEFDYYRNLGVRRRMLLGASCGIDLLACYMLLIFVSLVLYEPL*
>Ley3_66761_scaffold_118_7 # 6845 # 7618 # -1 # ID=2_7;partial=00;start_type=ATG;rbs_motif=None;rbs_spacer=None;gc_cont=0.581
MRTIVFGSLLLFVLQACGNASSPEYESGDGTARHVSIAYLKSLCRGVLHPVTEDLWIEGC
VVGNDLYGEFPDALVVEDESGGIEVLIDAKRLYRTFDSGSTVRVYCNGLALGDYGGKVQL
GLPPTAEYILDRISAESLGRHVRRIGDGSVDFVPRELSFGEVAASRIATYVRFRRVRFAH
EEVGLPFCLRDSETGRLLATDRHLVDERNDTLIVRFAASCTYAEEPAPAGMGTVSGVLDY
FNGNYMLRITNRLMEFP*
>Ley3_66761_scaffold_118_8 # 7596 # 8366 # -1 # ID=2_8;partial=00;start_type=ATG;rbs_motif=None;rbs_spacer=None;gc_cont=0.617
MLRLSLLLFALLAARCYDDAGVPAPKNDPLPEANLSLPDLSARCGDTPVRIVQDIVVAGR
VTTSDEAGNFFRSVVLQEDGTGVELMAGLDDLFRVYPPGCRIAVRLQGLAMCRRFGVVQI
GTMPAAGDYAVEAIGVRALLDRYVACETVDVLRPVPRIVAFDELAPDMCGCLVQIEDLTP
LPSEEDPTDWKWEGYRLFEDRAGNRIATYTSTYARYAASEIPKGPVTLVGVLQYGNAGSI
GKSYMIKMRDENDCFR*
>Ley3_66761_scaffold_118_9 # 8373 # 9608 # -1 # ID=2_9;partial=00;start_type=ATG;rbs_motif=None;rbs_spacer=None;gc_cont=0.576
MCLTDFAMESKIEIIQINISGEDKPGMTSSLTDILARYDAFILDIGQANIHQSLTLGILF
MTTSDKSGAILKELLFKASELGVMIRFTPITEEHYQAWVGRQGKNRYIITLLGRQVTARH
IAGVTKAVAEQGLNIDAIKRLTGRMPLEEENRATRACIELSVRGTLGDKAVLQKRFMELS
NEGVDISFQKDDIFRRSRRLICFDMDSTLIETEVIDELADRAGVGPEVRAVTESAMRGEI
DFTESFTRRIALLRGLDVSVMEEIARNLPITEGLERLMTILKRVGYKTAILSGGFTYFGN
YLKQKYGFDYVYANELEVEEGRLTGRHVGEIVDGRRKAELLRLLCQVENINIAQSIAVGD
GANDLPMLDLAGLGIAFHAKPKVKATASQSISTIGLDGVLYFLGLKDSWIE*
>Ley3_66761_scaffold_118_10 # 9684 # 10598 # 1 # ID=2_10;partial=00;start_type=ATG;rbs_motif=None;rbs_spacer=None;gc_cont=0.509
MGFLFITAQQTEKLIVPDSIQKAKFAETVEKIANMDLEKVLTNLVSESIWVGLKIVLALA
IYMAGRWLIRRLIKLISTAFEKRKVDPSLQIFLHNLIKTISYIILILLIIQVMGINTTSI
VALLASAGLAIGMALSGTLQNFAGGVMILLLKPYRIGDYISAQGQSGTVQEIMLFSTKIT
TADKQTIYIPNSSIATAIINNYSTSETRRVEWVIGISYGDDFATAREAILELLSKDARVL
QDPAPAVYIAALADNSVNLTVRAWTKNEDYWDVFFAMNELYYKTLPEKGINFPFPQMDVH
LTKE*
>Ley3_66761_scaffold_118_11 # 10625 # 11053 # 1 # ID=2_11;partial=00;start_type=ATG;rbs_motif=None;rbs_spacer=None;gc_cont=0.494
MKKWFLFLIFIACAIPSCELKEVGPEQTTFPVITDEGATIEDGGRVSSVQKVYVQANISN
QYGAFYAQVKYDVKWTDKNGVEHTEQKSTNAYYFKATSDTVFYEAIIPAQKAGSTVYWLI
VVTNENGLSSVTEAQQYSVYAI*
>Ley3_66761_scaffold_118_12 # 11156 # 11563 # 1 # ID=2_12;partial=00;start_type=ATG;rbs_motif=None;rbs_spacer=None;gc_cont=0.517
MELKEILAISGQPGLYKYVAQSSHGVIVESLSDGKRMNAASNSKVSALTEISIFTEGEDI
PLAEVFTKIYEHTQGQPAISHKEAPEKLKAYFAEVLPEYDRDRVHVSDMKKVFSWFNTLV
GAGFTEFKLPAEQEA*
>Ley3_66761_scaffold_118_13 # 11720 # 12475 # 1 # ID=2_13;partial=00;start_type=ATG;rbs_motif=AGGAGG;rbs_spacer=3-4bp;gc_cont=0.565
MGGAIARGLSTCDLFRPQDITVINRRASKTAEIQEFNPELQAVTGDYSSLATAYIVVIAV
KPWIVEALIKEHLTGKRPDGQIVISVAAGIFLEQLQTWAGKDRALYCAIPNTAIEVKQSM
TFITGLNATEDQNRLVLNIFGALGKAELVEERLLGPATTLCSCGIAFAFRYIRAAMEGGV
ELGLYPQKAREGVLQTLRGAIALLESNGSHPEQEVDRVTTAGGITIKGLNEMEHAGFTSA
VIRGLKASNNG*
>Ley3_66761_scaffold_118_14 # 12784 # 13260 # 1 # ID=2_14;partial=00;start_type=ATG;rbs_motif=None;rbs_spacer=None;gc_cont=0.564
MNRQKMMALVAHDNMKHDLAEWVDWNCEKLSKHRIVCTGTTGKIVEETLLNHSASHHYEQ
PALDITRLKSGPLGGDQQLGALIADERISALIFFWDPMSAQPHDVDVKALLRLATLYNVP
TAVNRSTADFLISSPLFEEEDYTPVVKDYTDYIQRSLK*
>Ley3_66761_scaffold_118_15 # 13523 # 14545 # -1 # ID=2_15;partial=00;start_type=ATG;rbs_motif=None;rbs_spacer=None;gc_cont=0.589
MKIADIELGDRPLFLAPMEDVTDPSFRYMCKRFGADVVYTEFISSDGLIRDAGKSLAKLR
IAESERPVGIQLYGHLVEPMVEAARIAEAADPDIIDINFGCPVKKIAGRGAGSGMMRDVP
LMVEMTRRIVEAVKKPVTVKTRLGWDEESKNIEEIALRLQDVGIAALTIHGRTRAQMYRG
EADWTLIGKVKNNPAIRIPIIGNGDIDSGPKAREMFDRYGVDGVMIGRATYGRPWIFREV
KHFLETGEVMPQPSVAERVEIAKEHLAKSLEIKGGRVGILEMRRHLSNYFKGLPNFKETR
LKLVTLFDPNELYATLDSIADRWGDFDVSGVIPAPLSHDV*
>Ley3_66761_scaffold_118_16 # 14578 # 15858 # -1 # ID=2_16;partial=00;start_type=ATG;rbs_motif=None;rbs_spacer=None;gc_cont=0.567
MEIFIILLLILLNGLFAMSEIALISARKSNLTAQAKQGNKRARQALKLAEDPNKFLSTVQ
IGITLIGILTGIYSGAAIADDLREVFVRWGVPYAAPVAQTLIVIVVTYLTIVFGELIPKR
IGMTAAEPVAKLVAGPMKVLSVVASPFVWLLSKSIEGISRLFGLRDTDSPVTEAEIKSIV
QEGAEDGAVQAVEQKIVGRVFSLGDRSVESIMTHRSDIAWLDVNMSVDEIRDLVRREPHG
RYPVGEGSLDRLVGVVYLKDLFSHIGDPGFSLRQILSPVKLFHEGAEVYMALEQLRTEQL
GYGIVCDEFGVTQGIVTLKDIFEALVGELLEDREEPDIVVREDGSVLVDGQCSFYDFLAH
FGLEDVYSSAEYNTISGLILDELEHIPHSGEYLQWECFRLEVVDMDGARIDKVLATMIDT
SDNKNK*
>Ley3_66761_scaffold_118_17 # 16160 # 17941 # 1 # ID=2_17;partial=00;start_type=ATG;rbs_motif=None;rbs_spacer=None;gc_cont=0.585
MNIEQFLTDKVAAAVSTLYGNAGAPLQIQKTRKEFEGDYTLVVFPLLKASRKSPEATATE
IGEYLVANTPEIKAFNVIKGFLNLSLDSAFWAARFREVAANDTFGQAAPTGRTVMIEYSS
PNTNKPLHLGHIRNNLLGYSVAQILKANGNKVIKVNLVNDRGIHICKSMLAWKLYGGGET
PASSGMKGDHLVGKYYVEFDKHYKAQIKELVAAGQSEEEAKKNAPIMRQAQEWLRRWEAK
DPEIYSLWETMNGWVYEGFDVTYKALGVDFDKVYYESQTYLLGKSLVEEGLARGIFFRKE
DGSVWIDLTADGLDQKLLLRGDGTSVYMTQDLGTAFRRFEENRLDEMIYVVGNEQNYHFQ
VLKLILKKLGYDEWSDHIYHLSYGMVELPEGKMKSREGTVVDADDLIADMVSTAREMSDE
LGKLDGCTAQEADAIASMVGLGALKYFILKVDPKKTMLFDPRESIDFNGNTGPFIQYTHA
RIRSVLRKAEEAGIDFRTQDEAAALLPEEIELIKALTEYPATVQAAAANFAPSIVGAYAY
ELAKSFNGYYHDHSILKEECTTTRDMRLRLAEQVARTIRLAMALLGIDVPERM*
>Ley3_66761_scaffold_118_18 # 18262 # 18543 # 1 # ID=2_18;partial=00;start_type=ATG;rbs_motif=None;rbs_spacer=None;gc_cont=0.511
MANLRMLKKEIDYRLEELVFDCDMAICFQPTKEKEIFEVMQEGVALRNALFVKANNPADA
HNPSLVRKHFAALRREIEASFGKLFEKLSEINK*
>Ley3_66761_scaffold_118_19 # 18841 # 19494 # -1 # ID=2_19;partial=00;start_type=ATG;rbs_motif=None;rbs_spacer=None;gc_cont=0.482
MKWLYYTVLLLACCRMAGCGSDKDSVSVLPSDPPAPEEPEYVDPTAGFREVGPWGSMEDM
IPDEHPDSEFSQCYYNYFCLCNKSSHTLTVAVSSKWKNIGGFLRPGTKYTRNFGQEVFGT
YRDGPIESFDDIKSIKVVYDEYLDDVANMDFFYSISERYLFPSEDDFTGTIGDENEWIFE
KFTDRRLRWVYIFTDEDYDRAKAMYDERMANFGNGEK*
>Ley3_66761_scaffold_118_20 # 19609 # 20151 # -1 # ID=2_20;partial=00;start_type=ATG;rbs_motif=None;rbs_spacer=None;gc_cont=0.523
MKRIGLLLAMPLAAAGLFFGGCREAKKKNCRELFYRHYEAQVKGFMRATPDANPLLSRKV
AEYMLNRMFELDTAFVCLEGEALEAFQRKYGRLLQREYDSVVAVYGDCRGRFEKCYDENI
KGFMRTMLDTDTVLARKRAAFALKRAYEIDSAFVWMEGAQLTEFLDSIRLVIREEIARIR
*
>Ley3_66761_scaffold_118_21 # 20339 # 21124 # -1 # ID=2_21;partial=00;start_type=ATG;rbs_motif=None;rbs_spacer=None;gc_cont=0.550
MKTPLVSLRRVSVSYDGHDALKEVDLDIYPDDFLGIIGPNGGGKTTLVKAIVGTIPYRGT
ISYSPQLFRGKERLIGYMPQQSIFDRSFPISVLEVVMSGLQGQRGFHARYASGDRAKAQE
LLRTAGIDGIARKPIGEISGGQMQRALLCRAVISDPKLLILDEPANFVDNRFENELYRML
AELHGRMAIVMISHDLGTITSVVRNIVCVNRYVHRHDSNIITEEQLRNYDCPIQLISHGK
VPHTVLASHPHDCCPHTRTEE*
>Ley3_66761_scaffold_118_22 # 21121 # 21987 # -1 # ID=2_22;partial=00;start_type=ATG;rbs_motif=None;rbs_spacer=None;gc_cont=0.547
MFRKIAIFSLIIPWLLFSGCASRPADERPTIFVSILPLRGIVSEIVGDDFRVEVLVPPGM
NPESFEPTPRQMIDLNRSQLIFNIGWIDFEQNMLSKIEDRRKVIDLHRGIEPIAGSCSHA
DAEKEHRHGVDPHIWTSPRELRTMADNAYRAIHELYPDSTVYAVNYQRLADKLQALDDSV
AERLKQSGVPYFMIYHPALTYYARAYGIDQVAIEQDGKEPSAKRLARLIEQARRDSIRVV
FYQSQFPASTVEVIAEDIGAQSVRIDPLAEDVVGNISYITDLITAERL*
>Ley3_66761_scaffold_118_23 # 22771 # 24222 # -1 # ID=2_23;partial=00;start_type=ATG;rbs_motif=None;rbs_spacer=None;gc_cont=0.571
MSEITKLEPKLVWELFDAITRVPRPSKKEEKIREFLVDFAKKHNIDYQTDETSNVVMRVP
GTKGYENRPCVILQSHMDMVCEKNSDTAFDFDKDPIRTKIVDGWVKAEGTTLGADDGIGM
AAALAALLDPALEHGPLEALFTVDEETGLTGAFGLGKGMLTGRYLVNLDSEDEGEIFIGC
AGGVDTLATFRYKTEAAPEAHVFFRVRVSDLSGGHSGDDIDKGRMNSNKLVARLLWNGAQ
RFGLRLSRFDGGNLRNAIPREAYAVFAVPSGSKAGFEAFYKEFAGELAAEAKFREPNFKI
GIEEVPAASVIDAATQRNLLYALVGLPNGVIEMSLAMPGLVETSTNLASVKFEGDDRIVV
TTSQRSSVESAKVYASQMIESVFALAGAEVSHSEGYPGWAPNPQSKLLEITVASYEKLFG
VKPKVRAIHAGLECGLFLEKYPHLEMVSFGPTLRGVHSPDERLEIATIPKFWDLLADILK
KVE*
>Ley3_66761_scaffold_118_24 # 24882 # 25364 # -1 # ID=2_24;partial=00;start_type=ATG;rbs_motif=None;rbs_spacer=None;gc_cont=0.538
MKEKLQQLMKSEGLTSSRMAEILGIQPSGISHILAGRNKPGFDLLQKILRRFPRVNPDWL
LLDSEQMYRTGNPKSSSSTNGTDAGNGRTDTGLFGTELEQRSNTAGSVAPSTQTAENDNE
LSKQTDTVLQTLAGNDRNPVVRVILVYADRSFEALTLHKP*
>Ley3_66761_scaffold_118_25 # 26020 # 26406 # -1 # ID=2_25;partial=00;start_type=ATG;rbs_motif=None;rbs_spacer=None;gc_cont=0.488
MASIFTRIINGEIPSYKVAEDENFLAFLDINPLEKGHTLVVPKKEIDYIFDLDDETLQGM
IVFAKRVAKKIQAKIACKRVAVVVFGLEVPHAHIHLIPMENEYDVDFRKVKPKFTPEEFE
ETARMIRE*
>Ley3_66761_scaffold_118_26 # 26596 # 26952 # -1 # ID=2_26;partial=00;start_type=ATG;rbs_motif=None;rbs_spacer=None;gc_cont=0.543
MDKDIIQILWSALLIVIVTIVPLVKKFKEMQRKELRSASAAQPVRQAEADTSAPVSGFRK
TAGKSPKTEKAESPLRNQIGISRADAEQQPHSPGIAEEFDVRKAVLYSEIMAPKFKEE*
>Ley3_66761_scaffold_118_27 # 26965 # 29190 # -1 # ID=2_27;partial=00;start_type=ATG;rbs_motif=None;rbs_spacer=None;gc_cont=0.538
MDFTPEDERLIKEKWEELLQSCTKICKNDEDWEFIKRAFFLAKEAHGGVRRRSGEPYLLH
PIAVAKIVVDEIGLGVKSVVAALLHDVVEDTEYTVEDMERIFGPKIAKMVDGLTKMSGVF
NADTSEQAEYFRKVLLTLSDDVRVILIKIADRLHNMRTLGSMPTNKQIKITGETLYLFAP
LAYRLGLYTIKSELEDLCMKYRFPVQYAELSEKLKATEEQREAFISKFNAPIIEALKRDH
INFEISGRVKSLYSIWSKMQRKQIPFEEVYDLFAIRIVFQPLPFPSEKTQCWQIFSTITD
IYTPKPDRLRDWISMPKANGYEALHSTVMGPDGVWVEVQIRTQRMEEIAERGFAAHWKYK
NASLSNNEDELDRWLKKIRDALNGPTENAVDFLDNFKLSLYTSEIAVFTPKGEARKMPYG
ATALDFAYDIHSKIGNSAIGAKINHKIEPITTQINSGDQIEIITADNARPKAEWLDIVTT
TKAKQAIKSFLKRERQNNIERGMKMLEERMQQLNTPLSGRVLRKIVPIYESNNKEELYSK
IGAGIVDLKDLDKVLKVNATSKILKFWTLFINKKEDEEGDDAENPEPNSAKAEESATAGE
PQFVMAECCKPIPGDSVVGYKDPASHRIIVHKSNCKELDRLAAQFGRNILKDEIKWSQHK
AMSYLSTIELRGIDRTGILLDLAKTVSEDFSINIRQINIQTHDNIFEGTISLYVKDAEGL
HAIMDKIRKIKGIDTVKRNQD*
>Ley3_66761_scaffold_118_28 # 29426 # 30442 # -1 # ID=2_28;partial=00;start_type=ATG;rbs_motif=None;rbs_spacer=None;gc_cont=0.583
MAEKTQANPDKLKVLNAVMEKIEKDFGKGSIMRMSSAEVADVQVIPTGSITLDMALGVGG
YPKGRVIEIYGPESSGKTTLAIHAIAEAQKAGGIAAFIDAEHAFDSSYAQQLGVDVDNLL
ISQPDNGEQALEIADSLIRSSAIDIIVIDSVAALTPKAEIEGEMGDAKMGLQARLMSQAL
RKLTSSISKTKTVCIFINQLRDKIGVVYGNPETTTGGNALKFYASVRIDIRRVSVIKDGE
EQLGTRTRVKVVKNKVAPPFKKAEFDIMFGEGISKIGEIIDLGVDYGIIKKSGSWFSYGD
RKIGQGRDSVKELLKNDEALRNEVEAKVREAMIAARKA*
>Ley3_66761_scaffold_118_29 # 31037 # 32446 # -1 # ID=2_29;partial=00;start_type=ATG;rbs_motif=None;rbs_spacer=None;gc_cont=0.548
MLAPAQTYCEKWQTCLDQIKSRTTEEEFVKWFKPIVPLEFDGKTLRLCVPNMSYVYQIEK
HYIPFLRPIISQLYGQEIRLHYAVPKNDAQSVPVSKEADTTAISQFNTQTNTANIKNPFV
IPGLKKIVIDPQLNPNYTFATFIEGECNRLARSAGMAVAVDPGHTPFNPLYIYGNSGLGK
THIVQSIGHEVRQRHPELQVLYVSMNKFQAQFQTAYKNGEIPDFIHFYQMIDVLIIDDIQ
ELTGKTGTQNAFFNIFNHLQLAGKQLILTSDKPPVELKDIEQRLLTRFKWGLSTQLNTPD
YDTKVKIIRIKAQKLGLQLTDEIVHYLADNISANVREIEGALSALVANTVYMGKKVSLSL
VKEILKVYVRVCQKEITIEHIIEVVCDFLHIDIQRLNSPERTREVAQARQIAMYLAKQHT
KSPLIAIGSAIGGRNHATVLHSCKAVSNQIETDKAFQRQMEELEKLVLA*
>Ley3_66761_scaffold_118_30 # 32678 # 34423 # 1 # ID=2_30;partial=00;start_type=ATG;rbs_motif=None;rbs_spacer=None;gc_cont=0.554
MENGLEQQVLAKAQKWLDGNYDAETKKQVKYLMDNDMKELVESFYKDLEFGTGGLRGVMG
VGTNRMNIYTVGAATQGLSNYLKRNFAGEEIRVVVGHDSRNNSRMFAERVADIFASNGFT
VFLFDALRPTPELSFAIRELKCQSGVVITASHNPKEYNGYKAYWSDGSQVTAPHDKNIID
EVEKITEVDQVLTGRNPRNIRALGTDFDELYLNKIYELSLSSESVKRFHDMKIVYSPMHG
AGVRLVPESLKRFGFTNVQMVPEQAVIDGNFPTVESPNPEERKTMSMAIDLAKKVKADLV
LATDPDSDRIGVALPDENGEYVLLNGNQTLVLLMTYQLTRWAELGRLNGHQYVIKTIVTT
EMVDAVADYFKVKCYECLTGFKYIAKIIRGHEGTDMQYIGGGEESFGYLAGDYVRDKDGV
SACSLAAEAAAWVRDTMGISLYEWLKQLYVKYGFYQEGLVSVVRTGKEGAELIQRMMVDY
RANPPKEILGSLVVKINDIQTLESFDVRTGKKTHLEQDKSNVLQWYTEDGTRVCVRPSGT
EPKIKFYFGVKATLPSVADYEKVRAELNDKIERIKKELKLV*
>Ley3_66761_scaffold_118_31 # 34722 # 35471 # -1 # ID=2_31;partial=00;start_type=ATG;rbs_motif=None;rbs_spacer=None;gc_cont=0.536
MEALQREYEKLLNAQRFDPRELDYSVLERHISQLTLLSQVSNSGITVFDMYTRRHAFASY
NFAELFQYDLESIATEDSDYFTGRIHPDDRKELHRNGIACLRYLMDHKELAPDVKLIDEY
RVDVGGRYVRVIEQFQVLEFDRSGNIWLSLSILDVSPNQGTEGGVRSQLLNYRTGEVFPL
PTPEVSSLSSREREILRLISRGKLSKEIADQLNISVHTVNTHRQHILEKLNADNSMEAVR
YASARGLLT*
>Ley3_66761_scaffold_118_32 # 35555 # 36103 # 1 # ID=2_32;partial=00;start_type=ATG;rbs_motif=None;rbs_spacer=None;gc_cont=0.559
MKKIIIAVILLFIAFSASAQLHADLRVGATASSFGDRHLKMGIRAGAGVEYLFSEHWGLR
SGLFFSMKGATTSNNVFNYDSDKATRLSYLDLPVEALVAFRLSARTRLALHGGFYVACLL
HSSLPDGTGFDVRRWDAGVGFGADFIVGHFVIGPEVQYGLTRLTKPGSDHNTTYALTLGY
RF*
>Ley3_66761_scaffold_118_33 # 36320 # 37471 # -1 # ID=2_33;partial=00;start_type=ATG;rbs_motif=None;rbs_spacer=None;gc_cont=0.605
MKYNFDEIIPRRGTNSVKWDLATDERVLPMWVADMDFRAAPPVLDALERRLRHGVFGYTK
VPDAYFEAVKGWFGKRHGFRIENEWILPTTGVIPALSVILMALTEPGDKVILQTPVYNCF
FAVLERTGRQPLANPLINENGAYRMDFEDLERKAADPQAKLIFLCNPHNPAGRAWTAEEL
TRLGEICLRHGVTVISDEIHCDLTLDGHRHIPFASLNEEFLRHSVTCTAPSKTFNIAGLQ
AANIIAADPEMRRKIDRQLVDNELHALNAFAVEALIAAYNEGGEWLDELKKYLWENYEYL
RDFFTRHLPALPVTPLEATYLVWVDCRTLKRPTTEIARQLLEEGHVWINEGEMYAGEGFL
RINIACPRKTLAEGLERIRKVLG*
>Ley3_66761_scaffold_118_34 # 37829 # 38149 # -1 # ID=2_34;partial=00;start_type=ATG;rbs_motif=None;rbs_spacer=None;gc_cont=0.583
MELSELQKRVDTWIREYGVRYFSELTNMAILTEEVGELARVMARKYGDQSFKAGETENLA
DEMADVLWVLVCLANQTGVNLTEALEANFAKKTARDKERHRNNPKL*
>Ley3_66761_scaffold_118_35 # 38287 # 38934 # -1 # ID=2_35;partial=00;start_type=ATG;rbs_motif=None;rbs_spacer=None;gc_cont=0.586
MDALERYIHDLSSPEEDLLHELDRQTHLRVVQPRMLSGHIQGKLLELFVRMLRPRNILEI
GTFTGYSALCMAAGLEEDGVLDTVEVDDELEEFAASFFRRSPHGQKIRQHIGSALDIVPT
LGYTFDLVFIDGDKREYPDYYRMLMGDGGSKTLVHSGSILIADNILWSGKVVEPVAHNDR
HTQALLQFNRMVLQDERVESVIVPIRDGLNLIRVK*
>Ley3_66761_scaffold_118_36 # 38964 # 40178 # -1 # ID=2_36;partial=00;start_type=ATG;rbs_motif=None;rbs_spacer=None;gc_cont=0.593
MEFTTYTLPNGIRGIHRRIKGNVTHCALLVNAGSRDELKHQFGLAHFTEHALFKGTEHRK
AYQVNCRLENLGGELNAFTTKEDTTIHATTLRSDFSKAVELIADVAFHSTFPDRELEKEK
EIIYDEINTYKDSPADMIYDTFEEMLFAGSELGHNILGRKSSLARFSGESIREFVARTHT
TDQMVFSSIGNLSAKSVETTVARYLSGIESSARDFSRRQPAAVEPFSRIVTKHTHQTHCI
IGARAQGINDAERLPLALLVNLLGGPSANSLLNVLVREKNGLSYNIEASYTPYSDSGIVA
IYFSCDHDNTDHCIELIEGELERLRNTPLSARRLSMAKKQFIAQLAISMESNEGYMLGAG
KSFLAHREVDTMEEVYRKIQALTAEDLTDVASSVFSSPSRLIYK*
>Ley3_66761_scaffold_118_37 # 40186 # 42981 # -1 # ID=2_37;partial=00;start_type=ATG;rbs_motif=None;rbs_spacer=None;gc_cont=0.601
MTKEQKSIYIKGARVHNLKNIEVEIPHNRLVVITGLSGSGKSTLAFDTIFAEGQRRYVES
LSAYARQFLGKINKPDVDVITGIAPAIAIEQKVNTRNPRSTVGTTTELYDYLKLLYARIG
HTFSPVSGQEVKCYTEDDVAQYILSLPEGSRVAVAAPLQLREGQGVIEKLTLVLGEGILR
VHAAGETLPIEDFLPRVDENTRAEDISIVVDRAKVSQDGDLPTRLRDSVARAFSYGNGVC
RIVTPEGVKEFSARFEADGIEFEPPTEHLFSFNNPLGACPTCEGYGKIIGIDEDLVIPDK
RKTIYEDAVACWRGETMRAWKDQLVANAYKFDFPIHTPFYQLTAEQKRLLWRGNEYFHGL
NDFFAYIDSERRKIQFRVMKARYTGKTVCPDCGGSRLRKEALYVRIGGKTIADLVVMPVE
TLADFFASLELDAHDTKTAARILTEIRNRLQYLMDVGLGYLTLDRLSSTLSGGESQRINL
STSLGSNLVGSLYILDEPSIGLHPRDTNRLVGVLEQLRDIGNTVIVVEHEEEVIRAADWI
VDIGPEAGYNGGEVVFSGPLKALLKEKKSLTADYLTGRRKIAVPTSRRSPAAWITVKGAR
QNNLKNIDVRIPLGVMTCITGVSGSGKSSLAKGILYPALRRLLFDTGLKPGDFDAIEGDL
STLRSVEMVDQNPIGKSSRSNPVTYIKAYDEIRKLYADQPYAQRSGFNPSHFSFNIAGGR
CEECQGEGFIKVGMQFMADVELVCEACGGKRFKDEILEVRYREKSIYDVLEMTVDDAIAF
FGEEKKNATCKRIIERLRPLQEVGLGYIRLGQSSSTLSGGESQRVKLASFLSKESTEGNV
MFIFDEPTTGLHFHDINKLLDAFNALIARGHTIVIVEHNMDVIKCADWVVDLGPEAGDRG
GSIVFEGTPDGLAGCKESYTGRYLALREKNE*
>Ley3_66761_scaffold_118_38 # 43037 # 43639 # -1 # ID=2_38;partial=00;start_type=GTG;rbs_motif=None;rbs_spacer=None;gc_cont=0.594
MTSDSYHTLAGPAEAIYKEKSSKFLAYAYPVESEEEIRTLLDALRKKYYDATHHCYAWRL
GPHGETFRANDDGEPSGTAGKPILGQLLSNELVNCLIVVVRYFGGTKLGVSGLIGAYKES
AAEAIRAAEIVERTVDTVVEVEFSYLAMNDVMRVVKEEQPRVLTQQFDNLCRMTLAIRQS
LAGGMIGKLEKIGGVTLEMK*
>Ley3_66761_scaffold_118_39 # 43653 # 45011 # -1 # ID=2_39;partial=00;start_type=ATG;rbs_motif=None;rbs_spacer=None;gc_cont=0.544
MGKIKAFFRNKWVGFTLASILYILWFVLWTGNWWLLLGEIVIFDLYITRYFYKYVWRHNA
EMCKKSKSYKAVYEWVNAIIFATVVASLVHIFFFQMYVIPSSSMEKSLLVGDYLYVSKVA
YGPQMPNTPVAFPFVHHTMPFSKTKKSFSESVKWPYHRLKGLGRIERNDVVVFNFPAGDT
VLLERQDVSYYDVLRQYQQTFGRQAGRERLMQEYTVITRPVDKRENYIKRCIGLPGDSIR
IEETAVYVNGKPQEPVAGKQFMYLVETTSPITQYALDNLGITEWSNKGTLYYMALTDENA
AELEKLDNVASVQKYIARSPNFDVFPQDRRYAWNQDNYGPIWIPQAGTAVALTADNLPLY
RRIIETYEGNDLRVDEEGKIFINGEQTDTYTFRMNYYWMMGDNRHNSADSRFWGFVPEDH
IVGKASFIWLSLDPEKSFPANIRWNRMFTKVK*
>Ley3_66761_scaffold_118_40 # 45024 # 45737 # -1 # ID=2_40;partial=00;start_type=ATG;rbs_motif=None;rbs_spacer=None;gc_cont=0.595
MKAAIIGHGKMGREIEKILLERGHRIGAVIDEANASELDAAHLVGIDVALEFTTPDAAYG
NIRACIDAGIPVVSGTTGWTNRLEELRSYCREKDGALFYASNYCLGVNLMFRLNRRLARM
MERFDAYDVRIEEIHHTQKKDAPSGTAITLAEGIISEIGRKTGWVNESSDDPSQIVVTSL
REGTVPGTHTVTYESDDDRIELKHTIKNRRTLALGAVVAAEFLCGKKGVYTMDDLLK*
>Ley3_66761_scaffold_118_41 # 45920 # 47347 # 1 # ID=2_41;partial=00;start_type=ATG;rbs_motif=None;rbs_spacer=None;gc_cont=0.583
MANNQKMRTESDLLGSVELPADVLYGVQTLRGIENFRISKFHLNEYPLFIKGLAVTKLGA
AEANHKLGLLTDEKFNAIAQACREIMDGKHHDAFPVDMIQGGAGTTTNMNANEVIANRAL
EIMGHQYGEYQYCSPNDDVNCAQSTNDAYPTAIHLGMYATHLKLVEHLKQLIESFEKKAA
EFADVLKMGRTQLEDAVPMTLGQTFHGFASILRDEIVHLNEAAEDFLTINMGATAIGTGI
CAEPGYAELCTENIARITGWKIRLTGDLVGATSDTSCLVGYASAMKRVAVKMNKICNDLR
LLASGPRCGLAEFNLPARQPGSSIMPGKVNPVIPEVMNQIAYKVIGNELCVTMSGEAAQM
ELNAMEPVMAQCDFESAELLMNGFDTLRTLCVDGITANRERCADYVKNSIGVVTALNPII
GYKNSTKIAKEALATGRGVYDLVLEHGILSKEELDTILKPENMIRPVKLNIKPRK*
>Ley3_66761_scaffold_118_42 # 47739 # 48536 # 1 # ID=2_42;partial=00;start_type=ATG;rbs_motif=None;rbs_spacer=None;gc_cont=0.585
MRYFIELRYNGGAYCGWQRQPDMPSVQQTIEGAISTLLREPILLTGAGRTDTGVNASYYV
AHFDTSSPVADPEQVVFKLNHMLPGDIAVSRIVPVAADAHARFSAREREYRYYIEPRKNP
FTRAASWQYYVPLDVAAMNRAADVLMEFEDFTSFAKLNSDNKTNICHLKRADWTVGRDGT
LCFTIRADRFLRNMVRAIVGTLVDVGRGRYTVEQFRDIVASRDLSRSSAGAPAQGLFLSD
VLYPPEVFVRETRLPALRYFSSVEK*
>Ley3_66761_scaffold_118_43 # 48757 # 50133 # -1 # ID=2_43;partial=00;start_type=ATG;rbs_motif=None;rbs_spacer=None;gc_cont=0.589
MKYDIIVIGSGPGGYVAAIRAAQLGKKVAVVERAEAGGVCLNWGCIPTKALLKSAQVYNY
CKSAEHYGLDFAGEVRPNLEKIVARSRGVAETMNKGVLFLLKKNNVELINGFAKLKGNGR
IDVDGTEYEADHIILATGARPREMPFMPIDGEHVISSKQALVLPKLPETMIVVGSGAIGS
EFAYFYAALGVKVTIVEYLPQIMPLEDEEVAKTMERSFRKLKATILTSTTVKSVKVNAEG
KCDVEVEGKKGTETLVADIVLSAVGIKSNIEGIGLEELGIKTERDKVIVDKQYRTNVPGI
YAIGDIVPGPALAHVASAEALCCVNAICGLHSEPVDYTTIPSCVFTSPEVASVGMTERQV
KEMGIDYKVGRFPFTASGKATAAGDRDGFVKLIFDQNDKLLGAHLVGANVTEMLAEPTLA
KSLGATVQQIAHTIHAHPTMNEGVMEAAEVALGAAIHV*
>Ley3_66761_scaffold_118_44 # 50149 # 51816 # -1 # ID=2_44;partial=00;start_type=ATG;rbs_motif=None;rbs_spacer=None;gc_cont=0.598
MKKLFRTLFAAALCCLTFKATDACTNFIITRGASSDGSVMVSYAADSHQLYGALYKTFAG
RYKPGTMLPVYDWDSGRYLGEIPQAAQTYATIGNMNEHSLIIAESTYGGREELVDSTGRI
DYGSLIYITLQRAKTAREAIRIIVDLANTYGYASSGESFSIADRNEAWIMELIGKGCELD
AEGNNTRKGIVWVARRIPDGYVSAHANQSRITTFPLDDPENCLYAPDVISFAREKGYFNG
PDEEFSFCDAYAPADFGTVRGCDARVWAFFRTVADDMDQYTDYAMGYNMSNRMPLWVKPR
TKVDPKTVFDAMRDHYEGTPMDMTQDIGAGGHALPYRWRPMDFEVDGVTYLNERAVATQQ
TGFWFVAQARPWLPDDMGILWFGVDDAATSCLTPIYCSATEVPECFREGNGTMLKYSPTS
AFWLFNRVTNFAYLRYDLIAADIRKVVDEWENTRLEEVKQIDAATEGDSPKKRQKRLTRY
SVDMARQLFDRWTELDRYLLVKYIDGNLKSETEPGKFLDNGNGRDIPDKIQFPGYNEKWK
RAVVADHGEVLKVIQ*
>Ley3_66761_scaffold_118_45 # 52237 # 53361 # 1 # ID=2_45;partial=00;start_type=ATG;rbs_motif=None;rbs_spacer=None;gc_cont=0.572
MCYRSSSIPFILLALSLLAVSCGSRSGHTGQMPPMEIEIAVAEFDLLYTRRSFISQINSD
NEVVVEPRVSGFLVARHYKKGMPVRKGQLIFEIDDSEYYTALLSAQAALESSRALALEAK
NNFDRAVPLAKINAISGTQLDQYTAQYAASEADVKSARQALRNAQLNLGYTKIYAQIDGI
IESSNGSVGDYVGPGTQIPTLTTIMNIDTVQVPIAIPMTQFLRLDSNRTNIYDNAELLSE
IVLYEADGTRYPLFGKYDYTRTAVSSATGTIVLIVRFPNPSYRLKTGQFARVEANIGAKL
PRVLVPQQSVVQTLDVSSVWVIRPDSTAEYRKVTPGETFGGMWAIESGLEPGETVAVTGL
QKLRQGMRVVPVKK*
>Ley3_66761_scaffold_118_46 # 53368 # 56499 # 1 # ID=2_46;partial=00;start_type=ATG;rbs_motif=None;rbs_spacer=None;gc_cont=0.574
MGKFFIARPIFAIALAAAIVLLGIISIFDLPIEQYPDITPPVVEVSTTYPGADAETVNNA
VATPVSQSIMGVSDMLYMQATSANDGSMNLQVTFDIGSDPNMDAIFTQNNVSTALSQLPA
SVTQQGVTTRKTMTGFLIVYSLTSDGRYTGDFLSNYAYINIQNELLKIDGVGKVDIMGAG
EYAMRIWLKPDLLDYYKISLDEVFAAVEAQGGIFPAGKFGGEPAAGDVTYTYTVTMPPQI
YDAEQFGDIIISTTPEGEQVRLSDIADVALGSRQYGVESLFNSDPTALLVIYQQPGSNAV
DVGNSVKAEMERLSKRFPDGITYTSMVDATTSIEAGVKDIFVTLIIALILVIAIIFLFLQ
DWRATLIPLLAIPVSIIGAFALFPLLGFSINIISLLGMVLAIGLVVDDAIVVVEAVQVNI
EKGLSAKQATVEAMHSVSSPIVATTVVLLAVFIPVSFMGSITGLLFQQFSISIAVSVCIS
SFNALTLSPALCALLLKPRPKVQKGFFAAFNRWFGKRTEEYTSATTRFIGHLKRTGGIVA
VTLAAIAVIWHFLPSGFLPDEDQGYVMVFVQTPEASSLQTTVKAMQRVDELVRQRPDVEA
TSFAAGFNMLAGIASSNSGIIFVKLVDYSQRSKTSSQIASALTEELYVAVPEAVSYAFIS
PSIPGLGVTSGITLQVQDLEGRGTEFLADETMRFMDSLRKQPQIGSVTTQFNAGIPQRRI
EVDKEKALAQGVPLRSFYKTMSTLLGGSYINNFNRFGKLYQTYIQAAPEYRRDKYSLESY
FVDDGQGNSIPVSSFTTVRDTTGVEFVSQFNLYRSIELTVNPAAKVSTGQAMDAIEAVAA
DVLPEAVGTTWSGLSYQEKTASGSSGAVYLLAIVFVFLTLSALYNSWGLPLAILLSVPLA
VLGALLFVGAAYLVSPEFINNIYMQISLVMLIGLSAKNAILVVEYADQLFFEKNMDLKAA
TIEAARLRMRPIMMTAFSFILGVMPLIFASGVYATARNIMGMALVGGMLLATMLGIFIYP
ALYYLVARVGKFERKRELKQKES*
>Ley3_66761_scaffold_118_47 # 56496 # 57860 # 1 # ID=2_47;partial=00;start_type=ATG;rbs_motif=None;rbs_spacer=None;gc_cont=0.584
MKRYFAIILFAAALASCTPKLYDAQVEVPENYRFAGDFPQDSVSLPFAWWEIFGDSTLNR
LVEHALENNRNLAQAASRIFEARANIAVARAPFLPSVGLNLSAQGNYTEPTGTTQQYTIE
PSISWEVPLFGTLRSANRAAKAALYSSEWGYRGVMLSLTAEVATSYFTVLQYTRDLRIAR
QSYVLRRESAALVDSLARYGMSNGVALQQAMSLVYQAEADIPQYQRAVEQSRLALCVLLG
ENPSYFGDETFDDALLDNYQVMDIPVGLPSELLERRPDIMEASFNMDEAAANVGLARSKR
FPSITLTGAGGIVSSSIEGISDGHSWAWSAVGSLVQPIFNFGKLKRQEQVARERYYQSVF
AYEETVLEALGDVEKSLLDIATYRSQAENYARLLRANIEIATMTNSLYRNGMSAYLDVID
AERNMYQSQMEYVNLVAQQYINYVNLFKALGGGW*
>Ley3_66761_scaffold_118_48 # 58054 # 59427 # 1 # ID=2_48;partial=00;start_type=ATG;rbs_motif=None;rbs_spacer=None;gc_cont=0.468
MELPFAESWKIKMVEPIRKSTRQEREKWIKEAHYNLFQLKADQVYIDCLTDSGTGAMSDR
QWAAMMMGDESYAGSSSFFLLKDTITRLTGFEYVIPTHQGRAAENVLFSHLVHNGDIVPG
NSHFDTTKGHIESRKAVALDCTVDEAKDTQLEVPFKGNVDPAKLETALKQYKDKIPFIIV
TVTNNTAGGQPVSMQNLREVRALADKYGKRVIFDSARFVENAYFIKTREDGYADKTIKEI
VKEMFSLADGMTMSSKKDGLVNMGGFIATRHEDWYEGAKKFCIPFEGYLTYGGMNGRDMA
ALAVGLEENTEFDNIETRIKQVQYLAARLDEYGIPYQRPVGGHALFVDADKVLSSVPKEE
FPAQTLAIELYLEAGIRGCEIGYILADRDPVTRENRFGGLDLLRLCIARRVYTNNHMDVI
AAALKNVYDRRDEIKRGVKIVWETELMRHFTVKLERL*
>Ley3_66761_scaffold_118_49 # 59429 # 60094 # 1 # ID=2_49;partial=00;start_type=ATG;rbs_motif=GGAG/GAGG;rbs_spacer=5-10bp;gc_cont=0.595
MSIADRILRVKSSLPGQVELVAVSKTYPAQRIMEAYEAGQRIFGENRPQEMAQKYEELPK
DIEWHLIGHLQTNKVKMVVPFVAMIHSLDSVRLAEAIQKAAAAAGRTIDVLLEIHVADEE
SKSGWEWAELQEYVRSGAFARLPNLRVRGVMGVATNTGDEQVIRRDFAALQRYKSELSPY
FGPEFDTLSIGMSHDYRIALEYGATLVRIGSLIFGARDYSK*
>Ley3_66761_scaffold_118_50 # 60227 # 60892 # -1 # ID=2_50;partial=00;start_type=ATG;rbs_motif=None;rbs_spacer=None;gc_cont=0.512
MKARVYLSLGALLLFLAPLSCSDKAESPAPETPPEEQPTPEPEPEKPEFVDKGYTMEENI
DEEDPDCYYTYFRMQNASQENVIFFISTKMSASGDQIVIAPGEQGTWWQTMEKMPWIDDN
DVLAKNLDALGFVELYFNPDLEGRLSGICWLELDTCAQYSFFEPMTESQRGTPRDQSAWV
LEEFPDRPNAVRWTYRITDKDYKEAVRQTLERWADRDEEKQ*
>Ley3_66761_scaffold_118_51 # 61413 # 62531 # -1 # ID=2_51;partial=00;start_type=ATG;rbs_motif=None;rbs_spacer=None;gc_cont=0.575
MKNRHIIAAALLLLTTTTAAQDRHTETTPDTGENLQTTPNAEQLRQQIETLQRQLDLLEK
GRDTLAVKKPALLSDPVEPIANMNGIIPLDTLQTINEAVKIVIYNDNSWKYVRDREFVKD
SSIYTKYWDTGTLFPYKEYPLSEMPASLAIDLVDSLKCYHYPHKGSIRSKYGIRHRRRHQ
GVDIPIKTGDPVYATFDGRVRISEYNRGGYGNLIIVRHDNGLETYYGHLSERLVQSGEWV
EAGQIIGLGGSTGRSTGPHLHFETRYYGQAFDPERLIDFESGILRRQTFLLKKSFFDIRS
NAGQDFDDEAEVEKADKKEAAERAAVTYHTIKSGDTLGALARRYGTTVSKLCSLNGIKST
TILRLGRKLRVR*
>Ley3_66761_scaffold_118_52 # 62549 # 63121 # -1 # ID=2_52;partial=00;start_type=ATG;rbs_motif=None;rbs_spacer=None;gc_cont=0.578
MIEIDDKIVSADLLREYFACDLAACKGICCVEGNAGAPLEMDEVDTLEEEYPNYKPYMTP
EGIRAVEAQGFMVVDEDGDYTTPLVDDAECAYAYTEEGITFCAIEKAFREGKTTFRKPIS
CHLYPIRLMNFSNGTVGLNYHRWSICEPARQCGKRLGIPVYKALREPIIRRFGEEFYKAL
ETAEQLLKNQ*
>Ley3_66761_scaffold_118_53 # 63102 # 64097 # -1 # ID=2_53;partial=00;start_type=ATG;rbs_motif=None;rbs_spacer=None;gc_cont=0.584
MKRLNIALMAGGDSSEREIALQSAAQIASALDPAKYDITLIDLHGRDWHYTSPDGRQWQV
DKNDFSITIDGDRKTFDYSLILIHGTPGENGRLQGYLDMMGIPYSSCSMTSSVVTFDKIT
TKRTVAEFGIPLARGFFFGRDSRIDPKEIVRTLGLPVFVKPNASGSSFGVTKVKSEADIL
PAVAEAFTESDEILIEECIRGREMGCGMLIAKGREYIFPITEIVSKKEFFDYEAKYTAGC
SDEITPADIAPEIKAELNRLTALAYKACRCRGVVRVDFIVTPEGKPYLIEINSIPGMSGG
SIVPKQVREAGMTLGELYDLIIEDTYDRDRR*
>Ley3_66761_scaffold_118_54 # 64099 # 64899 # -1 # ID=2_54;partial=00;start_type=ATG;rbs_motif=None;rbs_spacer=None;gc_cont=0.586
MLYFGSFNPIHKGHIALAEYAIEKGLCDEVVLVVSPQNPLKPAGQQAPELDRFSMAETAC
AASKYPDKIKPSVIEFMLDKPSYTIHTLRHLTENYGTQMRFSILMGDDLVPQLPEWKQYR
EIIDNYPIFVYPRTGQPLPDLGGRITLLKGAPLYPYSSSEIRERLGRGEDVGNMLPEGVM
QYIREKDLWSPASYIASLTARLEATPDDASLYVERGQWHYRRNEWGEALNDFNRALQIDP
DHREARQFVEMTYEILSFRHTDIYNP*
>Ley3_66761_scaffold_118_55 # 65042 # 65605 # -1 # ID=2_55;partial=00;start_type=ATG;rbs_motif=None;rbs_spacer=None;gc_cont=0.587
MGKLVIFSAPSGSGKTTIVRELLQRFPRLEFSVSATSRAPRGKERNGVDYFFLSPEEFRQ
AVQEDKFVEWEEVYSGTCYGTLRSEMERIWQKGNVIVFDVDVIGGLNLKRIFGDRACAIF
IMPPSIETLRERLVKRGTDSPETIECRVAKAEFELTKAPKFDHVVINDDLAQAIEEATRI
LSDFLAR*
>Ley3_66761_scaffold_118_56 # 65619 # 66506 # -1 # ID=2_56;partial=00;start_type=ATG;rbs_motif=None;rbs_spacer=None;gc_cont=0.561
MIKSMTGFGKAEVAIPDKKITVEIRTLNSKQLDLAVKLPSAYRPLEYEIRALAAKALQRG
KADLYISVESTARQTRACIDEELFHLYYNQLLKICREQPEIGTPGSAENNALIQSILRLP
DVVCSQEETVGDREHEAVMEAVGQALAHLDEFRTQEGAILIADLLKRIDRIEAYKQEVIP
FEKARTEAIRARIRESLAQLQTEVDNNRLEQEMIFYIEKLDITEEKVRLTNHCNYFREVA
ASEECAGRKLGFIAQEMGREINTMGSKANNSEIQILVVKMKDELEKIKEQVLNIL*
>Ley3_66761_scaffold_118_57 # 66703 # 67788 # 1 # ID=2_57;partial=00;start_type=ATG;rbs_motif=None;rbs_spacer=None;gc_cont=0.544
MKKHNFNAGPCVLPREAVESAIEAIRDFDNTGIGLLEISHRTPGWERIMAETEQLWRDLL
NIPDDYAVMFLGGGASTQFFEVPANLLKKKAAYLQTGVWAKKAAKEAKFYGEVEIVASSE
DKNYTYIPKGYKIPTDADYFHITTNNTIYGTEIHEDIDSPITLVADMSSDIMSRPVDVKK
YGMIYGGAQKNVGPAGVTFVIIRKDLIGSSERPLQTMVNYATHYPEEARNHSMFNTPPVL
PIFVMHETLKWVKAQGGVEAMYKINKKKAETLYNEIDRNSMFVGTAVKEDRSMMNVCFVM
APGHEDLEAEFMAFAKEKGMVGIKGHRSVGGFRASIYNACPQESVDALVACMQEFEKNHK
K*
>Ley3_66761_scaffold_118_58 # 67806 # 68876 # 1 # ID=2_58;partial=00;start_type=ATG;rbs_motif=None;rbs_spacer=None;gc_cont=0.531
MAQFFTFTPKRKEDGAIDFYTLMDVFDERKEDGTTSPAGHGERKIKFNDMKVLIATEKPF
AKKAVDGIKKIITDAGYEVALLEKYTDKAQLLAAVADANALIIRSDKVTAEVIEAAKNLK
IVVRAGAGYDNVDLAAATAKGIVVMNTPGQNSNAVAELALGMMVFMARNQFTPGTGSELK
GKTLAIHAYGNVGKLVGRKGKALGMNVIAFDPFITDAKVFEADGVKKVDSIEELYAQADY
LSLHIPATEQTKKSIGHKLMTSMPKGATLVNTARKEVIDEAGVIQAMTEREDLKYITDIA
PEAAAEMSEKFGKRFFATPKKMGAETAEANINAGLAAANQIVDFFKTGNTRFQVNK*
>Ley3_66761_scaffold_118_59 # 68919 # 70169 # 1 # ID=2_59;partial=00;start_type=ATG;rbs_motif=None;rbs_spacer=None;gc_cont=0.555
MVKIKPFAGIRPPKELAAEVSSRPYDVLNSQEAKAEATERSLLHIIKPEIDFDPIADEHD
EKVYKKAVENFKKWRDNKWLVQDGEEHYYIYAQTMNGRTQYGLAMCCYYEDYWSGKIKKH
ELTRIEKEEDRMKHVELQQANLEPVFFAYPDNDEINKIVADYVKNNKADYDFTAAPEGFG
HHFWVIRDKKINDRITEIFAGIPALYVADGHHRTAAAARVGKKRQESNPNHTGNEEYCYF
LAVTFPASQLRIIDYNRVVKDLNGMTTEQFLKALEKNFTVEPKGKEIYHPSKLHNFSLYL
DGQWYSLTAKPGTYDDNDPIGVLDVTVLSNLVLDQLLDIKDLRTSKRIDFVGGIRGLEEL
KKRVDSGEMKAAFALYPVSMQQLIDIADTGNIMPPKTTWFEPKLRSGVVIHTFEEK*
>Ley3_66761_scaffold_118_60 # 70385 # 70978 # -1 # ID=2_60;partial=00;start_type=ATG;rbs_motif=None;rbs_spacer=None;gc_cont=0.529
MRMKDNKFFSFFEPVLKYIDTGKFFREPFRWLYAILAILNLLTPIVLLVMAINNDLFRYG
GGRMIAAFILVWLVIAFVSWLGFQIWWNRREKVYAAATAHDDFVAIPVFSHFIQTFGEWA
GMFVGIGGALLTLIAAIFLNGDASMLRMMGTGAFFGSGSLIYIVLNPIYGFIIVVVTRAA
AETFRALAAIANNTKKS*
>Ley3_66761_scaffold_118_61 # 71201 # 71428 # 1 # ID=2_61;partial=00;start_type=ATG;rbs_motif=None;rbs_spacer=None;gc_cont=0.509
MAKIKGTILVDKERCKGCGVCVASCPCDVLHLSAEVNSKGYPVAQMANPDACTGCASCAI
ICPDSCITVYRQKFE*
>Ley3_66761_scaffold_118_62 # 71456 # 72529 # 1 # ID=2_62;partial=00;start_type=ATG;rbs_motif=AGxAG;rbs_spacer=5-10bp;gc_cont=0.565
MKGNEVIAHAAIRYGCDGYFGYPITPQSEVMETLMEEKPWETTGMVVLQAESEVASANMV
YGAASTGKRVMTSSSSPGISLMSETLSYMAGAELPCLIVNCQRGGPGLGTIQPSQGDYFQ
ACKGGAHGDFHLIVLAPNSVQEMHDHVALGFDLAFKYRNPALILADGAIGQMMEKVVLAP
QRPRKTNEEIAEECKEWAACGKGNRKERNIITSLELQSEVMEKINQRLQAKYKALEENEV
RYEAINCDDADYVIVAFGSSARICSATVELARAEGLKVGLLRPITLYPFPSKVIADLAKR
GVKGFLSAELNAGQMVEDVRLAVNGAAPVEHYGRQGGMLFAPDEVLVALKEKLINKK*
>Ley3_66761_scaffold_118_63 # 72534 # 73304 # 1 # ID=2_63;partial=00;start_type=ATG;rbs_motif=None;rbs_spacer=None;gc_cont=0.558
MAEVVEIKQENLVFGKPKLITDNVMHYCPGCSHGTVHKLVAEVIEEMGLEGNTIAVSPVG
CSVFAYKYIDVDWIQAAHGRACAVATAVKRVRPESMVFTYQGDGDLSAIGTGETIHAAAR
GESIVAIYINNAIYGMTGGQMAPTTLLGMKTATTPYGRDPRLNGYPYKISEMLAHLDGVT
YLTRQSVHNPANVRKCKKAIRKAFENAMAGNGFSLVEVVSTCNSGWKLSPVASNKWLEEN
MLPFYQLGDIKDLTKK*
>Ley3_66761_scaffold_118_64 # 73318 # 73863 # 1 # ID=2_64;partial=00;start_type=ATG;rbs_motif=GGAG/GAGG;rbs_spacer=5-10bp;gc_cont=0.515
MKETLIIAGFGGQGVLSMGKILAYSGVMQDFEVTWMPSYGPEMRGGTANVTVILSDKPIS
SPIAHEFDTAIILNQQSMDKFESMVRPGGTLIYDTNGITRHPSRTDISIYTIDATAESAR
LGQSKLFNTMILGGYLKVCPVVKMENVMVGLKKSLPERAWKMLPENEKAINHGAEIIRKV
R*
>Ley3_66761_scaffold_118_65 # 73973 # 74344 # 1 # ID=2_65;partial=00;start_type=ATG;rbs_motif=None;rbs_spacer=None;gc_cont=0.551
METVKQLNKQEFTTKVADIEKSKGEWKFLGERPAVIDFFATWCGPCKALAPVLNELAADY
QYKDRIDFYKVDIDQEQELAAVFGVRSVPTLLFIPLSGMPQMMTGGRPKSDLKRIIDEVL
MGK*
>Ley3_66761_scaffold_118_66 # 74534 # 75136 # 1 # ID=2_66;partial=00;start_type=ATG;rbs_motif=None;rbs_spacer=None;gc_cont=0.512
MKEFIKHNPATLDNVETMANAMIESMRFVDNTLDYPEAEKARPNDGVEPEWFYDAYYGAI
PTSELTAIIQYTQQRMLFENIGETFLGIAFVEMKHFDRLGDFIGQLGGRVNTPKYSSSAV
TVEYESAAEAVRVNIQAEKDTIAAYQQLIERIRKNNPEKLTQSAAVAIQLLNKIVSDERV
HVRILSELAQSVAAEEGKEA*
>Ley3_66761_scaffold_118_67 # 75388 # 76143 # -1 # ID=2_67;partial=00;start_type=ATG;rbs_motif=None;rbs_spacer=None;gc_cont=0.503
MKRLIFIIASILLGQTVCAQDIIQKKDATEIQAKVLKITDTEIEYQRWDNPDGPIYTIPA
EDVFTITYQNGSKEVISHFDSSRRSAADKQQFGKLPRYQGEVAFAYGSAVSEGMQDLFPR
IVFETVHGVRINPYLFAGVGLGINYFYKDIYFSNGWNIYELGNSGTVLPVFANVKGYLPV
SRKAALNLSWDLGAAIGIGGYFNEGTEFYTSIGPGVTFGRQSGGVRGDFSIRFQHMGEGL
NAILFRIGIGF*
>Ley3_66761_scaffold_118_68 # 76636 # 77598 # -1 # ID=2_68;partial=00;start_type=ATG;rbs_motif=None;rbs_spacer=None;gc_cont=0.583
MNAKDLRIVFMGTPEFAVPSLRALVRSGYNVVGVVTTPDKPAGRGQKLHESDVKIAAREL
ELPILQPEKLRDPAFVSAMEELRPDLGIVIAFRMLPEVVWAMPRLGTFNLHASLLPQYRG
AAPINWAIINGESKTGVTTFLLNHEIDKGAILGQVEMPIQPEDNVGTLYDRLMTVGADLV
VQTVERIAAGEITPVVQSDEDTSLRPAPKIFKNDCLIDWTQSGKRIIDFIRGLSPYPAAW
TRLLREEQEANSAKIFEAHFETGGPEAPCGTIDTDNRKYLRIRCADGWIDVLSLQLSGKK
RMAAQELLLGFRDANSYVCR*
>Ley3_66761_scaffold_118_69 # 77760 # 78983 # -1 # ID=2_69;partial=00;start_type=ATG;rbs_motif=None;rbs_spacer=None;gc_cont=0.589
MKNEKVLNTIEEAIEDFRQGKIVIVVDDEDRENEGDFIIAAEKVTPEIVNFMLKNGRGVL
CAPLSEERCAQLELNMMEPNNTSLLGTPFTVTVDLLGEGCTTGVSIHDRAATLRALADPK
TKPSDLGRPGHINPLRARQKGVLRRPGHTEAAVDLARLAGLQPAGALIEIMNEDGSMARL
PQLLEVAEKYGLKIISIADLIAYRLRNESIVERGETAEMPTEYGMFKITVFRQKSNGLEH
MVLTKGEWTEDEPVLLRVHSSCATGDILGSCRCDCGAQLHEAMRMIEKEGKGAVVYLSQE
GRGIGLFNKIAAYKLQDEGLDTVDANVRLGFGVDERDYGVGASIIREMGIKHMRLMTNNP
LKRVGLEGYGLKIDEIVPIVIAPNKYNERYLETKQERMHHKLNLCKH*
>Ley3_66761_scaffold_118_70 # 78992 # 80470 # -1 # ID=2_70;partial=00;start_type=ATG;rbs_motif=None;rbs_spacer=None;gc_cont=0.535
MKTIYKLVLKSYLGPMVLTFFIIMFVLMMNVLWRYIDELVGKGLDPGTIIELLCYATINM
IPMALPLATLLAAIMTMGNLGENYELLAMKSAGMSLPKIMRPLLVVVSILAVSSFFIANN
LVPYANKKFFRTIYDIRQMNQTLEFQDGLFFNGIDGMSIRVGHQNQETGLLTDVLIYDNR
NASGNMTTTVADSGYIRLSDDKRFLEITLFNGERYEQTRNSSQWYNKSSLQRNKFELQKA
NISISGFEMQRTDADLFNNAQTKNISELQYEIDTLTQQVNSATTRSYDPLLKERIFVRDT
TVITDRNDSVVVEKRDFRPMDALDSLATLDLRSKDRIWSQAVSAARNSRSMFSFDESQAK
NALNQLYRSKVEWHKKLALPVTIIIFFLIGAPLGAIVRRGGLGMPIVISVIFFVIYYIIS
SSGEKMAKEGTWEAFYGTWLSAFVLAPVAIYLTYKATNDSGLLDVDWYVVKFKKIKEKIS
GIFARFAHKNKK*
>Ley3_66761_scaffold_118_71 # 80454 # 81299 # -1 # ID=2_71;partial=00;start_type=ATG;rbs_motif=None;rbs_spacer=None;gc_cont=0.591
MEFFNDLVRYSYLNHAFWACILSGITCGIIGTYVVCRRLVFLSGGITHSSFGGLGIAFYL
GINPILGAMVFAVLSALGIEWANDRGRIREDSAIGIIWSVGMAIGVLFMSLRPGYTSGDL
SNFLFGSIVTVTRTDVQALAVLTLVVTVGTLLWLRPVMYVAFDRDFARSQGIPTRLISYT
MSALIAVTIVLSIRIMGIVLLISLLTIPVTIVNTFTKSFRTLAPAAAAVAVAGNLAGLAL
SYNFEVSPGAAIIFTLTVTLILVKLLTLLVKKRRRADENHL*
>Ley3_66761_scaffold_118_72 # 81617 # 83785 # 1 # ID=2_72;partial=00;start_type=ATG;rbs_motif=None;rbs_spacer=None;gc_cont=0.537
MRTSLFLGLTGLALLAACGLSGCSDDGVENKDPQLPPPTVDVSVDEVNRTTASFTINTNN
ASDYVYAVLPATETIADAEALFERGPVRYFEGEKTVKVDLNDLVGDTEYNLYVAVRNINP
LVYSDLASEVIDTHVPYTEMITLESVGLTSFSYHIMKPEGVTKYKHVCLSKSDYDYIVSL
IGGSLHSYVSAFGAEATEDQTYNFDTTFFDIVDFRQDIYSDMEFIIIAGEVDENGQVAES
AVKSLLFKTKKAGVAPYDFEVSVGNIGSMTADIAIEPEEGIERFRYLVASRADFDYTAFE
GEASVRRMIIGHWDDLTNESTKAITVNATGLKPNTEYQVGIVGFDKELREKVLLYDFTTG
EPTGPKPTLAVETQTVETPWNKAAFKVNATYAVAMTAGVFPKGSIDEVLGRPGNENLTAG
DVIYNNGTQLTEQEVAAAMSEEGLVIESGELLPNTEYEFGVYAANAEGVGVSEIVEFTTL
LPPQQGGELRAKLPGKYTATTKDSNGDPVTFSVTIATGVNEATEKAYSDLNRLVVLGFAP
CGVDYASPEELLANGWAATEEEANANYGPKWFIEFNSDETISTSLPVNDELDYTMLNFDG
KQYYFHAFAKRPTSDRYTDAVRSFPVEVSDDLTVTIKKLVEETDYGTFTYYPGVLSGTSQ
WWGDMVFAASEEIVLKRDADQGPEPAAVKSVRHLSMPERVTVNLGASPAVDNRRAVAERL
MR*
>Ley3_66761_scaffold_118_73 # 83804 # 85579 # 1 # ID=2_73;partial=00;start_type=ATG;rbs_motif=None;rbs_spacer=None;gc_cont=0.546
MKNLFGWMLVVLLVLTAGVSCSDDEELLAGNGIADAAWSAENQVEIEGGVLNYTFAAAGD
WTARSSADWCEVQTGSGMAGESLLRLKVAKNTRAEARSATITVSVWGYASPVSFVVKQGK
GLIEQGDGKYRSVNEWVAEYMKSRYLWNRAIENVSLDYSLCYDFFFFSILDGVAAQDEVN
REDGHWQGQKRMYYYSRLESDAPLSRTPGEAYVGSGIYLLDATRLGDDYIGIVVMVVIPG
TPAAEAGLVRGDFITAVNGEEVTESNYQSLGQAVYDGAVDVTVNSVTWTDNGTTPVLTPK
GNVQLGSATFTSPAIYMDKVVEIEESDKKAGYLLYMGFDVDYDEELIAAFDRFRAQNVTD
LILDLRYNNGGDVLSSTVLGTLIAGEAYKGQLYAHMTFNEDRTEAGESGDYKIGVKETFE
SVYEPIERALQHALGLKKIYVLVSETTASASEMVINGLRGLDIEVNLIGMPTNGKNVGME
GVVRSFHNYDFLLFPVSFYIENAKGFRDYSDGFTPDVQIDDSAIYPGEFGTMMDQLGYLA
LQWIKTDNKPQLPSAMHTRGSCRSMRSFGDLWENRPVQPVGGAVMQPVREE*
>Ley3_66761_scaffold_118_74 # 85724 # 87025 # 1 # ID=2_74;partial=00;start_type=ATG;rbs_motif=AGxAG;rbs_spacer=3-4bp;gc_cont=0.581
MQRRRVNFHTLGCKLNFSESSTLAREFEAGGFIRVGVSEAADISVINSCSVTEHADKKCR
NLIRKIHRRNPAAIIVVTGCYAQLKPQEIASIEGVDLVLSNNDKGELFRRVAALAGKGPA
QFTSCDVEELTNFFAAFSSGDRTRAFLKVQDGCDYKCAYCTIHYARGASRNMPIADLVKE
AEQIAAAGQREIVITGINTGDFGRTTGERFIDLLRALNEVEGIERYRISSIEPNLLTDEI
IAFCASSPKFQHHFHIPLQSGSDSVLARMRRRYTTAKFAERIEAVRRLMPDAFIGIDVIV
GFPGETEADFRTTYEFLERLAPAYLHIFPFSERSGTPAVDFPDKVQPSVATRRVEELEKL
CRRLHGEFCARAEGTTDEVLFESTMRGGMMFGYTGNYRRVKVLYDRSRINTICRVRLGRM
DDANDLEGEIVDN*
>Ley3_66761_scaffold_118_75 # 87424 # 88167 # 1 # ID=2_75;partial=00;start_type=ATG;rbs_motif=None;rbs_spacer=None;gc_cont=0.534
MSIAFLSIVGLLFASGMISFFELSHLSYDTEEILKANQRNVELAKEMLGAVHDQNVAIVH
LAILQDASYDSLCRTGMQRLEHAVATAQKGALDRSALDSLTGATTELLVLTKMFLATESP
KAGDESGEVWYNEYYEKQYEKVVTAVRDYMTSTQSSLAPRAEQLKKNAYRAVTPVLISLV
VMIATVLMLFYFTMLYCVNPIVAMNKGLGQYLTFRIPFAVKAECKDEILELKEKIEALVA
MLKQNKA*
>Ley3_66761_scaffold_118_76 # 88174 # 89619 # 1 # ID=2_76;partial=00;start_type=ATG;rbs_motif=None;rbs_spacer=None;gc_cont=0.515
MRVNVILRYVGMIMLLLAFFMFVSAGISYVNHMDSAFYPLLLSALLTALLGGFPLIFVEK
QDRITNKEGFCIVVGSWLLACVVGMFPYLIWGGEFSVINAWFETVSGFTTTGSSILQNVE
ALPRGLQFWRMSSTWVGGMGVVMFALVILPALGTSKMMLSSVEMSTLARDNYRYRAQMVV
QILLFVYVGLTIFFTFMLKFAGMNWFDAVCHSMSACATSGFGTKNTSVAFYDSAMIDMVL
IFAMGISGIHFGLIYATVTGKRNNIFRSEVTLFYLGMLILGSLLIALSLYIADIYPTFRS
SLRFASFQFVSVTSTSGFATADSSLWTPFAIILLILGSLICACAGSTSGGMKANRALMAL
KMLYIRVKQQQHPNAVIRLKMDGVIQEAGVLHTVSLFIVAYLLLILIGTILCTLFGVDLM
TSFSGCVASIGNVGPGFGGVNSMANYGDLPAIVKFIFTALMLLGRLEIFGLLQFLLIRWW
K*
>Ley3_66761_scaffold_118_77 # 89619 # 91148 # 1 # ID=2_77;partial=00;start_type=ATG;rbs_motif=None;rbs_spacer=None;gc_cont=0.563
MWHKLLIGLFLTFSVVIVRGASDPAGPGIPALQSNSEYVALRDQDSRLQVRIDEMQTRIA
GLRAMLRENPAAQETYGAQILSLESEMLSAQGLRTQVAARINAIEQAWLTEHPDYVPAAE
TEKSLITQTPESQQSRNLVFNGYFRENLPARDYEALLRAQRMEAEVAGCAGRLLENYRQQ
TLLKQQYDTVRTEQAAVDLFGRYRTVANLGRVLRDSLTAVWGYVYDNKSYAYDYILDKLN
CRDQQARQQKALDDVRRQMSAAQAEGLVDALPDYYIQKCYLTDYEREIARMLGLGLASDS
LKQVAVRLQTIDFRLPKPEITERYFLDYEPVQFVAGRYTYKKPIPDCPVYEHGVIYRILL
GEYKYKQNISIFRNASPLYVLKTDAGRYCYFAGGFATKAEAVDAQELLRAKGFRRPELVV
WYDGEYTNLTRTPEAEMAAFRVEISSEQNLSDTVKQAIAQAAPGCDLSRVGADLFVVGQF
DNKAVADQAAAAIRAADPQLSVKVTEIAK*
>Ley3_66761_scaffold_118_78 # 91277 # 91744 # 1 # ID=2_78;partial=00;start_type=ATG;rbs_motif=None;rbs_spacer=None;gc_cont=0.532
MFFIILLVFFGLLFLVAELVLLPGVSIGAILALVSYGGAIYIAFRDYGPLAGGIVVAVVL
ILSFAATVVSLRSKTWRRFSLKQKVDSSVMPEPVQQSVRVGDTGMTVSRLAPMGKVEIGG
KIYEAKSMDSYIDPRREVEVVGFENFNIIVRKHIK*
>Ley3_66761_scaffold_118_79 # 91752 # 92717 # 1 # ID=2_79;partial=00;start_type=ATG;rbs_motif=None;rbs_spacer=None;gc_cont=0.558
MEIGIIALIVFVSLFAIWLIFYFIPVGLWFSALVSGVRISLLQLILMRWRKVPPSTIVSS
MIESTKAGLELNPNELEAHYLAGGNVTNVVHALVSAQKANIMLDFKMATAIDLAGRDVFE
AVQMSVNPKVINTPPVAAVAKDGIQLIAKARVTVRANIKQLVGGAGEETVLARVGEGIVS
SIGSAQSHKIVLENPDSISRVVLEKGLDAGTAFEILSIDIADIDVGKNIGAQLQMDQAEA
DKNIAQAKAEERRAMAVALEQENKAKAQDARAKVILAEAEVPLAMAEAFRSGNLGVMDYY
KMKNIMADTTMRETIAKPDKK*
>Ley3_66761_scaffold_118_80 # 92912 # 93703 # -1 # ID=2_80;partial=00;start_type=ATG;rbs_motif=None;rbs_spacer=None;gc_cont=0.588
MAKKTASPHESSSEGNQIAITVTEKGPYLVTGNPPLAMQFIMPDSEGESWYFQEGRHFST
EKEPTALCRCGLSRSKPYCDGSHLKGEWDSAITSGEDRITDEVEITEGQRVTLNDNEKYC
VFARFCHPYGGVWDLTAASGDSQSRKLAVREASMCPSARLTAWDNRTGKPYEFIFEPSLG
LIEDPAIGASGGLWVRGGIRIQREDGRTFEVRNRVVLCRCGHSRNKPYCDGAHAAVKWKD
GLEGTPDGETLPRSVASAKIETR*
>Ley3_66761_scaffold_118_81 # 94219 # 95637 # 1 # ID=2_81;partial=00;start_type=ATG;rbs_motif=None;rbs_spacer=None;gc_cont=0.534
MKKLVCRFLCLGIVLAVSMNLVGCSDDDGPVGTLYFPRDVCMVDKPGGTASVEFTAVNIV
KLNITDTPEGWTVTADLQTSRMTVTAPASDDSDAETGGVLTLVGYDTDGKTVSADLRVGI
GRTVDLTGRTANCYIANYANAYYTFDGTVKGNGEKIPTARVELMWGSTSHMIENLTLDDG
RVSFFVTADKKGEFIEGNALIAAFDAQDKVVWSWHVWVTQYDPSAESVTSAAGDVFMTRN
LGAGAGGNATVDDIYLSYGLYYQWGRPTPMIGPAYYNCAFAEDHKMYNINGRLTYLDYVE
STPETGTMEYAIAYPMSFILGVEESGYDWLYSDHDNELWGAVKTVYDPCPKGWKVPDKDV
YADFMIGDDHDQEQTEALREAYGWNLTDGTMTSFFLGGGRRPYLTGLIQNVNSNADAQPW
IGCYWTSGLGTDELSASGLYFSLDTDDAASSEFVPARNYQRANGLQVRCVRE*
>Ley3_66761_scaffold_118_82 # 95749 # 96957 # 1 # ID=2_82;partial=00;start_type=ATG;rbs_motif=None;rbs_spacer=None;gc_cont=0.513
MRVQTGKGTIPWMTVLAVWSVSAVVSLPGLAISPILGDLNKVFPHATDLEIQMLTSLPSV
LIIPFMLLAGRLSVTGNKFKLLVVGLTVFFLSGFACLFINQMWLLILVSCLTGIGAGIII
PLSTGYIVDYFTGDYRVRQLGYSSSINNLTLVLATVLASYLANVDWHLPFLVYTLPAIPL
ILSIFIRRTPAAPEPVGSDELKHKKIDWPKLAAVMGFYFLATFLALAITFYISFLVDPHG
NQNSFSGLLVSLFFLAIMLPGFFLSPIIRRLRGSVNLVSLIMICAGLLFIGLFKAHFWLI
AGCTLVGLGYGIIQPIIYDKAAVAAPPQSATLALSIVMSVNYLAIVLCPFIIDLLRNILH
MQGERFPFILNAVLAFVAVLLTWRYRNSYAFGLDRSYYQSDK*
>Ley3_66761_scaffold_118_83 # 97102 # 98550 # -1 # ID=2_83;partial=00;start_type=ATG;rbs_motif=None;rbs_spacer=None;gc_cont=0.563
MKQFFLILSGLALLTGCSSKNDSVEGPVQSRIRIAPSISRVTGLNFDTGDRIGLTIVKSG
ANYCENTSLRFDGTVFVSDDLFWYDDSSEKSNLTAYYPYLAEGAPASFTVRADQKLAADH
EASDLLAATATDVVPSQTAVNMVFTHLLTKIVIDITNNSANTIQEVTLKGSRCTATVDLS
TKSVQVDASSAETDIYPFPTVTAGRYEAILVPQRAALELEIQTSDGNRHTKTFQATDLQS
GAEYAIEAVISNTNKIHASISGAVKGWEDGGAIAPVEDDLPEDSDLLEYAGVKYRIRQLS
NGTTWMAENLRYIPEDKRVSSSPSDENGIWYPCTTSFTASSDTEYIQRQGLLYDLATAVG
EPVTADNFRNIEGVQGICPEGWHLPTRADMESLIAVNSELGSSFFTYAGTRDPSGKYIGS
LMSGNFSKGYLLCTSTESSVYTPEDLNYQYLLFSKSNQVNIIDIDCRSGMPVRCVKNATS
GE*
>Ley3_66761_scaffold_118_84 # 98789 # 99583 # -1 # ID=2_84;partial=00;start_type=ATG;rbs_motif=None;rbs_spacer=None;gc_cont=0.565
MRNLSRHAGPNRMMFLLLIPCLLLSALRAKAEETALPEGKRPGVTLQVEMDLVSSYIWRG
VYEAGPSLQPGLTLGIGNFTIAAWGSVDFTSSSYKEADLMLSYRLKNITFHLKDLYDEGS
ASDRNPQISRNYFHFGADSPHRIEAGIEWQVSRKVPITLSWYTILFGARDVDTRGRRCYS
SYVEVAYPFTVKTIDLKTGVGAAPWKTAGEGGAKGFAVKNVFINAGKLWAVKSMGSFRIG
LFTHLSWCPLKEDVNCVGGISLRM*
>Ley3_66761_scaffold_118_85 # 99784 # 102570 # 1 # ID=2_85;partial=00;start_type=ATG;rbs_motif=None;rbs_spacer=None;gc_cont=0.567
MLKGICTTVAAPLLSVVTGTVQDASTGEAVIGAAVILQNTTYGAVADADGRFVINNVKPG
TYTIEVQMLSYQRVVIEGCQIKPGENTLPLISLQPSAEEIDEVVVTTVRRLSSEAAVMQA
VRNSKMVVSGVSKQMIARTQDRDAGEVVRRIPGISIIDDKFIVARGLSQRYNNVWVNDAA
IPSSEADSRAFSFDLIPAGQIENIMILKSPVPEIPADFTGGFVKINTKDTPGELPFALSY
SIGFNTATFGHDFLYNPGSGSDWFGCDNGKRGVRGGITGAFDNDDPDFVTDMTRHGFNND
WSIKTRKPIPDQRFSFSYGHSFRLGNGADLALNGALNYSYATRTFSNMENSRYGVYNKVE
DKPEYYYKYTDDQYQTNVKVGALLNLAYLNGKNRYYFRNIFNQIGQDKLTLREGWQNMSS
LYIQEKTEYCYTSRSTYSGQIAGVHTLELGTLDWDAGYSYADKNQPDRRIVNRQENDMVG
DAHYGQMQIDQNEIRRDFMKLREHIASAGINYSCTLREGSSFAPELKVGLYGEYRTRDYR
TRAYFYRFDTDNLPADFAYGDVIDDILQDGNYGADKLYIYDDSDNRNSYKGDNILTAAYA
GIDLPFGRWNVYAGVRFEYSRMALTSYTKIKDWDSETRNYTHADPFPSVNVTYRINDKHL
LRAAYGMSTNRPEFREVSPSVYYDFDLFSDVKGNADLKAAYIQNADLRWEWYPAAGEGIS
VAVFYKHFRNPIETAILDAGSGSYTYTFENADRANLYGVELDVKKNLDFMGMRNFSVVLN
GSLMKSRVDFDDESLEHDRPLQGQSPYLVNAGIFYQSPKLGLTVGVLYNRIGKRIVGIGR
SDMSVGGSIDNDIPDMYEMPRNALDVVVSKSFGKHWELKFNAKDLLNEKVQFAQFPKFEN
GGDVVSRKQITKQFTAGRMFSLSVTAKF*
>Ley3_66761_scaffold_118_86 # 102682 # 104178 # 1 # ID=2_86;partial=00;start_type=ATG;rbs_motif=None;rbs_spacer=None;gc_cont=0.582
MAALSLAGCSDDENGNGGNGGNGGSGEGGNPSSGDLTEILFEDGTQIGDGRQEFEIKGDY
TLPKGTYLLKGWCYIADGASLTLAPGTIIKGDKETKAALIVEPGGQLWAKGTQSEPIVFT
SEMPAGSRRPGDWGGIILCGRGVNNKGTMQIEGGPRTTHGGSDNADCSGALSYVRCEFAG
YPFKEDQEINAITFGSVGSATQIDHVQVSYSNDDSYEWFGGAVNAKYLVSYHTWDDDFDT
DNGFCGKVQFCLGVRQPRIADTSASNGFESDNNGEGSATSPFTSCVFSNVTFVGPVGQDA
AFSNTSDYITAGDMNPKNGSKLGQFQSAMQVRRNSHLNCFNSVAMGFPVGLIVENDKGSQ
TQTAASEGTLKIQNVYMAGMTVLGSDVNKSFEDGFCDNGDKNSIDKSKESFSSTYFKSIA
SNKYFDAIADLKLSQPNSLQANPNYGPLSDSPLRGAASFTDPLVANGFDEVTYIGAFADE
NDGWMSGWTEFDPQNKAY*
>Ley3_66761_scaffold_118_87 # 104297 # 104887 # -1 # ID=2_87;partial=00;start_type=ATG;rbs_motif=None;rbs_spacer=None;gc_cont=0.541
MKRRVTREEIIRTTRDLIIRNGIRAVRVDEIAQKLEISKRTLYELFSDKDTLVEQCWDKI
REEQEKKIAGYLFYQPGSALEQARNLIQEYIAAVCMISCISLQELQQKVSYADSYEKNRR
FWLDSFTEVLEHCVADGSVLPDVDCQLFAKRLMNVLLGLYLEGGTRREMDAFGWALLRGI
ATHRGIEWLDGKKPNS*
>Ley3_66761_scaffold_118_88 # 104890 # 106275 # -1 # ID=2_88;partial=00;start_type=ATG;rbs_motif=AGxAG;rbs_spacer=5-10bp;gc_cont=0.581
MKKLIIILAAAAMAGCGIYKPYTRPEEIKTDGLYGQGVETVDTMTLGNISWQEMFTDPYL
QQLIQQGLDNNTDLQSAYWRVKEAEATLKSARLAYLPSFNFAPNGGVSSLTNPWNATWTY
TVPATASWEVDIFGKLTNSKRRAKALLAQSQEYQQAVRTQVIASVANLYYTLLMLDAQYE
ISSETAEKWLETVNTMRAMKEAGMTNEAAVSQAEASYYSIESSLFDLEYQIREMENSLSS
LLGEAPRSFERGTLDEQILPENLVVGIPAQMLSNRPDVKNAEYSLAQAFYNTAGARSAFY
PALSLSGTLGWTNDGGVTTLDPAKWIFNAAASLVQPIFNAGRNQAQLRIAKAQQQEALLS
FQQTLLNAGAEVNNALAKCQSARSKVDLRQKQVASLETAVESTQLLMRHGSTTYLEVLTA
QQTLLSAQLSQINDRFSEIQAIVDLYHALGGGREIESETDK*
>Ley3_66761_scaffold_118_89 # 106279 # 109470 # -1 # ID=2_89;partial=00;start_type=ATG;rbs_motif=AGxAG;rbs_spacer=5-10bp;gc_cont=0.545
MTLKHFIDRPVLAAVISIVIVLGGIIGVATLPVEQYPDIAPPTVMVRASYPGASAETIQK
SVIIPLEEAINGVENMMYIKSEASNAGSGSITVYFKQGTNADMAAVNVQNKVATATGSLP
AEVTKIGVTTMKRQSSMLKVFTLSSPDDSYDENFLSNYLNINIKPRIQRIQGVGEFFALG
GDYAMRIWMKPDVMAQYKLIPSDITGVLAEQNIESAAGMFGENSDNTFQYTMKYRGRKMT
PEEFGEIVIRATSDGQVLRLKDVADIELGQDSYAYHGMVNGHPGVSALVFQTAGTNATQT
VEEIDAMLDEIATELPKGVEITHLMSVNDYLYASIHEVIKTLIEAIILVILVVYVFLQDI
RSTLIPTISILVSLVGTFAFLSFAGFSINLLTLFALVLAIGTVVDDAIIVVEAVQARFDS
GYKSSYLATVDAMGGITSAIITSTLVFMAVFIPVSMMGGTSGTFYTQFGITMAVAVGISA
LNALTLSPALCALLLKPYVDEDGNVKNNFAARFRKAYNTAFSAVLKKYQRGVMVFIKHKW
LTWATLGLAMIGLVLLMNNTKTGLVPDEDQGTIMINVTTAPGSSLAETNKIMGEVGERLK
SIPQIRDFQQVAGYGMIAGQGNSYGMCIVRLKDWSERPDKADAVNAVIGQIYARTADIKD
AQIFAVAPPMITGYGTSTGFEMYLQDQTGGDITDFYNIYLQYIYALNQRPEIQMAYSTFN
INFPQYMVDIDAAKAKRAGISPTEILSTLSGYYGGQYVSNINRFSKVYRVMIQADPKYRL
DPESLNNVYVRMQNGEMAPISQFVKLTKVYGSEVLSRFNMYNSIAISGTVADGYSTGDAI
KAIEEVAEQVLPKGYGYDFGGLTREESQTGSNTAIIFGICIILIYLILSALYESFLIPFA
VILAVPCGLLGSFILVKLIGQENNIYLQTGLIMIIGLLSKTAILITEYAADRRKSGMSLS
QAAFSAAKARLRPILMTVLTCVFGMIPLVIATGVGANGNSTLGSGVVGGMIVGTLALLFL
VPSLFIVFQHLQEKVKPIQFTNTPDWMIEAEIEDSKKENEEKK*
>Ley3_66761_scaffold_118_90 # 109474 # 110625 # -1 # ID=2_90;partial=00;start_type=ATG;rbs_motif=None;rbs_spacer=None;gc_cont=0.562
MKQKLIQAVLFGSCMAFAVSCGQAPTARGEAEYSVMTISTSDVTIPSTHSATIRGRQDIA
IYPQVSGTISKVCVKEGEVVRQGQLLFIIDQVPYKAALQTAKANVAAAEASVATAQLTYD
SKKELFAKNVVSQFDLQTSQNNLLTAKSQLAQAEAQLVNAANNLSYTEVKSPSNGVVGVL
PYRVGALVSASIPQPLTTVSDNSDMYVYFSLTENQLLDLTREYGSMDKALAALPNVQLVL
NDGSLYSQEGRIESISGVIDTSTGSVQLRAVFPNPGRLLHSGSSGNVLLPHIYKNVVTVP
QVATFELQDKKFVYKVENGVATSQNITVSPQSDGKNFIVTAGLTPGEVIVTEGVGLMREG
TPIKPKGAATTATAPAEQPTKEQ*
>Ley3_66761_scaffold_118_91 # 110825 # 111679 # 1 # ID=2_91;partial=00;start_type=ATG;rbs_motif=AGxAG;rbs_spacer=5-10bp;gc_cont=0.484
MTAVNPITVSEEEPFVIGKSDLAYFFNNPCRCDCALVLLCTSGHAQVTVDLRRGPLQLNT
IVLLLPGSVLMLDDASDDFSVRFGAFSPDLFGEAGFRLGPSFFSFLKENPISQVNERMAA
GLSTWFEIMDYTYQDRGNMFRKTIVRNRLQNIMLELYDKIQRKVSSQCPTTSNRQMELFH
RFVSLVHDCCIEEREVSFYADKLCISTRYLSAIVRRTTHQSAKELIDKIVIMEIKVLLQN
TTLPIQEIAYKMHFPDQSYLGRYFKKHTGISPSVFRQESRISYD*
>Ley3_66761_scaffold_118_92 # 111720 # 112280 # 1 # ID=2_92;partial=00;start_type=ATG;rbs_motif=None;rbs_spacer=None;gc_cont=0.365
MKYLILLNLCLLSYVGCANKHNRQNDTTNKIQSLSDSCKLLGKDPLSNYCSAIDTNVIHE
QEYVIDTVAGDFYIYCRTEDNQNIVSTTHYKYADRSSVLTVSRNNGKLVSRLEIDKYDFD
SLIPATEIDRYQLYNVHIRDYDDRRVVLSFGIYQPDTDIGYPVLLTIDSLGKLSAEIEHE
IWEDDF*
>Ley3_66761_scaffold_118_93 # 112727 # 113401 # 1 # ID=2_93;partial=00;start_type=ATG;rbs_motif=None;rbs_spacer=None;gc_cont=0.496
MKLLIVEDESSLRELLARALRKEQYVVETASTYAEASDKLAAYSYDCILLDIMLPDGNGL
QLLERLRRADKRENVIIISARDSLEDKVLGLKEGADDYLPKPFHLAELSARIQSVIRRSR
GGGKGGIALGNVTLDPESCRVEIDGKEVALLKKEFDILSYFMQRPRHVVDKAVLAEAVWG
DHVDQSDNFHFVYSQVKNLRRKLEEAGASIEIKAVYGFGYKLID*
>Ley3_66761_scaffold_118_94 # 113413 # 114684 # 1 # ID=2_94;partial=00;start_type=ATG;rbs_motif=None;rbs_spacer=None;gc_cont=0.496
MKLIYNISLRLSLVLFPLIALWAVVFYFTMMDEINDEADDALEDYSELIVMRVLAGEPLP
RSNEGSNNSYTIIPVESGYVATRPSIDYYDTEVYIPEKDETEPARVLATIFQDKDGNFYE
LKVAMPTFEKDDLLETVMWWVVWLYLFLLVTVSGTTLWVFHKSMLPLYELLHWLDSYAPG
REVAPVPNNTSITEFRRLNVAAQQAVDRSEELFERQKQFIGNASHELQTPLAVLGGRMEY
LLDCADLDEETTGEIIQMRRTLDHIVRLNKTLLLLTKIDNGQFPESTDIDLVPLVEERKA
LYDDIYGEHKIRCRLHLPGTFSVRMDESLCSILVSNLIKNAYLHSADGAAVDIRIEGNVL
TVINDGVSPLDEKHIFERFYQGSQKEGSTGLGLALVKAITDYYRLGLIYYFENGRHHFGV
SWR*
>Ley3_66761_scaffold_118_95 # 114981 # 115412 # 1 # ID=2_95;partial=00;start_type=ATG;rbs_motif=None;rbs_spacer=None;gc_cont=0.495
MMAFLIGITLLTISPAYADHDRAVTTEQMPRQAQEFIARYFPGEKIAYAKKESDFFEVIY
EVMFTNGSKVEFRRNGAWKEVDCRYSSLPAGIVSMPIETKVQELYPGAAVIKIERDKQEV
EVKLNNGMELTFDRSHNLIGIDD*
>Ley3_66761_scaffold_118_96 # 115532 # 116866 # 1 # ID=2_96;partial=00;start_type=ATG;rbs_motif=None;rbs_spacer=None;gc_cont=0.537
MAATALLFAACDKDEVGGPGDSHISQEVLAAFNARYPGAQDVRWSLRGDYAVANFFFEAA
RTESRANNAAWFENANGQWAMTETNIDFAALPQAVREGFDASKYTEAEGWTRTGKVDKLE
RKEVVGAGGSEGVTVVYVIGVTRTADGITTGMDLYFSTEGVLVNEVTNAADDGYEDYIPE
KPAAGIEQQIQGYLDDNGGGSVIDVDREYGGTEVELVCGGYKHELYFDAQGNRIYAKIEY
GRRDIGSAVPEAIYNAVAADQQLSSPNDIDDIEKWSLDKATADGISVFWCVEVETRHKEV
DIYVNDSPVRIIPRPVIDMGNTGGNGLPVEDEIERFLNDRYPGAKVVERDYDDGCLELTI
LHENLRKEVLFDGRNNWLRTEWELHRLPQNILDAVQQAGYTLDDDEFECIETSGGMWYEF
EARKDRREYDLRVDTNGNIEAYED*
>Ley3_66761_scaffold_118_97 # 116933 # 117073 # 1 # ID=2_97;partial=00;start_type=ATG;rbs_motif=None;rbs_spacer=None;gc_cont=0.496
MKKMILAVALLLTGIVSAQADGREKPITIDNLPKAAQDFSLRISRI*
>Ley3_66761_scaffold_118_98 # 117124 # 117375 # 1 # ID=2_98;partial=00;start_type=GTG;rbs_motif=None;rbs_spacer=None;gc_cont=0.512
MTYTDRTEVEFRADGQWSAVDRKYSAVPAAIVPQQIADFVAKMNYPGQFIRKIDRDAYSW
EIELSNGLEVEFDLNFNVIDYDD*
>Ley3_66761_scaffold_118_99 # 117368 # 117856 # 1 # ID=2_99;partial=00;start_type=ATG;rbs_motif=None;rbs_spacer=None;gc_cont=0.499
MTKIPEVLKSGSGKRWVWITGVVAIFALLFAIAWNIECERAVAPQELPGEARSFIAQHYP
EENPVLVIKTLDELAVTYKVVFADGTQVKFRRNGMWREIKSRSRAVPSAVVPAQIADYVA
RNFPGTFLVGIEHTCREWEVKLNNTIELTFDDKRFALKEYDD*
>Ley3_66761_scaffold_118_100 # 118447 # 120357 # -1 # ID=2_100;partial=00;start_type=ATG;rbs_motif=None;rbs_spacer=None;gc_cont=0.587
MINYLQVENLTKSYGDLVLFDNISFTIGEGQRIALIGRNGSGKTTLLNILAGKDTADSGT
ITPRRDLRIAYLEQNPEYAADLTVLEACFRSDNPALRAIAAYEQAVADPAQDGLQEAMSR
MDALAAWDYEQRAKEILSRLKINDFDKKIGQLSGGQLKRVALAAVLISEADLLILDEPTN
HLDTDMTEWLEEYLTRNKAALLMVTHDRYFLDRVCSDILEVDQRSVCLYKGNYAYYVEKK
QERAEAAEARRESDLNLYRRELEWMRRQPQARATKARARIDSFHELDARLKSTRTQASLK
LDVQATRIGTKIFEAKELCKRFGDLVILDRFNYNFARYDKLGIVGDNGCGKSTFLKLLTG
IIQPDSGTIEVGESVRFGYYSQQGLDFDEGKRVIDIVTDIAHEIHLGDGRRMSASQFLQY
FLFPPEVQYSYVARLSGGERKRLYLCTILIQSPNFLILDEPTNDLDIVTLGVLEEYLQAF
KGCVIVVSHDRYFVDKVADHLLVFCGGGEIREFAGTYSDYTAWKRDYEAAKQAAVAQEKA
KSTASGSRGGEIRKSGTAPAKTGAARKLTFQEKREMEHLEAEIPELEQEKAAIEEKLSSG
DLPFEELTALSERITALMDQIDTKSMRWLELSEIGG*
>Ley3_66761_scaffold_118_101 # 120373 # 121320 # -1 # ID=2_101;partial=00;start_type=ATG;rbs_motif=None;rbs_spacer=None;gc_cont=0.578
MNRINTLFGIEYPIVQGGMVWCSGWRLASAVSNAGGLGLLGAGSMHPETLREHIRKCRQA
TDKPFGINVPLMYPQLDEVMQLIVDEGVKIVFTSAGNPKLWTGFLKSHGITVVHVVSSSK
FARKCEEAGVDAIVAEGFEAGGHNGREETTTLCLIPAVRRVTSLPLIAAGGIATGAGMLA
AMTLGAEGAQIGTRFAFAAESSAHENFKNRCLSLEEGDTMLMLKKVSPTRLVKGGFFREV
EEAENRGATAEELKTLLGKGRAKKGMFEGDLDNGELEIGQVASLFREQQTAAEIVHDIVT
EYRNLLNESKEKLSI*
>Ley3_66761_scaffold_118_102 # 121620 # 122138 # -1 # ID=2_102;partial=00;start_type=ATG;rbs_motif=None;rbs_spacer=None;gc_cont=0.563
MQKDILIRHARQADYPTIYELIETAFKTAEHRDGTEQDFAVDLRAGTNYIPELELVAEID
SQLIGHIMLTKTYVVLPDGGRYDTLLLAPLSVLREYRNAGVGSALVRAELRIARTMGYRT
VFLVGEPDYYRRFGFELSHLYGISHEFLPAEYVQTVELVPGALAGITGRIKM*
>Ley3_66761_scaffold_118_103 # 122405 # 123829 # -1 # ID=2_103;partial=00;start_type=ATG;rbs_motif=None;rbs_spacer=None;gc_cont=0.563
MNYSEIFHFMRPELTLIVTIALLFLFDLFAPERLRRYFHPLACVLLTVQILVNIVPTPDS
GQLFGGMYQYEPMQSIVKSMLAIGTLIVFLQSNEWLRREDTAHKRGEFYLLTLSTLLGMY
FMISAGNFLMFFLGMELASIPMACLIAFDKYRHNSAEAGAKYILCALFSSGLMLYGISFI
YGTAGTLYFDDIRLDGSPLQIMALVFFFSGLGFKLSLVPFHLWTADAYQGAPTTVTSYLS
VISKGSAAFVLMTILIKVFAPMVQEWRTILFVVIILSITVANLFAIRQQNLKRFLAFSSI
SQAGYIMLGVIGGSALGMTSLVYYILVYMAANLSIFGIVSAVEQHTDGKVCIEDYNGFYR
TNPKLAVLMTLSLFSLAGIPPFAGFFSKFFIFAAAFKEGFHLLVFIALLNTVISLYYYLL
VVKAMFITPGEHPVPTFRSDRGTRLSLALCTAGVLLLGIASVVYDSIGAFAFGM*
>Ley3_66761_scaffold_118_104 # 123837 # 125321 # -1 # ID=2_104;partial=00;start_type=ATG;rbs_motif=None;rbs_spacer=None;gc_cont=0.595
MNILSLFPLIPLVMMLGLWISKNTRQIHAVMVAGSSALLALAIYLVFHYLGLREAGATDA
MLLTDSVVWYAPLNIHYAVGVDGISVAMLLLSAIIVFTGTFASWQMKSDVKAYFLWFCLL
SVGVFGFFITVDLFSMFMFYEVALIPMYLLIGVWGSGRKEYSAMKLTLMLMGGSALLLCG
ILGIYFGAGAQTMNLHEIAALHNIPLSQQYIWFPMVFVGFGVLGALFPFHTWSPDGHASA
PTAVSMLHAGVLMKLGGYGCFRVAMYLMPEAAHELSWIFIILTTISVVYGAFSACVQTDL
KYINAYSSVSHCGLVLFAILMMNTTAGTGAILQMLSHGLMTALFFALIGMIYGRTHTRDI
RELSGLMKVMPFLAVGYVIAGLANLGLPGLSGFVAEMTIFNGAFMNNDTFHRVVTIIACT
SIVITAVYILRVIGRILYGTCRNEAHLKLTDATWDERLTVICLIAAIAGMGTMPLWISDM
VSGSVSTIISQLMN*
>Ley3_66761_scaffold_118_105 # 125332 # 127224 # -1 # ID=2_105;partial=00;start_type=ATG;rbs_motif=None;rbs_spacer=None;gc_cont=0.603
MDFTILILVLPLLSFLVLGLAGTKLKPGAAGAIGTVVLGAVTVLSYLTAILYFGAGRNAE
GIFPTLMPYNAVWLPISQTLHIDMGILLDPISVMMLVVISTVSLMVHIYSFGYMKGERGF
QRYYAFLSLFTMSMLGLVVATNIFQMYLFWELVGVSSYLLIGFYYTKPEAIAASKKAFIV
TRFADLGFLIGILFYGYYAGTFSFTPDAQLLAAAGTIIPLALGLMFIGGAGKSAMFPLHI
WLPDAMEGPTPVSALIHAATMVVAGVYLVARMFPLYIGYAPDVLHWVAYIGAFTALYAAV
VACVQSDIKRVLAFSTISQIGFMLVALGVCTSSDPHTGGLGYMASMFHLFTHAMFKALLF
LCAGCIIHAVHSNEMSAMGGMRKYMPVTHITFLVACLAIAGIWPLSGFFSKDEILTACFA
FSPLMGWVMTGIAGLTAFYMFRLYYGIFWGKENKELHAHHTPHEAPATMTVPLVVLAVIT
CVAGFIPFGDFISSDGEAYTIHLDGGVVAISLTVAIAAIALATWMYLRAKQPVADRLATT
FSGLHKAAYHRFYIDEAYQFVTHRIIFGCISRPIAWFDRHVVDGFMNLLARTTQSAALGI
RFMQSGSVQRYCIWFFAGTLGLTLLLLILR*
>Ley3_66761_scaffold_118_106 # 127245 # 127544 # -1 # ID=2_106;partial=00;start_type=ATG;rbs_motif=None;rbs_spacer=None;gc_cont=0.510
MEYYLIVSTIMMFVGIYGFVTRRNLLAMLISVELILNSVDINFVVFNRFLFPGQLEGFFF
ALFAIGISAAETAVAIAIIINIYRNLRHIQVKDLKKLKW*
>Ley3_66761_scaffold_118_107 # 127733 # 128242 # -1 # ID=2_107;partial=00;start_type=ATG;rbs_motif=None;rbs_spacer=None;gc_cont=0.580
MEITLDLIVFTVLAVFTLASAVLAVTTKRILRAATFLLFVLFGTAGIYFQLNYSFLGAVQ
LLIYAGGITVLYVFSILLTSSEGDKAEKLRGYKFVVGILATLAGLAICLFVTLRHQFLPE
HFEHGELAVREIGFALMSPEKQGYLLPFEVISLLLLACIVGGILIARKR*
>Ley3_66761_scaffold_118_108 # 128247 # 128684 # -1 # ID=2_108;partial=00;start_type=ATG;rbs_motif=None;rbs_spacer=None;gc_cont=0.562
MANYIQGLFHGIRTLLTGLKVTGKEFVTPKITEQYPENRATLKMNERFCGTLTMPHDAEG
KNKCVACGLCQAACPNGTIKITTETVTDEETGKPRRRLVKYEYDLGACMFCHLCVNACPH
DAIRFDTAFEHAVYTRDKLVKTLNK*
>Ley3_66761_scaffold_118_109 # 128687 # 129763 # -1 # ID=2_109;partial=00;start_type=ATG;rbs_motif=None;rbs_spacer=None;gc_cont=0.555
MFDFSIVTSWVHELLTSFMPLGLAIFIECVIVGLCILLMYVVVAILMIFMERKVCAAFQC
RLGPMRVGPWGTLQVFADVFKMLTKEIITIRRSDKFLYNLAPYIVILASVLAFSCLPFNK
GMEILDFNVGVFFMMAASSIGIVGILLAGWSSNNKYSLIGAMRSGAQMISYELSIGLSIL
TIIVLTDTMQFSEIVARQADGWFIFKGHIPAMIAFVIYLIAGNAEVNRGPFDLPEAESEL
TAGYHTEYSGMHFGLFYVAEFVNLFIIAGVASTIFLGGWMPLHISGWEGFNTVMDYIPGF
VWFFGKTLFVIWLLMWIKWTFPRLRVDQILTLEWKYLVPIGLVNLLLMVVIVVFKLHF*
>Ley3_66761_scaffold_118_110 # 129792 # 131420 # -1 # ID=2_110;partial=00;start_type=ATG;rbs_motif=AGxAG;rbs_spacer=5-10bp;gc_cont=0.586
MNLQEIITAKVPGAVYTEAGDGMFTIPVEQFHDLARYLHDDPALRFDFLRSLTGMDWGEE
GLGAVYHLESTATGENVVLKVLTPSREQCGLPTVSDIWKGAELNEREVFDFFGIGFINHP
DMRRLYLRDDWVGYPLRKDYDQSGETNPLRMTNEVAHDSSPSYELQPDGSIIRRRNVLFE
EDEYVINIGPQHPATHGVLRFRVSLEGEIIKKLDVHCGYIHRGIEKLCESLTYPQTLALT
DRLDYLGASQNRHALCMCIEKGLGVEVSERVQYIRTIMDELQRIDSHLLFFSCLCMDMGA
LTAFFYGFRDREKVLDILEQTTGGRLIQAYNTIGGVQADIHPEFVKKVKELIKYLRPVLK
EYHEIFTGNVIAQQRLKGTGVLTREDAVSFGATGGTGRASGWACDVRKRHPYAMYGKVDF
REVLFTEGDCFARYMVRMEEILESLRIIEQLIDNIPEGEYQLKMKPVIRVPEGSYYAAVE
GSRGEFGVYLESRGDKSPYRLKFRSTGLPLVSCMDTITRGAKIADLIAIGGTLDYVVPDI
DR*
>Ley3_66761_scaffold_118_111 # 131417 # 132076 # -1 # ID=2_111;partial=00;start_type=ATG;rbs_motif=AGGAG;rbs_spacer=5-10bp;gc_cont=0.559
MEVRKPKIKSMKYEDFTDNEYLEKMIEELRANGTNVVMGCLDEVINWGRSNSLWPLTFAT
SCCGIEFMAVGAARYDFARFGFEVARASPRQADFIMVAGTITHKMAPVLRRLYDQMADPK
YVIATGSCAVSGGPFKKSYHVVNGVDKILPVDVYIPGCPPRPEAMLYGMMQLQRKVKLQK
FFGDVNRQIDKKEYEKRLREDLTAERPELNVEPEEKKNV*
>Ley3_66761_scaffold_118_112 # 132067 # 132417 # -1 # ID=2_112;partial=00;start_type=ATG;rbs_motif=None;rbs_spacer=None;gc_cont=0.573
MYFVLLMVVILTAIGLVAIALGVARAISPRSYNPQKGEAYECGIPTRGKSWMQFKVGYYL
FAILFLMFDVETVFLFAWAVVVQEIGVFGLVSALFFLLILTFGLAYAWRKGALEWK*
>Ley3_66761_scaffold_118_113 # 132513 # 132875 # -1 # ID=2_113;partial=00;start_type=ATG;rbs_motif=None;rbs_spacer=None;gc_cont=0.562
MTGKIGYFLFALLVLTTGTLCRQQLPVQYASGGDSVGSLTQHVPPQEKSGLHYFHHSFIA
SETVSEVIAPMLHINCRQLASATPSLRPSEKSPLPCSNRPANPHPDAVDYYVFSLGKIRI
*
>Ley3_66761_scaffold_118_114 # 133976 # 135316 # -1 # ID=2_114;partial=00;start_type=ATG;rbs_motif=None;rbs_spacer=None;gc_cont=0.460
MDTKKELKILFWMIVVFVAVFFMPLGSERFMTAVDATFDLAKWYAQEHVVLCLLPAFFIA
GVIAVFVSQGSVLKYFGANAKKWLSYTVAAVSGGILAVCSCTILPLFTSIYKRGAGLGPA
IAFLYSGPAISILSIILTARILGIEMGIARTVGAIGFSVVIGLAMAFIFRKEEKAKQEEQ
MNIVPPPEKRPMWQTSFHFFTLVLILVFANWGAPSASDKDLWTLIFSYKWYITGIFALML
CWSLIRILNLRPLWVGVGTVATIVSVFLADALIVNAKLVPLVPMVVGIASLSIILLFDKR
NEENREWALSSWGFAKQILPLLAVGVVTAGFLLGSTHDDTSIAGVIPNEWIEWAVGGNSL
LSNFFASFTGAFMYFATLTEVPIIQELLASGMGKGPALALLLAGPSLSLPNMLVIQGVMG
TKKTVVYVALVIIMATISGFIFGNFF*
>Ley3_66761_scaffold_118_115 # 135326 # 135559 # -1 # ID=2_115;partial=00;start_type=ATG;rbs_motif=None;rbs_spacer=None;gc_cont=0.415
MEIKVLGTGCAKCKTTYQTIEKVISENNLDVTLTKVEDIVEILNSGIMATPAVAVNGVVK
IKGHVPSEKEVKQLLGI*
>Ley3_66761_scaffold_118_116 # 135572 # 136279 # -1 # ID=2_116;partial=00;start_type=ATG;rbs_motif=None;rbs_spacer=None;gc_cont=0.439
MEWLQTLLDNSTTPALTALLLGLLTAVSPCPLATNIAAIGFIGKDIENRRRIFLNGLLYT
LGRVIAYTLLGIVLILILKEGSSLFGIQKFIGKYGELVLGPALLLIGLFILFGGKLKLPS
FGFKGNGEGLARKGGCGAFLLGMLFAMAFCPTSGVFYFGMLIPMSATTAAGYLLPVLFAV
ATALPVLTVAWILAFSVQHIGSFYGKMQNVQKWLNRIVGGVFTIIGIYYCVMMYL*
>Ley3_66761_scaffold_118_117 # 136286 # 136567 # -1 # ID=2_117;partial=00;start_type=ATG;rbs_motif=None;rbs_spacer=None;gc_cont=0.408
MAIEKNAKEVVEVQFANELKNGTLVFRTIDISDPKNETIAEKYEVTWSSLFVSKWKDGKE
TYENLTEYAFANARTAPDTFKNGITEKVRTLLK*
>Ley3_66761_scaffold_118_118 # 136813 # 137139 # -1 # ID=2_118;partial=00;start_type=ATG;rbs_motif=AGGA;rbs_spacer=5-10bp;gc_cont=0.391
MESKKYTLEQEQIARFAKAMGHPARMAILEFLAKQDCCFFGDIHEELPIAKATVSQHLKE
LKESGLIQGEIETPKVKYCINRENWKIASMLFSKFFGQCICKKESCCE*
>Ley3_66761_scaffold_118_119 # 137820 # 138425 # -1 # ID=2_119;partial=00;start_type=ATG;rbs_motif=None;rbs_spacer=None;gc_cont=0.347
MIYGYIRVSSDKQTVENQRFEINNFCERENIKIDGWIEETISGTKAYNKRQLGTLLRRVQ
KDDLIICAELSRLGRNLFMIMEILNICMTKECRMWTIKDNYKLGEDIQSKVLAFAFGLSA
EIERNLISQRTKEALARKKAEGVILGRPKGKKNAPDKYKLSGKENLIRELLQVGVSKRKI
AKICKVDRNTLSRFINDRIEA*
>Ley3_66761_scaffold_139_1 # 2 # 1360 # -1 # ID=3_1;partial=10;start_type=ATG;rbs_motif=None;rbs_spacer=None;gc_cont=0.628
MYRTHTCGQLRAANVNETVTLAGWVQKVRNLGAMTFIDLRDRYGITQIVVEEHSPADVKA
VAGGLGREYVLQVEGRVVERSSKNPKMPTGDIEVVASKLVVLHEAEVPPFTIEENSDGGD
DLRMKYRYLDLRRPPLQRNMILRHKMAQEIRRFLSDEGFLEIETPYLVNSTPEGARDFVV
PSRMSPNQFYALPQSPQTLKQLLMVAGYDKYFQIVRCFRDEDLRADRQPEFTQIDCEMSF
VEQEDVLEIFERWAKHMFREVMGIELTEPLRRMPWIEAMEKYGSDKPDLRFGMEFADLTD
LAQGHGFAVFDDAEYVTGFAATGCAGYTRKQIDALTEFVKRQQIGAKGLVWIRVEADGNV
KSSVDKFYSPEQVRAMAERAGAKAGDLVLILCGKKFKTLTQLCALRLEVAQQLGLRDPKK
FAPLWVIDFPLFEWDDETQRYYAVHHPFTSPKL
>Ley3_66761_scaffold_139_2 # 1720 # 2166 # 1 # ID=3_2;partial=00;start_type=ATG;rbs_motif=None;rbs_spacer=None;gc_cont=0.604
MEQQQTDEKFMRLALNEAEKALEEQEVPIGAVVVADGRIVGRGHNLVETLADATAHAEMQ
ALTAAASTVGGKYLSECTLYVTVEPCIMCAGAIAWSQVGRVVYGADDPKRGYRRYSEQVF
PPRTTVTRGVLAEECERLVRSFFAALRR*
>Ley3_66761_scaffold_139_3 # 2335 # 3303 # 1 # ID=3_3;partial=00;start_type=ATG;rbs_motif=None;rbs_spacer=None;gc_cont=0.521
MKKLLISALALFVVGSVAAQEGLGETYNKAVAAYNSKDFASAATAFETLIDQGLDSEDLD
VQSWVATAKKSVPVCYFQMGLTAAKGNDFNTAVENLTKSANKAALYGELQQERMSNMLMA
KIYLMWGGKPFNEKNYAEAAEIFAKGYAADPKNMEMANFLGICYCELGDFQKGLVIFNEI
ASQDNPKYAEDVVKAKENIKLYTNNRIAKLQGENDFDGIIAVADEMLAVNPQDALAQKIR
LQALFDKKDYAGVIASAEEAAAGQTDEEERSDVYFILGAAYNARTMPQQAIDALSKVTAG
ANVAAAQKTVAQLKENAAKANS*
>Ley3_66761_scaffold_139_4 # 3627 # 4556 # -1 # ID=3_4;partial=00;start_type=ATG;rbs_motif=None;rbs_spacer=None;gc_cont=0.613
MISGQYIKKLAENAGFDLCGITPCKHLAENESYFREWLAKGYGSSLEYLERNLDKRFDVR
RLVEGAQTVVVCAVSYKNPLGEGYPPGCRTKIASYARNRDYHPVLKGMLGTMLEALRRQY
PGLTGRTFVDTAPLLEKQLAVEAGLGWIGRQSLLLTPQYGSYVLLGELVLTLPSDQYDAP
FAGARCGRCRNCLDSCPTGAIVAPKVIDTNRCISCRTIEKESDSALPDLDGWIFGCDRCQ
SCCPHNQKAPMHRSPHFDPLFDPLTISDREWLAMSEEEFLLRFGNTPLARSGLRRIQQNV
RINQEKNEE*
>Ley3_66761_scaffold_139_5 # 4644 # 6284 # 1 # ID=3_5;partial=00;start_type=ATG;rbs_motif=None;rbs_spacer=None;gc_cont=0.575
MTIHTLYELVQHSVKSFASKVAFAMYGGEELSYAEVGTRVKHVQDLLIGAGLKAGDKVAL
LSSNMPNWCVSYLAVTSAGMVAVPILPDFSTEELEMIIAHSEAKALMVSDKLFAKLAKST
IESLHIVIRTKNLGVIASRPAAEKGAVGIPNPEDLAVIIYTSGTTSRPKGVMLSHANLCA
QISMSAAIFPIFPDDTFLSVLPLAHTYECSIGMIYPFSMGARVVYLDRPPTASVLMPTLA
EVRPSVMLIVPLIIEKIYRHQILAKFTSSGFWRALYKIDFMRRYLHRVAGKKLMKVFGGR
LRFLGIGGAKLDGGAEKFLLEARFPYAIGYGLTETAPLLAGAAPSQVRLGSTGPAAPGVE
LRLENVNPETRQGEIVAKTPSAMIGYYKNPDATKEVFTEDGWFRTGDLGEFSADGWLYIK
GRLKNMIVGPSGENIYPEDIESVLNSHVCVADSVVTEHEGRLVALVHFNTDALEAKFDGW
KEDFENWKENLKKEVVDYVNSKVNRFSRISEVVEEKQEFVKTPTQKIRRFLYTKRNPHQK
HEMSKR*
>Ley3_66761_scaffold_139_6 # 6745 # 9975 # -1 # ID=3_6;partial=00;start_type=ATG;rbs_motif=None;rbs_spacer=None;gc_cont=0.574
MPFCGQTETQMNSYKRWNNIVGWIVFAIAAMTYLLTMEPSSSLWDCSEFIATSYKLEVGH
PPGAPLFMLLARLATILAPSTYYVPHMVNAMNCLASAFCILFLFWTITHLARRILTRQGA
ELTKANIVAVLGTGAVGALAYTFTDTFWFSAVEGEVYALSSMFTALVVWLMLKWEEQADQ
PHSMRWIVLIAYLMGLSIGVHILNLLTIPALVFIYYFRKTQRITFKGIAVSTLISGAILI
FINSIIIPHTVYIGALFDLFFVNSLGLPVNSGLVFFVVALLGALGVGVYFTHKKGRTVLN
LVLLSTLMILIGYSSYASVTIRAAANPPMNSNNPSNPFALYSLLNRDQYGDKPLLYGPQF
SAPTSGYKYKDVRYLDDDGKYKTVSIISGYEHPDEFMHLFPRMWNYAASKESYKSWSAYR
TRTDYERDENGEIVRDAQGRPNKIEVLDFGRRTLWDDGSGYEPLVIVEPTFRENLNYFFT
YQLNHMYWRYFLWNFVGRQSDIQPTDAIITDGNWLSGIKWIDELYLGPQDNLPDEIANNK
GRNTYYFLPFILGLIGLIYQLNRDPRNFSIVMWLFVMMGIALVVYFNTSPNEPRERDYVY
AGSFYAFCIWIGLGVLAVRDLIVWATRRKGLMAPIAATVVCMVVPGILAAQNWDDHDRSH
RTMARDIGWNYLQSVLPNAIIINYGDNDTFPLWFNQEVDGVRPDVRIMNTSYLGAEWYID
EMKTKANDAPGVPFTLPRSKYTYTNDIIPIFNVVDRPLELKEAIDFIRSEDPRTKYDLGD
GHLVDYLPNNRFALPVNKDNAIASGIVKESDRDLMVDTIYLELPKRTIDKSEMMLLDMLA
HFDWKRPIHFTQVYILQSLGLLNYLQFDGYSYRLVPIYTPNRSVHEIGRIDPDYITPLLT
ETFRYGNIADPRTYADYFIQYNLSASKARESFARAAKEYVFRGDSIQAIRLLDMGLEKLP
PQQIRYTDANTFPFIEGYYMAGAPDKGDSLLMSYARNLMQYIDYYLDFQGIQGDMVTQTI
IDKMQSLDRLYYLAAYMGRQDVLAQLNDYYRTLGIYEDELIHPDLPTPSDSVQIPE*
>Ley3_66761_scaffold_139_7 # 10526 # 12373 # -1 # ID=3_7;partial=00;start_type=ATG;rbs_motif=None;rbs_spacer=None;gc_cont=0.526
MEQTEPNDPDDPQGPQIPDDPNPPMTGYIAHTMTEGELMYYGHDSEYSKEGGAVYFLYLK
DLNNSARGCSVCFYVNVPRQEKGSFTLPAGKYTASSTWEINTFNNKNTTRYRSNWNVVAP
KWTQYVAEAGEFEVAIGDNMTYTIRGHMKGGSIQDGGSIMENEAGVAFAFTGRLLISDYS
EDYEDPDDPDTPDDPAPEVPEVTMSTGSLYRYNDNIYYLQLKDANPADLYETTFYLKLPA
SDSPLLASGDYMAATTGEEMTIDASKSFWNFTDKDNHNDKIKNRLKEGTKIHIVSNGDHN
YTITGTLEGTSDKTGKNTALKINFSGTLPFEDYADPEPVEPTVTEVTMTIGNLDYYDGNI
YTLTLKDANPTDTYEASLSFKLPASETLQLVSGDYPVSTGSGEMTLDAAKSSWTFIDKEN
FNDRIKNTIKEGSLTVTNNGNHNYTVTGTLRGASDTGQETAIKIDFTGTVPFNNYSTPPA
PEAPKATMTVGDLYYNGDNVFFLGLKDGSPIKEYGITFYITLAPTDPLQLASGDYTGGAA
GENMTFDLAKSFWNYNDPTYGIIKNRITEGTLKIVANGNDDYTITGSFKAIDEDDKNTEL
EIEYTGKLPCEDYSY*
>Ley3_66761_scaffold_139_8 # 12891 # 14201 # -1 # ID=3_8;partial=00;start_type=ATG;rbs_motif=None;rbs_spacer=None;gc_cont=0.503
MIFGGGILGSSLFAGCNNDDPVTPDAQPEIVFAAKESLDVPAEGGPFQIEYTIENPVANA
TLSAKCNDSWITDIDTKTSGVISFNVTKNETAEKREAIIEVSYADIQPAPSFKVFQIEYT
IENPVANATLSAKCNDSWITDIDTKTAGVISFNVTKNETAEKREAIIEVSYADIQPAPSF
TAKQAARPEEAFTITISDITTKTFRTTVRPGDQEMYYLLNIIPSRAAADFKTDDELYQYD
IDFYTDMDATGSGWQSWAQEYLEQGTIADRLIENMEPDTEYLVYAYGVDPITIERLTPIS
KKTLTTLAPQTIDTKFDIQIVSTEGLNIDVLVKANDYDGHFVAKIYGSVDAADTDATVLE
KISESWIDNVKIYGWMGYTAEMILSQYTFQQSRKIQETLEPNSKYYIYAFAVDDEALRCS
DIVFIPITTNDTSIQH*
>Ley3_66761_scaffold_139_9 # 14561 # 16033 # 1 # ID=3_9;partial=00;start_type=ATG;rbs_motif=None;rbs_spacer=None;gc_cont=0.589
MESKLTLYNTLDRRKETFEPINPPHVGMYVCGPTVYGDPHLGHARPAVTFDLLFRYLRSL
GYKVRYVRNVTDVGHLEHDADDGEDKISKKARLEQLEPMEVAHYYTERYHRAMDELNVLS
PSIEPCASGHIIEQIAMVKEILDNGFAYESNGSVYFDVEKYNRKYSYGRLSGRNLDDILT
NTRELDGQGDKRHSCDFALWKKASPEHIMRWPSPWSDGFPGWHMECSAMSTKYLGQRFDI
HGGGMDLMFPHHECEIAQSTAALGHDSAKYWIHNNMITINGQKMGKSLGNFITLEELFTG
NHKLLTQAYSPMTIRFFVLQAHYRSTLDFSNEALQAAEKGLDRLMKAVEALDKIKPSEQS
TVDPAELETRCREALDDDLNSPMAISALFDWVRIINQLVEGQQRITAADLEKLREIVRRY
VFDILGLRDEKAASAGGKDLVTPLVNMLLDLRQTAKTEKNWALSDKIRDELTAIGIRVKD
RKDGCDWEIE*
>Ley3_66761_scaffold_139_10 # 16218 # 17627 # 1 # ID=3_10;partial=00;start_type=ATG;rbs_motif=AGGAG;rbs_spacer=5-10bp;gc_cont=0.583
MELGTERIRKLLVQYAVPAIIAMTASSLYNMVDSIFIGHGVGALAISGLALTFPLMNLAA
AFGSLVGVGAATLVSMRLGQRDYETAQRILGNVVVLNLIIGISFGLLTLVFLDPILYFFG
ASDATIGYAREYMSVILWGNVVTHMYLGLNAVLRAAGHPRKAMYATILTVTINAILDPLF
IFGFGWGIRGAAIATVLAQILALVWQFRIFSDRNELLHFRRGIYRLKGKIVRNVLAIGMS
PFLMNLAACFIVILINKGLKEYGGDLNIGAYGIVNRLGFFFVMIVMGINQGMQPIAGYNY
GARQFDRVDRVLKLTIIGATCVTTLGFLIGELAPRLAVSVFTDDPELVRLSAEGMRIVFF
CFPIIGFQMVTTNFFQSIGMAGKAIFLSLSRQLLFLMPGLIFLPRIFDELTPWDGSWGVW
CSMPLSDFLASLVAGVMLFCQFRKFKAKAAAGRGEVSGAEVENDRRVNE*
>Ley3_66761_scaffold_139_11 # 17641 # 18288 # 1 # ID=3_11;partial=00;start_type=ATG;rbs_motif=None;rbs_spacer=None;gc_cont=0.602
MEQDKFVINIGRQLGSGGKAVGEALGRRLGVHVYDKQLINLAAEQSGLCTELFEQADEKK
SRSLFSSLIGYLRMPFGGDECGMTDVLSSEALFKIQSDVIRDIASRESCIFVGRCADYIL
RDHPRAVNVFVTGAPEDRVRRLCEQENVTPEEAEAQMERTDARRASYYDYFSSGKWGEAA
TYHLCIDSSVLGIEGTADFIREFAERKLKMNLSGR*
>Ley3_66761_scaffold_139_12 # 18820 # 19767 # 1 # ID=3_12;partial=00;start_type=GTG;rbs_motif=None;rbs_spacer=None;gc_cont=0.599
MAGIKAWVEEYDAVVKEVEDLRLMPEFVKEGVVTEQELDEQYARAMHRIEELELRNMLRR
DEDRMGAIMDINSGAGGTEALDWAGMLLRMYTRWGEAHGYKVKVLDYQAGEEVGVKSCTL
EFEGEYAYGYLKSENGVHRMVRLSPFNANNKRQTTFASVFVSPAIDDTIEITVNPADIEW
DTFRSSGAGGQNVNKVETAVRLRYHGKDADTGEPIEYLIENMETRSQLMNRENAMRILKS
KLYQRELDKRMATQQALEATKKRIEWGSQIRSYVFDDRRVKDHRTGVQTSDVEGVMDGDL
DEFIKAYLMEFGGQA*
>Ley3_66761_scaffold_139_13 # 19841 # 20677 # -1 # ID=3_13;partial=00;start_type=ATG;rbs_motif=None;rbs_spacer=None;gc_cont=0.423
MKNRLIQFLPVLLIAFVSFATLGIVQAQNRNPCADTPDAERLLSELTTACSEQSSEKIEK
FIEKWEQESRTAAIYDTNDKLTTTVYQLLDYLMEKYYFNNKELSPDKQGRIVNGNLVFPG
EVPVYILSDEEYLDCFRPEDLSSHQWFSQMDYTPQRIIKGYRPCNAPQQIRFLKLIPSYK
KAIDSFIDSEVKKSKSFIYSQHALNFYTSKFPVCYSSFLHYPNPRSSPYFSYIVINTSLT
EAIIQCDYGFWGETDALQKKNGKWGPAAGNTISIHSIE*
>Ley3_66761_scaffold_139_14 # 21627 # 23027 # 1 # ID=3_14;partial=00;start_type=ATG;rbs_motif=None;rbs_spacer=None;gc_cont=0.473
MKIKMFMFAALAAFATLAGCSDDENNDGTGGGGTEDKPVPSEYEVEFKSTSYYSTTVTIK
TITENAKFKYYMASFWESDLLKETISGDTPNKIAEGIINYYKLNYGAQGATMQDIFNMLT
LDKQLYGVKPQSIPISNLTPDTEYSLVIAGINEEGKIVANGTVATFKTAALPDFEADDCT
FDWSFTDTKSTYVTIKFVPSDREVPYFAYVLTRSDYASMFSSNPAELKEKMTSLIAQLSK
AFGGSIPEFMNEMRMKGEMDFKLTGLTPETEYVAFVCGMDEYGRPTTDVSVKEFETVKYV
ASNATTESVKIELFDGDVASTINSSLYPSETFAGGWFLRFSPVFSESCSDVWMILVTDQD
LSGKSDGELLVDILSRGNITDQNPVAIPRVQKDITAYTYVVAQTEEGEPGNIFRCEPFEV
KESNLGTMDDLFPDANSQNGTASVALSSVGKMRPTTVGAMKVVSVL*
>Ley3_66761_scaffold_139_15 # 23349 # 23666 # 1 # ID=3_15;partial=00;start_type=ATG;rbs_motif=None;rbs_spacer=None;gc_cont=0.494
MFIAMSNVIQCLMIDRLHIIGDIFDTLARFVMEVYENSSCKPYQPKVMQNLGVTERDVLL
MAQMHKAISEIQFKIEGQMIKRHPEYKMEGRASREKISYIYDDIL*
>Ley3_66761_scaffold_139_16 # 23722 # 25140 # 1 # ID=3_16;partial=00;start_type=ATG;rbs_motif=None;rbs_spacer=None;gc_cont=0.481
MRMKIKTFMFAALAAFATLFAGCSDDENKTDGVGDNNGTGGDPVESEYKVTFSDTSYYSS
VATFEAITENAKSQSFMAVVFETAFLEQQIPGITDNDIAKGVINYYKAEYMSQGVTVADI
YNVITLQGQLHGSVTPLELDVPGLSAGTSYSVVVAGINENLEIVANGIVAEFTTKTLPGL
EEENCTFEWTVEPKSTSVTMSFTPSDKEVPYFFYALTAEEYSSECQNDPAILKELLPSFI
ANLAKAYQMSVSEFMEKQRMTGDLEEFTLTGLLPKTGYVVFVCGMDEYGRPTTDVSVKDF
ETLEYVASDATVESVDVRLYDGEEASSIDPTTYKPDDYGGAYFLRYVPQFSEECAEVWNM
LVTDVDFSGESDDVVLSYIMSMGFDANTSMMDIVKLPEGLMVYAYIVAQNEAGEYGNIYR
CEPFEVSKANLSPVEELFPESNSKSGISSVAFSSVGKMCPKTVNSMKIVSVL*
>Ley3_66761_scaffold_139_17 # 25479 # 27467 # 1 # ID=3_17;partial=00;start_type=ATG;rbs_motif=None;rbs_spacer=None;gc_cont=0.535
MSVSVNKTYSAADLKFLNLLSEKFPTIADATTEIINLEAILNLPKGTEHFLTDLHGEYEA
FRHVLKNASGVIRQKVHEVFNNTLRESEMTELCTLIYYPAEKLQLIKQKESNLDDWYKVT
LNQLTEVCRAVSVKYTRSKVRKMLPPDFSYVIQELLHESDSPGSPKQSYFNGILNSIISI
GRADAFIIAMSNVIQCLTIDRLHIIGDIFDRGPGPHFIFDTLAQYKMYDIQWGNHDILWM
GAAAGNLASIANVIRVSARYDNLDVLEDGYGINLLPLARFAMEVYENSPCKPYQPKVMQN
SGVTERDVLLMAQMHKAISVIQFKIEGQMIKRHPEYKMEGRALLEKIDYEKGTIEIDGKD
YPLKDADFPTVDPRDPYKLTPGEDQLIRTLQASFLNSDKLQKHIRLLFSKGSMYLIVNSN
LMYHASIPMTDEGEFKTVIVDGKPYAGRSLLDKLDRLTREAYFGGNGAKSQQMALDYMWY
LWCGPESPFFDKAKMATLERYLIEDKKTHHEEKGAYYKHLDDTKMCSMILSAFGLDPEKS
HIISGHVPVKTCKGESPIKAGGKLLMIDGGFSKAYHSETGIAGYTLIYNSHGLQLVQHEP
FESAVKAVEEGQDIISTKVIVEATTDRITVRDTTIGKELQVQIDDLKNLLAAYRSGQIKE
RK*
>Ley3_66761_scaffold_139_18 # 27653 # 28453 # -1 # ID=3_18;partial=00;start_type=ATG;rbs_motif=None;rbs_spacer=None;gc_cont=0.513
MPVSARERGSSRYNGRKHSGRGAWKKIEGIPLQATIVQPKTYLIMKARVYLSLGALLLFL
APLGCSDKAESPAPETPPEEQPVQPSEEYKEMYHSMEDNIKDEEPSLYYTYFRMRNDSDQ
PLYIAVRVRMNPYGFFYYLKPKEQATHWSCTENSAGLNFDMDQVLIKDLNKGLTAVEIYY
RDDKAGTLAPEKDTAMRYNFIKPMTEEMVGTLRDPARWEYEEFPDRPRAVRWTIHITNED
YEEAVRATTERWKDWDRWSGEPIEWE*
>Ley3_66761_scaffold_139_19 # 28852 # 29022 # -1 # ID=3_19;partial=00;start_type=ATG;rbs_motif=None;rbs_spacer=None;gc_cont=0.526
MAYKISPDLCVACGTCIDECPVEAISAGDVYVIDPDKCIDCGTCAGVCPSEAIKPE*
>Ley3_66761_scaffold_139_20 # 29070 # 30341 # -1 # ID=3_20;partial=00;start_type=ATG;rbs_motif=None;rbs_spacer=None;gc_cont=0.594
MLTIKQLRDDREAAIRRLAKKGVDAAPVIAEIEKLDDRRKAIQHELDECLATQNQAAKQI
GALMGQGRRDEAEAKKAEVASLKERSNALNAEFKEVSDALQAAIVTLPNFPADIVPEGKT
AEDNLVVKLVESYTQLPENPLPHWELARKYDIIDFDLGVKLTGAGFPVYKGQGARLQRAL
INFFLDCNTRAGYLEVEPPVMVNEASGFGTGQLPDKEGQMYHATADNFYLVPTAEVPVTN
IYRDVILDEKDFPVKMTAYTPCFRREAGSYGKDVRGLNRLHQFDKVEIVQLSLPEKSYEA
LDGMVAHVESIVKALELPYRILRLCGGDMSFTSALTYDFEVYSEAQKRWLEVSSVSNFES
FQANRLKLRYKDADKKTRLAHTLNGSSLALPRIVAALLENNQTPDGIRIPEALIPYTGFD
MIK*
>Ley3_66761_scaffold_139_21 # 30516 # 32330 # 1 # ID=3_21;partial=00;start_type=GTG;rbs_motif=None;rbs_spacer=None;gc_cont=0.635
MKSIELLAPAKDLQAAVAAVDYGADALYIGGARFGARHAAGNSAEEIARAVEYAHQYGVR
VHATLNTLLYDGELAEAERQARELIAAGVDALIVQDMALRRMNLPVELHASTQAATRTPE
QALFLERCGFARVILERALSFDEIRAIRAACGGDLECFVHGAICVGYSGRCFLSRSMSER
SGNRGACSQPCRLTYDLVDESGRTVVKGRHLLSVRDLNLSDRIGELIDAGITSFKIEGRL
KDVGYIKNVVSHYRQRIDRELASRPGFCRSSVGESRPDFQPDPSKSFTRGESEYFFDGRR
AGVASFDTPKAVGEFVGRVARVDGRSFTLAEPHDLAPGDGICFRTRNGLAGTNVNEVAGN
RIVPNRMEGVVPGAEVFRNFDRRFSLALDRSRTRRVIPVRADAAITPQRVTVRFTDCEGV
AAEVTRDGVFEPAKDSRKMSETVAAQLSRSGDTIFDVREVRSEGCDRFVPVSLLAELRRE
GLERLRRARLDRPVVHAILPEDRSAPYPSKILAAEENVTNRLAEEFYRDHGVRQIARGLD
LEPATAGHPVMRSAYCIRREIGQCLKEHPTLKGELFLVRGRFRYRLRFDCARCEMSLIDE
SDRK*
>Ley3_66761_scaffold_139_22 # 32541 # 33425 # 1 # ID=3_22;partial=00;start_type=ATG;rbs_motif=None;rbs_spacer=None;gc_cont=0.611
MFETLIPRFPDYELIDSGDFEKLERFGRYVVRRPEPQAIWRRSLTEEEWRRLADASFLRD
GRSEERGEWRLRSGMPSRWTVDYAYEGMRLRMRLGLTSFKHVGLFPEQAANWNFIYDNCV
RMRAEGRTPKVLNLFAYTGGATLAARAAGADTTHVDSVKQVVTWARENMEQSGLEGVRWI
VEDALKFVQREVRRGNRYNGIILDPPAYGRGANGEKWILEDNIGEMLECCARLLEPRGAF
LVLNLYSMGLSATLASTAVRQAFGTPFEEQFGELCFDDRAGKRLPLGTYCRFVR*
>Ley3_66761_scaffold_139_23 # 33481 # 33774 # 1 # ID=3_23;partial=00;start_type=ATG;rbs_motif=None;rbs_spacer=None;gc_cont=0.561
MTTLSIVLGILTWCLISVLIGLVGSRRKIGFAWTFVLSLILTPVVGLIAALTSPRLPHGG
EKWGFVHIGFMVLTALALISFLVVLFTGGIFFVAGGE*
>Ley3_66761_scaffold_139_24 # 33781 # 34341 # -1 # ID=3_24;partial=00;start_type=ATG;rbs_motif=None;rbs_spacer=None;gc_cont=0.588
MIFWELFVSYLKIGFFGFGGGYAMLSLIQNEVVVQHAWMTNAEFADIVAVSQITPGPIAI
NSATYVGYTVGMQSGSVWYGILGSVIATFAVCLPSMTLMILVARYIARLKGNPLVSGAMR
GLRPVVIGMIGAAALLLMFPQDAGDASFIDFWSWILFGGVLAGSYFKLNPILLIVLSAAA
GIAIYL*
>Ley3_66761_scaffold_139_25 # 34338 # 34880 # -1 # ID=3_25;partial=00;start_type=ATG;rbs_motif=None;rbs_spacer=None;gc_cont=0.602
MKQLWEIFWSFFKIGLFTFGGGYAMIPLIQREVIDHRKWIPASEFLDLLTLAQSVPGPIA
INTAVFVGYKRSGLRGACASLLGAVLPSFLIILAIALFFAGIRQNPVVDAAFKGMRPAVV
ALIIAPLVTLTRGMHWSMIVLAAALAGLIWWLGLSPALILAAGAGAGIVWELSIAKKSKQ
*
>Ley3_66761_scaffold_139_26 # 34877 # 35638 # -1 # ID=3_26;partial=00;start_type=ATG;rbs_motif=None;rbs_spacer=None;gc_cont=0.617
MQLFYAPDIVPPEYTLSEEESKHCIRVLRMACGEELHITDGRGNLYRCEIVDDNPKRCRV
RVRDTNSEFGKLPYRLTMAVAPTKNNDRFEWFLEKATEIGVAEIIPLATEHSERRTLKPE
RENKVITAAVKQSLKAYHPRLHEMTPLRQVIKQPFDGQKFIAHCDAPRSALGKAFLPRIL
HKGGDVLVLIGPEGDFSPKEIDLAVRGGFREITLGSQRLRTETAAVMATALVAAANEPEI
GTDDRQPSSKPAQ*
>Ley3_66761_scaffold_139_27 # 35689 # 37866 # 1 # ID=3_27;partial=00;start_type=ATG;rbs_motif=None;rbs_spacer=None;gc_cont=0.570
MKRYSLFLISLILLMTTGCNQRKEVAENPFFEEWETPYGVPPFDRIRPEHFLPAFQRAMS
IQEAEIDAIKSNGDQPSFENVILAYDRSGLMLEQVGLVFNMLCSADVNDQLLAAKEQAMP
LLAAHRDNILLDEVLFDKIKAVYDRRGSLGLDAVQTRLVEKIYGKFVRAGALLDPQQKER
LRQINGELALLPVKFGNNVLRATNDFVLKLTDKQLDGLPASVQGIAREKAAELGMNDAWV
VTLDASSRIPFLTYSARRDLREQLYKAYIDRCNEGSEYDNRSLVNDFARLRNEKARLLGY
PSYAAYVTADQMAGTPAAVYELLNEVWTPALDRAKEEMAEMNAMLQRDVPGATFEPWDWW
YYAEKVRKDKYALDDAALRPYFSLENVREGAFSLANRLYGITFRPLVAPVYHKDCSVYEV
LDVDGTHLGVLYFDFFPRSGKSSGAWCTAFRSQRYEGDERIAPVVAIVCNFTPPTKLTPS
LLTLDEVQTLFHEFGHGLHALFADVKYRSLGRVEGDFVELPSQIMENWATEPEVLRHYAI
NYTTGEVIPERLIKRIRESGKFNQGFIVTELVAAALTDMDIHAITEYEPFDVNEFEADAV
YGRRGLIPQIQPRYRYPYFLHIFDGGYASGYYFYIWAQVLDKDAFRAFEQTGDVFDRATA
RKFRTLLSRGGSADGMTLYRDFRGADPDKRAMLVACGLMEELPEEPADSLAVPVVTLEPN
EKPKI*
>Ley3_66761_scaffold_139_28 # 37875 # 39992 # 1 # ID=3_28;partial=00;start_type=ATG;rbs_motif=None;rbs_spacer=None;gc_cont=0.561
MKKIVMTFLTALAAGCADHTMPVAQLPEIDTNNPLLAEWNTPHETPPFDRIRVSDYEPAF
DAAIAVSRAEIDAIVNNPAKPTFNNTIVALDRQGRLLSRVEGIFFNLLEADATPEMQQVA
ENVQPKLTALSNDISLNPQLFERVKAVYEHPGWFLSKEDKKLLEETYNGFVRSGANLSDE
DKELYRQYSTELSELSLRFSRNVLAATNAFTINITDPAQVAELPDFVRDGMAAEAKARGE
QGWTVTLQAPSYVPFMEYSTNRELKEKLWRASNSLCLGGEFDNTENIKRMVNLRLKIANL
LGYPTYADYVLADRMAENAQTVNAFLDELLAQTKEYAMKDYNTIGEYARSQGFEGEVMPW
DMAYYSEKYRHEKYELNEELVKPYLQLDSVKRGVFLLANKLYGLNFTPNPEVPVYHPEVT
AYDVTDKDGRFLAELYLDFFPRATKRGGAWETEFRSVSIVEGHETRPLVSLVMNFTKPTD
TTPSLLTFSEFETFLHEFGHALHAILSEGEHESISGTHVYQDFVELPSQIMENWATEKEF
LDLWAVNYKTGEPIPADLIAKIVAAENYQAAYFNVRQLLYGLNDMAWHSIDKPFEGDVEL
FERTAMAPAQVLPVVEGAAMSPAFSHIFAGGYAAGYYGYKWAEVLAADAFSLFKEKGIFN
PEVAEAFRREILSKGGHEHPMTLYVNFRGHKPETKALIEKMGLEK*
>Ley3_66761_scaffold_139_29 # 40495 # 41082 # 1 # ID=3_29;partial=00;start_type=ATG;rbs_motif=None;rbs_spacer=None;gc_cont=0.347
MESKLVEYARAVVEDAVDVDADFFQKFRDAMSFRAIMQSQHPYIIGVAISDILKKRVFSR
RSTFLFNSDDIVKSISVTGELCGYAFYAFSKVIALERDEFSDVVRDALLAASGSEAFNRD
KASLNEEVAAAKRLLILLRVYEEYLAAVLFDYRDELIRRLVDEEGKIIVESSITQEDIDN
IIYNTLDLRSKQEMR*
>Ley3_66761_scaffold_139_30 # 41294 # 42292 # 1 # ID=3_30;partial=00;start_type=ATG;rbs_motif=None;rbs_spacer=None;gc_cont=0.467
MDNFYFIGVDVSKKKLDFCVLFEGKVLREEQVSNHQQAVARLIGELKNDLEMDNEQFLIC
AEHTGQYTFPLVCACKSVECKLWLENPSQIKYSSGMQRGKNDKVDAKRIAIYASRFGDKV
KYYDRPTEEIERLKQLERERALYVTDLAKYKGQMYDQKDFMPAALYRKKTKRMKGLIQEL
QAAIDAITAEMEKIIGSTEVLARQMELLMSIDGVGKVVALNVIIETEAFSRFDNPRKFCC
HAGVAPFSYTSGSSQHSKNKVSHRANKNIKKLLHMAAVSVTHRKEGELKAYYMRKVEEGK
NKMSVINALRAKIVARMFAVIKRNEVYTPIYS*
>Ley3_66761_scaffold_139_31 # 42694 # 42966 # 1 # ID=3_31;partial=00;start_type=ATG;rbs_motif=AGGAGG;rbs_spacer=5-10bp;gc_cont=0.352
MIKVPKSDRNWLGLVFPNVYDVVEEKREYVLEILNRINLERKSVKAFLVKNSVWLVIEMY
IDSTPVIADFFETLLANLHETRLVLYSKVK*
>Ley3_66761_scaffold_139_32 # 43003 # 44109 # 1 # ID=3_32;partial=00;start_type=ATG;rbs_motif=None;rbs_spacer=None;gc_cont=0.488
MLRLIYCALTLGVLSMAGCRSGRPVVGTSDACAAVPVIPVAPDSDMLSAAIADTENEVCL
ADSGDPESSERRRLYRRSAEPTDSVWINRLNGVIPAGQDRAIRVYIKYNQPVCGYEVTAC
WMPFDAYSETGQWVMNFRSVSGGRNFQYADTGKYSNPMLMDITFAKNFQGHRNGDVYYFD
YVSATDAINREYYPNSPLGYYTAFQFFDADFDGEDELLVNDFGMDRQGNSYTVFDITAKG
LYRKDYLPFAEIDNETEFYPAVGTIVLYAHDGVHDSSWSTFRKRQNRKRRKTLLVPDRLA
DATSGRLLQKYNEQGEADFELAAIQQTFAIWEQDGRQNGDSIYVYEVTDERLELIRMQER
YLPECRNL*
>Ley3_66761_scaffold_139_33 # 44142 # 44462 # 1 # ID=3_33;partial=00;start_type=ATG;rbs_motif=None;rbs_spacer=None;gc_cont=0.455
MFRGIVSKGDYLRSILHRDWETDSKGRVVCRFTTNRPVVDTIFFVNIIVMKIQFPGGMMK
QGNISSIRKSEIPKEHCVSITVHCKVRMIGGRLYSRMSISTVRMKF*
>Ley3_66761_scaffold_139_34 # 44856 # 45056 # -1 # ID=3_34;partial=00;start_type=GTG;rbs_motif=None;rbs_spacer=None;gc_cont=0.468
MLELFAGSGTTLFAYENLRKDYIGFDITQKIIDYVNSIMSEWSSINYAIKNVDVTDRQPF
SEAIAA*
>Ley3_66761_scaffold_139_35 # 46142 # 47260 # 1 # ID=3_35;partial=00;start_type=ATG;rbs_motif=None;rbs_spacer=None;gc_cont=0.494
MKKYFSFAMALVAMLAMVSASSGCSDDGVDYSVTIVAKTTLSLSKNAGTGRLAYEIQGAD
KSSIVEATTNVDWIKNFNYAEPGYVQFDYTALDEGVESRSGQITLSYTGAADVVVTVNQG
GTMTFELTIDPKSITANGCAMQIVPSNESETYLCAFMTKEYVDSFESDEAFIQADLEAVK
EQAESRGMKLSEWLNILLMKGSKTNTVDDLSLANTAYYGYVYGCTSEGVPTTDLFKAEFT
TQNVEMTDLTFTVTSKQVNADPYPDNNPYNVEVTITPSNPDAKWMFSTMNSYVYKVDEWT
SKEYLQELQSSARKQRPTLYQGEQKFMLNTSLKNVYGAVTTTISGASAWMTTTISTARMP
RSISRLRPERFL*
>Ley3_66761_scaffold_139_36 # 47296 # 48621 # 1 # ID=3_36;partial=00;start_type=GTG;rbs_motif=AGxAG;rbs_spacer=5-10bp;gc_cont=0.504
MTAQDCEIKITPSNLETRYFIGMYPGGSAEKYGKSVCVERLLQRLDMYNSGSGLGDGTPP
NWQTNKWVQKGEMTTKMGADQEWRIEPESTYEIFIFGFDKYGHRTTDVSVTEFTTPEYVA
PTDFKLEFEFSEIEMRSFTCKVTPSHDDVWYHVGIINAEVFDSYNGNWLKFLDDLIHGDG
GGDLSQYVGEEILSTDCTPGTQYVAYGFAYASGTYQSDLSTGRVESKPLPRNDNATVSGT
WQVYNGDELAARYPSAWKDYKGVQYVCVYQAEPTSEETAHTWVFVHAPRGGDLPLPDMLI
FDYFENYPFVAIYKDAKHGRCSPPGVGPWGFYYAGQDETGAWGPLGYETIMMNDPDHQGD
IDTAPTDGFDDKREDKSSVSTVSKVSLSAPIRFSQASFIQIERERMDHGKATIFNTPKKE
ATVNVDFDVDAQLKNITDNIR*
>Ley3_66761_scaffold_139_37 # 49576 # 50865 # -1 # ID=3_37;partial=00;start_type=ATG;rbs_motif=None;rbs_spacer=None;gc_cont=0.596
MACAQDYASPEPVEIGKELSRTTFVVYPTAEEAAAGSREASKYFTPLAEWEKTTTEAGTE
FSTKFTVPFAWVNRQVLLHVEWASSAYEIRLNGKVAGYCQNGSNPADYNFTKQIREGVNN
LTIKVLSNPASAVLESWTHPSEPALGSCYVFSQPTIRIRDLFTKTYRNGSVFNGEVGIVV
KTDALNPKKAKIHYELLTPQDEVVTYGSQEIELDMRREDTLRLVAQIPDTMVWSARNPIL
YTLRLKTQTEGRYTEYVSLKVGFRTVGNTRGQLAINGYPAALKAVPDLGTTVSPSQLLEW
KEQGYNLILLPAGGVSGALYDLCDRYGFYVVEQAPINTSRSGMSRRKGGNPSNDPAWQAA
YIARIEESYHTTKLHPCVVAFSLAEDSANGINLYEGYLHLKGLEKERPVLYPDAGGEWNS
DKLRLSAEQ*
>Ley3_66761_scaffold_139_38 # 51145 # 51591 # 1 # ID=3_38;partial=00;start_type=ATG;rbs_motif=None;rbs_spacer=None;gc_cont=0.604
MTPDYPRLNFPAVKLRISQRGEQTTVWDPLRGIYLVLTPEEWVRRHLIGFLISHCGAQPM
RIVQEYAVAMNGSPQRADVVVVDDRACPLMLVECKAAGIGIDRQVLAQAVRYNSVLGARY
VVLTNGLVHYCYEYAEGRYTRMDRFPRL*
>Ley3_66761_scaffold_139_39 # 51861 # 52211 # 1 # ID=3_39;partial=00;start_type=ATG;rbs_motif=None;rbs_spacer=None;gc_cont=0.447
MKKIILSCAAALLAIGSAHATPKFLSLNNKHGKTTIKIEIPASDRDETNGLSIEDVVLYN
SGKTFQAKSVDAIWGDNSTVILQFEKLTAFEDCTLSFSLNGEPVSLDIQSCLADRK*
>Ley3_66761_scaffold_139_40 # 52652 # 53395 # -1 # ID=3_40;partial=00;start_type=ATG;rbs_motif=None;rbs_spacer=None;gc_cont=0.530
MLKCIAIDDEPLALRQLQGYIAKINFLKLEKAFTNAIEAQQYLAGNPIDLIFVDINMPDL
SGVEFVRSLVSRPMIIFTTAYSEYAVEGFKLDAIDYLLKPFSFADFSRSAAKAQSLYELL
AYRKTQGNAPAPEATPRDREYISIKADYKTTLVRISDIVYLESEGEYVRLHLDDRSTITT
LFRLKNMEAALPSEMFMRVHRSYIVNLQRIRSYVKGRVFVSDSEYIPIGENYRETFQRYI
ETHYQNL*
>Ley3_66761_scaffold_139_41 # 53389 # 54420 # -1 # ID=3_41;partial=00;start_type=ATG;rbs_motif=AGxAG;rbs_spacer=5-10bp;gc_cont=0.498
MIGENLLYLMVWMVIILVPVLNSKMLEEVHVSLENILIAWLKIAPYLLIFIIHNSLIAPR
LLLRKHRYVWYLVVNLLTITAVFSLVAIYEKYAPYDTEPYILNGKASFTDLAIYWNILLG
FFMTGLNMGIKLLYRSLRDEQQMEELKRQNLQAEMDYLRYQINPHFFMNTLNNIHALIDI
DTEYAKSAVIELSKMMRYVLYESGSETISLKKDIQFIENYIELMRIRYDSSIDICLDYPA
TIPNKVAIPPLLLIVFVENAFKHGVSYNHASFIHIRIGYRDDAVTAVISNSRHEKSRPGT
TGIGLENVKKRLALIYQDNYTLSIDDSDPAVYTVKLIIPIMPC*
>Ley3_66761_scaffold_139_42 # 54835 # 56535 # -1 # ID=3_42;partial=00;start_type=ATG;rbs_motif=None;rbs_spacer=None;gc_cont=0.551
MLRENLINIYETSFRENYALPALTDYFKQENFTYLEMGAEIAKLHLLFDEAGIRQGDRIA
LIGRNNPRWCITYIATITYGAVIVPILQDFHANDVIHIINHSESRLLFLGDTFWDAIEAD
QIRKVEAVFSLTDLNAIYERRDPKKLTDFQKNRENHFRKAYPKGFGPEHIRFHKIPNDRM
ILLNYTSGTTGYSKGVMLSVNNLTGNVLFARGAINTQTGTNYFQRGGRTLSFLPLAHAYG
CAFDFLAPLAVGGHITLLGKIPTPKILIEAMQVVRPTIICCVPLILEKVYRKQVLPLLEK
GPMSIAMKIPLLNTALRSVIRKKMMESFGGEVNIFIVGGAPMNMETEAFLMSIKFPITIG
YGMTECAPLISFTPDNEFKAGSCGRFLSEFIQVKIDSPDPEHVAGEILVHGEHVMMGYYK
NEEETRKVLDEKGWLHTGDIATMDPDGTLYIRGRSKTMILTGSGQNIYPEEIEDKLNNMY
MVQESLVLEHNGRLTALVVPDFEQAELEGIDKEELPRIMENNLKELNKLLASYEQVASIT
VYPTEFEKTPKRSIKRYLYNTALLEK*
>Ley3_66761_scaffold_139_43 # 57092 # 57751 # -1 # ID=3_43;partial=00;start_type=ATG;rbs_motif=None;rbs_spacer=None;gc_cont=0.538
MILTYYCIITMIIIAYLLGSIPSAVWIGKKYYGIDIREHGSKNAGTTNMLRVLGRRAALP
VFLLDFLKGFVAVTLTEILKYDAYINDMWLINIKIIAVFAAVLGHIFPIFAGFRGGKGVA
TLVGAITGIYPPVVLLCFAVWVVILMMTHYVSLASIVAGCCFPIFTIVSPKVNQSVPFIV
FSFVTAVLLLYTHRKNIVRLKNGTESKIYIWKPHRKADK*
>Ley3_66761_scaffold_139_44 # 57912 # 58913 # 1 # ID=3_44;partial=00;start_type=ATG;rbs_motif=None;rbs_spacer=None;gc_cont=0.532
MINTKALLEPMGSWAWWRSWIQLFVGCAIMGSGFVFFINPYNFVPGGVYGAGIVLHNIFP
SIQVGTFGYMFDVPLMITAVLVFGGQFGARTVVAALFTPGFMNILTRLVYSDAAFTADGI
NLDPALLLGGSLNLSNDLLLTCIIGAVVIGVGQGMVVRTQATTGGTDIIAMLLQKYAGIK
FSTGIFLADCVVILSGLVVIGFGLGTGDSSGSGWVLTFYSLILIFLASRVVARVIDGASY
DKLLFIISDENEKLRTFILEDLERSATFIKARGMYSEEEKDMIFLVVDRKEVHAVQRKVQ
EIDPKAFFVVTDAYDTYGEGFKPFPEAGAIQAQ*
>Ley3_66761_scaffold_139_45 # 59002 # 60381 # 1 # ID=3_45;partial=00;start_type=ATG;rbs_motif=None;rbs_spacer=None;gc_cont=0.585
MNDEKKINTLRPLQGAGRKLFVETYGCQMNVGDTEIVVAIMQQEGYVYTDKIEEADVVLI
NTCSIRDNAEQRIWGRLREMAHLRRRRPGVLVGIIGCMAERLRERLLEGENPVDIVAGPD
AYRDLPRLVREAGEGGRGVNVLLSREETYAEIAPVRLDRNGVSGYIAIMRGCNNYCSYCV
VPYTRGVERSRDPQTILNEARSLFENGYREVTLLGQNVNSYRYGAVDFPELMRLVAEISP
LLRVRFATSHPKDMSDRLLEVMASKPNICRCIHLPAQSGSSRMLEKMNRKYTREWYLDRI
AAIRRYMPDCAITTDLIAGFCSETDEDHRQTLSLMREVGYEFAYMFKYSERPDTFAQRHM
PDDVPDSVKTARLNEIIALQNTLSAESNARDVGKEFEILVEGTSKRSDRQLFGRTSQNKV
VVFDRGECRIGDYVRVRVTASSSATLQGELVERTRPFEV*
>Ley3_66761_scaffold_139_46 # 60410 # 61840 # 1 # ID=3_46;partial=00;start_type=ATG;rbs_motif=None;rbs_spacer=None;gc_cont=0.583
MRFDELDLEDEVLDGIDAMNFQEMTPVQEQTIPIILDGRDIIACAQTGTGKTAAYTLPLL
NRLLLEGNEKNVVKSVIIVPTRELAQQIDMQFQGFSYYMPVSTAVIYGGGDGRGWDQQKR
GLQMGADVVIATPGRLISHLMNSRVDLSHVDYLILDEADRMLDMGFYDDIMQIVSYMPKS
RQTLMFSATLPPKIRQMAKQILNDPAEVNIAISKPNEAIEQGAYICYEGQKLGIVREMFS
WPSESKTIIFSSSKQKVKELAHTLKRMKLDVAPMHSDLDQEKREQVMLDFKNNKVRILVA
TDIVARGIDIEDIGMVINYDVPHDPEDYIHRIGRTARASATGRAVTFVNEEEQGKFHRIE
EFIEREIPKLSLPEAVGAGPEYNPAAFSGHGGRRGRSGSGRGGNGRSGGRGRSRGRDGAK
SAGPVPAEGVVAAANVESRHGEGRGEGNRGSRDRGRRRNRNRNRNRNKGGDDTPQA*
>Ley3_66761_scaffold_139_47 # 62318 # 63820 # -1 # ID=3_47;partial=00;start_type=ATG;rbs_motif=None;rbs_spacer=None;gc_cont=0.597
MDKKRLTSENGKPIADNQNIQTAGVRGPAMLQDVWYLEKLAHFDREVIPERRMHAKGSGA
FGTFTVTHDITKYTRASIFSQVGKKTDCLVRFSTVAGERGAADAERDIRGFAMKFYTDTG
NWDLVGNNTPVFFLRDPLKFPDLNHAIKRDPRTGMRSANNNWDFWTLLPEALHQVTITMS
PRGIPASFRHMHGFGSHTFSFYDKDNKRTWVKFHFRTLQGIKNLTDAEAEAVIAKDRESN
QRDLFEAIERGDYPRWLMQVQLMTEEEARNYKINPFDLTKVWYHGDFPLHDVGILELNRN
PDNFFAEIEQAAFNPANVIEGIGFSPDKMLQGRLFSYGDAQRYRLGVNNNLIPVNKPRCP
FHDYHRDGQMRTDGNYGATIPYQPNSYGEWQDSPNLKEPPLEVNGAIYNYDERELDSDYF
TQPGKLWRLMSAEDQRATCENTARAMGDSALFIKQRHVRNCSYADPEYGKGVAKALGIDY
EEALKAEDPAHPTWDPRNKK*
>Ley3_66761_scaffold_139_48 # 64229 # 64675 # -1 # ID=3_48;partial=00;start_type=ATG;rbs_motif=None;rbs_spacer=None;gc_cont=0.485
MKKFLLFAFAAVMLGFAGCNDDENKDNIPPTLREYEAPVFMYGKTREEVKASVPYAYSGA
SETSLYFEGKGIVKEYIYIFEDDKVYSCGSILSDLYIDDLHTYLSQLYIYLEYRPGQRMY
VYESEDKSLSIGLYPLNDGLAAVEYLKN*
>Ley3_66761_scaffold_139_49 # 64792 # 66093 # -1 # ID=3_49;partial=00;start_type=ATG;rbs_motif=None;rbs_spacer=None;gc_cont=0.562
MSLVAIVGRPNVGKSTLFNRLVGQRKAIVDATAGTTRDRHYGKTDWNGREFSVIDTGGYS
VNSDDIFEDDIRRQVMLAIEEADVILFLVEVNTGITDLDQMMADILRRTSKKVLLVCNKV
DNYDLIYSSHEFYSLGLGEPYCISSMSGSGTGDLMDEIVRDLPPETKNEEEELPRITIVG
RPNVGKSSLTNALLGEERNIVTPIAGTTRDAIHSRYNKYGLDFYLVDTAGMRKKGKVTED
LEFYSVMRSIRAIEESDVCILMLDAQQGLESQDLNIHNLIVRNRKGCVIVVNKWDLVEKG
NNTMKEWKEALAKKLAPFNDIPIIFTSVLNKQRILEVLQTAIRVYENRKRRVATSALNDY
LLPIIENYPPPATKGKYIKIKYVMQLPTPTPQFACFVNLPQYIKDPYRRFLENKIREEWD
FSGVPIQIYFRQK*
>Ley3_66761_scaffold_139_50 # 66479 # 68533 # -1 # ID=3_50;partial=00;start_type=ATG;rbs_motif=None;rbs_spacer=None;gc_cont=0.578
MLLFAGITLPLEDPILKFLLILVIILAAPLLLNKLKIPYLLGLIIAGAVIGPHGLNLVLR
DSSIILSGTAGLLYIMFLSGLDMDMSDFRKNGTRSLVFGLYTFCVPLLLGILAGYYILGF
SIYSSILLAGLFASQTLIAYPIVSKLGIARDKAVTIAVGGTVITDTLALLLLTVIVGMVT
GNTDDMFWYRLGISVVLCIAFIMLLFPLIGHWFFKHCSDNISQYIFVLVMVFLGAYLAHL
AGLEPIIGAFLAGLALNRLIPRTSPLMNRIEFVGNAIFIPFFLIGVGMLIDYRAFFRDWE
SIKVAAVMIVLITAAKYIAALLTQKTFKLSSDQRTVIFGLSSAHVAATLAAVMVGYNVIV
GQTPDGEPIRLLGESVLNGTILMILATCTISTFATQRGAHNIAIKGVRENDESTEHQDEH
ILIPVSNEESVRELVTLGNVLKSKKNHNGFYALHAIDNKVEDSGLEKRARKILETAATAA
AASDIYLHELLRYDVNISNAIASVAKEQSITDIVMGLHRDKSPAIFLGKITGDLLGESNV
TTYIYKPVQPLATIKRHIVIIPSQAEKEAGFLMWLHKIGNLARNTGTKIVVYAPETTLKY
IEPLRRKQTATVETVLFKDWEKLPALLRELRTDDCLWLAMSRRERISYQPTMNKIPAYLD
QYLGRNSFVLIYPVQAGDPESRYL*
>Ley3_66761_scaffold_139_51 # 68991 # 70148 # 1 # ID=3_51;partial=00;start_type=ATG;rbs_motif=AGGA;rbs_spacer=5-10bp;gc_cont=0.595
MTERRVDKRLLAPVLMGFFIMGFCDIVAPVTNIISGEFAESQQSAVSFLPSMVFLWFLLL
STPVAALMNRIGRKRTAMIGYAFTIAGLLVPYAAGVGSALSWYFIGFGLLGIGNTAIQVA
VNPLLATIVPEERMTSYLTVGQIFRNTALLLLAPIITGLVSLFGDWRLLLPIYAGLTLVG
AVWLQVTAVAEPAQSSRAVGMAECFRLLRNRAVLLCTLGVACFIAADVGIGFVSVRLIDN
PDSILTTTGFYALRIVGTLVGAWVLIRVVDVKYLRWNMLLALALCIALFAVRSEAVVYAL
VGILGFTMACVFATFYAVATKSAPGRSNEVAGLMILAISAGALSGPICGALIRGFGHPQA
GLIWVTACVCYLLWAAAVLKSDTKK*
>Ley3_66761_scaffold_139_52 # 70153 # 70794 # 1 # ID=3_52;partial=00;start_type=ATG;rbs_motif=None;rbs_spacer=None;gc_cont=0.516
MKNCKFLIIALLLSILTLPSSGQSRRYDDYGRSSRSGSAIKGVEWGVLAGLNFPHFSTSG
PDFGIDNRLGWQAGLQIGLKFRYFTIGPEVLYVRQSIKLSHADYGTLKIKTNSIDIPLIF
SLRALPMLRINVGPVFTVMNDCKYAEGNNEMFFGSMRPTVSYMLGLGLNFGHTLIDFRYN
GQFDSKKCYYPTEEAVGFNMRSYSLALSVGFVF*
>Ley3_66761_scaffold_139_53 # 70798 # 71781 # 1 # ID=3_53;partial=00;start_type=ATG;rbs_motif=None;rbs_spacer=None;gc_cont=0.588
MMDSEDKKIDIEGVDPRELYGPQNIYLEQMQELHPNLKIIARGSALTVLGPRSDSERFRK
RLDGLIAYYLKYGYISKESVQQAFSTGVIEHDAPVDKDVIVYGNNGTIVRARTVNQLKLV
QSYDRNDLLLAIGPAGSGKTYTAIALAVRALKEKHVKRIILTRPAVEAGEKLGFLPGDMK
EKLDPYLQPLYDALNDMIPPAKLQKYIEEGTVQIAPLAYMRGRTLDNAFVILDEAQNTTL
PQIKMFLTRMGRNAKFIVTGDVTQIDLPRRSDSGLTRAMEILRGVEGIGIVEFDRRDIVR
HPLVKQIVEAFDRSAAVEAAPAPENGK*
>Ley3_66761_scaffold_139_54 # 71811 # 73274 # 1 # ID=3_54;partial=00;start_type=ATG;rbs_motif=None;rbs_spacer=None;gc_cont=0.574
MDKNLTALKPALVWKHFAEIAKIPRPSSHEEKIRAYVIGVAKSLGLECKEDAAHNVYVRK
PASKGMENRKGIVLQAHLDMVPQKNNDKKFDFTKDPIEAYIDGEWVTANGTTLGADNGIG
AAAILAVLEDDTLEHGPLEALFTATEETGMDGAFGLKKGVLHGDILLNLDSEEEGELYVG
CAGGVDANITFKYKAEPTPARNYRAVKLVVKGLKGGHSGIQIVEQRANANKLLFRFIREQ
KKSMDILLCSVDGGGLRNAIPREATATLMVRTKDLEQLTKELKAYEKVVKAEFAGIEDAV
SIKLTETETPETMIAKEVAENLIRAVVGCPNGVQKMSVSMPGLVQTSSNLARVVSDGKTV
KLQCLLRSSVNSEKEELGEAISAVFELAGAKVELTGAYNGWKPNLDSPILAAMKASYKAL
FGKEPAVTAIHAGLECGIIGTNYPKLDMISFGPTICYPHSPDEKVNIASVGKFYEFLVDT
LKNAPLK*
>Ley3_66761_scaffold_139_55 # 73290 # 74282 # 1 # ID=3_55;partial=00;start_type=ATG;rbs_motif=None;rbs_spacer=None;gc_cont=0.573
MSLPGGGRRWFVIVNPVAGGGRGLDHFPLISKLLRDAGIQTEPVFTEHKFHATELTVSAV
KQGFRRIIAVGGDGTLHEVVNGLFIQQTVDPREVLLAVVAVGAGNDWIRTFGVPNRYQDA
IRAIKEGHSFLQDVGVVSYEEAHYRQHRYMANVAGMGFDAMVVKKYAHLKKKGHRNKWLY
TWCMIRSFFSYKSTGVKVWIDDRLVYNNLLMSIAIGVCKYNGGGMQQLPEAVADDGLLDV
SLIRPVHFWHILFRFRYLFNGGIYRIRHILQERGSRIRIESSPEISVEVDGELLGESPLE
FSVLHRAVRIVVSEEFLKRESYPLCSCNIV*
>Ley3_66761_scaffold_139_56 # 74887 # 75987 # 1 # ID=3_56;partial=00;start_type=ATG;rbs_motif=None;rbs_spacer=None;gc_cont=0.596
MALQCGIVGLPNVGKSTLFNCLSNAKAQAANFPFCTIEPNVGVITVPDERLIRLAEIDNP
KRVVPTTIEIVDIAGLVKGASKGEGLGNKFLANIRNTNAIIHVLRCFENDNITHVDGSID
PVRDKGIIDTELQLKDLETIENRLAKTQKQAVVGGDKQAKRAVEILLQYKAVLEQGLSAR
TVELEKEDRKLVADLNLLTDKPVLYVCNVDEKSAVTGNEHTRAVEAAIADERAEMLIVAA
ATEADIAELDEYEERQMFLEEIGLKESGVARLIKAAYKLLDLQTFFTTGADESRAWTFRR
GMKAPQTAGIIHTDFERGFIRAEVIKYDDYVALGSEKACRDQGKIGVEGKEYVVQDGDIM
HFLFNV*
>Ley3_66761_scaffold_139_57 # 76122 # 76853 # 1 # ID=3_57;partial=00;start_type=ATG;rbs_motif=None;rbs_spacer=None;gc_cont=0.575
MKAYWKYLIIGAAIVVSAWLLARAYTYKYHAQETIVVTGLGETEFSSDLIVWNGFITAEA
QNVEAGYAQIESSKKKVYDYLLSKGIAAEAVVFQFVNVTKQYEPVYSANGSWAGQRFTGY
RLSQGFTVESKSVDAVENVSREISSLIAQGVSIEAMQPDYYYTKLDDVKLSLIEKASADA
RVRAEKIAVNAGAKLGGVASARMGVFQITGANTNEEFSAGGSFNTSSRQKKARITMRVEY
RIK*
>Ley3_66761_scaffold_139_58 # 76859 # 77131 # 1 # ID=3_58;partial=00;start_type=ATG;rbs_motif=None;rbs_spacer=None;gc_cont=0.586
MGNRAKIARVLTSRWTERIFFVLLLAAVALRNDAVWRVVSGAFVVWVMCALWAVAPTLRK
PARGGAATQDAAGRKTAESEHDDKKEINKE*
>Ley3_66761_scaffold_139_59 # 77138 # 78670 # 1 # ID=3_59;partial=00;start_type=ATG;rbs_motif=None;rbs_spacer=None;gc_cont=0.607
MERPVRVRFAPSPTGPLHIGGVRTALYNYLFARRHGGTMILRIEDTDSQRFVPGAEEYIL
ESLKWCGIEIDEGVGVGGPHAPYRQSERRDIYLKYAKQLVESGWAYYAFDTAEELDALRK
EYEARGETFAYNYSIREKLPTSLSLSKEEVAARIARGDQWVIRFKMPENEIVEMDDLIRG
HVEVNTSTLDDKVLYKSADALPTYHLANIVDDRLMEVSHVIRGEEWLPSLPLHYLLYRAF
GWTDLQPRFAHLPLLLKPTGGGKLSKRDGDKMGFPVFPLFWKSPTGETARGYREDGYFPE
AFINMLALLGWNPGTEQEIFSMQELIDSFSLERVSKSGARFQPDKAKWFNAQYMHHKSDA
ELAALYQPILREHGIEVSDELAGRAAGIMKERATFITDLWDLTSFFFVAPTQYDEKQAKK
YWKGDNPAMLRELREVLAGIDDFSLENTERIVHGWIEQKGYSLGQVMNTLRLALVGAGKG
PGMYDVTSFIGKEETLRRIDNLLRNLKPGE*
>Ley3_66761_scaffold_139_60 # 78673 # 79728 # 1 # ID=3_60;partial=00;start_type=ATG;rbs_motif=None;rbs_spacer=None;gc_cont=0.610
MEIEQQIWGATSEGEAVVLYTLRNAAGAEVRLCNVGAAVVSILVPDRDGHLADVALGYKD
FRSYFGDPALCGKSIGRVAGCIAYGTMRIDGEEYRLDINGMAGHLNGGVKGFAGRLWESR
VETNRVVMSLSSDDGDQGYPGNLQVEAAFDFDEDNALEITYIARTDRTTPVNMACNLLLN
LGGEGSGSVLDHELRLDASTVLEADDRLIPTGKLLGVAGTPADFRSLRRLGEGVDSDFDR
IRMLRGYDHFFPVDGWRQNILTEVGELRDARSGRRVEILSSQPGVTLYTGNRLGGGCPET
KSGGRYRDYEGVAVVCQGYPDAVNRPEFPSPLLAPDGFYCQKTVYRFGTFR*
>Ley3_66761_scaffold_139_61 # 80133 # 82379 # 1 # ID=3_61;partial=00;start_type=ATG;rbs_motif=None;rbs_spacer=None;gc_cont=0.564
MKRIFLLPLTAAAVWCAMPVHADEPVETDSMTPDSMKLYELQQIEVTATRVDRKTPVAYA
DIGREAISRRNFGSDMPTLLQMTPSVVATSDAGNGIGGTAFRLRGSDASRINVTTNGVPM
NDAESHSVYWYDTPDMASSVGTIQVQRGAGTSTNGTGAFGGSVNMTTAPMSSEFSGEASL
SYGSYNTNKQSLQIGSGLMGGHWTVDARLSHISSDGYVDRAFTNLESYMLQVGYYDGGTA
VKLISFGGVARVGLAYDGVTKEQLETDRRYNSQGLVKHADGSISFYDNQTDNYTQINNQL
IVNHRFNARWTLNVTGHYTYGSGYYNQYKNGQTLSEYGIAPIPTDDPNEPITESNLIRRK
SMDNHFGGVVASANYTRGRVQLALGGAGSVYDGGHWGNVMSVVDAPGFPRHEYYRNASTK
YDANVFAKINWEAARGLNLYADLQYRFIRHNITGTNDNFNSTTSALQELDIHRTYHFFNP
KAGVNYTFARNHKVYVSFAVAQKEPTRSNFTDTKNGEYPTSERLYDWEFGYLFHNDRFEA
GVNFYYMSYKDQLVATGELSDTGQELSRNIPDSYRRGIELSASLNIARWFSLGANATLSQ
NRIENYTEYVSEYDADWNYLGEKELYLGTSTLSYSPSVIAGVLLDFHVKGFSALLHTQYV
GKQYFTNGRNDALSLDDYCVTNLNLGYELAASKIGSVRFGVQINNLFNTEYCNNGYGYSS
IVGGVREDSAFYFPQAMFNVLANVTVRF*
>Ley3_66761_scaffold_139_62 # 82383 # 82961 # 1 # ID=3_62;partial=00;start_type=ATG;rbs_motif=None;rbs_spacer=None;gc_cont=0.570
MELKLILQIVGFTLGLLYLWLEYRANIYLWLVGLVMPVVHGTLYFQTGLYADFGMNVYYF
LASVYGWLVWRNAPKTEKGGGISRTPARRWPMIAAAYAAIHLFIYWVLVTFTNSTVPFWD
SLTTSLSIVGMWMLSRKYLEQWFVWFVVNLVTVGLYFYKEIPLTALLYTIYLTMSLAGYF
RWRRMMRRQMRG*
>Ley3_66761_scaffold_139_63 # 82986 # 83372 # -1 # ID=3_63;partial=00;start_type=ATG;rbs_motif=None;rbs_spacer=None;gc_cont=0.563
MDILELRRYCLSLPLAEECTPFDETTLVFKIGGKMFCYTDMVEFRWIAVKCDPDRAVLLR
ERYPELVTPAFHSNKRHWNGIRTDGDLPDAFIREQLRHSYLLVAAGITPKALRQEIRNQI
EKAGLPEE*
>Ley3_66761_scaffold_139_64 # 83596 # 85071 # 1 # ID=3_64;partial=00;start_type=ATG;rbs_motif=None;rbs_spacer=None;gc_cont=0.598
MEVNKIQEELARLIELVDGWAGSHDVPGIERDLVLDKLKKLYEAIRFANFDEGDSSASAS
VAAQQSVAEVAPVSEISIDLDDLLAEPVRDSLPEPAAMPEALGESAGVSAAVPESAPSVK
PVSASAVTEPEPEPVLVVASAPVAEPDPVLADESAPESVPVSESAPAAESIAVAVAVSVT
SGLSRQDASMEGQSDKASGTGHDAAVRTGREGLAGSSAGQVVAPSSEADAESKQKVVVSD
SLFDLDDLVIRHREKRRVIMSLYETDGPQEAAASKIPVGTGQKPGHAAVPQQQATAGKKQ
DDAAAPQLETLLEKMDEPKKSVTSQMPEPQSETSESDSVAAEISEQADNAADADASVAAS
QKTGVAETTSAKTDAPKYPFAAEPEPVLGEVLGGDVHTLADTIAAPKDMASEIVRKERIT
DLKQAIGINDKFLLLRDLFGGDTERYERTIDRLNEFDDLDDCIIYISENYDWNPSSDGVR
FLIELLERKLS*
>Ley3_66761_scaffold_139_65 # 85074 # 85784 # 1 # ID=3_65;partial=00;start_type=ATG;rbs_motif=None;rbs_spacer=None;gc_cont=0.578
MAKLYIVPTPIGNLDDITIRAVRVLSEVDFILAEDTRTSSVLLKHLGIEKKMYAHHKFNE
HATVGLVADNIAQGRSAALISDAGTPGISDPGFLLVRACLEAGIEVETLPGATAFVPALV
QSGFPCDRFCFEGFLPQKKGRNKHLQSLASEPRTMIFYESPFRVVKTLEQFAEVFGPERM
AAVSRELTKKFEQTVRGTLAEVADYFREHTPKGEFVIVVAGLPKPGKNMDTESEEE*
>Ley3_66761_scaffold_139_66 # 85785 # 87182 # 1 # ID=3_66;partial=00;start_type=ATG;rbs_motif=AGxAG;rbs_spacer=5-10bp;gc_cont=0.537
MSDMENSELKEQSRHSFRLWAEFRAFMRDRFSLEDDKASQDEVAANISKGTEFRGVNLWV
LICATMVASLGLNVNSAAVIIGAMCISPIMGPIMGIGFSLGINDFDLLKKSVRNFVLMFV
VAISTSTLFFFISPLGNASSELLARTTPTTYDVLIAFFGGMAGIVAQSRQDRNSTVIPGV
AIATALMPPLCTAGFGLATGQYRFFFGAFYLFFINTVFIALATYIFTRFLKYRKKTFLNK
SRERFVKRTMLAITLVTFIPSVFIGLHMVRVSIFEVQADKYIAQVFNFPQTRVIESSKIY
RRGGESPRIELLLVGEPLGEDVIENARGQLASYGLPRTELVVRQASNSDKVDLQSLQSSY
VELLDEKNRQIAEMKQRLARYQVTNVDIGDISQEVGVMSDNVESMSLTKGVMFDVAGKPL
DTLLVCVITPKDFQRQIDREQLRKWLSVRTKVDNVKLFVEPKSNE*
>Ley3_66761_scaffold_139_67 # 87175 # 88143 # 1 # ID=3_67;partial=00;start_type=ATG;rbs_motif=None;rbs_spacer=None;gc_cont=0.547
MSKPEVERQKSPNLGFWGRIGLESLWIFCKFFSILPYWFRYYVVEPAVFGALRLLRYRYR
VVTENLRNSFPEKSLEELHAIRRGFYRTLAEIFVDTFSLAGLTDEKCRQVVVVKDLEKQM
AAVEGRDWIALTAHLGCWEYCSFWGIIVPSQVVVAVYHPLRSRVFDELYKRLRSHANICP
VPMAESLRFYLRNREKGIDGKNIVMGLIADQNPPRRPDSHWFRFLNRDTIFFDGGEKLAL
RCGLPVYCCWLRRVKPGYYEMDFDRIYDGEEEVAPHEITERYVRRLEQKIREYPDLWMWS
HKRWKHKSPADLARMECERKQK*
>Ley3_66761_scaffold_139_68 # 88122 # 89135 # 1 # ID=3_68;partial=00;start_type=ATG;rbs_motif=None;rbs_spacer=None;gc_cont=0.609
MRTKTEIVILNWNGAGHLRRFLPSVLASVPEGVGVVVADNGSTDDSLGVLEREFPAVGRI
VLDRNYGFAGGYNRALEYLDADYFILLNSDVETPAGWVEPLVETLDRDRTVAAVAPKLLS
LVEPARFEYAGASGGFIDYLGYPFCRGRILQCVERDEGQYDDARDVFWASGAAFCCRAEV
FRALGGFDEDFFAHMEEIDLCWRMQLAGYRVRIEPRSRVYHLGGGSLAQGSPSKVFYNHR
NNLAMLYKCASPVQRSVVAIVRPVLDSCAALSYLMQGRPDYVRAVGRAWRDFLRAHKALA
AKRRAVRGAVKGKPRGIYCGSIVLRYLLGRRRFGKLL*
>Ley3_66761_scaffold_139_69 # 89389 # 90108 # 1 # ID=3_69;partial=00;start_type=ATG;rbs_motif=None;rbs_spacer=None;gc_cont=0.575
MEKLVVIPTYNERENISKMISKVMSLEGGYHLLVVDDGSPDGTGAIVKERQAEFPDRLFL
LERSGKLGLGTAYIEGFRWALARPYDAVFEMDCDFSHNPDDLLRLTAELEAGADVAVGSR
YSKGVTVVNWPMSRLLMSYCASRYVRIVTGMPVCDATAGFVGYKREVLAAIDFDRIEMVG
YGFQIEMKYTAWKMGFRIGEVPIIFADRTEGTSKMSGGIFGEAFFGVLALPFRTIARKK*
>Ley3_66761_scaffold_139_70 # 90229 # 90645 # 1 # ID=3_70;partial=00;start_type=ATG;rbs_motif=AGGA;rbs_spacer=5-10bp;gc_cont=0.412
MELIRRNTPEYFAAEEEIDLSDYLDREIESYYVLVTNDRIVGCGGINFADDKTVGKISWD
IIHPDYQGKSLGKQLLEYRIDKLKSIDRVRKITVRTSQLVYKFYQKQGFVLKATHKDYWA
KGIDWSMKEIRTPLYFKM*
>Ley3_66761_scaffold_139_71 # 90805 # 92487 # -1 # ID=3_71;partial=00;start_type=ATG;rbs_motif=None;rbs_spacer=None;gc_cont=0.596
MAIATNDTNTKEKAANFLEEIIQESIAKGDTRVQTRFPPEPNGYLHIGHAKSICINFGLA
KKYGGKCNLRFDDTNPVKEDVEYVDSIKRDIRWLGFDWALERYASDYFDQLYDWAVVLIK
KGLAYVDDQTQEEIRLTRGTVSEPGKESPWRNRSVEENLDLFERMKKGEFADGEKVLRAK
IDMAHPNMLFRDPIMYRILHAEHHRTGNKWCIYPMYDYAHGQCDSIERITHSICTLEFDV
HRPLYDWFIQALDIYPSHQYEFARLNLTYTMMSKRRLLKLVQEGAVMGWDDPRMPTICAL
RRKGYTPASVRNFAEMVGVAKRDNVIDLGKLEFCVREDLNKVAERRMAVLNPLKVVITNY
PEGKTKLFTAINNPEDENAGTRQVPFSREIYIERDDFMEVPPKKYYRLSPGTEVRLRYSY
LIRCEEVVKDAEGNITELRCTYDPESGNGSSSDGRRVKGVIHWVSAADAIEAEIRLFNPL
FTTEDPDDVAEGGSWEDNLNPDSMIVTRGYLEPSLGEAPIGQPFQFERVGYFCADTDSKP
GHPVFNRTVTLKDSWAKINK*
>Ley3_66761_scaffold_139_72 # 92535 # 93581 # -1 # ID=3_72;partial=00;start_type=ATG;rbs_motif=None;rbs_spacer=None;gc_cont=0.579
MKQIALILTLLLAAAGASAQEVFIGADFDTRFDNREHSDCNIDDSHTFFSMRLTPKAGVI
WSEKNRLVVAVDLLQDFGDKEHKFLSKVDPQIYYQFNSKTAQAVAGIFPRSLLLARYDPF
FLGSAYSFYNNRIQGLAAHYKSQTGSFIEFAIDWEGMRSYQTREKFRILSGGEYKGRHWY
GGYVMTLLHYAKTDNTELDEGVVDHILLNPYVGYRYEGAYTFDARLGYLQSLQRDRRTEE
GWKAPKGGRLTLSVSRWGVCLLNELYVGENMLPFWDIYGTGLYASGPFYATPKKIYNQTA
VTYNRRFFNNTVGVSAGFYFHYDGVGLGLQQILKVSVNLQKTVYRPKK*
>Ley3_66761_scaffold_139_73 # 93742 # 94278 # 1 # ID=3_73;partial=00;start_type=ATG;rbs_motif=None;rbs_spacer=None;gc_cont=0.618
MRKITNEELGRPSAGEFARMEKMPVAVVLDNVRSMQNVGAFFRTADAFAVERIALCGITA
TPPNREIHKTALGAELTVAWDYFAATTDCIAALRAQGYLIYVVEQVEGAVMLDEFRPRPG
QKYALVFGNEVDGVAQEVVDAADGAIEIPQAGTKHSVNVSVAGGVVLWNFFWQVRPKR*
>Ley3_66761_scaffold_139_74 # 94375 # 95172 # 1 # ID=3_74;partial=00;start_type=GTG;rbs_motif=AGxAG;rbs_spacer=5-10bp;gc_cont=0.605
MRAVTTYRLWEMKQRREKIAMLTSYDYSMARIVDAAGVDVILVGDSAANVMAGYETTVPI
TLDMMIYHARSVARAVRRALVVVDLPFGTYQGNSKVALESAVRIMKETEADAVKIEGGEE
ILESVNRILSAGIPVMGHLGLTPQSIHKFGTYNVRAKDEEEAEKLVRDAHLLEDAGCFAI
VLEKIPAALGTRVASELRIPIIGIGAGGGVDGQVLVIHDMLGINKGFSPRFLRRYADLHE
VMTGAVTSYVEDVKSGDFPNESEQY*
>Ley3_66761_scaffold_139_75 # 95644 # 97197 # 1 # ID=3_75;partial=00;start_type=ATG;rbs_motif=None;rbs_spacer=None;gc_cont=0.465
MKKKIDATENPSRLENASARALSADRSEQASRPGTFSTMMSDRVIFSSASARIVAAEQVK
GNKIAAMKPGADTSLASAANWKTTNGSNLSFGNFHGKSCMKTVGAGSSAGVWLDYFEDAP
LCSQGRPMATSVDVFAEAPAQIRLGAADETKSIVEFAEYQVGRWIRISTVLTPTGMRNFQ
IYNNTAGAIVYFRNAKVEFSSSPTLYTPQTQDNIWHADLEFLYGYNNFVKNDQVYFLQKN
SASGAATRQYWKLVTAAGEDWIEFSSTDSEGTGEPQPGDWIAQLGNRSDAKRQSALVQEF
TSEGKILVVWYEGIDSFSMTDRDRMHIGNGAMDAEVMNVGTINSSTINNKGEVETNTLNV
KSRIDAGTIVATGNITTKGTLTASKIEGDFPMDIPDDLEVNTVTASGTVKALNGEFDTVT
VKDKNIILNQEGITCKGPALAGNLSANGIVLKKDNTTYIELSTLGNLYTVIRLHNLPQGG
PKDSRIQTLPTNHIFINTDEPFAENQFGKFYPLGIKL*
>Ley3_66761_scaffold_139_76 # 97239 # 98141 # -1 # ID=3_76;partial=00;start_type=ATG;rbs_motif=None;rbs_spacer=None;gc_cont=0.390
MKRILLFITATLLLASGTSCSDDNTNFDPIGDELGIPYKDGHDVYGVEVWEETSVILTNY
YSLIEEIIQEKTAKIQSIWWLSPAKEKCNVRWNCSAPIMGKTDHSSSYIINPDYNMNSSQ
ITIDLTDVTDNFTVEAIVSIGNLSIRRFQTIPIVTNEIRCDAFYYTFGTPLMQLENNIDN
ENTLNSDILKATYYARTRPVNFLGFTNLPGQRLEKLYCTATIADPNPLHDLQYACKICLS
PEEPEFELQSGSENVYRVLNPQQWEINGLLCTLENTTWQQLGASENTDDTEFACLTIKKL
*
>Ley3_66761_scaffold_139_77 # 98529 # 100001 # 1 # ID=3_77;partial=00;start_type=ATG;rbs_motif=None;rbs_spacer=None;gc_cont=0.581
MSFINEKVQPEGLTFDDVLLVPAYSEVLPREVSVVTRFSRNIQLNIPIVSAAMDTVTEAP
LAIALAREGGIGVIHKNMSIAEQAAHVRKVKRAENGMIYDPITISKDDTVGDALALMKEN
KIGGIPVVAPDQHLIGIVTNRDLRFQRDMNRKIDEVMTKEGLVTTHNSDLQRAADILLRN
KIEKLPVVDADGKLVGLITYKDITKVQDHPNACKDAKGRLRVAAGVGITPDVMDRVKALV
DEDVDAVVLDTAHGHSVNVKNTLHKIKAVYPDLEVVVGNIATAEAAEFLISNGADGVKVG
IGPGSICTTRVIAGVGVPQLSAIYGAASVARKYGIPVIADGGLRYSGDIVKALAAGGDCV
MIGSMFAGTEEAPGETIIYNGRKFKSYRGMGSLDAMKAGSADRYFQKGDVNINKLVPEGI
VARVPFKGMLSETVFQLVGGIRAGMGYCGARDIEALKQAQFIRITSSGMQESHPHDVAIT
SEAPNYSSER*
>Ley3_66761_scaffold_139_78 # 100259 # 101794 # 1 # ID=3_78;partial=00;start_type=ATG;rbs_motif=None;rbs_spacer=None;gc_cont=0.590
MQEKIVILDFGSQYTQLIARRVRELNVYCEIHPFNKIPELDASVRGVILSGSPFSVRDEK
APKPDLTAIKGRLPLLGVCYGAQYLAHFYGGEVQSAPSREYGRAMLTVVEPSDPLMQGVP
SPTQVWMSHGDTITSVPDTYRVIASTEDVRYAAFRIEGERSWGIQFHPEVYHSTDGITLL
RNFVVGICGCKQDWTPESFVETTVRELREKLGDDRVVLGLSGGVDSSVAAVLLHRAIGKN
LYCIFVDSGLLRKNEFDSVLESYKGMGLNVKGVKAHDRFLGDLAGVTDPEKKRKIIGRDF
VEVFNAEAKQIENVKWLAQGTIYPDVVESASASVKGPAAMIKSHHNVGGLPEEMHLKIVE
PLRLLFKDEVRRVGKSLGIDPQLLGRHPFPGPGLAIRILGDITPEKVEILQNVDKIYIDA
LREWGLYDQVWQAGAILLPVKSVGVMGDERTYESCVALRAVASTDGMTADWVHLPYDFLA
AVSNDIINKVRGVNRVVYDISSKPPATIEWE*
>Ley3_66761_scaffold_139_79 # 101947 # 103653 # -1 # ID=3_79;partial=00;start_type=ATG;rbs_motif=None;rbs_spacer=None;gc_cont=0.593
MPIFTPPSPALQKAWWKETIVYQIYPRSFKDSNDDGIGDLNGITEKLDYLHGLGIETLWL
NPIFASPNADNGYDISDYRQIMPDFGTMEDFDRLLKETHARGMRLLLDLVLNHTSDQHPW
FREARTSRENPYYDYYLWWPEEQGHPPYRKSHFDEKGDAWCYNAPTRSYYLHYFARQQPD
LNWQSPKVRAEIYDILRFWLDKGVDGFRLDSIPYIAKDTSFPEIDLRKYPDVFPYYSLGP
HLHDYLHEMNREVFSRYDCTTVGEGSKTAPEEGWKFIAPERQELDMLYHFGAADIRNETE
ADDPATGIPYSLLALKRMYAEWDAAVGDGWPTIYLGNHDQPRMVSRFGSDAPEWRDLSAK
MLTMFLLTMRGTPYWLAGDELGMTNIRFTRIEEYDDIDTRNHYRKLLREGGDTEQFLREQ
QEIGRDNARTPYQWDGTLYAGFSTAKPWLRVNPNHTEVNAARELCDPDSVLNFFRRVVTL
RKEHPDLVYGSFRLVDADNPQVFAYLREGTGRNYLTVLNFSPKAARFDPKTDLTEAMPLL
HNYPAPPIAEKEGPIELRPYEGILYRLA*
>Ley3_66761_scaffold_139_80 # 103937 # 105001 # -1 # ID=3_80;partial=00;start_type=ATG;rbs_motif=None;rbs_spacer=None;gc_cont=0.560
MNNLTNTLLQLLRAALEPTVSPPSIPRLTEEDWNRLFTLAAQHGVTALLFDTILRLPEQQ
QPSRALKIRWALSSEAIEKRHAQQTRAAHELTTLFASHGVRTILLKGLGLSIYYPRPEHR
ECGDIDLWLNDCDKGNRLIEELGIKINHDSEKHAVFHYKGVMVENHSHLLMPSHRRTERA
IDDFLVGEAENSRLAPAGYYTPSPMFNALYLLRHMARHFGTEGINLRHLLDWGLFLRSEQ
SEIDFEKILTLYAATGYDTVYNIFTALAGELLDEDFTPLLSAVPDPQLKQRVLNDILGFG
VYRTPSGNRLTRIGRKTRKLFSCRWKYRTLLPENFWRDVILPSLLFHLKNPKNI*
>Ley3_66761_scaffold_139_81 # 104998 # 105519 # -1 # ID=3_81;partial=00;start_type=ATG;rbs_motif=None;rbs_spacer=None;gc_cont=0.502
MLAIWIKIDSEGPVFYRQVRVGKGNRDFRLFKFRSMRVGSDQKGLITVGGRDPRVTRSGY
YIRKYKLDELPQLINVFIGDMSLVGPRPEVRKYVDLYTPEQMHVLDVRPGITDLASIRYR
NENELLAQVEDPDRYYVEVIMQDKLRINLEYAQHHSFAGDIQLIFRTFRAILR*
>Ley3_66761_scaffold_139_82 # 105595 # 106800 # -1 # ID=3_82;partial=00;start_type=ATG;rbs_motif=None;rbs_spacer=None;gc_cont=0.554
MNTKKIPFSPPDVGAAEAQEVTQTLLSGWITTGPRTKEFEREIAAYCHTEKAVCLNSATA
CMEMILRVLGVGPGDEVITSAYTYTATASVTCHVGAKVVLVDTAPGSFEMDYDKLADAIT
EKTKVVIPVDLAGIVCDYDRIFAAVESRKQLFRPTNELQKAFGRVIVLADAAHAFGAKRA
GRVCGEIADFTSFSFHAVKNLTTAEGGALTWRNIPGIDNEWLYKQFQLLSLHGQSKDALA
KTQLGAWEYDIVSPAYKCNMTDIMAGIGLVQLKRYPELLKRRREIIERYDKALRRLNVQV
LDHYGSAHASSGHLYLVRLLGKDVAERNDFITRMAERGIACNVHYKPLPMMTAYKALGFD
IEDYPNAYDMYRNEVTLPLHTRLTDEDIDYVLTNFTEILSK*
>Ley3_66761_scaffold_139_83 # 106815 # 107651 # -1 # ID=3_83;partial=00;start_type=ATG;rbs_motif=None;rbs_spacer=None;gc_cont=0.473
MNILTFDIEDWYNHDDYSQDFEWDKFEVRLYEGVDKILEALDRRHLRGTFFCLGWVAEKH
PAIIRRIADGGHQIGCHSYQHQLATRFTPAQFEQDTGKAKKLLEDIAGREVNAYRVPSFS
ITRNNLWAFDLLAKLGFRYDCSVFPSQHEFGGIPEFPSSPFLIRTAHGTLKEFPISLGNF
LGRSIVYSGGGYFRIMPYMLIKSLMKKSDYVMSYFHPSDFDPGQPPMPHLSRMRQFKNRV
GLKNAYSKFQKLIADFDFASLEAIDRRIDWSTVRIINL*
>Ley3_66761_scaffold_139_84 # 107654 # 108814 # -1 # ID=3_84;partial=00;start_type=ATG;rbs_motif=None;rbs_spacer=None;gc_cont=0.467
MNVLLTDAQDVQSITVARSLHKRGCKVYGFMTSRISYGYTSRFFHRHILCPDVKNEPENF
GLFLRKFLAETPINVIIPLSDGTAAYISQNKNELEKIHGVRCAVPGYEIFHKAHNKQLLM
ELCRRIGAPHPKTIELTPDNLVQASAYTGFPALIKPNISEGARGIVYVNDIDRLHEVFPS
VQATFGACTLQEFIHHSGVYYNVMLYRDRNGKCLGSTVIKILRYFPLKGGTSCYSVSVEN
PELTEICFRVLEKIDWIGFADFDIMQEAESGDYKIIEINPRTPASLKASLASGVDFPAII
LYDTLGHPVPKFKYEPGKILRYMGLDVMWFLFSPDRFRIRPSWFKFFGRNIYYEDGTWSD
PLPMLAGCFAGVIKYLNPKFRKSKLN*
>Ley3_66761_scaffold_139_85 # 108811 # 110013 # -1 # ID=3_85;partial=00;start_type=ATG;rbs_motif=None;rbs_spacer=None;gc_cont=0.475
MKISLLPRSRVNYSWTHLFKSLFIRTESGKYTSRLKREIARYFGQKDVILTSSGRSGLQI
LISYLQRKKVIVPSYTCKAVTEAILMGGGNVQYVEVSETDFNMLPEELQKVIDKDSVVIA
THQFGNPCRIEEIQSLCRRTGAILIEDCAASLGTHIQGQPAGSFGDYAFFSFDSTKLVTV
PSKGGFIIAREATETERLATYIQKYQAPGVSFRIKHTVIGLIYLLLKNKYLYRGFHFLTM
QCRNRMQLDESHELDLHFNDYYRHRMAEWQAYMALPQIENLDKLILRRKEIYRRYDSSIR
ETPVLRKPVFNDEACCIRYAIQVENKASFYRRCLTRGIDMAFSFSYIVCPASFTHAKRIA
ETVLDLPYYYDMKDEEVTCVINTINEIAAETPRKKQKLIV*
>Ley3_66761_scaffold_139_86 # 110016 # 110594 # -1 # ID=3_86;partial=00;start_type=ATG;rbs_motif=None;rbs_spacer=None;gc_cont=0.480
MKPQFKRVENYIKPGKWHWLKAVLWSVITLRFFIDLIRLLAYYSVNCIVGRQQATIGKNC
KIHPTVMLRQPTMIKIGDHCSINHNNIFQAGRQTGTITLGNHVLTAANVMFVAYSHAYDT
REIPIIDQGYYDAPIVVEDDVWIGFGAIILAGVTIGRGAIIGAGSVVNKDVPPYAIVGGV
PAKVLKMRATDL*
>Ley3_66761_scaffold_139_87 # 110609 # 111406 # -1 # ID=3_87;partial=00;start_type=ATG;rbs_motif=None;rbs_spacer=None;gc_cont=0.450
MSELVSIITPSYNSAAYIAEMIESILAQTYTNWELLITDDCSTDDSVKIIESYATKDSRI
KLFRLASNSGAGIARNKSIEEARGRYIAFCDSDDLWKPQKLEKQVEFMQKNGYEFVYCKS
DVIDTEGNVIAINNRVRRVSYFSTIIVNFIGTSSAIYDTRRIGKIYMKDVRKRQDWLLWI
DILRLTRHAYCTPERMSSWRTGNENSLSARKSSLFKYHLMIYKNYLGFSAPIAFLICYGI
SLPCFFVKKIRYRLINFFHRRELCK*
>Ley3_66761_scaffold_139_88 # 111422 # 112720 # -1 # ID=3_88;partial=00;start_type=ATG;rbs_motif=None;rbs_spacer=None;gc_cont=0.446
MLQKIIYKLGVKWRNPSLLRQFESLKKSDKWSIEKLQAYQFERLKTLLQFAYDHSPFYKK
EFDEVGFHPSQMTSPDDMKVLPVIDKSVLIRNNGDIQSTYKFDKLQFSETSGSSGKPLLF
YRDEEWDSGHRAAVMRGQSWYGIMPWDRNGYLWGYNIDRKKTLKTKILDRLCNRFRMFSY
APDDMERFCRKLRKSAFLSGYASMIYETARYINTHPHDKTKYHLKLIKGTSEKIYPNYHE
ETQKAFGLKITSEYGAAEAGIIAFECPEGKNMHICMENVYVEVIDGEIVVTNLLSRSFPI
IRYKLGDAVVLASPDYKCPCGRNHPVVLDVCGRIGKNILGKTSKYPSLTFYYVFKNIAIQ
DGITLNYQARQDEKGKITINIEQNPENISELQQLVRRELDKYFHDDIDFTINWGVQLHTH
KEKLKDFITTIE*
>Ley3_66761_scaffold_139_89 # 112729 # 113808 # -1 # ID=3_89;partial=00;start_type=ATG;rbs_motif=AGGA;rbs_spacer=5-10bp;gc_cont=0.491
MGIRKIFENCIYTLYVRMARQAAAKADRYIGKRPRQPLTTDEKAKVREVWKSLGFPIRYD
FFETCKTLVGFDAYYLPESLYSPVLKGALNPIWSTYAYEHKGMYGFLLKNVPQPITVVNN
IDGQLYDADYVPISFEAAVEKMCRFEREMIIKPSLNSDSGHNVSKFRGNNRKGIETLLKN
SGKNYIVQGVVEQHPALKAFNPTSLNTMRITSLYLNGKVSIISSIFRFGSPGSVVDNTGA
GGFVCGITKEGILKDICFDIKMNIYCRTVSDIPFAGQPIPSYEKAIEVIRQSHTRLPNVH
LIGWDIAIDETGEPILIEINISYPGIIYEQLCSGPLFGERTGEVIEYVKRNRPKITLKL*
>Ley3_66761_scaffold_139_90 # 113813 # 115039 # -1 # ID=3_90;partial=00;start_type=ATG;rbs_motif=None;rbs_spacer=None;gc_cont=0.481
MIIISQPKLEMRENEVLVSSCIEDDKKHFRETIFYKTSAAYGPYAVTEKADLFVLSALMP
ALFSQSDIRVEGTLSSDLKYALENGLIYILAKTYGVRPIKVHAERIETFEFGGKAVGAGC
SMGVDSLATIKQHYIDDNRYGHKITHLAIFNTCEFGFEDANEANKLFRYEYSRAAAFARE
TGLELLYVQSNVTSLLNRYGTGLYDTCTLVHAAAILFLEKLYAVYYHSSGYLLDKLKYTT
QSLEHFDFILFDMCSTRNTKIFSTLATQERTERTEYIIDDTLTKKYLHVCIKTIDDGPVH
NCGRCYKCLRTLAAIDILGKLPEYETIFDQSYYKTHKAAIFAKYLGYRAADPFFADILNF
AKQKGFRIPKMAYLLSVKYYLLLPAYMLGRELPNPTKKKIKKFLRMKG*
>Ley3_66761_scaffold_139_91 # 115026 # 115580 # -1 # ID=3_91;partial=00;start_type=ATG;rbs_motif=None;rbs_spacer=None;gc_cont=0.458
MLKENLKIWLRGVSFLLLFILWGGELFRLKRSYLRKKNRLKSFIYYSCLSGYGSWIGIES
KIEDVPVFPHGMYGIFVSDGAEIGKNAVIFQQVTIGSNTLADSRKQGSPVIGDNVYIGSG
AKIIGNIRIGNNVRIGANCIVVEDIEDNSVVVMNKPRIIKKTHGQNNTFITRGELKSQDR
HDNH*
>Ley3_66761_scaffold_139_92 # 115588 # 116637 # -1 # ID=3_92;partial=00;start_type=ATG;rbs_motif=None;rbs_spacer=None;gc_cont=0.471
MSHKNSLLFIGGVDKGHTPTNGETMKNQLYLDRFEEFFDIIHVIDTHNWKHRPWVFLQIP
LYVLSFPHAKIFLSINRGLSLCRLLYYIGQSKRTYCSVVGGNLLEVLEKKQNYLPSIQNL
RGIFVQGRKMAETLKNQYRIPNAVYVPNAKPYYAITPATCAPAASVLQFVFLSRLHPDKG
IDLILRCAERLDREGFGNKFRIDFYGKPATSDYEQEFRKRIETLENVSYSGVLNLKEEAG
YRTLCRYDMMLFPTYWYGEGFPGIVIDAYIAGVPLIASDWNMNTEVITEKTGVIIPPKDE
EALYVAMKNCILGRYDLSAMKRNCLNEAKKYDNKKILSRHFLQEVGLLD*
>Ley3_66761_scaffold_139_93 # 116643 # 117818 # -1 # ID=3_93;partial=00;start_type=ATG;rbs_motif=None;rbs_spacer=None;gc_cont=0.441
MIYIVIGIYLLALAIQFDFRGKGSAATRKFHFRLAFLILVALMAFRYRVGGDTLRYMDSY
EHMYGAIDTFDIGGRLQPLWLLLNNFLHSISPKFLLFQIVHVLFINTVFFSFFKKYSKYL
FVAIFLYYIYPYFIFNMEVIRESFAIAFFLLSIDACLRKRWLIYYLYIAIAFLFHAGAIF
LIIVPFLSNWKIRPLSIFAICGAGVVVLHFFLNTSFANTYMLLNNIEEQGRAYISIKSNI
NGYIAPLLFRILFPAIIYYIGIKRGLNKDKLAPLFFFILSVSVLTTIFPQLYRLFNYLRL
LEVVLCANVLYLIQHTESSRYRVAFPNLYILPILLLIIANQVVRYQFDDTSSIYMNTRKY
QLFYPYYSVFNPEISETREMMMRNQFYHNEY*
>Ley3_66761_scaffold_139_94 # 117823 # 118803 # -1 # ID=3_94;partial=00;start_type=ATG;rbs_motif=None;rbs_spacer=None;gc_cont=0.452
MDYNFVIFGSDGGFYKTAYSDIMELNSVIYRESLWGVNNKITALIYKLYHTSRLPNRHLP
FKNLLYRAISDFHFSDNRPVCFLSFGRNIHEKTYPFLFYLKRNYPDAKFAIYYQDLIATH
PHTDINWIKQHFDLVLSYDYNDAERYGILYYPTPYSSIPVETGIGTEKDLYFLGATKNRF
TEIIEAYESCTQNGLKCDFNLVGVPGKQQVYKDDIHYIKSMPYRENLSRASRSKCLLEIL
QKNAKGYTPRMWEAILLGKKIMTNNPTVRYSPFYDERYVSIFTDTKKLDTDFIRANPDLK
IDYHYIDQLSPRHLLEFITARLNETV*
>Ley3_66761_scaffold_139_95 # 118793 # 120037 # -1 # ID=3_95;partial=00;start_type=ATG;rbs_motif=None;rbs_spacer=None;gc_cont=0.494
MKFTKQTKQVVILYASTLSGVLLGVVASIINTRFLSPADYGDVRYVQNIINFIASLLLFG
YFLSGSRLLAISSGESESRRIRGCMIVILGGALVVLIAGILICTGLQFAQGKDHIAHLFL
LSVPVCAYPLFLNYVNTTAMGDNHIKRLAAARLLPNLSYIPIAYLLYSQSGATSSRMILL
QWGLASLILCLIILSTRPRFKRLSPIFRTLNKENKSYGLQLYYGSLAMVATNYIAGITLS
LFGTDNTTVGFFTLALTITTPLQMLPAIIGTAYFKQFATQPRIPHKVFQNTILLASATCI
LFILLIKPLVSFLYSEPYSIVSTYASWMAVGFSIHGVGDMINRYLGSHGQGKVIRNSSYF
CGAIKISGYILFVYLWGINGALLTNVLSSGVYFITLFIYYTRFIKNGTTYANGL*
>Ley3_66761_scaffold_139_96 # 120306 # 120617 # -1 # ID=3_96;partial=00;start_type=ATG;rbs_motif=None;rbs_spacer=None;gc_cont=0.506
MINSRKDLENYIRADRQRNIGSIGFLKYRLGLFMKSESCIAFHYLTALRHCEYYHNTRAN
LWHRLLACYWKIRLSRRGGKYQIAIGLNMVGPGLRIPHSRGGE*
>Ley3_66761_scaffold_139_97 # 120610 # 121644 # -1 # ID=3_97;partial=00;start_type=ATG;rbs_motif=None;rbs_spacer=None;gc_cont=0.535
MKILVTGSAGFIGYHLSKRLLEAGNQVVGIDSINDYYDVRLKYARLETAGIHRNLVAKGQ
PVQSDRYPAYRFIQMHLEDRQALQNLFGTEKFDAVVNLAAQAGVRYSIENPYAYIDSNIV
GFLNLLECVRHNPVRHFVYASSSSVYGGNTKTPFSEEDRVDNPVSLYAATKKSNELMAHV
YSGLYGIPTTGLRFFTVYGPWGRPDMAPLLFAGAIREGRPIKVFNHGNLSRDFTYIDDII
EGMVRVIGKAPAPTQDRPIPAEVYNIGCGHPVQLMDFIHTLEQALGKNAQLQMMPMQQGD
VHTTYADTTKLERDFGYRPQVSLAEGIAIFAQWYEKQQTTGNND*
>Ley3_66761_scaffold_139_98 # 121778 # 123088 # -1 # ID=3_98;partial=00;start_type=ATG;rbs_motif=None;rbs_spacer=None;gc_cont=0.554
MNIAIVGTGYVGLVSGACFAEMGIDVTCVDINPEKIKCLLNGEIPIYEPGLDDLVKRNVE
AGRLHFTTDLTTCLDNVEVVFSAVGTPPDEDGSADLQYVLEVARTFGRNIKKYTILVTKS
TVPVGTAKKVKAVIEEELTERGEQIDFEVASNPEFLKEGAAIKDFMSPDRVVVGVESDRA
KKVMERLYRPFQMNNYRLYFMDIPSAEMTKYAANAMLATRISFMNDIANLCDLVGANVDM
VRKGIGADTRIGSKFLYPGCGYGGSCFPKDVKALAHTAREYGYTMGVIEAVEAVNERQKE
IVVKKLQDKLGTLRGKTIALWGLAFKPETDDMREAPALVVIEKLLEAGASVKVYDPVAMD
ECRRRIGDRVVYCKDMYDVVIDADALAVLTEWKEFRIPSWSVIKRVMKQPVLVDGRNIYS
KDEVIAEGFEYAAIGK*
>Ley3_66761_scaffold_139_99 # 123167 # 124225 # -1 # ID=3_99;partial=00;start_type=ATG;rbs_motif=None;rbs_spacer=None;gc_cont=0.557
MKRNILITGGAGFIGSHVVRLFVNKYPDYRIVNLDKLTYAGNLANLRDIENAPNYTFVKA
DICDYDTIREVFCKYDIDGVIHLAAESHVDRSIKDPFIFARTNVMGTLSLLQAAKEQWNG
NWEGKRFYHISTDEVYGALQFDGTLFTEETRYDPHSPYSAAKASSDHFVRAYHDTYGLPT
IVTNCSNNYGPYQFPEKLIPLFINNIRHGRPLPVYGKGENVRDWLYVEDHARAIDLIFHK
GRIAETYNIGGFNEWKNIDLIKVIVRTVDRLLGNPEGESEKLITYVTDRAGHDLRYAIDS
RKLKNELGWEPSLQFEEGIEKTVRWYLENQEWMDHITSGEYEKYYESMYKNR*
>Ley3_66761_scaffold_139_100 # 124288 # 125148 # -1 # ID=3_100;partial=00;start_type=ATG;rbs_motif=None;rbs_spacer=None;gc_cont=0.583
MHNILVTGADGQLGREMRTLGAASRHRYFFTDVADLDITDANTVRRFVENERIDAIVNCA
AYTNVDKAEEEVETADRINREAVRNLAEAAKACDATLFHISTDYVFGGVGNTPFREEDPT
APLGMYGKTKLAGEEAIVASGCKHLVFRTAWLYSPYGRNFLKTMLQLTADKPELQVVFDQ
VGTPTCAADLARVIFDRIESGDYAGREGFYHFSNEGVCSWYDFAHEIAALAGHTSCKIRP
CHSAEFPSKVQRPNFSVLDKTKIKTTFGIDIPHWRDSLVRCMATLR*
>Ley3_66761_scaffold_139_101 # 125141 # 125713 # -1 # ID=3_101;partial=00;start_type=ATG;rbs_motif=None;rbs_spacer=None;gc_cont=0.588
MKVIATAIKDVVIIEPQVFGDDRGYFFESYSQQQFDQAVRPVRFVQDNESKSRRGVLRGL
HFQKGAAAQSKLVRVVQGRVLDIAVDIRRGSPTFGKHVAVELTAKNHRQLFVPRGFAHGF
SVLSDEAVFQYKCDNFYAPQSEGAIAWNDPDLGIDWQLPAEEVILSPKDRAHPRLKDAEE
LFDYGIDYYA*
>Ley3_66761_scaffold_139_102 # 125713 # 126606 # -1 # ID=3_102;partial=00;start_type=ATG;rbs_motif=None;rbs_spacer=None;gc_cont=0.569
MKGIVLAGGSGTRLYPITKGVSKQLLPIYDKPMVYYPISVLMLAGIRDILIISTPADLPA
FRRLLGDGSDYGVRFEYAEQPSPDGLAQAFLIGEKFIGSDSACLVLGDNIFHGSGFSTML
REAVRTAEEENKATVFGYWVDDPERYGVAEFDGNGNCLSIEEKPANPKSNYAVVGLYFYP
NKVVDVAKKIKPSARGELEITTVNQVFLQDSQLKVQTLGRGFAWLDTGTHDSLAQASIFV
EVIEKRQGLKIACLEGIAYRMGWISEEKMRALAQPMIKNQYGQYLLKVIDELKREQK*
>Ley3_66761_scaffold_139_103 # 126640 # 128565 # -1 # ID=3_103;partial=00;start_type=ATG;rbs_motif=None;rbs_spacer=None;gc_cont=0.540
MYRLIEKLHLERYLNTRLILAIDLAVSGLASLCALVSVKLLLHLNISDYTLLWLCCSVVY
SFVTFYLLKTYHSVIRHSTLRELSKFVVATFSKEILLGLTVVLYPPAPQFSLHILALLLL
DLLLTLCGLILIRVAMIIIYDLVKDNLKYRKQRQQVLVYGLSEKSVSLVTRLQSSPHYKI
VGFLTFGRNMKNHTIAECPVYYFENEYSIRYLRQRYDIDAVLFPTNEEAQAEQERLIRYC
VESNLKILIAPPIDEVIDGKIMRQSIREIKIEDLLGRPEIKISLDEIIANFREKTVMVTG
AAGSIGSELCRQLASFGIEKLILFDNAETPMHNLRLELKERFPKLEFVPVIGDIRLPNRL
DFAFRTLHPQVVFHAAAYKHVPLMEENPCEAVLVNVIGTRNVALKCLEYNVEKMVMISTD
KAVNPTNIMGCTKRLAEIYVQSLGLAIEQGTIEGATKFVTTRFGNVLGSNGSVIPRFREQ
IAKGGPVTVTHPDITRFFMTIPEACQLVMEAATISTGNQICVFDMGKSVKIADLAKRMIE
LAGYEPGEEIKIEYTGLRPGEKLYEEVLSNTENTIPTTHDRIRIAKVREYDYAEACAATE
QLEQFARMVNVPDTVCLMKKIVPEFKSKNSEFEQFDKVQPA*
>Ley3_66761_scaffold_139_104 # 128757 # 129302 # -1 # ID=3_104;partial=00;start_type=ATG;rbs_motif=None;rbs_spacer=None;gc_cont=0.542
MSDKNGEECWYALKVFYNRVFELEKQLSQEGVRSYIPLLHEDTVAGDKKIRKRKPAVSSL
MFIRQSEHYLLELQNRLKASCPFMAYFDRETKKPAAIPDREMELFMQITSADTPDLEYFS
DEAIDYRSGDKVRVTGGPFKGAEGYIKRIRGNRRLIVALEGVIAVATTYIPGCFLEKTSK
N*
>Ley3_66761_scaffold_139_105 # 131130 # 132431 # -1 # ID=3_105;partial=00;start_type=ATG;rbs_motif=GGAGG;rbs_spacer=5-10bp;gc_cont=0.457
MMNELITIHTRFQHRRATAARWAEVNPILREGELGIELDTRRMKFGDGVTRWNSLEYCSK
EILPASATELGGIKAEGKTNGYSVEVRIDPNTHKLYVPDYPQIPKLGAVATSNDYNDLNN
KPDIPAQYSLPAASETALGGIKAASKTVEYTVEVKKDPATHKLYVPASTVSGESPDNGIL
PGLIVKISYKRQDKSTHFTNETAAIMNGDIYFRPLCSLEHFNRILPNLYIGLARCNSRSH
KIIMQKPTKKQIGWHIVGNPSYKLSSQERYPQKTVFTEKFNDHPRWTWNDTVPVAVADLI
SEYHGEWIKFPYDLETIARRFIYMYQIQYQTPKIYTVLPIDTLQGTQVKDGFLKISTIRR
RVSLDMSRTTASDFYASVNLGLCFCRSETEPPHLQRTLLGPILPQRVIIVRKYGLNKVYY
LMKSPERRSRITK*
>Ley3_66761_scaffold_139_106 # 132428 # 133231 # -1 # ID=3_106;partial=00;start_type=ATG;rbs_motif=None;rbs_spacer=None;gc_cont=0.516
MATITVKSKIIVRNDTDANWVSANPVLLKGEAGYCTDKLCLKFGDGSTKWNDLPKFGGQS
VIIQSTAPSDGSQHTYEEGTFWIDLSASSPEIYILIQRESDNREWLQLITAEALAAKGAM
LAKDFAKESEAGAKTGYVDKALSADKLKTARAVTLAGAITGNTTFDGSKDISIETSLKPL
EEQDIPELSLSKIKDAGTAAACNTGTEAGQIPVIGEGGKLNEALIPQQTLTTDNVNEGKK
NLYYTNERVTNYLQDTANTFVMDGGNA*
>Ley3_66761_scaffold_139_107 # 133237 # 133629 # -1 # ID=3_107;partial=00;start_type=ATG;rbs_motif=None;rbs_spacer=None;gc_cont=0.522
MKLLCILQQGDLSVTDGSVLSHRLYFDFANRIGIDGKDGEDGTDGTDGLTPEIGKDGNWW
IGDRNTGVPAVAFRSYASLAAFPKQGNNDMLYLDETTNRFYRWDAPAQNYRTVSPDYNDI
KIIDGGNAQF*
>Ley3_66761_scaffold_139_108 # 133626 # 134012 # -1 # ID=3_108;partial=00;start_type=ATG;rbs_motif=None;rbs_spacer=None;gc_cont=0.556
MESCRAHTIIAGTSFAMLITALRDDVELPEELPDTIPSAWLDNLDRYRIVLLLSTSKHGP
KAIAGTAAEYELKIERRDSARYFVNIPASATEEMEEGEIVLTVELQDTQTDTVMKAERRT
VPLVKARL*
>Ley3_66761_scaffold_139_109 # 134015 # 134506 # -1 # ID=3_109;partial=00;start_type=ATG;rbs_motif=None;rbs_spacer=None;gc_cont=0.528
MKRALLIASVLSLCMVSCSPSRVLVQSRQTDSVRIDEKIRIRTQIKYVPVIVHIPDQQTS
VIAEPSDTSHLETKYAASDAFIRPDGKLYHDLRNKPQEKSEIVPVEITDTTATSTIVRQE
QERIEVPVPMPLTWWQRFWNISGKIAWGLLAGAIIGIIVRRRL*
>Ley3_66761_scaffold_139_110 # 134513 # 134965 # -1 # ID=3_110;partial=00;start_type=ATG;rbs_motif=None;rbs_spacer=None;gc_cont=0.534
MKIYYDSKLAKSLLFGSFKTCMFFGVVLTEYTALSEKVKRHEGIHVRQYWECLAASVVLW
FLLHVGAALLGGHVSAWWLLFVPTTFYLLYGVEWLISYVYHILQGDARDRWNDAAYHASA
FEMEAYAHEAEANYLSSRRWFAFVKYYGKL*
>Ley3_66761_scaffold_139_111 # 134975 # 135568 # -1 # ID=3_111;partial=00;start_type=ATG;rbs_motif=None;rbs_spacer=None;gc_cont=0.576
MKILIDNGHGRATAGKRSPVWPDGKQLFEYEFNRDIARRMHEALTARGTDSVPVVPEIDD
IPLAERTRRVNEIAAQVGPENCLLVSIHVNAGGGTGWEAWTSVGETEADNYATIFYEEAA
RAFPEQRMRMDTTDGDPDKEAHFYLLRHTTCPAIITENFFMDTEADCRLILSEEGRKRVA
DMHVSALLRCIEYHRNK*
>Ley3_66761_scaffold_139_112 # 135565 # 136071 # -1 # ID=3_112;partial=00;start_type=ATG;rbs_motif=None;rbs_spacer=None;gc_cont=0.477
MENHEILRYIVDLTGIESRAFHRALLLEAVVWCAMIGAVIIDFTTGIRKAKVLKIPRDSH
GFRRSFSKFGDYGKVTGMLMLFDLLAILFGIYSLPYASGVAAVGVVYTEYRSVRENLKAI
KSSAVEMTTIVELLAKAKDPKKITELLLQYNEVKNNASRQQPKNNDTK*
>Ley3_66761_scaffold_139_113 # 136083 # 137042 # -1 # ID=3_113;partial=00;start_type=ATG;rbs_motif=None;rbs_spacer=None;gc_cont=0.469
MELNTIHLTDALNGLKSLPDESVDCIVTSPPYWQMRDYGIGGIEWPDGWFGQLGLEPTRD
SYIAHLCHIFDECRRVLKSSGSLWVNLGDTYSNPPKYNRPQKIEWHEHSKNNSCLNNQQV
DTARLRILRKSLCNIPNKFADEMIFREWILRNEIIWHKPACIPSSVHDRFTVDFEKIFFF
TKNCRYYFQQQFEPYAPATFIRYQRPHNLSGKGIEYRRISGRPKGKIDINPHGRNMRCVW
RIPYEPSKEAHYAMYPMRLVEIPIKAGCPESGIVLDPFMGSGTTAVVARRLGRKYIGFEL
NPDYIDICRKRLKQGNLFS*
>Ley3_66761_scaffold_139_114 # 137061 # 137633 # -1 # ID=3_114;partial=00;start_type=ATG;rbs_motif=None;rbs_spacer=None;gc_cont=0.551
MITRENKLFRLSWLKSNLFRATSTETAYNARMLENETGQDMFDRYAMTIDERPFFDEHIA
QALLALLHHFRRIVPDCQPITTEGDACGLTFAARVSRDEDEFYSHAELQGVERSATEILR
YYILAEWYLSIRANDLWTAYTQKLTAAVATLSSYLFRFYRPVLRRAHRVSPCPEEYSQHG
EIQIIDAGLV*
>Ley3_66761_scaffold_139_115 # 137630 # 138076 # -1 # ID=3_115;partial=00;start_type=ATG;rbs_motif=None;rbs_spacer=None;gc_cont=0.546
MKFDVKIDCMALFNECMDQTLIDYRNRTTETGQSIAATHTLDRSLLDTFYVNLHSVSKAL
RTALRKQVCEVLFIPDLLQYRMYLDPGIPPESIAVEVKDALKYGMLCWWYGGRDIPLFQL
YRSLYETTVERLRDQIRSTHTERPYRIL*
>Ley3_66761_scaffold_139_116 # 138073 # 138672 # -1 # ID=3_116;partial=00;start_type=ATG;rbs_motif=None;rbs_spacer=None;gc_cont=0.593
MVGMRKYIITKALRCIDEVYPDDNDANGPHFPLEEFIDEAGRRVLLAAPLHVIPNRAALT
ECVLRPHTDGSGEIDLPDDFLKLARLRMEGWQRPVLAAIPEEHPAARRQYHPVTRGGTAK
PVVLLTHGGTRLRYFSVTEAQHRIAEGEYIAYTSLDDTYPERLAETTAWMLGALVLGVAN
DANGAKTAEARAMEILSAL*
>Ley3_66761_scaffold_139_117 # 138666 # 139091 # -1 # ID=3_117;partial=00;start_type=ATG;rbs_motif=None;rbs_spacer=None;gc_cont=0.538
MATFYVLNNKKYRTSVRLRDGRLEAIRFEPEVYFGGIGQSTYTTSDPEVIEALKKHYAYG
TTFWEKEPTAEADTSAPNDIPVDLEALLPDPDNAIREETVTSVASARAWLQANLDYVIPA
GMKKDDIKIEAAKRNVLFIQW*
>Ley3_66761_scaffold_139_118 # 139141 # 140538 # -1 # ID=3_118;partial=00;start_type=ATG;rbs_motif=None;rbs_spacer=None;gc_cont=0.574
MKNNKFLYGLFAVCACAVSAYLFHELLAWFAPDDLGGVLVAAGSAAATADQTMRGTVLTT
KTPKKDGTIEEQDINRPTISKKITKINPSLFPMDTILREIETVPCKSVEYQYYSVRGRGV
QSKIKTAYAVSGEASGAKQITVTNAHIFSVDGNVLFPTFEVDNDTKVASPVASGGISLNP
LICHIVATDAISQDKITIFPLNAATLPALPADTPLYRLGVAKHENAGMSEDPSQMPYSDS
NYCQIHMTTVSEGLYQKLTEKDVQFGLLDMKEQALLDFRMTNEADALFGVKQQIVDPISR
KVKYMSDGMLRKIDKRLDMGTESKITNDLIYGWASDIFCGNNGSERRVMFYGKDFGRQIA
GASTVVKQLEAGNTEVVFGITFHRIATPDGELLMKPHDLLNEYGYSKAAIVIDPANIYRA
ERKPLEATELERDKVGLSRSTDVRIDESHTLAVLNPDTHAVITVK*
>Ley3_66761_scaffold_139_119 # 140554 # 141324 # -1 # ID=3_119;partial=00;start_type=ATG;rbs_motif=None;rbs_spacer=None;gc_cont=0.555
MQEENTVQEQEQTPRVSRVREYMTAKFPDREFGDDSELEQALYDYLTQSDKKIAGHEAAN
KTIMEVVQAYPEFAQIIEDVANGIPVQVAIARQFDPSELAVPEGEPDYEAYKQAAEERTK
RLADMKARVETREKNMARSKTDVDAFFAEQGLSEEEQQQFVAWVDNEILANLLDGKVNKE
ILTKLYQGWVYDTAVAEARETGKVEGRNEQIETRRVRTQKTDGLPADGGGVEATSAVKTD
KDIIDEVITRRNKRRF*
>Ley3_66761_scaffold_139_120 # 141440 # 141664 # 1 # ID=3_120;partial=00;start_type=ATG;rbs_motif=None;rbs_spacer=None;gc_cont=0.502
MSKGKRVRDEVPEKILKRHNEIRRRYEEMLARERAENPERLKYLSKTYFVDMICKDPVIG
LSPNYVRRIINGRI*
>Ley3_66761_scaffold_139_121 # 141807 # 143618 # 1 # ID=3_121;partial=00;start_type=ATG;rbs_motif=None;rbs_spacer=None;gc_cont=0.555
MAITPTVAAIIAAGGVERYAVAEGIDPGAMCRAVHRLRAVYDFEFWCISCVKIFDKTSGR
LVPFKLRWAQLKLVRILLCDLFAGKPVRIVLLKARQWGGSTVVQMFMAWIQLFHRSGWNS
VIVADVEDQARTIRAMYSRMARRHPVEICSVQFCNFEGSSKNKMLVDRDCVVSIGSMQKP
DSLRSGDMKMAHLSEVGLWKKTKERKPEDVIQTILGSVPREPFTVVVLESTAKGIGNFFH
DTWCEAVDGRSAYTPLFVAWYEIDIYYKPFVSERQKTEFVHSMTRDELARFHAGATLEGL
NWYREKRREYSTDWQMCSEFPSTAEEAFQTTGRPAHDPLYVRQLRPYTREPLYVGELVAD
ATCGPEVLQNIRFVPTPTGDFYVWKLPDTSRRIADRYVVALDIGGRNPNADYSVISVIDR
AAMIDGGVEECIATYRFHLDQDLTVWRAVQVAEWFCHALLAVEANSLDPKGQEGDHTLTI
LDTIKEHYDNLFSRTDPVQIREGRPKRYGFHTNAASKTDLVTQMTKRLREILYIERDKRA
LDEIEWYELKPDGSYGAVEGKHDDIYMSRAIALKVSQLMELPVELRTNTTYSDVSVVFTE
ATM*
>Ley3_66761_scaffold_174_1 # 1 # 126 # 1 # ID=4_1;partial=10;start_type=Edge;rbs_motif=None;rbs_spacer=None;gc_cont=0.437
SSNYAVFTGDIFEVLIGKAGLRIQNGYVYKRDTDHTTWTKI*
>Ley3_66761_scaffold_174_2 # 465 # 1286 # 1 # ID=4_2;partial=00;start_type=ATG;rbs_motif=None;rbs_spacer=None;gc_cont=0.494
MRTPISYYGGKQTMLKHILPLIPSHKIYTEAFCGGAAVLFAKRPSEAEIINDINMELTNF
YWCMQVYYSDLKHEINKTLHSRDLHAHAGHINSYPQFFTPVERAWAVWVLCKMSFASMMD
GTFGYDFSGTMTKKLRNAKDEFTERLCQRLERVTIENRNALDVIDCYDAPDTFHFVDPPY
VNSDCGHYEDTFNEQNMEQLLQLLETVKGKFMLTMFPFDMIDRYARKNGWIIHRIERTIS
ASKSNRRRQEEWMVCNYEERAQASLFQGEYLGE*
>Ley3_66761_scaffold_174_3 # 1843 # 2520 # 1 # ID=4_3;partial=00;start_type=ATG;rbs_motif=None;rbs_spacer=None;gc_cont=0.578
MIVLENINKTYHNGAPLHVLKGIDLEIEKGELVSIMGASGSGKSTLLNILGILDDYDTGE
YFLNGRLIKHLSETQAAAARNNMIGYIFQSFNLINYKNAVENVALPLYYQGVSRRKRNAE
ALEYLDRLGLRDWANHMPNEMSGGQKQRVAIARALINKPQIILADEPTGALDSKTSQEVM
DLLRQVNGTGMTIICVTHEQSIADQTDKIIHLKDGVIGSIQNLRP*
>Ley3_66761_scaffold_174_4 # 2517 # 3776 # 1 # ID=4_4;partial=00;start_type=ATG;rbs_motif=None;rbs_spacer=None;gc_cont=0.572
MRELLLEIWASIRRNKLRTFLTGFSVAWGIFMLVILLGSGNGLKNGTLSNFGSMAVNSVI
INGGWTSQPYKGYDKWRRINITNRDLEILRTEFPEVDKVSARVQGPGQYNLSHGRDFLNN
AAVVGSDPEYREIMNVRVLDGRFLNDTDLRERRKVIVVDKNVRDVLFHGQSPVGQHLLVN
GTSYSIIGVFEMDQFGSYTFTFIPLTTAQLLFNHSDPSVGQTYLSVKDIDTDQKMAEFEQ
RLRNRLAAEHTFAPDDESAVWIYNRMEGYKNMMLVFGGINLFIWIIGLGTLLAGIVGVSN
IMLVTVQERTFEFGIRKALGAKPSSIIRLILTESVMITAAFGYIGMVLGVFAMEGVNKLM
TQTPPGEENTFNIFVNPTLNLSVAVSATIVLVLAGLIAGYIPSRRAARLKTVDALRHNK*
>Ley3_66761_scaffold_174_5 # 3984 # 5246 # 1 # ID=4_5;partial=00;start_type=ATG;rbs_motif=AGGA;rbs_spacer=5-10bp;gc_cont=0.603
MTGFFDTDRWNEIWQTISRNRRRSIMTALGVFWGIFMLIVLLGAGTGLGRMFRAQLGGTA
TNAIFIMSDRTSVPYEGMPTGRSWELDWDDLEALRKLPRIEYISAICWGNQRNMSHQDHK
GEFGLMGYSPDMQQIAPQQILMGRYLNEVDELRQRKVCVIGLQVWRDLFPGGEDPTGKTI
QIGSSYFTVVGVTKPLGGMMAFSDPERTVVIPALLVQQMYGLGRTIDMLALTGYADEPTQ
EVIQECRQSIAARHLIAPDDKKAIYFQDTSEMFGKITGLFRGISLLTWIVGLGTLLAGIV
GISNIMLVLVRERTQEIGIRRAIGASPLTILSQILSESFILTFIAGIFGFGAGVGVLSIA
DSFYARAAQMDQHLPDISWQISFGMGMLALGILVLGSLLAGIIPATRALRIKAVDAIREE
*
>Ley3_66761_scaffold_174_6 # 5286 # 6392 # 1 # ID=4_6;partial=00;start_type=ATG;rbs_motif=None;rbs_spacer=None;gc_cont=0.584
MKKFLKIFLGILFLALLVGTFVFLWNKTRPVKVVYTLATPVHDTIRQYVIASGKVEPRDE
VLIKPQISGIISEVLCKAGDRVKQGDVIATVKVIPEMGTLNAAESRVTVARLSLDQTRKE
FERTEALYAKGVVSQEEFEKGQTTLRQAEEEFQNAEDNLEIVKTGITNRYKDLSNTQIRS
TITGMILDVPIKVGNSVIQANTFNDGTTIATVADMGDMLFRGNVDETDIGRLHAGMPVVL
TIGAMQGTVLQATLEYISPKAADVNGIIMFEVKAAAKIPESVFVRAGYSANASIVTDSRE
GVLTLPESTIQFEEGKPCVYILTSPEESPEQTFEKRDVTLGLSDGVNIEIVSGVTETDKV
RNLQQQSI*
>Ley3_66761_scaffold_174_7 # 6405 # 7760 # 1 # ID=4_7;partial=00;start_type=ATG;rbs_motif=None;rbs_spacer=None;gc_cont=0.597
MKFGTLFIALLLAGSTAQAQIPTPTPEAGPWSLDDCIRYAHEHNIQIQQQALQVEQRSVE
LNTSRHSRLPDLGANLGTNFSFGRSLISNNTYADNNQVSGSLGVSASLPLFMGGRINHEI
AAGKLSLKAAVQDLDRIREDVSVNIMSYYLDVLVAKELVNVAEQALALSTQQVERSREQV
RTGKVAESVLYENEALLAADEYKLTQSRNDLSLSLLALSQALNRTSAEGFDIVAPTFDSL
TVESMRHLRNPAEVLSYALDNRPRIQAERFRLEQALRAVRMSRAAYYPQITLTGGYGTNV
YHSFATGAVNPAFGRQFRNNSTEYVGVAINIPIFNRMATRNSVRTAKLGVRSQQLVLTEA
EQTLQKEIETAYYQADAALLKYRSAEKALNSAQVAFRYEAEKYAAGRSTTFDYNDAKTRM
QKAESDQIQAKYEFIFRTKILDFYAGFPLTL*
>Ley3_66761_scaffold_174_8 # 7946 # 9745 # -1 # ID=4_8;partial=00;start_type=ATG;rbs_motif=None;rbs_spacer=None;gc_cont=0.583
MWIFSKRYFPFWAVLAALLTTACNKDEVILDDRDHAPVITLDSESGVYTVKMGRELTIAP
TVEYAEGATYSWIVDGKLAGSEPTYTAVFTELGEVYITFRVETAAGKAEAELRVDVLELT
PPVISLALPTEGLKVLPGVEYTFTPDIQHSDQEDFRCRWLCAGEVVSTQMSYTFREEAVG
SYPIRIEASNDDGTSFKEFVVEVVEKMPSEVRFEKLSHYCKTTDRSTFVGRAVYLAPSLA
YVADPQFAWSVDGEPVAAETGAVFKFTPDGPGDYTVRVDVTEGGDASERLTRNIVRGVAT
LSAEIVVHAFADEEQRRRPVSAASSRFQHAVYEFLPAPGQLVGEKTEAGYTGNERTHEDA
VAYAAGRLEARSYVSLGGFGGYLIVGFDHSIARMESGYDFSIEGNAFDTSSEPGVVWVMQ
DVNGNGEPDDEWYELRGSETGKEGTVSGYAVTYYRPAGKGMDVQWTDSEGRSGTVEYRGE
FHDQDFYYPAWAADTYTLRGTLLESRNMVDDRGFWINRPYEWGYADNYGSDCLAGGDAVD
GKGQSNGFRIANAMQPDGTPVELKYIDFVKVQVGVNAKSGPLGEVSTEVFSFADLSIAE*
>Ley3_66761_scaffold_174_9 # 9925 # 10722 # -1 # ID=4_9;partial=00;start_type=ATG;rbs_motif=None;rbs_spacer=None;gc_cont=0.550
MKKRVFLALLAAAAVTFVGCSKDDDGPDEGPQTYTITFEGDDWSPLVVANYNGGKAMSVV
YEDKAYTWTDQTTQLTSPCPEGWGYPFMVSSYNSKDIEKFNSYELDLYLYNARNEDATTG
GGHDGSDNFLIGYGNYDEAHPDYGDSRPIFAFADGVARTIQSCYINSTCYFLSVAAKGNA
LAPALEEGQDVLIHATGYDAAGKETGTVTMTFASKDKLIKEWTKWDLSSLGKVAKVRFNM
TGGPDNGYGFSMPAYYALDDITIEL*
>Ley3_66761_scaffold_174_10 # 11305 # 11574 # 1 # ID=4_10;partial=00;start_type=ATG;rbs_motif=None;rbs_spacer=None;gc_cont=0.626
MPRGRNKALIARRDEMLCHRYHYWTETQRMRFDDTLKILSEEEFFLSEERILTILRANGD
TLRELAGRPAPKMRRERFPTRRHTPSPRK*
>Ley3_66761_scaffold_174_11 # 11715 # 13376 # 1 # ID=4_11;partial=00;start_type=ATG;rbs_motif=None;rbs_spacer=None;gc_cont=0.594
MDWFTDLFTQHSAIQAVVVLSLISVFGMMLGKVRFFGISLGVTFVFFIGIAAGHFGLSVD
PSMLAFAESFGLVLFVYALGLQVGPGFFSSLRSGGIRLVSLATLIVLTGSALAVGLGYAA
RVPMSDMAGILCGATTNTPALGAAQQMLSQMQLDCNNATLGCALTYPLGVVGVILGIIAV
RKLFARPSDIPQPDAEHKKNIFIVEFKISNPGVVGKSIRDVAAYSHHHFVISRLWRAGQV
SIPTSDSTLESGDLVLVITSPDDVQALELLFGERVQKDWNTHDIDWNALDSQLISRSIIV
TRPEINGRKLSSLRLRNLYGINISRVHRSGVQLLATPDLTLQLGDSLTVVGEAQAIEGVE
KILGNAVKQLDEPNLIPVFIGLLLGLLLGSIPFAVPGISLPVKLGLAGGPIILGILIGTF
GPRIHIVTYTTLSANLMLRALGLSLYLACLGLEAGAHFVETIMRPEGMLWIGLGFLLTFV
PIVIVAALSLRFFKLDFGQVAGIMCGSMANPMALNYANDSIPGDHPAVAYATVYPVCMFL
RVIIIQILIMCFI*
>Ley3_66761_scaffold_174_12 # 13438 # 13959 # -1 # ID=4_12;partial=00;start_type=ATG;rbs_motif=None;rbs_spacer=None;gc_cont=0.634
MKCADNREELFPVVDAAGRVVGRATRGECHGGSMLLHPVVHLHLFNSCGELYLQKRPAWK
DIQPGRWDTAVGGHVDWGEEPLAALRREVREEVGVTDFEPQHVLTYLFESERERELVYVY
KTVYDGPVVPSGELDGGRFWTLREIAEGVGGGIFTPNFEGEIRRVAELPDVGR*
>Ley3_66761_scaffold_174_13 # 13943 # 15274 # -1 # ID=4_13;partial=00;start_type=ATG;rbs_motif=GGAG/GAGG;rbs_spacer=5-10bp;gc_cont=0.598
MRYFCSPNQKTVLRTRRIVELRSGPKDAKVAKKVPYLECGAVGKKSRFMKKSLIALAFGT
LALGMAEFVMMGILPDVARDLGVSIPRAGDLISAYAVGVCVGAPATVLIARKRALKGILL
ALAALIVLGNVCASLAPDFWVLLAMRFVSGLPHGAFFGVGSIVAERVADPGHKTQAVSIM
ILGMTVANLFCVPLGTYLGSYLSWRLAFGMVGLWGIMALLLIARWVPALPALPDTGLKGQ
FRFLGSRAPWLILLATLLANGGVFCWYSYVTPTMTRVAGISGQAMTAVMMVAGLGMLVGN
LAGGHLSDRFSPERVARFIQGMICLLLVGIFFAARIDWLVIPLMFLTTASLFGVSSPQQL
LILENAPGGEMLGAASIQIAFNLGNALGAYFGGLPISFGLGPQYAALPGAAMALLGFVMF
SVYCSLYGRNKTHRILSEDEMRG*
>Ley3_66761_scaffold_174_14 # 15416 # 18127 # -1 # ID=4_14;partial=00;start_type=ATG;rbs_motif=None;rbs_spacer=None;gc_cont=0.579
MPKGLRKIVCALLVAGVAGGVILAGNRPLAVPVAGVQTPSAPGAPAQDPESNKVVDFVAD
RGYPIPYGDTTATVLVGHFAAQHNGAVITCDSAIRYNDKRIECFGNVLINKKETYIYGDR
ADYNGEINEARVYAPLVKVVDGDATLYTYDFRFNTLDNIGTFSGGGMLTNRENHLESDRG
YYYADTHQIICVDRVEMRNDKYELKGDSVVYDTDTDQAHFFERTNIWNEGGDYIYADRGR
YEKPRELYVLTRNGYVMTEKQELWSDSLDYYRESGHALLFRNIQIDDAEHKVLAFGDYGE
YWKEPGNALLTQRPSVVSYDTSQSDSLYMCADSMFLYTISKSEQARADSLAKVKAKAADS
LAGSKGGPSVDSLAAKPSAAGPKASQDGSQADAAAPQAAAGAVETSSETADAGSGSVAEP
IAAVPVEKGGTGGDSLDAAPAIDTLLSDSLDRVGGGMTPADSVAAVSAVDTLFSDSLAQA
GPKSLPADSSVHILSKRERKAQADSLKAQLRAQADSIASVKKAQAAAARKEKLAQIAKAR
QARATAKLDAAKQKEEALRRKNLERRAERMEKIWAKRRAKTGKAILKGKLPASALDSLVA
DSLREARAFAALDSLFRDSLAADSLGRDSMQLDSLKAGVAAADSLRGDSIAAPAGDSLYR
LVKGYRRVKIFRNDFQAVCDSLVAVSTDSMILLYIDPVLWNQDNQITSDVMKIYTENSKL
QKAEFVGRPVMSSEIDTMTYNQVTGKLITAYFRDNKIYRNDVDGNVQTIYYMQEDDSPEP
VGLVSIQSGAATYYIDNNTVEGITYRNQPVFSIFPMDKIPETQALFLEDFKWEGHRRPVL
REVFDRTIRPSERAEKSALPRPDFPITRRIEEYKTLLIESGTWVDRDDKLTPEALEWLHW
LGY*
>Ley3_66761_scaffold_174_15 # 18138 # 19547 # -1 # ID=4_15;partial=00;start_type=ATG;rbs_motif=None;rbs_spacer=None;gc_cont=0.566
MSKKILFCAALVLAIFAGAAQKRQVMLDRVVAVVGGSSILWSEVDEYAGELVEQRRQQGY
TSDRDPHDEALEQLLMQKLLFNQALIDSVDVSYSGIAQRVEAHLQALIDDAGSIAALETK
QHMPIFNVREMLRQRYEEQAYAQAMQSSVVGKIKVIPGEVERYYKKTDPDSLPTIPEQYV
YAQITRFPASIKEAKQRTKERLLDMRERIIKGQTRFDIMARMYSMDGSAISGGELDPQPL
DGFVRQFADALADLKPGQVSEVVETQYGYHLIQLIDQKGRMYHARHIVLRPSYTLEELAA
PARMLDSIANLIRKDSITFEEAARKFSDDDNSKMNGGVVTNHDLLELTQRWEASYTETRF
MKEDFGRAGGKSLDDYNALRNLKEGEISDAYQTEDWMGNQLSKIVKLVKVIPPHKVSLDE
DYIRVEQLALNAKREKVFKEWLDKKIEGMYIYIDPEFRDGEFENKNWVK*
>Ley3_66761_scaffold_174_16 # 19547 # 20428 # -1 # ID=4_16;partial=00;start_type=ATG;rbs_motif=None;rbs_spacer=None;gc_cont=0.562
MSFCAKIGAVLLLVLAVGCQEVPRYWGGGRVVLAEAAGRKLYAREVKAAIPKGVVGEDSV
AFVNRYVEKWVHKQLKLHEAEELFSDAEQDIDSLVEEYRQALLIRKFDQHLIEERIDTLV
TADQIAAYHREHASDFKVNQTLVKGRIVRFDANNRQAPKLRKLMTQPGSSRQQEFADICT
KNNFVLNDFSSSWVTFSEFLGYLPTLRNQSYDALLSSRAVQEMSDGHSRYYFEISDVLRP
GDPEPLERSEAIVRRILYNQRQNEIIRAYDEEVYRKAVEEGRVKIHEEEKIEN*
>Ley3_66761_scaffold_174_17 # 20712 # 21650 # -1 # ID=4_17;partial=00;start_type=ATG;rbs_motif=None;rbs_spacer=None;gc_cont=0.569
MVHTDSTTPSDVRPQAPVGDTPGTSDRGQTPQPAHKYRFPTLIDLLALVGIWYLLQFVGL
LAARLAGFDFPDWDLLRGNVAPTPEQQDALARFTAFTYLVTMGLMILFTLFYRRLRHGTR
KTLRFSARGLNPVLLLWGLVMMLAAGIVIEPVVELLPMPSSAVYGRGFWAIITLVVMAPL
LEEFLCRGIILESVRAKYGVVAALFLSSAFFAVLHGHPALAVNAFVMGLILGFIYIETNS
IFSVVLLHAMNNGAAFLLIMVGLDGATIRSVIGSDTLYTIVYVVALVLFAASGYMIYRLL
ARVKKLDKNTIR*
>Ley3_66761_scaffold_174_18 # 21784 # 22563 # 1 # ID=4_18;partial=00;start_type=ATG;rbs_motif=None;rbs_spacer=None;gc_cont=0.581
MAKVIALANQKGGVGKTTTAINLSASLALLGKKVLLLDADPQANATSGLGFDINLEGIYE
CITGAKTAADVILQSPDVKNLWLLPSSIDLVAADTELPKMENGHHVIRRIVESVRDRYDY
ILIDCSPSLGYTTVNILTAADTVLIPVQCEYLALEGLSKLLNTIRIVKNGLNPALEIEGF
VLTMYMRNRLNNQVVNEVRNHFGELAFDTIIQRNIRLGEAPSHGKPVILYDASAVGSANY
LTLAKELLKRNRKSNQKAK*
>Ley3_66761_scaffold_174_19 # 22568 # 23464 # 1 # ID=4_19;partial=00;start_type=ATG;rbs_motif=None;rbs_spacer=None;gc_cont=0.589
MKQKGLGRGLDAIFGSEHLDARLKPMTEMAEISVSAIFPNPTQPRTEFDEEALEELADSI
RTLGVIQPITVKRTDDGRYLIISGERRWRAARKAGLESLPAYIREVDDENLHAMALVENI
QREDLNAIEIALGMQRLIDECNLTQEALSEKVGKKRSTVSNYMRLLKLPNEVQLALKEGL
ISMGHAKAIAGAPEELQLRLLKKCIRKGLSVRQIEELVRALTDPAAKPAAPAEDEEYPES
YARLVEQLEKFFSQEISIKRSKNGGGRIVIDFSDDRDIDRFIEKFEKRGASAEIRNNK*
>Ley3_66761_scaffold_174_20 # 23465 # 24709 # 1 # ID=4_20;partial=00;start_type=ATG;rbs_motif=None;rbs_spacer=None;gc_cont=0.566
MKHTRGYIRLLVLFAFLALCGAGEASAQVPLDRYRSAKTFVRSGLMPKPDSLAKNHLTDS
LLLMRVDSLLQDSTLRDSLLRSGIDSLRLRDSLAARLRPQFVPDSALLLKTDSLPAALGA
PDSLAGRKDLRPRRDTISLSGVSWISLVAPGFGQIYNKQYWKLPILYGTVGAGLTLFFHE
NNTYKPLKRQYNALLENGTARTEELDDVQSRMIRSNTRRQIYLGLTVASYLYFLGDAAVN
YRYDASPVKKATTLATIFPGAGQVYNKSYWKLPFVVGGLATTIYTIDWNNRGYKRFKKAY
SDRSAYDKALEEHQKDPEHHPDPPVAKGEFGTKYSAEFLKNLKDNYRRNRDLCIIITAGL
YVLQIIDAHVDAHLKSYDISDDLSVEFTPAVNYVYSPTVGGHRPTFGFNFNLNF*
>Ley3_66761_scaffold_174_21 # 24717 # 26111 # 1 # ID=4_21;partial=00;start_type=ATG;rbs_motif=None;rbs_spacer=None;gc_cont=0.581
MRKILACTLLLSILLGYATATAQSRKERRAKRKAKTEKQASKSTHTPVSVKPEKTVTEKT
TVQQTEPYCPELNRNLTPAQIDSLVALWREKQTLQSYDTFFNDYIDIDSLASSSDTTPDS
VYANRLRALVSPVQLPFNPIVKNYIRRYVDTRYGTINRVLSLSRYYFPLIEEELIKADLP
VELRALPIIESALSTTATSPMGAVGLWQFMPATGKSYGLEINSFVDERRDPVQATRAACR
YLKDLYGIYHDWTLAIAAYNCGPGNVNKALARAGGGTTFWDIYEYLPRETRGYVPAFVGA
SYAYAYHQQHGIQSENPPMPLATDTIRVTRLLHLGQVASTLDIPIETLRTLNPQYKMDII
PATIKSYTLVLPQHYLCQYIASEEEIHRKDSTYLKEYINPANIEKKKLADATPAYTTYTV
KRGDTLGAIARRYRTTTAQIMKLNKLKNANKLREGQRLRIPVRR*
>Ley3_66761_scaffold_174_22 # 26121 # 27506 # 1 # ID=4_22;partial=00;start_type=ATG;rbs_motif=None;rbs_spacer=None;gc_cont=0.604
MNVPTDTIVAPATASGGAIAVIRLSGPEAIACCDRIFRGRKPLAEAAGHTLHYGEVIDGD
RMIDDVVAAIYRAPHSYTGEDAVELSCHGSHYIVSEIIALLLRSGARMAQPGEFTIRAFL
AGRMDLAQAEAVADLIASDSRASHAMASTQMRGGYSAALGALRNELLQLASLLELELDFS
EEDVQFADRARLREMMHRIESEITRLTDSFRLGNAIKKGVAVAIVGEPNVGKSTLLNRLL
GEERALVSDIAGTTRDTIEETLNIDGVLFRFIDTAGLHDTADRLEQMGIDRTQEMIRRAQ
IVLQVVDATCPIPPAIQITSEQTRLLIVNKCDSPDARITESKVSSGCGVEYGVSSANPDT
LFISAKTGEGIERLLARLRATFDTGSIYDGDPVISNSRHLDALRQALDALHRALTALDDD
RPADLLSEDIRQVIHHLGTITGEITNDDILIQIFSKFCIGK*
>Ley3_66761_scaffold_174_23 # 27710 # 28834 # 1 # ID=4_23;partial=00;start_type=ATG;rbs_motif=None;rbs_spacer=None;gc_cont=0.560
MEIKIRQKPQRSTGKTSLVLEYYYGYTRDDEGRIKHRRKFETLEYYLYTDPKNKLERDHN
KVNLEMAEKVKAKRLLAEQNEQYGFAVKYKIRTNLVEYIKGLIEQRKESPGNWGNWDSAL
KHLVAYAGTNTTFEMVDKKFVEGFKTYLAKQAKTKSNTALSTNSQSSYFLKLKAALNQAV
EDGIIPHSPAMSVKPAHVEDVHREYLTFDELQRLAKTECPYPVLKDAFLFSCLTGMRWSD
INKLTWAEVQEFDGGTRIVFRQKKTKGLEYLDITGQAVRYMGQRGKADERVFAGLKYSAW
HNLALREWCLKAGITKHITFHCGRHTFAVLQLSLGTEIYTVSKLLGHRELKTTQVYAQIM
DAKKREAVNRIPEL*
>Ley3_66761_scaffold_174_24 # 28860 # 29843 # 1 # ID=4_24;partial=00;start_type=ATG;rbs_motif=GGAG/GAGG;rbs_spacer=5-10bp;gc_cont=0.568
MLIYRSADGSIKIDVRMGEETVWLTQDQMAALFGKAKSTINEHLKNIFSEGELVADSVIR
NFRTTAADGKGYDTNYYNLDVIISVGYRVKSHQGTQFRIWATQVLREYLIKGFALNDERM
KSGKSMNYFDELQERIREIRLSERVFYQKVKDIYTTSIDYDPKAEKTVEFFKIVQNKLLW
AISSQTAAELIAHRADARLPMMGMTSCDKSDPRRITKADAATAKNYLTEDEMKDLGLLVE
QYLAFAESQARRQVPMYMADWIKKLNDILVINGRELLEHAGQISRKVAESIAAQQLDAYK
GRLREKERRASLAELEADLQAAAKKQP*
>Ley3_66761_scaffold_174_25 # 29840 # 30787 # 1 # ID=4_25;partial=00;start_type=ATG;rbs_motif=None;rbs_spacer=None;gc_cont=0.592
MTRIEYIRLSHRHTNRKIRERLQAVRTRLDAKSRWLGGAWQAVAWVLYSIVSVVSWLAFA
AEMFKDNRFSLHYMECEIEHRNLSAAEARQYIADKKQEYDRWLAYGSISAKEQRRIDKTF
EYLSARYPADTPADELLNRIAEVRTTVTEIADYTRHRQTEEVQRKEREAELLAQAEKRRA
AQRSRTGFDPIPADFCPRLTDWQIAVLTKHINRIGIFKRDTTEEEIARLLACQLAEPLQT
THNKLLALLLESLSASRLITPKWQRVAGNNGCFTSKLGKPLTAKDLSAAKQMAEIIDRRK
ERMIIDCIEALEAAE*
>Ley3_66761_scaffold_174_26 # 31000 # 31293 # 1 # ID=4_26;partial=00;start_type=ATG;rbs_motif=None;rbs_spacer=None;gc_cont=0.537
MSENTTVEQRLDRIERLLRGQKTVLNFAEACEFTGLSKTYMYKLTHQGRIPHFKPHGKNI
YFNREELEQWLLQNPVRTAEQKEREAVDYVVGKRRPK*
>Ley3_66761_scaffold_174_27 # 31439 # 31798 # 1 # ID=4_27;partial=00;start_type=ATG;rbs_motif=None;rbs_spacer=None;gc_cont=0.525
MKQIPIHKGGRPTISEGRRKKYLLSLRLDAEHYFKLKALVRISGHGTAEVLRQLIAAGHV
RERLCREHLDFMTQLKGVARNLNQLTRLAHAKGLTGIVSRHAAIVTSIEGLLRNLRDDR*
>Ley3_66761_scaffold_174_28 # 31788 # 32870 # 1 # ID=4_28;partial=00;start_type=ATG;rbs_motif=AGGA;rbs_spacer=5-10bp;gc_cont=0.489
MIGKIIAGSSFAGTVGYVIKKQSRVLAAEGIAPPNVRDMIQDFKDQTLLNPRIKNAVGHI
SLSFSSKDAPRMTDALMLDIAKEYMQRMGITDTQYLLVRHLDQPHPHCHLVYNRVGNNGQ
TISDRNIKIRNAKVCRALTEKYGLHLAPGKESVRRERLREPDKTKYEIYDAIKTSLPNCS
SWNDLELRMKERGVSMRYKYCGSTNQKQGVLFSKNGFEFSGSKIDRQFSYSKLNRHFTQT
QQQAQYRNILAKEFRAAIGNYRSSYTDLFGNTGGSVNKGHADAGLINFGDNIGTLPLPPN
DSPVGLSAAQLQRKPSESPEEHIARITALLNTVAEAMAIAVIEQKRKLRDRKVNNPKMKL
*
>Ley3_66761_scaffold_174_29 # 32903 # 33556 # 1 # ID=4_29;partial=00;start_type=ATG;rbs_motif=AGxAGG/AGGxGG;rbs_spacer=3-4bp;gc_cont=0.463
MMSYEMYEDFKETMVKTIKTELSAKHNQSTDTNLPQRIEQIVHTEQERHRTIIAQLARRL
ERIEQSNAKTQDGIDNLQAAVEAIEIPAELPPRIVYHRISLAIESKGVFWAMIGMMSTIV
LLCTMLYWAARPNYDRIDNDLKYRYIKMKGKATSDRIAELEELFEQNRDNAKIREMKRDV
EEYERTVKRKVQLEEQARLKEREAERLNENASRLKNK*
>Ley3_66761_scaffold_174_30 # 33794 # 34003 # 1 # ID=4_30;partial=00;start_type=ATG;rbs_motif=None;rbs_spacer=None;gc_cont=0.467
MSAHMNRIKEVLEEKGIKQTWLAEKLGKSFSIVNAYACNRRQPSLEQLFEIARILQVDPK
DLIESKEQA*
>Ley3_66761_scaffold_174_31 # 34000 # 35115 # 1 # ID=4_31;partial=00;start_type=ATG;rbs_motif=None;rbs_spacer=None;gc_cont=0.353
MIAPTQIRPPENWQDFELLCKKLWGEIWNCPDIIKRNGRSGQKQCGVDIYGTPNGSTEYY
GIQCKGKDNYTHAQLTKKEIDAEITKAKNFKPALKAFYFATTAVKDAAIEEYIREKNVEN
ITNGGFAIDIFSWEDIVDLLKEHRLTYNWYINNCQYADNSDVNISISLDDDDDALHPEYF
RITQKYKLRERNYTEDIWASIIPPVSIFNQTSNVDYRWCDIYFEVSNIGSTTIDDYKIYI
QIDNCQKLSCKVNYCNNYLMNQAVVASINDKIDRERELFETQWCNVLEFRPQQTRLLKND
FDNFTIGVKPEDNVEEIIVQWKLLSRDYQKDGKLTIPVKPRFEDNERIIYVDTPDELKPN
EEIIEPKIVEE*
>Ley3_66761_scaffold_174_32 # 35118 # 35315 # 1 # ID=4_32;partial=00;start_type=ATG;rbs_motif=None;rbs_spacer=None;gc_cont=0.530
MPTLTWIGKDKVVNHHHDVPYRVLEHKYGFRAEDDGDRTPTESDNKIIHGDNLEALKSLL
PEKVA*
>Ley3_66761_scaffold_174_33 # 35312 # 35482 # 1 # ID=4_33;partial=00;start_type=GTG;rbs_motif=AGxAGG/AGGxGG;rbs_spacer=3-4bp;gc_cont=0.544
MKCIYIDPPYNTGNEKWVYNDNVNDPKIKKWLGEVVGKQGEDLSRHDKWLCMMYPG*
>Ley3_66761_scaffold_174_34 # 35812 # 36756 # 1 # ID=4_34;partial=00;start_type=ATG;rbs_motif=None;rbs_spacer=None;gc_cont=0.442
MKDDFFFKAGVYGTKKNEVILLKDVWFRNSKFENDIELESRFIWTQDNLGNEIEKGTKII
FKGRSLAPRYDKAAYSSEVPRNLIDDEDCVGTTEQGGATLTAIFNDKKIFDYPKDVSLIE
YIINFLCSPDDIILDSFAGSGTTAHAVLNLNKKDGGNRKFILVEMEDYAESITAERVRRV
MRGYGEGKNATAGTGGAFDYYELGEPMFDEEKNLNENIGEEKIREYIYYTETKRHLERKR
TEASKYLLDTHNATGYYFYYERDRLTTLGVDTLHIVTERAEQYVIYADVCTLSKEDMAAK
NIVFKKIPRDIKRF*
>Ley3_66761_scaffold_174_35 # 36760 # 39399 # 1 # ID=4_35;partial=00;start_type=ATG;rbs_motif=None;rbs_spacer=None;gc_cont=0.527
MELKQYQREVIADLERFLEQLEKDERLDVAFNNFWSAKGVSLASLDHAYLRPYDNSVTSV
PHVTVKVPTAGGKTFIACNALRTIFEKQPTEKPKVVAWFVPSDTILQQTYKNLNDPSHPY
RQKIDSHFGNAVRVVDKESALFGHGISPTEIREQLTIFVLSVQSFAANNKDGRRVYRENE
NLADYAKLYDTMTKRVEGSDETGLIQVLSYLNPVVIIDESHNFEADLRVDMLKSINPCFI
LDLTATPRKKSNIISFVDAMKLKRANMVKLPVIVYNHRSTSDVITSAINLQRSLERKAIE
LEADGGRYIRPIVLFQAQPKTADDNITFDKIKKQLTDIGIPEEQIKIKTASKDEIKNTDL
LSCDCPVRYIITVNALKEGWDCPFAYILASLANKSSRMDIEQILGRVLRLPYTTKHRDDL
LNLSYVFTSSADFRATIEDIIDSLNRAGFSKKDYRVAEAAPAEAKPQPGSQIGLFDNPEE
QTERPAAPTAGETVELPEIDTEAIRGAINNPTPQTTTELETFARQESEEYDKQMEVAANH
DDDIPNDLRDMIDQYPIKEFFREEAAKIVLPVFVRRVNQGSIFEEEGAYVPLEKSMLNEG
FDLDKQDHNVDFTRADVEAVRVDLAKVGNDEYRPERFNLSTKQLAVIKEHFISLPPEAKK
EQLAAAIAKNIRFDEIAEPQIARYIKDAIKDFDSEQIADLYTFEPQTTAAIRNKIGELLG
KHQKEVFRKWLDTGQIKCEPRYKLPETMTLRTISKGLSKGLYTEEGDMNDWEYKVINAVA
ALGNVLFWHRNPERGVGFGISGYINHYPDFIVRLKSGMTVLVETKGDQLDNSDSRNKVEL
GTTWANKAGEQYRYFMVFDKQEMDGAITVGELLDRLRKM*
>Ley3_66761_scaffold_174_36 # 39439 # 40359 # 1 # ID=4_36;partial=00;start_type=ATG;rbs_motif=None;rbs_spacer=None;gc_cont=0.345
MIKKISPQAIVALEKALSVIYWYKDDLKRYLYQAIDHAEILSVINWSEPKRNIVARVISM
LEKNGEKTYDTLLQLILDVSTFDDFTHLIALENGKEKVRQAKDAVAALRKHTSGHVNIQQ
ETEFIKQRREQLQKQTSELNRVKQSIEQLKEIFYNLASTKDFQARGYALEKLLNDLFLLY
DLAPKSSFKITGEQIDGAFTFNNDEYLLEAKWRNELTAIDDLDAFSGKLQRKLDNTLGLF
ISINGFSPDAISAFSSGRKLMFLMDGTDIMAILDERISLPDLLRQKKRAAAHTGNIYLRY
QDMISK*
>Ley3_66761_scaffold_174_37 # 40378 # 41139 # 1 # ID=4_37;partial=00;start_type=ATG;rbs_motif=None;rbs_spacer=None;gc_cont=0.323
MKIIDIIAILGALAWLPQIFAWIYHWLQKPKIQIFNEEEAEVGFIKFGNAFNIRISFLAR
KKHALIDNIELELEDKDGAKHNLKWVWYSETFYELQSPTGIATMAKQQNAIAINAYKDVL
IEKFIGFQSVIFRENHKQLTYKLNTFIENQRKTGELDINIVKRSSEYNEIIRLYKNSMFW
KIGDYKAVCKIHIADTGQIIKKNFKFHISDIEIDTLRKNIDFAHKVIDIEFLTPNEQLEG
TWLWAKPKIYELD*
>Ley3_66761_scaffold_174_38 # 41326 # 41541 # 1 # ID=4_38;partial=00;start_type=ATG;rbs_motif=GGAG/GAGG;rbs_spacer=5-10bp;gc_cont=0.546
MQTTLSKYVKAMRKQHRLTQVELSEKSGVGLRFVRELEQGKPTLRLDKVNQILNLFGAEI
GVVPMTKTDDR*
>Ley3_66761_scaffold_174_39 # 41538 # 41867 # 1 # ID=4_39;partial=00;start_type=ATG;rbs_motif=None;rbs_spacer=None;gc_cont=0.536
MKQAAIYLYNRKAGLLTEDETGYTFRYDADYLRLPDAEAVSFTLPLTEQVYRDKVLFPFF
DGLIPEGWLLDIAEKSWKIDNRDRMSLLLACCKDCIGAVSVIPIESKEE*
>Ley3_66761_scaffold_174_40 # 41869 # 42810 # 1 # ID=4_40;partial=00;start_type=ATG;rbs_motif=AGGAGG;rbs_spacer=5-10bp;gc_cont=0.525
MERCLYCYKELADGERDFHKSCSKKIFGTPQVPLLPYTRANIAELAREVIRSQTTLTGVQ
AKLSLDIAKEGKGTPERFTIVGLWGRYILKPQTEHYPHLPELEDLTMHMAEAVKMQVVPH
SLVRFADGELCYITRRIDRGPHGEKYPMEDLCQLSERLTEHKYKGSYEQIAKTILRYSSA
PKLDAVNFWEQVLFSWLTGNADMHLKNFSLYSLNPGVYGLTPAYDLLSTALVLPEDTEEL
ALTLNGRKRKLRRSDFVQAMTASGMDEKVIDNLFKKFIKAIPKWGEWIDVSFLPNEMKGK
YKALIAEKIELLK*
>Ley3_66761_scaffold_174_41 # 43047 # 43154 # 1 # ID=4_41;partial=00;start_type=ATG;rbs_motif=None;rbs_spacer=None;gc_cont=0.444
MKNGITSNNSYSLIVGLSVSMMGMMMSMRRCKCRV*
>Ley3_66761_scaffold_174_42 # 43248 # 44531 # 1 # ID=4_42;partial=00;start_type=ATG;rbs_motif=None;rbs_spacer=None;gc_cont=0.594
MKKQNLRFETLQVHAGQQADPATGSCAVPIHQTVAYTFESAEKSAAVFALTEPGYIYTRL
NNPTTAVFEERIAALEGGTGAVATASGMAAQMLAITNIAQAGDNIVSTSYLYGGTTNQFK
YTLRRLGIEVRFAQGDDPKSISALIDDRTRAIYIETIGNPAFNIPDFEAIAEIGRKHGIA
VIADNTFGAGGYLCQPIKWGANVVLHAATKWIGGHGNSMGGVAIDGGNFDWGNGRYPLIS
EPSEGYHGFNFWENCGDQAFAVRARCEVLRDTGACQSPFNSFLLLQGLETLSLRVQRSVD
NALEMAQWLEKHPKIESVNYPGLKSSPFHDLAKKYLTNGFGGVLTFRVKGSAEQASSLLN
HLEIISHLANVGDTRSLLVHPASTTHSQLNERELVASGVYPNMLRFSLGIEHIDDLKEEI
GNALKRL*
>Ley3_66761_scaffold_174_43 # 44537 # 45553 # 1 # ID=4_43;partial=00;start_type=ATG;rbs_motif=None;rbs_spacer=None;gc_cont=0.615
MNIYRHNQPFELERGGILPELTIAFSTYGKLNAAHDNVIWVCHALTADSDVASWWPHTVE
AGKFLDPTEHFIICANILGSHYGTTGPLHVNPATGRPYYKDFPELTIRDMVRAHRLLADI
LGIHRIHTLVGSSVGGFQAVEWAVQEPERIGKLVLIATAAKASPWSIAIDETQRMAIEAD
STFGEPYATAGMKGLAAARAIGLLTYRGPEGYDLSQRDENDDFSSHRACTYQQYQGEKLC
RRYNAYSYYKILNAFDTHDVGYQRGGVAAALQRITAECLVVGISTDLIFTVPEMQALHRM
LPRSTYHQIDSPFGHDGFLVEHEQLNRILNPFIHSTHE*
>Ley3_66761_scaffold_174_44 # 45546 # 46748 # 1 # ID=4_44;partial=00;start_type=ATG;rbs_motif=None;rbs_spacer=None;gc_cont=0.574
MNKIKIGLFGFGVVGQGIFQVLSKSRNAHAEIVKICVRSNKPRSIDASYFTTDPEVILSN
PEIDLIVEVIDDAAASYKIVKAALQKGIPVVSGNKAMLARHLPELIDLQKKHNVALLYDA
SSCGSIPVIRNLEEYYDNDLLLEVKGILNGSSNYILSRVFDHQESYDAALAQAQALGFAE
SDPSFDIEGYDSLFKLVIITVHALGVYVHPDRIFTYGISTIHDSDIRYAREKGVKIKLVA
QVVKVSDRKFTMFVMPEFVTPGKYIYSVDDEYNGVVIRGECYDRQFMFGKGAGSLPTASS
ILSDIMARQHDYRYEYKKQHYLDRPEYTTDVELKVYVRYTETDVLKILHFDRITEQYRGE
DGNYVIGYIRLSELLAKREVLRGKDVFMADFQSFFQELDR*
>Ley3_66761_scaffold_174_45 # 46832 # 47377 # -1 # ID=4_45;partial=00;start_type=ATG;rbs_motif=None;rbs_spacer=None;gc_cont=0.438
MNFFFTSVAGFNVTVIYKNGFMRKFLFFALSAIFTAGTPAGCNTDYNAISYFVWVNDSDH
KITLFVESDLGCEFKNEVILPGESFTAMDNGMGVCPVPSSYIWKMTIIFDDGRLGFTYGV
RYYQDDGRSYPPNYDAHYDPSIDDNYVFEDLRGNGRQPKERWTYVFTNADYDAAEAMVPF
E*
>Ley3_66761_scaffold_174_46 # 47325 # 48968 # -1 # ID=4_46;partial=00;start_type=ATG;rbs_motif=None;rbs_spacer=None;gc_cont=0.408
MRCIIETQSWIRPQNDPYRLENFQQAYDNIVSGESKIVRASDEFAASARSVRKEFSATAK
TQLKLKATHYALKIFPKTEEEQRSLELDEQIKIAYTPFNYTSLPDEATQSLVFSKSRTQF
CEEDEERRYSVTYEGGMIKDGPVEPVTIILPVLYAVWPVEKTFPVEMDFEILYEVFLPKY
ITLGENGLSAEAIQILEQEAIALALDEERHLPGGFPRGKVLCYDTHLKRYVPLENLKIRF
TLGSNIEEVYTDKTGYYAINNKLIDNQATVSFVFQHEKWTIVKGSEEGGRIEEIKGIYGE
LRSGKDLNFNINSSSAPDPRYEIHRAVNFYHYGEHDFIISTFVNNRISIVALAVDPGGWQ
GRFNYWPTSVGRMPFIQVGNCNRNNHPRLIGTTLHELGHYCQFHLRGGTFSAYDGTWNIL
LESYASYAGWHMGEAYYLNQGWKKTSLNSDITGQARQEWDYQNTTNNYYTPLFVDLVDDY
NQGVGYPSRCYDQIKMPQFVVNLFGAYRTWNDFESALRKYTGSYFTENQINEFLFYERSW
LQRNGYI*
>Ley3_66761_scaffold_174_47 # 49307 # 50755 # 1 # ID=4_47;partial=00;start_type=ATG;rbs_motif=None;rbs_spacer=None;gc_cont=0.569
MPLTNNVMIVRHKLLTNLIKLWKDNQLVERIDRLPIELSPRTSRVLGRCCVHKERAVWKY
KSFPLMGFDMSDETDELTPLSEYARKALERKGQQQKDNILCVIDEACSSCVQTNYEITNL
CKGCVARACATNCPKNAIEFNRAGKAVINHDLCISCGICHSNCPYHAIVYMPVPCEEACP
VKAITKDERGVEHIDESKCIYCGKCINSCPFGAIFEISQVFDVLQRLREGEKMVAVVAPA
ILGQYNAPTEKVYGAIKAIGFEDVIEVAQGAMETIRNEGAELEEKIEEGQAFMTTSCCPS
WVELANKHIPEMKPFISSTGSPMYYAARIAKEKHPDAQVVFIGPCVAKRKEARRDECVDF
VMTFEEINSIFDGLGIEVATTDPFPIPFVSTRAAHGFAQAGGVMGAVQLFLADNNRPQVE
GIQVSNLNKKNVSLLRAYAKSGKAPAKFIEVMACEGGCITGPSTHNLHDAGKRQFAKELA
KR*
>Ley3_66761_scaffold_174_48 # 50769 # 51806 # 1 # ID=4_48;partial=00;start_type=ATG;rbs_motif=None;rbs_spacer=None;gc_cont=0.616
MKELVDQLKRNRTLSPEELRLLLTDASPEEREYLHRAAREVARVHFGNGVFVRGLIEISN
YCRNDCRYCGIRRSNRLAERYRLTPETVLACCEEGYRLGFRTFVLQSGEDPALNDELLTG
LIREMRRRWPDCAITLSLGERTEASYRALFEAGANRYLLRHETITPDHYRWLHPVRMSLD
HRIECLHTLKKIGYQTGTGIMVGSPGQTVDDLVRDLLFIREFEPQMIGIGPFIPHRDTPF
GHEPAGSVERTLTLLSILRLMRPAALIPSTTALATLSGDGRMRGILAGANVVMPNLSPPD
ERSKYNLYDGKAAFGAEAAEGLAALERELNEIGRHISWSRGDYQE*
>Ley3_66761_scaffold_174_49 # 51826 # 53244 # 1 # ID=4_49;partial=00;start_type=ATG;rbs_motif=None;rbs_spacer=None;gc_cont=0.590
MYQVASSKAEEFIHDGEIVETLAYARENRANRPLIEAILQKAAEGKGVTHREAAVLLECE
LEDLNQRMFTLAKQIKEKIYGNRIVMFAPLYLSNYCINGCVYCPYHQKNKTIPRRKLTQD
EIRREVIALQDMGHKRLALEAGEDPRNNPIEYILESIKTIYSVHHKNGAIRRVNVNIAAT
TVENYRKLRDAGIGTYILFQETYNKTAYEALHPTGPKSDYAYHTEAMDRAMEGGIDDVGI
GVLFGLNTYRYDFTGLLMHAEHLEARFGVGPHTISVPRICPADDIDTKDFPDAISDEIFR
KIVAVIRIAVPYTGMIISTRESQRSREQVLEIGISQISGGSRTSVGGYAGTTHAEQDSAQ
FDVSDHRTLDEVVRWLLELGYVPSFCTACYREGRTGDRFMSLAKTGKIANCCTPNALMTL
KEYLEDYASPETRTLGEKMIAKEVPMLLNERVRRITEKNLAAIAEGKRDFRF*
>Ley3_66761_scaffold_174_50 # 53257 # 54441 # 1 # ID=4_50;partial=00;start_type=ATG;rbs_motif=None;rbs_spacer=None;gc_cont=0.629
MNEQTPRAERLHIAFYGRCNSGKSSLINALTGQQSAVVSATPGTTTDPVLKTMEIHGLGP
CVLIDTPGFDDEGDLGTLRVQQSRKMLDKTDLAVLLLSEAMPQNDEIEWFRLLEERHIPT
VVVRSKADLVAGMPDAEAEALFGQQPLRVSASNSTGLDALREALIRNLPEDYNQPEITGS
LASAGDVVMLVMPQDIQAPKGRLILPQVQTIRELLDKKCRVVCCTTDQIEGTLSSLAAPP
KLIITDSQVFSTVYAQKPAASLLTSFSVLFARYKGDIDYFVESAAAIGQLREDSRVLIAE
ACTHAPVGEDIGRVKIPAMLRKRIGPALRVDVVAGTDFPADLTPYDLVIHCGACMFNRRH
VLSRVAQARAQHVPMTNYGVAIAYLQGILDKIEY*
>Ley3_66761_scaffold_174_51 # 54529 # 55506 # -1 # ID=4_51;partial=00;start_type=ATG;rbs_motif=None;rbs_spacer=None;gc_cont=0.574
MRAKYLGLDLPSPIIVSSSPYTSNVKSVEQCAASGAGAVVLKSIFEEQILHHAAALDTVS
DSAYGDAEVYLQRYLGEDYKAGFLRLVQEARSKTELPVIASINCVVDKGDWIEYATAMAD
AGASALELNIFIQSTDIHAQARELELNYAEIVGRVAGAVKIPVSVKLPMRLTNVFALSSA
LLGHGARGVVFFNRFFEPDVDVERMTFVESSPYSEPTELRNVLRMVAICSAVLPQLDLSV
STGVHDGEAAVKALLCGAEAVQVCTAIHQKGFEVIAEMNEYIDRWSERQGFGSLDEFRGR
LNFKNDTSAMFQRVQYMKYFPSEAK*
>Ley3_66761_scaffold_174_52 # 56227 # 56493 # 1 # ID=4_52;partial=00;start_type=ATG;rbs_motif=None;rbs_spacer=None;gc_cont=0.449
MKKGIHPENYRLVAFKDMSNDHVFLCRSAVSTKETIEVNGETYPVYKMEISNTSHPFYTG
KMKLVDTAGRVDKFMSRYAKRYDKKAAK*
>Ley3_66761_scaffold_174_53 # 56809 # 57174 # 1 # ID=4_53;partial=00;start_type=ATG;rbs_motif=None;rbs_spacer=None;gc_cont=0.571
MEFEGVVYKILPLTQGTSARGEWQRQDVVFELPSEFSRKICVTFFNKPSDVAKLREGATY
TVSVNVESREYNGRWYTDVRAWRLQPKETAQNAGIPPMPDAAPLEEPSYSTPAAEVDDLP
F*
>Ley3_66761_scaffold_174_54 # 57270 # 58373 # -1 # ID=4_54;partial=00;start_type=ATG;rbs_motif=None;rbs_spacer=None;gc_cont=0.524
MALLAGAVIFASCSRSNGSITMGSKSQFDSLSYALGNNVGAGLNRMMSDIPFDFDAMTEG
VTEGALGTAKMTHPEALDTLRTFFMVTRPERAQAIAKKNAMTPDSLKTPEESLADPAMFE
SEEERRFISYAFGIDLGNNMLGADLPIQLVWFGQGLKDITGNGEEARMTEQEAVKFLRNW
YSVVRPAENKKANEEWIASIEKKSGVQKTESGLLYKIEKKGDETLMPTDSRDRVKVYYTG
TNYKGQVFDSSYFENKPEEMKEYLKQIDPEGYDKDEAVEFELGQVIPGWTEGLKLIGKGG
KITLWIPAELAYGRQARGKYILPNSALKFEVELEDVIPFVEETTPATTDEAAAATTQAAN
SALPVKK*
>Ley3_66761_scaffold_174_55 # 58509 # 59180 # -1 # ID=4_55;partial=00;start_type=ATG;rbs_motif=None;rbs_spacer=None;gc_cont=0.589
MKKYRLIAAAGLFLLGACSRGTGSMELRNETDSVAYVIGLNVGYNLQRMDSTLNVEAVCQ
AVRDVYARTARMTPDEARAVYLRYVNVSQPEQIRAYEEQFLEDFRKSNRSYAKTDTGLTY
EVLEIGDESKTPRSDRDTVAIRFVAKTVDGKVVESSYERGDTTRTAVGDLMPGLRQSVRL
VGEGGRMNVWIPSRLAYGAEGDKKLGVVPNATLFYEIELVDVR*
>Ley3_66761_scaffold_174_56 # 59177 # 60547 # -1 # ID=4_56;partial=00;start_type=ATG;rbs_motif=GGAG/GAGG;rbs_spacer=5-10bp;gc_cont=0.563
MYRWVRRHYQFQLRGRRFLEAPWSGGLVLLISVAVAMLLANLPLTADGYQRLLNIDIALV
VRGSGGMIDWMFPRGLTLQTFVNDGLMVVFFFLIGLEIKREIVVGQLSSVKKAILPVLAA
LGGMVVPALIYFSFNAGTVAAPGWGIPTATDIAFAIGILSIFSDRVPISLKIFLTALAVA
DDLGAILVIALFYGEEVNLLLLAIAILILIGIYFLNKVGETRIMFYLVPAFVVWALFYYS
GIHSTLSGVVIAMFIPMKPRYSKEYFARKMSGLSDALLKAECRADDFPNEEHRYYLRMMS
SLATDSVGMSFRLEHLLAPYVTFLIMPIFAFANAGVSIDSLEYFRIFHVTPQAGAVGTGI
FFGLLVGKPLGIFLASWLAVKTKLAEMPEGAGWKMLFAVACLGGIGFTMSIFVDTLAFAD
AEIVSRGKIAILMGSFASAVLGTVLIFLFSKKKTRI*
>Ley3_66761_scaffold_174_57 # 60626 # 61675 # -1 # ID=4_57;partial=00;start_type=ATG;rbs_motif=AGGA;rbs_spacer=5-10bp;gc_cont=0.599
MDLKTFNPNGVGVDNGAYYGLPFTPEEAALVLVSAPWDVTVSYGAGTALAPDALIEASTQ
LDLYDASAPGAWLGGIATADIDYSLLEESRKLRADAERVIEHLEEGGAPDDERIERRLRR
INEGCAAMNDNIYRQARQWLSQGKVVGLVGGDHSTPYGLIRAVAEKEGSLGILHIDAHCD
LREAYEGFEFSHASIMFNVLRDLPQVRKLVQVGVRDYCDAEAERAASDGRISMFDSRSLA
RAGFAGTTWAESCRRIVDELPEVVYISFDIDGLTIEHCPHTGTPVPGGITFEQVVYLMEC
VADSGRRIAGFDLVEVVPCPEDKIDAVVGARVLYKLCGLTLRTLSANKG*
>Ley3_66761_scaffold_174_58 # 61905 # 62900 # 1 # ID=4_58;partial=00;start_type=GTG;rbs_motif=None;rbs_spacer=None;gc_cont=0.620
MKIVADNAIPFLKGVLEPYARVEYLPGKTIATADVRDADALIVRTRTRCDAALLEGASVK
LIATATIGFDHIDTEYCRRHGIEVATAAGCNARGVLQYVAAALVRLSRVQAWEPADKTLG
IVGVGHVGSLVEAYARTWGFRVVACDPPREEREHGGFLPLEEVACQADILTFHTPLDDTT
RHMAGAKLFERMKPGSILINTSRGEVVDGQALRESGLQYVLDVWEHEPDLDPPLLRNALL
ATPHIAGYSAQGKANATALSVRTISRYFGLPLGEWYPSNIAPSRPRAISWQELCDTIDDR
FDIAAESRRLKENPEKFETIRNEYRYREEYF*
>Ley3_66761_scaffold_174_59 # 62956 # 64026 # 1 # ID=4_59;partial=00;start_type=ATG;rbs_motif=None;rbs_spacer=None;gc_cont=0.614
MYRKLIKPILFAMNIERAHSTVLFLLRMIGKIPGGRALLRAIYRTEHPSLEREVFGLRFP
NPIGLAAGFDRNGEAFRELSALGFGFVEIGTVTPQPQAGNPRPRIFRLPADRAIINRSGL
NNKGLYKAIAQLRHRHDRLIIGGNIGKNTLTQPSQVAADYLKMFRNLYQYVDYFSINACC
DNCADGSVSHNKAHLMNILQPLFDFRRGQNQYRPILLKISPDLPDPLIDEVTDLMLSTPL
DGIVAVNGTFSRKGLETDEETLDEIGSGRLSGAPLTQRAIEAVRRIHRRSHGAYPIIGVG
GLMNARDVKAMLAAGASLVQLYTGYIYEGPSLVKEICRALIDDAASEASASPAPGK*
>Ley3_66761_scaffold_174_60 # 64042 # 65295 # 1 # ID=4_60;partial=00;start_type=ATG;rbs_motif=None;rbs_spacer=None;gc_cont=0.635
MKASILTIGDEILIGQIVDTNSASIARHLNNAGIVVWERTSVGDQREQITEAVKRAMNQS
DVVILTGGLGPTKDDITKKTLAELFGSRLVCDQTVADHVRRMLEARGIEYNRLNRDQALV
PECCTVLFNAHGTAPGMWFEQNGKVVVSLPGVPFEMEHLMTDEVMPRLKARFSLRQIVHR
TLITAGLAESMLAEKIADWENALPPYLHLAYLPAPGVVRLRLSAYEVEGESVSHEIDRQF
AALQRIIPRYVLGFERATMQEIVHNLLTQRRQTLATAESCTGGSIAARFTAMPGASAYFL
CGVVAYSNESKNNLLGVDPETIASRGAVSEEVARQMAEGARRITGADYAVATTGIAGPAG
GTEQKPVGTVWMAVAGPHRTVTLLKQCGTDRGQVIDRASAFALALLRDEIERDAAGE*
>Ley3_66761_scaffold_174_61 # 66011 # 68116 # 1 # ID=4_61;partial=00;start_type=ATG;rbs_motif=None;rbs_spacer=None;gc_cont=0.547
MKRFLHLLTGICTLALALQACTKSPAENPGRTDDPGNDEQNSKVTLTLSTPRTRTTLVSE
TYVHWSEEDIVQINGTNLPVIPDPNDPTRATISNVDTAEEYVALYSPDNGGYIPEREVVE
AYFRPEVPHTPDSFYTTGGNPMVAYSTSTSLEFKNIGGLLRIGVTGDASIASVMLSGNAG
EPIAGHFEISKSDLASGSLDFAPGEGSAQFVSTSVTMTCTENVRLDANSPTYFYFALPAA
EYTEGFTVTLTDSEGNTCLRQTHNSVSIERATLKSMEPIAFEKDKALTVTLGEIAANSVT
WNIEGNPSTDLRTLLVTKAMWDHFIAQEYYLDNPQKLTSEILAAYSATIPTDDNGRYEET
ATQARAVNSMQPVQEDNDYLVLAAYFSGTQSVGVIPAPVPVHTPAATGPAPEVNVTVSSA
GSTTIDVLTTTSNASGILTALFFKSDYDNVFSREGIDEELIAKYGNAWTAEQVEQANNGG
YTLQYISLPPETEFVMLISVSSAAGKATLKKEIIATEPYVDPSAEWITVSSEATFVCGFF
FNQSIPSLSNVINITNLKVEKLADRDLFRLTDAFSVSRIPELAASGIYSDLSGSPYYFYM
DATDPNNVKVVNEVCQLGIVHNEYGAMSVGNDFNIQGGEEYQHGTYNRAEGTIRIGVLIC
YADSQQLFVTPFNSTLYLNPETPGNSVSTENFKKDPVAIPW*
>Ley3_66761_scaffold_174_62 # 68235 # 68468 # 1 # ID=4_62;partial=00;start_type=ATG;rbs_motif=None;rbs_spacer=None;gc_cont=0.517
MKVCEITGKVAVIGNNVSHSHHKTKRKFSPNLKNKRFWSEEEGRWITLKVSAAGIKTINK
KGLAVALREAAAPKKVY*
>Ley3_66761_scaffold_174_63 # 68483 # 68665 # 1 # ID=4_63;partial=00;start_type=ATG;rbs_motif=None;rbs_spacer=None;gc_cont=0.486
MAKKGNRVQVILECTEQKASGVPGMSRYITTKNKKNTPDRLERKKYNPFLKKVTIHREIK
*
>Ley3_66761_scaffold_174_64 # 68678 # 68836 # 1 # ID=4_64;partial=00;start_type=ATG;rbs_motif=None;rbs_spacer=None;gc_cont=0.447
MAKKVVATLKTGTGKQFTKCIKMVKSDKTGAYIFKEGIIANDQVKDFFAEKK*
>Ley3_66761_scaffold_174_65 # 69352 # 70449 # 1 # ID=4_65;partial=00;start_type=ATG;rbs_motif=None;rbs_spacer=None;gc_cont=0.614
MGFFDLFKKKQNTQPTTPAERSQPTSPENHRPAAVENTTKQENTSPQPAARTADREQAEL
NSGLEKTKTGLFSKLARAVAGRSTIDTQVLDDLEEVLITSDVGVETTVKIIERIEARVAR
DKYMNTSELQSILRDEIAQLMEESHRSTENFGLDVEEGVPYVIMVVGVNGAGKTTTIGKL
AAQLTRAGLNVYIGAADTFRAAAIDQLAVWAERAGATMIRQEMGSDPASVAFDTLKSAVA
NKADVVLIDTAGRLHNKVGLMNELTKIRNVMGKVIPNAPQEVMLVLDGSTGQNAFEQARQ
FTQATQVTSLTITKLDGTAKGGVVIGISDQFRIPVRYIGIGEGIDQLKMFDRKEFVNALF
GSEAK*
>Ley3_66761_scaffold_174_66 # 70462 # 71760 # 1 # ID=4_66;partial=00;start_type=ATG;rbs_motif=None;rbs_spacer=None;gc_cont=0.600
MKKINVITLGCSKNTVDSEHLMAQLAAAGYTVTHDSDRTDAKVVVINTCGFIGDAKQESI
DMILRAAAAKQTGKIERLFVVGCLSERYAEELRAELPEVDEFFGVKDWDDIVRALEATPR
PALATERRLTTPKHYAYLKISEGCNWKCGYCAIPLIRGPHASVPMETLLEEARKLAAGGV
RELIVIAQDTTYYGLDLYGKRRLAELLEALCRIDGIRWIRLHYAYPTAFPDEVIEVMARE
PKICKYLDIPFQHISDDQLAAMHRRHTKAQAYELIDKLRQAIPDLALRTTLLVGYPGETE
ADFEELLEFVRTVRFERLGVFPYSEEEGTYSARNLPDDVPEEVKQSRVERVMALQNEISL
ENNRARIGQLERVIIDSRQGDFYVGRSQYDSPEVDQEILIPAAGRRLIRGCFYQVRITAA
EDYDLYGELETK*
>Ley3_66761_scaffold_174_67 # 72009 # 72329 # 1 # ID=4_67;partial=00;start_type=ATG;rbs_motif=None;rbs_spacer=None;gc_cont=0.567
MAEKKVISDFEAQIRQLIADHRRLTALCKETAAERDVLRKENRDLQMQVKELGKELARVQ
LSQGLAGNAPDQSKAIARVNRLMREVDKCITLLNKPDRIGEELSGK*
>Ley3_66761_scaffold_174_68 # 72383 # 72721 # 1 # ID=4_68;partial=00;start_type=ATG;rbs_motif=None;rbs_spacer=None;gc_cont=0.546
MAQQQAIKLKIAGKSYSFTLKHEANEEQSLAEKEELYRLAEREVNAYVTRFEKAKYEGFS
TQDCLAMAALQLAISSVSLARSREVGSEDLRRLEALRDEIDEYLNRIETEKK*
>Ley3_66761_scaffold_174_69 # 73044 # 74591 # 1 # ID=4_69;partial=00;start_type=ATG;rbs_motif=None;rbs_spacer=None;gc_cont=0.579
MMTIVLSSVLSAVVCLGIYILVTKYVTKKSIKALREAARKEAEAEGEMIKKEKILQAKEK
FIQLKSEHDRQVNERNQKIAQSEQRAKQIENNLQNQQRELEGKVKENARLKEQMEAQLQM
LEHKKEEIDRLMHEQNTRLEQISGLSSEDAKSILIENMKAEAKADAVAYLNETIEEAKMT
ATKEAKRIIVASIQRVATETAIENAVTVFNIESDEVKGRIIGREGRNIRALEAATGIEII
VDDTPEAIILSGFDPVRREIARLALHQLVTDGRIHPARIEEVVAKVQKQIEEEIVEVGKR
TAIDLGIHGLHPELIRMIGKMKYRSSYGQNLLQHARETANLAGIMAAELGLNPKTARRAG
LLHDIGKVPDDEPELPHAIIGMKLAEKYKEKPEVCNAIGAHHDEIEMSSLIAPIIQVCDA
ISGARPGARREVVESYIKRLKEMEDIALSYPGVVKTYAIQAGRELRVIVGAEKLSDMESE
SLSHDIAKKIQDEMTYPGQVKITVIRETRSVAYAK*
>Ley3_66761_scaffold_174_70 # 75143 # 76597 # 1 # ID=4_70;partial=00;start_type=GTG;rbs_motif=GGAGG;rbs_spacer=5-10bp;gc_cont=0.520
MQIAIRNDVIIENIYIMGKIRLLLLLVLTIPCIARGQITIRQTAIVEKAVLRPERFDSLE
NIVPTERDKTYNLKKYLEQEVFFIPVAQPVLQKALEGERLLAAAQKTLDSLCELQQACTD
SIRQLTSKGQRINLFRRNDKIAEKSAELQQRSLSLIYPIDQQEQKINRIKYAYPSYSPYR
RAQQGGFYRSDSLGNASGSVAYSEIANRYYTVIDLMTGSVNDRGEGRFTRAKERFSQLAF
LLKERDADNYLLWYFRDVSDLNKEGNFGYRIDNESYDIYFSLLSSYFVKARQLFVGKNLL
ARNDKTGFVDINTGEIVQVNKGSKWRCEELTLIELENIPVLVPFYLLTNEAGETIKLPLP
PKIRNKDYPTVDFITESRDLYDKRQLQLREEQRRVEEEAREKVRQQEETAFRTECIRKYG
QQLGTLIAEGKVTLGMSREMCTLAWGEPFRNNRTIVAGTVHEQWVYGWHNYLYFENGKLV
AIQD*
>Ley3_66761_scaffold_174_71 # 76605 # 77234 # 1 # ID=4_71;partial=00;start_type=ATG;rbs_motif=None;rbs_spacer=None;gc_cont=0.592
MNEPLKKHIEQAILPRYEHFDRAHGPEHVRTVIEQSLALARHYQVDRQMVYTIAAYHDVG
LAKGREMHHIHSGEILAADAKLRQWFSPQQIAVMREAVEDHRASSDHEPRTIYGRIVAEA
DRCIDPPTIVRRTIQYGLANYPELDREEQYRRCVDHLTHKYAEGGYLRLWIPESDNALRL
ARLRELIRNRQELRRLFDEIFDREIAANG*
>Ley3_66761_scaffold_174_72 # 77419 # 78528 # -1 # ID=4_72;partial=00;start_type=ATG;rbs_motif=None;rbs_spacer=None;gc_cont=0.553
MKTTVFTKHHIANGAKMAEFAGYNMPIEFTGINEEHLAVRNNAGVFDVSHMGEVWVKGPK
AEAFLQHITTNDVAALYDGKVQYTTMPNGKGGIVDDLLVYRVDAETYLLVINAANIDKDW
NHIVEEGKKFGLEAGHGKQLYNASDEICQLAIQGPNAMKIVQKLCTEPVENMEYYTFKKL
KVAGVDAILSITGYTGAGGCEIYVANEDGEKLWKALWQEGSKEGLKNIGLGARDTLRLEM
GFCLYGNDIDDTTSPIEAGLNWLTKFVDGKEFIDRKLMEEQKAGGLTRKLVGFKMIDRGI
PRHGYQIASPEGDIIGQVTSGTMSPCLKQGIGMGYVKKEFAKVGTQIAIVIREKLMKAEV
VKLPFIQQK*
>Ley3_66761_scaffold_174_73 # 78570 # 79769 # -1 # ID=4_73;partial=00;start_type=ATG;rbs_motif=None;rbs_spacer=None;gc_cont=0.541
MSSDKYILQEVVDARTEREFLDLPRKIYKGNRNWVCPLDPSIRAIFDPKKNELLSDGEAI
RWIARDKKGEVVGRIAAFYDREHAFLEEQPTGGCGFFEAINDQELADQLFDAARMWLSSR
GMEAMDGPINFGPRDSWWGLLVSGYEFQPLYENAYNPPYYKELFENYGFQNYFNQHTYLR
RLEVGQLSDSVYERVKRLEESPGYCFKHISKKNLEQVAEDFRLVYNKAWALFSGVKAMDR
EQAFRIMNTLRPIIDERLVYFAYYNDEPIGFFIMVPDLNRVIGSFNGKFGWWNKLRLMWA
LKVAHKADRIFGLIFGVTPEFHGKGIEAGIIRAFEKEVPKLPYKSLELAWIGDFNPVMMR
MVESYVCATKHKMHTTYRYLFDRTKEFHRCPRMGVKRRE*
>Ley3_66761_scaffold_174_74 # 80039 # 81379 # 1 # ID=4_74;partial=00;start_type=ATG;rbs_motif=None;rbs_spacer=None;gc_cont=0.557
MNVNNLMAELERKHPGENEYLQAVREVLESIEEVYNQHPEFEKAKIVERLVEPDRIFTFR
VTWVDDKGEVQTNLGYRVQFNSAIGPYKGGLRFHKAVNPSMLKFLGFEQTFKNALTTLPM
GGAKGGSDFDPTGKSNAEIMRFCQAFMLELWHNIGVDTDVPAGDVGVGGREIGFLNGMYQ
KLARKYHTGVLTGKGETWGGSILRPEATGFGALYFVQHMLHLAGKKLEGAKIAISGFGNV
AWGASKKATELGAKVIAISGPDGVVTIPNGMNEEMIDYMLELRASNRNIVAPFAEKFAGT
TFTPGKKAWSVKCDIALPCAFQNELNGDDAAELLKNGTWCCAEVSNMGCTPEAIHAFQKA
GILFAPGKAVNAGGVATSGLEMTQNCMHISWSGKEVDEKLHFIMASIHDACVKFGKQKDG
HIDYVKGANIAGFMKVAQAMLEQGVL*
>Ley3_66761_scaffold_174_75 # 81474 # 82712 # -1 # ID=4_75;partial=00;start_type=ATG;rbs_motif=None;rbs_spacer=None;gc_cont=0.541
MKKLLLLCLLLGVSIGAFAQVDTLSPITPPLRRSPFVRDMERITSSRAYRITYIGVPLIV
AGLVVQERDRGFRHLRNDYVPSFRLHYDDYLQYAPAALMLGLKIGGVRGRSSWGRMLVSD
AFSVALMAGAVNSLKYTCRMPRPDGSNNKSFPSGHTATAFMAATMLHKEYGPRSPWYSIA
GYSMATVTGVSRMLNNKHWFSDVLVGAGIGILSVELGYLFADLIFKERGLTEFEQDFAFD
RYCRPSFLGMEVSTDVVIGRYCPVAGVEGEFNAGVNLGIEGAWFMNPYVGFGGRTAVSSV
PIKSNVAESTDRLDSWAASAGAYFSYPITARWRTGGKVLAGYQYYESFSLNGYTLGSCGG
PVFGVGTSMTFRANYNFDLRFQTTYYLQPPMVRESRQHLNTLTLGLSANIAF*
>Ley3_66761_scaffold_174_76 # 82762 # 85356 # -1 # ID=4_76;partial=00;start_type=ATG;rbs_motif=None;rbs_spacer=None;gc_cont=0.583
MKEHQHRGLTSAQVEESRRLHGDNLITPRKGDSAWKLFAEKFRDPIIQVLLVAALLSLAM
AFIDGEFLETIGIICAIVLATCVGFFFELDAMRRFKRLNLVNDDIPVKVVRDGEMTEVPR
RDVVVGDLVYVENGETVPADGKLVKAVSLKINESTLTGEPEVDKTTDERFFDAEATYPSD
ALLRGTTVVDGYGEMIVEAVGDRTEAGRVTEQSSIASEEPTPLYKQLTRLSRMIGKIGIA
VSIAIFLAMLAKAYMGGELSTGDWVQTSKELLRIFMVSVALIVMAVPEGLPMSITLSLAL
SMRRMLKTNNLVRKMHACETMGAVTVICTDKTGTLTQNRMRVEEIIHYASIDERLLAEII
AVNSTAFLDADANVIGNPTEGALLIRLREEGFDYAALREEAPIVDRMTFTTERKYMATII
QSKTTGKRLICVKGAPEIVRAMCMPDGKDAQVNEQLLLFQGRAMRTLAVAYAETTAERCE
DALRNPQLLFVAVAAIADPVRDDVPAAVARCMKAGIDIKIVTGDTPATAREIARRIGLWH
DETDSSRNEMTGVEFAAMSDEELLERVQALKIMSRARPLDKQRLVRLLQRKGEIVAVTGD
GTNDAPALNFANVGLSMGSGTSVAKDASDITLLDDSFASIAAAVMWGRSLYRNIQRFVLF
QLTINFAAIIVVFVGSIFGTEMPLTVVQILWVNIIMDTFAALAMASLPPNPAVMNEPPRP
KDEFIITPAMARTIFTCGTIFVGVLLGMLFYWRATTGAPNLEQLTVFFSVFVFLQFWNMF
NAKGFEACHSVLHDLRGSRTFFLVLLLIAVGQVLIVEFGGPVFRTTPLTWVQWLEVIGYT
SLIAILGDVVRSIRRRIRPRPGCR*
>Ley3_66761_scaffold_174_77 # 85392 # 86828 # -1 # ID=4_77;partial=00;start_type=ATG;rbs_motif=None;rbs_spacer=None;gc_cont=0.534
MENNGIGKLFEGVDRWTVLIYVLIVLVGFVAILSASYEEGAESIFSFSHFYMKQLVWMGI
SFAVAVVVLLVDASIYHKWAYLFYVLGLLTLVAALLFGREVNGAKAWFEIGSVRIQPVEF
AKIATALALARVMSSSSFSINRAGDLFKVGLVICLPLLIIVMQNDTGSGIVLVSLLFVLY
REGLNKWLCIPVILIAVLFIFSFLFTPLTLLVMLILVCTLSEAMMNGQWRSRMVYLAALA
LGTLLLYFGMLLAAPGAMDLYRCLLVVTLLSLIFVAIYAFRANLRNIFITIGLFLTAMLF
VPTTDYIFNSILKEHQQNRILSFLGLVSDPLGTDYNVNQAKIAIGSGGWIGKGFLQGTQI
KYGFVPEKHTDFIFCTIGEEWGFLGAMLLLTLFCLLIFRLMRMGERQEEPFGRIYCYCVA
AFLLFHLLVNVGMTIGLMPVMGIPLPLVSYGGSSLMAFTIMLFIAVRLDASTRQYSFR*
>Ley3_66761_scaffold_174_78 # 86818 # 88650 # -1 # ID=4_78;partial=00;start_type=ATG;rbs_motif=None;rbs_spacer=None;gc_cont=0.572
MSYGGEGVARMRVLQVVVLIVFGVIAARLAYIQLIDSKYEELARGNALRYEVQYPSRGEV
FDRNGEYLVQSRECYDLMVIYREMDREGFDTTLFCQVTGLSHEGLVRELANARVRPRAPR
MVMNYMSKEDKLRFDECNFAGFYTVYRTARQYPRKVGGNLLGYVGEVNSEMLRRYPSYQA
GEYVGISGVESAYEPELRGKKGVKISEVDTHGAIKGSYMDGRFDSLPVPGKSIVCTIDAR
LQLFAEELMAGKVGAAVAIEPSTGEILMMVSSPTYDPDELVGRQRGNHYMELLYNKRQPL
FNRAVSGRYPPGSTFKLVQGLIGMQEGVLTPSMRYPCHEGYQVGRLKMRCHAHTSPADLR
FAIATSCNAYFCYVFRDILENPRYGSVKEGFDVWREYVESFGFGRKLDSDFLGEGNGYVP
DRKFYDRRYRKSWNALTVLSLSIGQGELECTPLQMANLAAIVANRGYYYIPHIVRSVEGR
DSMDRRFYEKHYTKVDPKYFEPIVEGMWQSVHKEGGTSRTAYLPGLDVCGKTGTAQNPRG
KDHSTFLSFAPKDNPRIAISVYVENGGFGASAALPIASLLEEYYLTDTVTRPWLVEMVKQ
KTIYYPAYGK*
>Ley3_66761_scaffold_174_79 # 88647 # 89165 # -1 # ID=4_79;partial=00;start_type=ATG;rbs_motif=AGxAG;rbs_spacer=5-10bp;gc_cont=0.555
MYRTVPYIVLFLILALLQIFLFDNLSISIYLCPLVYIGFIVLLPIDAPPVAVLFLALSMS
VAMDWAMGAAGINTIATLPVAMLRRPLLQSVCGKEGIREGGIPSSIRLGQGGFLRYLAAM
VVVHHFLFFMLESLSWAQLFHTLVRLVVSSAVTVGFIWLLARLFTTKLTVRL*
>Ley3_66761_scaffold_174_80 # 89168 # 90013 # -1 # ID=4_80;partial=00;start_type=GTG;rbs_motif=None;rbs_spacer=None;gc_cont=0.579
MYKLIEFLRRIYVAVLFVVFEAIAIGYYAHSSNYTQAKLLTRSNQVVGGVNGIFADIRSY
FTLGRENERLLERVAVLEEELAFYRRSAADSVRTDLLHDMGEKPYELTVARVISNSINKN
RNFIVLDRGERDGVEKGMGVLSPEGAMVGYVAASSDRHAVAVSILNTSFNASGKLAGDDY
FGSIYWAGDDRYHVRMKELSKYARVTEGEEVVSSGFSQYFPADVLIGYVESFSLADTQMA
YDVVIRLAVDVSQLTDVILVRNRDIEDVQELEAEAERQNRR*
>Ley3_66761_scaffold_174_81 # 90042 # 91061 # -1 # ID=4_81;partial=00;start_type=ATG;rbs_motif=AGxAG;rbs_spacer=5-10bp;gc_cont=0.577
MGLFSLTQELAIDLGTANTLIIHNGKVVVDEPSIVALDVHTGKLVAIGTQARQMHEKTNP
NIKTIRPLKDGVIADFNATELMLRGMIKKVKTSGNLFAPSIRMVICIPSGSTNVEIRAVR
DSAEHAGGREVYMIYEPMAAALGAGLDVEAPEGNMVIDIGGGTTEIACISLGGIVCSESI
NVAGDVFTNDIQSYVRQQHNIRIGERTAEAIKCSIGAALTELDEEPEDYVVTGPNMLTAL
PQTVSLSYGEIAYALEKSLVKLDAALMKVLETMPPELYADIVKNGIYLAGGGALIKGLDK
RLNAKTGIPFHVAEDPLRAIARGTGIALKNINRFSFLMK*
>Ley3_66761_scaffold_174_82 # 91339 # 92346 # 1 # ID=4_82;partial=00;start_type=ATG;rbs_motif=None;rbs_spacer=None;gc_cont=0.570
MDHKIGSGARCAMIGYGSWATALAKVLTENEPSIGWYVRNPEVLESLRDKGRNPRYLSNV
RFDRTRINPSDDLDRVVSEADIVILASPSAYLKKTLETLTVPLKEKFVISAIKGIVPDDY
TTVVEYMHDHYDLSFKQLGIITGPSHAEEVSLERLSYLTVVCTDPENSHTIGHKFATEYI
KLSYSTDLYGIEYATILKNIYAVAVGMAVGLGYGDNFLAVLISNSAMEMARFLRESYPDQ
RETRASAYLGDLLVTCYSVYSRNRKLGLLIGHGCTVRDALDEMTQVAEGYFAADCIRHIN
ARHKVQMPIADMVYEVLYKGVPVREAMQELTTKLI*
>Ley3_66761_scaffold_174_83 # 92360 # 93691 # 1 # ID=4_83;partial=00;start_type=ATG;rbs_motif=None;rbs_spacer=None;gc_cont=0.618
MKTLSFDPIRADVAITEKEKSAALHANALLHNGQGAGNDFLGWVGLPSALGEEELQAIET
EAARLRDLAEVILCIGIGGSYLGARAVYEALSDPFNLLHEHPAKPILLFAGQNLSEDYLA
RLLAAVENRSIAAIVISKSGTTTEPAIAFRLIRDEIERRYGRKEAARRIVAVTDRSRGAL
KTLADREGYRTFVIPDDVGGRYSVLTPVGLLPLAAAGIDIRSLLAGACEMERATADGVPF
DENPAARYAAVRNILYRQGFMIEILASYEPQLQYLAEWWKQLFGESEGKQGRGIFPASVT
FTADLHSMGQYIQEGERTLFETVVSVAAPEHRVKIGSDPDNLDGLNFLTGKRLSEINHTA
ELGVSLAHADGGVPNLRIEIPRIDARSLGTLIYFFEKACGISGYLLGVNPFDQPGVEAYK
KNMFALLGKPGYEEEAEKLRRKL*
>Ley3_66761_scaffold_174_84 # 94129 # 94653 # -1 # ID=4_84;partial=00;start_type=ATG;rbs_motif=None;rbs_spacer=None;gc_cont=0.510
MKRLISLLAVALFGVALVGCSDNEDTPPTPPPPGETDVYGWHMTKWEVGGDDTNFPKEVY
IVFDEEKNFEMYQDVSSNGFVKMTGTYTFDETSKKLTGKYSDGENWAYDYTVSGVDWLFG
QFNQETGEMSGVGETMVMTAADDSTYKLTFVYGIIPDEVINSVMVRSAEGVRIL*
>Ley3_66761_scaffold_174_85 # 94826 # 95476 # -1 # ID=4_85;partial=00;start_type=ATG;rbs_motif=None;rbs_spacer=None;gc_cont=0.599
MELCRIILVDDHSLFRSGMRGLLDRYDGIRVVGEASTGEEFLAMLPATEADVVFMDFAMP
GMNGAETTEKALALEPGLKVITLSMFGDENYYSRMVQAGAKGFLMKDSPMDEVLRAIETV
AAGGTYFCEEVLRSLASRMQTAVSGYEGSDERLSTREIEILVCVCRGLSNQEIADELFIS
KRTVDKHRANILEKTGCKNTASLVVYAVRHGLVDVL*
>Ley3_66761_scaffold_174_86 # 95479 # 96432 # -1 # ID=4_86;partial=00;start_type=ATG;rbs_motif=None;rbs_spacer=None;gc_cont=0.565
MLIKILLIVAIVIQTIATLFAIRLIRTTKYNSIWILFTIGFTLLSVERVVQFLRANGQTL
PYEVFVWLGLVISISMSIGVMYAHKLFKYIARLNRQRQLLNKRILTAVLRTEEKSRSRFA
KDLHDGLGPLLSSARMSLSALQRESLPADQQEIIGNTTYVIDEAIRSLREISNNLSPHVL
NDFGLARGIQNFVGKSSAMHDVKIRFTTNLRSERYDTDVEVILYRVVCELVNNSLKHSGC
TEINLSLSKSGDTLALDYTDNGRGFNPAAVTDCGMGLSNIASRINSLNGRFDITSAKGVG
MQAKIRVSTQAESAEKL*
>Ley3_66761_scaffold_174_87 # 96727 # 97497 # -1 # ID=4_87;partial=00;start_type=ATG;rbs_motif=GGAG/GAGG;rbs_spacer=5-10bp;gc_cont=0.573
MKEKLVFVTNDDGYNSRGIQALLEVARKFGRVVAIAPETPQSGMSQAITINNPLFLREVS
KGDGVEVYAFSGTPVDCVKIAFDYFLKGRKVDLALSGINHGSNSAANILYSGTMGGAIES
SFYGCPAIGLSLDDHSLEADFEAAKIYSERIVRAVVEANPPTPFCLNVNIPKGRPEAVKG
IRVCRQNKGYWREEFFRRHDPRGREYFWLTGAFVNSEPESTDTDEWALANGYVSVVPVQT
DMTDYAQMVPLERILG*
>Ley3_66761_scaffold_174_88 # 98063 # 98431 # 1 # ID=4_88;partial=00;start_type=ATG;rbs_motif=None;rbs_spacer=None;gc_cont=0.550
MNKDAVIRLVNEQMWTKTDVPSFQAGDTITVTYKIVEGNKERLQSFRGVVIQIKGTGKTK
MFTIRKISNGIGVERIFPLYSPHIESIEVNKQGVVRRARIYYLRNLTGKKARIKEKRAAS
TK*
>Ley3_66761_scaffold_174_89 # 99182 # 99469 # -1 # ID=4_89;partial=00;start_type=ATG;rbs_motif=None;rbs_spacer=None;gc_cont=0.542
MKKYELKNNKALGRYEFDLGGATAAVDYEECGPGCIAVTHTGVPDRFCGQGIASQLTLAV
LEDLKRQGLKVVPLCRFMARYILRHPEWKQMVADK*
>Ley3_66761_scaffold_174_90 # 99592 # 100584 # -1 # ID=4_90;partial=00;start_type=ATG;rbs_motif=None;rbs_spacer=None;gc_cont=0.587
MVSYKELGLVNTREMFAKAIKGGYAIPAFNFNNMEQMQAIVQACVETSSPVIMQVSSGAR
KYANPTILRYMAQGAVEYAKELGKNIPIVLHLDHGDTFELCKDCVDMGFSSVMIDGSHLP
YDENVALTKKVVEYAHKHDVTVEGELGVLAGVEDEVSAEHHTYTRPEDVEDFVKKTGVDS
LAISIGTSHGANKFKPEQCTRNADGVLVPPELRFDILEEIEKRIPGFPIVLHGSSSVPQE
YVHIINTHGGALKDAIGIPEEQLRRAAKSAVCKINIDSDSRLAMTAAVRLVLTDKPAEFD
PRKYLGPAREEMKKLYMHKCEKVLGSAGKA*
>Ley3_66761_scaffold_174_91 # 100782 # 102392 # 1 # ID=4_91;partial=00;start_type=ATG;rbs_motif=None;rbs_spacer=None;gc_cont=0.591
MSEFIYQEPFPIECDKTQYRLLTKEYVKIVECDGRRILKVDPKGIELLAREAYTDVSFYL
RPAHLEQLRHILEDPEASDNDKFVAYTMLLNQTVAAEGELPTCQDTGTAICIGKKGENVF
TGADDAECIARGAYEAYKERNLRYSQVVPFTMTEEKNSGTNLPAQIDLYADKGNEYKFLF
ITKGGGSANKTFLYQQTKALLNEKSLLEFFRSKLMDLGTSACPPYHLAVCIGGTSAEMCL
ATVKKASAGYLDQLPTSGNEGGRCFRDLEWEQKILQICRESGIGAQFGGKYLVHDVRVIR
APRHAASCPVGIGVSCSADRNIKAKITEEGIFLEQLEKNPARFLPKEAPAMSPAVDIDLD
QGMDKVREILSKYPIKTRLNLRGTLIVARDIAHARIKQMLDEGKPMPEYFKKHPIYYAGP
AKTPKGMPSGSFGPTTAGRMDPYVDLFQEHGGSLIMLAKGNRSQQVTDACRKHGGFYLGS
IGGPAAVLAKDSIKSVEVVDFPELGMEAVRKIYVENFPAFILVDDKGNDFFAQLKH*
>Ley3_66761_scaffold_174_92 # 102441 # 104291 # 1 # ID=4_92;partial=00;start_type=ATG;rbs_motif=None;rbs_spacer=None;gc_cont=0.569
MKGFFCKITLALCFVIFVGSAARADEVTFSANAPMVVTAGESFRVEFSLNATPDDDSFEA
PDFGAFDVLAGPAISQGHSIQIINGAMTKNVNYTITYVLLAQDAGNITIGPASIKVDKKR
YKTQPLPIEISDKPSAGSARAPQGNSDSSDESIEEEAQGQISKDDLLLRVHVSKQSVFKG
EPLLATFKLYRRVTIVGYEDIKFPSFNGFWTQDIDVSNAMWQRETLNGKVYESTVVKECL
LYPQQAGTLVIEPATITAIAQVIVQSRRNIDPFFGGGHEVYNLRRKLQTPRVNITVKELP
AGAPASFTGAVGKFSMEASLSADQLAANSAGTFTVKITGQGNLPFIQAPKLTLPASFEQY
NVKTTESIQTATAGTSGYRQFEYPFIARAEGTYRIDSILFTYFNPDRREYVTLSSQSFPL
QITPDANGGESYMVKGLSKEDVQMLGQDIRFIRLGKARLQPMHEPFFLSGLYIGLLTAIL
VLFAGTYIALRKQIRDSQNAALIRGRRANKVAIQRFRIAKNYMEEHNQHAFYEEMLKALW
GYMSDKFNIPVANLTKENVREELHKRGAAPEDTQLFSELITRCDEAQYSPVASARMSDVY
RDGLELISRIESIIKR*
>Ley3_66761_scaffold_174_93 # 104297 # 105124 # 1 # ID=4_93;partial=00;start_type=ATG;rbs_motif=None;rbs_spacer=None;gc_cont=0.554
MKRYILFLLATLLSATVSGQTAARTDSLAQHPQSEQTASAAYASDPDKLWDQANTAYINN
DFPTAISLYETILSSGKQSGKLYYNLANAYFKERKIGRAILNYNRALRLNPGNEDIRYNL
QVAEKMTKDHIDAVPEFFVKTWLSNLRNLLSSTTWAVLSLVFLATMLGSALFYLLSRRLV
RRKIGFYGTATAFLLLVLTLCFAAIDRREAIDRTSAVVLRDAVAVKSSPDQNSTDLFILH
EGTKVEISDRLNGWCEITIADGKKGWMECSTFETI*
>Ley3_66761_scaffold_174_94 # 105188 # 105763 # 1 # ID=4_94;partial=00;start_type=GTG;rbs_motif=None;rbs_spacer=None;gc_cont=0.583
MTGELSKLPGIGRRTALRLAIHLLRMEPDSVSDMTRSIDRFCRDIKYCKLCNNLSDEEIC
PICADRERDHTTVCVVEQVADVLSIENTRQYRGLYHVLGGVISPMQGIAPSDLKIDLLIE
RIAQGTIREVILAISTSVEGETTLFYLLNRLRQYPQVKVTSIARGIGFGDELEYVDELTI
THALMNRREIE*
>Ley3_66761_scaffold_174_95 # 105863 # 106417 # -1 # ID=4_95;partial=00;start_type=ATG;rbs_motif=None;rbs_spacer=None;gc_cont=0.548
MRYTLVMTRVKIEYMLFAAMLLVAGAAYGRGPVVAAVGSGPWANPDLYVGEWYEIARFDH
PFQEGTVGSRVVYRLLSESKMRIVYRGKDGRTGRDRISSAKGRLSADYECLRVSSFWFFY
SDYTMPACDSAAERQWVVVSGRSAKYLWILARRPRLSTQVLVRILDQVEKQGFDTDKLHF
VDQR*
>Ley3_66761_scaffold_174_96 # 106437 # 108326 # -1 # ID=4_96;partial=00;start_type=ATG;rbs_motif=None;rbs_spacer=None;gc_cont=0.588
MMHSEYKWLDRIDSPDDLKKLSGSDLRQYCDELRQYIIEQCSSNPGHLASSLGAVELAVA
LHYVFNTPDDKIVWDVGHQTYAHKIITGRREAFRTNRKLGGISGFPRMSESPYDAFGGGH
ASVSISAAFGMAKAAELKGEQRQVVAVIGDGSMTGGLAFEGLNNAGASKQTNLLVILNDN
NMAIDQATGALKNYLVKISTSRRYNAIKRRLWRILSHTPAVLRFCQKAGNAVKQGLLKNS
NLFESLNFRYFGPIDGHNLPELVRVLAALRRIEGPKLLHVMTVKGKGYKPAECNKPVWHA
PGKFNPETGERIVSKTEVARYQDVFGQTLLELARADERIVGITPAMPSGSSMNILMKEMP
ERCFDVGIAEGHAVTFSAGLAAAGMVPFCNIYSSFMQRAYDNVIHDVAIQRLPVVMCLDR
GGLVGEDGATHHGAFDLAYFGTVPNLTVAAPMNELELRNMMFTALEAGRPFAIRYPRGNG
AGVAWRDEPFAAMEIGRGRCLKEGERIAVLTIGTVGNFASEAIARMEADGIRVAHYDLRF
AKPLDQELLHEVGRKFRCVVTVEDGALRGGVGEAVVAFFCEHGYLPKVVSLGIPDRFVEH
GTPAQLYAQCGYDAEGIYRTLKSLQESLQ*
>Ley3_66761_scaffold_174_97 # 108407 # 109114 # 1 # ID=4_97;partial=00;start_type=ATG;rbs_motif=None;rbs_spacer=None;gc_cont=0.576
MKYNRILLKLSGESLQGTQKYGLSTDVLHSYAEQIKAVVGTGVQVGIVIGGGNIFRGLQG
ARKGFDRVKGDQMGMLATIINSLALQSALEDNGVKAKVLTSIRMEPIGEYYSKAKALDYL
EAGYVVIIGGGTSNPYFSTDSASALRGIEIEADVMLKGTRVDGVYTADPEKDPAAEKFDE
ITFDEVYRRNLKVMDMTAFTLCRENGLRVIVFDMDTPGNLEKVLAGEKIGTLVKL*
>Ley3_66761_scaffold_174_98 # 109132 # 109761 # 1 # ID=4_98;partial=00;start_type=ATG;rbs_motif=None;rbs_spacer=None;gc_cont=0.556
MTERKKPNNKRLILMIVLLAVVIALMWLLPDGSQPAAPATDAPKTEQTKNTNDTPDDIEA
TTLVKAGTQAPDFRVEMFDGTTFTLGSLRGKVVLLNFWATWCGPCREELSRVQKDIIDRF
KGNEDFVFLPVSRGETRETVAAFREKMGYTFPMGLDPEQKIYRLYASNYIPRNFLIGKDG
KVISATIGYEAPEFDELILLIERQLNSAN*
>Ley3_66761_scaffold_174_99 # 109775 # 110332 # 1 # ID=4_99;partial=00;start_type=ATG;rbs_motif=None;rbs_spacer=None;gc_cont=0.566
MDTKTILSEASDRMQKTIEHLEEELLNIRAGKASPTVLNGVFVDYYGSQTPISGVASVTV
PDAKTILIQPWDKNLIRAIEKAIIDSNIGLTPSNNGEQIRLSIPPLTEERRKELVKQVRQ
EAETARISLRNARRDAVEAFKKAQKEGMSEDEAKDGETQAQKLLDKFTKSLDAILDNKEK
EIMTV*
>Ley3_66761_scaffold_174_100 # 110446 # 110898 # 1 # ID=4_100;partial=00;start_type=ATG;rbs_motif=None;rbs_spacer=None;gc_cont=0.543
MPLRFEKIITRKKRFLDLLLLADEQESMIDRYLERGEMFVARDDGQVVAECVVTDEADGI
GEIKNLAVPLQYQRKGYGRQMLEFLEAHYRDRYRTLLVGTGDVPRTLRFYERCGYVRSHS
IPGFFTDHYDHPIIEDGRQLVDMVYLKKSL*
>Ley3_66761_scaffold_174_101 # 111022 # 111645 # 1 # ID=4_101;partial=00;start_type=ATG;rbs_motif=None;rbs_spacer=None;gc_cont=0.506
MKLILKISLACLLATGCASKISAQTYVKLNGLYALVGVVNPAVEFTISPKSTFQTEIVVS
PWKSINNHHALFCIFMGEYRRYFKEHNRGWYLGANIGMQAFDLSKPYIENWKLKFENRYS
KGYGFMIGLCVGYEHIFRERWVLDAYFGWSWMSSFYNGYSMDGKIDMNPGHQVEPKYPDP
FNGSSEWYPNKIGLSIGYRIFNPHKKK*
>Ley3_66761_scaffold_174_102 # 111883 # 112482 # 1 # ID=4_102;partial=00;start_type=ATG;rbs_motif=None;rbs_spacer=None;gc_cont=0.500
MKKILFTLFALVLASGIAAQIPEPDFIGEVLAIHSDGTAEKLEKHNVKMRTGAGVYIAGL
AVNKSKTKILVAGSQANVRFAADEPVNLIVRAVDNKTDPMSIVRVFAMKNNRKQRSAVIS
AVGSFNVTSNDMEYLPFTAEKYGENSYYLTFGDAPAGEYGIIVTNPNNVDEKMIIVSAFG
IDPEKMPAASGSETAEDTE*
>Ley3_66761_scaffold_174_103 # 112606 # 113907 # -1 # ID=4_103;partial=00;start_type=ATG;rbs_motif=None;rbs_spacer=None;gc_cont=0.587
MQIVEIHAREILDSRGNPTIEVEVRTVSGAFGRAAVPSGASTGEHEALELRDGDKSRYSG
KGVEKAVENVNNIIAPAIVGMSVTDQVGIDKTMIALDGTPTKSKLGANAILGVSLAVARA
AADYFGLPLYRYIGGVNAKTLPVPMMNIINGGSHSDAPIAFQEFMIRPVGAPSFREGLRM
GAEVFHSLKKVLHNRGLSTAVGDEGGFAPALKGTEDAIESILEAIKAAGYKPGRKSEGGD
VSIAMDCASSEFYADGVYDYTKFEGANGAKRSSKEQVEYLKSLVAKYPIDSIEDGMSEND
WEGWQMLTAELGDKCQLVGDDLFVTNVDFLRKGIEMGCANSILIKVNQIGTLTETLDAIE
MAHRAGYTSVTSHRSGETEDSTIADIAVATNAGQIKTGSMSRSDRMAKYNQLLRIEEELG
DEAIYGYTKVYRK*
>Ley3_66761_scaffold_174_104 # 114262 # 114906 # 1 # ID=4_104;partial=00;start_type=ATG;rbs_motif=None;rbs_spacer=None;gc_cont=0.522
MKKLLLCLLAITAAISTAWAQTPKKNIFGLRVGMDMSKISILDTGSGEKYLSELRTSFNI
GLTDQVRLLNDKPFYFQFGLMLHNKGGKVQATDGGSDIELSLNAMYLELPVMLNYHIRLA
PKVAVIPFAGFYGSLGVDGKQSFDDLGLEIQQNLFGKNKMFQRGDFGGRIGIGLSIHSVY
IGASYGGGFLNIAQEDDTSKFRNRSWSLSVGYDF*
>Ley3_66761_scaffold_174_105 # 115012 # 115440 # -1 # ID=4_105;partial=00;start_type=GTG;rbs_motif=None;rbs_spacer=None;gc_cont=0.601
MSRNPLRELRGDPGGESGGVVSADSREARTGSTTIVDTSESWDGTALPSYPAGTPRITIL
RITIAPGERLAMHRHPVINAGVVLQGELTVVAENGLSKTFSAGSGIVELVNTFHYGENQG
TVPVDLVMFYAGGADLPLSVKR*
>Ley3_66761_scaffold_174_106 # 115440 # 116387 # -1 # ID=4_106;partial=00;start_type=ATG;rbs_motif=None;rbs_spacer=None;gc_cont=0.568
MKRILIVGAGGQIGSELTTYLRKIYGNDNVVATDVRECKQLAESGPFEVMNALDANAMAE
MVSRQKIDSIFNLVALLSAVGEAKPQTAWQVNIGALMNSLEVARQYNCALFTPSSIGAFG
PSSPKDKTPQDTVMRPTTMYGVCKVTGEMLGDYYHSRFGVDTRSVRFPGLISNVTLPGGG
TTDYAVEIYYEAIRSGRFTCPVPGDVYMDMMYMPDALRACVELMEADPTKLVHRNSFNIA
SMSFTPEIIYAEIKKRLPDFTMDYDVDPVKKAIAESWPNSLDDTCAREEWGWKPEWDLSS
MTDDMLEVIRKKNLK*
>Ley3_66761_scaffold_174_107 # 116693 # 118726 # -1 # ID=4_107;partial=00;start_type=GTG;rbs_motif=None;rbs_spacer=None;gc_cont=0.513
MNAKFTTKDDNAASATFTGDATDAEGTEAAKAFAYYPYAAGATLEGTTVSGLEIPAVQTF
AEGTFATTLNPMAAVGEDHTSLAFRSVGAVLRFKLTGTDTFNKLILTGNNDESIAGAYAL
DFSGEVPAMTFSGEGKSITVTCASDVTLKTDVATEVHFVVPAGIEFTKGVSLKIVHSYYS
WDAGDVNKEILTRKFTTPLTTAANKLYNVTEFKAEDLSSGMDTNLRAYLLSEYDANGDGL
LSQAEAESVTEIYSTGFGGKVKSLMYIERFPNLEVLVVNSNCDELNGITLSNNKKLTRVS
LSPANGLWSSLNVSGLENLTTFELKFSNDQANLSKINLSNCPALKKVVVEGAKSLETLDL
TGSASTVEMFWLQSCPKMTTVDIHEMPITTFASADYASSGTNMFADGTMIIATLAQKSAM
ASQYSDYGVSVTWWCVDEERTEAAASMNAVLRKAILDDETVNPVGDINTVITEEMLAKVT
EINITTSMDATGLTLDGLDLCTNLTKLSINAWQVSLGDIDLSAFTKLTDVTMSPTAGYTS
IQLPDGIKSFKSIIKYANHEPVGPTTLDLTQYTDLEYVSVMDSYGEPAALKSLNVSGLSK
LALLYVGGTAEVNIANCPLLTTCIQNYGTYESGFYWSGYDSQTIIVESEAKRDQLKTSWK
EVMGYGEENPANAWTIQ*
>Ley3_66761_scaffold_174_108 # 118955 # 119080 # -1 # ID=4_108;partial=00;start_type=ATG;rbs_motif=None;rbs_spacer=None;gc_cont=0.429
MEKLNVAERRTYVAPELSIAEFAIENGFGNSVASFEEETYE*
>Ley3_66761_scaffold_174_109 # 119605 # 120126 # -1 # ID=4_109;partial=00;start_type=ATG;rbs_motif=None;rbs_spacer=None;gc_cont=0.531
MLFLRKIAIFALRITGRRVGDGPGEMPEWSIGPHSKCGVRATVPGVRIPLSPQMTGRSVG
LQTNVCNFRGGQICPERFEDKSWSYGWQAKIRSSQGRLRSNGGKDGRHAVTRSRAGSAEE
WKRGEMLYGSTAFLCLQRGKVVRISYGVCIEREAVKGLASFLSSENRIFGNDF*
>Ley3_66761_scaffold_174_110 # 120275 # 121360 # 1 # ID=4_110;partial=00;start_type=ATG;rbs_motif=None;rbs_spacer=None;gc_cont=0.586
MKNRNFKIGALLVSLFAASCSPALYQSGAYNIDDMYAEHDVTRIAQEKQAIAEARKAEAE
ARRAEIEARQAEAAYYASDDSYQGVLADTYESAYARRLRGFSSPTYQMPTSYFNLRYNGT
YQFVSAYDPAVYNIIVMGDEVWVEPKYITSMFGTWGSPSIVSFGWSAGLYNDWYFSWGYN
PYPWAYPGFGWPYYSYNPYWGYPYWGGYYPYWGYYPGWGGGHHHHPYPPHHRPNVVHRST
YRYGSGAGSNIGSTSFGGRGQGGMTNGYRNGTTIGSGSFRGGNSSSSFRGGSSSVNRGSS
TYRNPSFGGNSSSYRGSSSTPNRGTYTPAPSQPNRGSSGSFVGGGGGVRGGNSSGRNSYG
R*
>Ley3_66761_scaffold_174_111 # 121608 # 123161 # 1 # ID=4_111;partial=00;start_type=ATG;rbs_motif=GGAGG;rbs_spacer=5-10bp;gc_cont=0.559
MDRDIVTPSDLFELSQTTFSLGTARSMAMAGAFTSLGADLTSMAINPAGLGMYRRNEISI
TPLMSFARAENNAPAFNSNGKNRFSIGNFGFTANVYEGSGPLVSVNIGFGYNRLQDLNHQ
YSYYTQGNVSSIADVFSDMLQYSGINRDQITGGFNWSNFNPRLWGSILGYKAGFTDQIGG
KWRPTWIGNNVDIGNYTTVVSSGSVGEYDISAGLNLNNKFYIGATLGIQSLHQRKTYYYG
EDYVYPGNGTDPNLDYQLLYSNFNQEVILDGAGVNFKLGMIYRPIQNLRIGFAFHTPTYY
WIDRTYQAYTDSGVHVNNPSDPDGLKPGPDGNQYTNALSPVLEDTGGYNWEFTTPARLMF
GISYAFGNRGLISVDYERDWYNGMRMKNNPGGGGNEIYNDTFRSWYKGANIVRIGAEFKP
LPFLAIRGGFGYMGSMLQDEEQVSAAPMTKQMLYYSAGLGFLLSPGVALDLAYNYSSTEQ
TDYNLYYFESPSGINGSGIYNTKLKRHFAALSLSFRF*
>Ley3_66761_scaffold_174_112 # 123462 # 124946 # 1 # ID=4_112;partial=00;start_type=ATG;rbs_motif=None;rbs_spacer=None;gc_cont=0.584
MAKELKDVTKAEDNYSQWYNDLVVKAGLAENSAVRGCMVIKPYGYAIWEKMQAALDKMFK
DTGHQNAYFPLFIPKSFFSKEADHVEGFAKECAVVTHYRLKNDPEGKGVVVDPDAKLEEE
LIVRPTSETIIWNTYKGWIQSYRDLPILCNQWANVVRWEMRTRLFLRTAEFLWQEGHTAH
ATKEEAIEEATRMIHVYQKFVEEWMGVPVIVGHKSPNERFAGAVDTLTIEALMQDGKALQ
SGTSHFLGQNFAKAFDVQYINKEGKLEYVWATSWGVSTRLMGALIMAHSDNNGLVLPPKL
APIQVVLIPIYKGEEQMRQIVERLRTIAEELKSKGLSVKIDDRDNVRSGFKFAEYELKGV
PVRLALGPRDLENGTIELVRRDTLEKETVPQEGLTDRVAALMDEIQQNIFRKALDYRNSM
ITKVDTWDEFVDVLENKGGFISAHWDGTVETEVAIKDATKATIRCIPMDAVEEEGKCVFS
GKPSHRRVLFARSY*
>Ley3_66761_scaffold_174_113 # 125029 # 125556 # 1 # ID=4_113;partial=00;start_type=ATG;rbs_motif=AGGA;rbs_spacer=5-10bp;gc_cont=0.604
MNYQNDSVRRQDRLLDQPEATELLRRGEYGILCMQRPEGGGYGVPLNYVWDEADAIYIHC
APEGRKLHCLRECDRVTFCIVGKTQVLPARFTTFYESILLDCRARTGLTAEERRRALDHL
IGKYSPEYKTIGRQYVEKSFHRTEIIRLDILSWSGKCKDNLHPGTTPPGANSNRT*
>Ley3_66761_scaffold_174_114 # 125553 # 126494 # 1 # ID=4_114;partial=00;start_type=ATG;rbs_motif=None;rbs_spacer=None;gc_cont=0.586
MNQPTERTRKIYRVTWIGMVVNIALSLLKLAAGILGRSGAMIADAVHSISDLATDVIVLI
FARISSKPEDAGHNYGHGKYETLASILISLALIAVGGGILADSIHNIRLVLTGEIIGRPG
AIALIAAAISIVAKEVLYRYTVRVGRQTDSPSVVANAWHHRSDALSSIGTLTGIGLAYFL
GDKWRIADPLAALVVSVFIFKIAFDLLRSGLGELLEHALPAATEQEILNILTHSKEVTEP
HHLRTRRIGATVAIEAHIRVDPRMSVLRSHQLTVDIERRLKERFGPNTLIFIHVEPIETE
KLSSSAPEKDKNI*
>Ley3_66761_scaffold_174_115 # 126713 # 127297 # 1 # ID=4_115;partial=00;start_type=ATG;rbs_motif=AGGAG;rbs_spacer=5-10bp;gc_cont=0.508
MNIQVLSDQHLLNNYRSGDQSAISKLIERHKRRVRDYIYMMVKDNDAADDIFQETFIKVI
RVIDEGRYTDNGKFLSWVLRIAHNQVIDHFRACKQNKQVNESESGYNVLGSLRFAEKTIE
DELISSQIESDVRNLIELLPEEQREVVMMRYYSGMSFKEIAEQTGVSINTALGRMRYALI
NLRRMIREKELILS*
>Ley3_66761_scaffold_174_116 # 127371 # 127505 # 1 # ID=4_116;partial=00;start_type=ATG;rbs_motif=None;rbs_spacer=None;gc_cont=0.415
MIENDKTDTSRSISDEELMKNEVIGDDADLYYLDCYLSDILGKG*
>Ley3_66761_scaffold_174_117 # 127617 # 128357 # -1 # ID=4_117;partial=00;start_type=ATG;rbs_motif=None;rbs_spacer=None;gc_cont=0.537
MKRVILLFLVFAGLTFGSCRRQTVMPQFDIVVTDTVAVRGGIPCRFQYAFTSIANADEAP
ALQAIQESNMLYFFGLEHFQGGVQEAVDLSIGQFMDEYIGTLDESVPQWETEMEMAVESE
ARVVDTLLVYTISSSNYTGGAHGMYSINCHNYSIAGGYELALSDLFDAARQEALIGLIRN
KLYEQFGVTGDEGLVAQGFFPEYISTTENFEVTEDGITFYYNPYDIGCYALGGVEVHITR
EEMQGL*
>Ley3_66761_scaffold_174_118 # 128925 # 129023 # -1 # ID=4_118;partial=00;start_type=ATG;rbs_motif=None;rbs_spacer=None;gc_cont=0.515
MFLISATFGQELWAKDGKVCFFYIGSRCLASR*
>Ley3_66761_scaffold_174_119 # 129138 # 129791 # 1 # ID=4_119;partial=00;start_type=ATG;rbs_motif=None;rbs_spacer=None;gc_cont=0.528
MPTVSVIVPNYCHAPYLEQRIESILQQTFQDFELILLDDCSTDGSREILERYRNHPKVSG
IFYNERNSGSPFKQWKKGLSKATGDYVWIAESDDFSSPCFLERCVRILDTRPDCSIVFTS
SYIVDSHSRTIREEAPVKYPKHKQIRFGSRFFLYRFLCPRNTIYNAGMALVRRSALPADD
NYTQYRYCGDWLFWIQIVSGGGKCRLSCRTPQLLPGT*
>Ley3_66761_scaffold_174_120 # 130218 # 131198 # 1 # ID=4_120;partial=00;start_type=ATG;rbs_motif=None;rbs_spacer=None;gc_cont=0.593
MLITVIVPIYNMEAYLCTSLDRLLQQSFQDYEILLIDDGSKDSSGEICDRYAREHSRIRV
VHKPNGGLSTARNAGIEHARGEYLTFCDPDDWVDADYLQQFVEAGMDEHTLPVTGILQHR
EGKSDRRLTAPAMDVQGQACTEAIVALRRHDMLGFTVNKLLVKRIIDENGLRFIEGLSHR
EDEIFLLQYIPHVSRIVINEKTPYHYRVLGSGLSKKRKPTELILRVSRQLHDLFLQAAPT
PEGRYVAARIRLQQCCEAVAASKTNEELHIAAKAARNARKEYLSTFDPAFLTDRRDRKVA
ARSRWVFALGALSGRLLRRLTQLIHI*
>Ley3_66761_scaffold_174_121 # 131211 # 132305 # 1 # ID=4_121;partial=00;start_type=ATG;rbs_motif=None;rbs_spacer=None;gc_cont=0.584
MSKYDYLIVGAGLFGAVAAYRAARSGKKALVIDRRPHTGGNAYCEEREGIRVHKYGAHIF
HTSNREVWEFVNRFVEFNNYINSPVANYKGKLYNLPFNMNTFYAMWGVTTPAQAAEMIDR
QRHEAGISQPRNLEEQAISLVGIDIYERLVKGYTEKQWGRDATQLPAFIIKRLPVRFTFD
NNYFNDRWQGIPIGGYNKLVDGLLAGVEVRCDTDFFADRTHWESLCDRIVFTGRIDEYYD
FRLGELEYRSLRFEHETLDRPNYQGVAVMNFTEREIPYTRIIEHKHFEPGGDQPRTIITR
EYPAPYEHGAEPYYPVNDQRNTKLYESYKALANRDRKVIFGGRLGEYRYYDMDKVIESAL
KLTL*
>Ley3_66761_scaffold_174_122 # 132310 # 133155 # 1 # ID=4_122;partial=00;start_type=ATG;rbs_motif=None;rbs_spacer=None;gc_cont=0.589
MSKTVILVCAHKQDACLKTPPYQPVQVGRAISQTELPFAVGDDTGDNISDRNRHYCELTA
HYWAWKNLHDADYIGLNHYRRYFDFEGGSVCSLRTVRSEAFFSAPHPVPDFDRLFSRCDI
VMARPKIYPYNLYTDYCKCHIESDLLTARQVIAEKYPAYLPDFDRVFFRNNRLSHFNMFV
LPRERFEAYSAWLFDILFEVERRIEIQDDPVQGRVMGYLSERLLSVWVRHNRLKICYKTV
LMVNDQKRKGLGKHLFHTTVNTLAYWITYPLRRRSPRRAAE*
>Ley3_66761_scaffold_174_123 # 133109 # 133924 # -1 # ID=4_123;partial=00;start_type=ATG;rbs_motif=None;rbs_spacer=None;gc_cont=0.602
MDKKEVVVVVPVYRPELTVWERASLRQTVRVLQENYPVELLVPCGMDCSAIRREVSGLPV
REVSDEWLGRRNGIAGYNRMMLSAGFYELFRDYEYLLICHTDAWIFRDELADWCRRGYDC
VAAPWVRRKVYDLPILKQYLRWRLRRAERAGRMIRQSLYGKIGNGGLSLRRVESFRAACE
KYGDEIERFCSMGNHLGNEDVFWAVVPEGFRYPSQEEALRFAFDTNPRYCYRLCGSRLPM
GCHSWSKPRMWRFWQQIIPLPDAASGAAADK*
>Ley3_66761_scaffold_174_124 # 134296 # 135687 # 1 # ID=4_124;partial=00;start_type=ATG;rbs_motif=None;rbs_spacer=None;gc_cont=0.487
MKYTLFCIAFICSLCCYNSNSYAQERPTVPSSVNTVEDKVYALSLLWSEIKYNFVHIDQV
NFDIDSLYRATMRRVLKTENDQDFYKEIDRFLVKFKDGHTELVIRPESGEENTDYPRYGT
ALFGDKFYFTSYRLHSDTDSLLLGAEIVEIEGIPTTEYVEKYVLPDITGSTPTYNLKVAG
ALLLNGKVHTRIKGKALTRAGKIVNFDVIRDGESTRTPDEQWWEPKSERKRNWRDKIALN
WENDIAIVSIDKFWPEEEMCHKIDSIMQIVRKENPAGLVIDLRNNGGGSTNVAQHLQMYL
TDADSLRTFGWQTRKNLGYGRAQGNYREEYEDYFEYTAYETYPPEIYVRDKAIEPIACPV
VILMGTYSFSACEDFLVCISEMPGHPLLIGEETAGSTGAPLVIYLPHGAVARICTLRELY
PYSLKPFVGKGVTPDIEVKPTIDDYLDGKDPVLSKALEVLNDH*
>Ley3_66761_scaffold_174_125 # 135785 # 137338 # -1 # ID=4_125;partial=00;start_type=ATG;rbs_motif=None;rbs_spacer=None;gc_cont=0.615
MPYKLTLVLTPKQAADVKYYTEQAARRAGVAEQDVALVRVVGRSIDARQRQPKVNLTLEV
YADCEPQPAPVHFDYPSVAGRTEVVIVGSGPAGLFTALRLIERGYRPVILERGRDVSARK
RDIAQINRNGAVDPDSNYAFGEGGAGTFSDGKLFTRSKKRGDYNKALQTLVFHGATPEIL
YESHPHIGTDKLPRVISNIRRTILEAGGSFVFDARVTDVELHDDRVKGVWVGDTLYEGAA
VVLATGHSARDIYELLHRRGVRLEAKPFAMGVRIEHPQALIDSIQYHCESRGEYLPAASY
SLVSQEGGRGVYSFCMCPGGFIVPAMTDAAESVVNGMSPSGRNSVFANSGLVTEVRLADF
EHLRAEWGELAGLKFQQQFERLARQYGGEHQIAPAQRVADFVAGRASGSLPRTSYIPGVV
PSRLDKWMPGFIASSLRAGIATFGRRMRGFLTNEALVVGVESRTSTPVRIPRDAQTLMHP
EVAGLFPAGEGAGYAGGIISAALDGERIADAVVNYIK*
>Ley3_66761_scaffold_174_126 # 138014 # 139243 # 1 # ID=4_126;partial=00;start_type=ATG;rbs_motif=None;rbs_spacer=None;gc_cont=0.624
MRQETFAILFLMRKGRPKKNGLAPIFARITTGGLRQEVYTQCDSNPETWNQHKERAMGTN
KLAIQVNERLNDFRVKIIDIRTKLLAEGYAANAAQIKQRYLNPTCNTMMLIAGLADYAKR
RQGEVGVRITQRTADKYERLLRYLKQYLAQRGKAEDIPVERMNYEFLDGFNLFLQTAHRC
RHNGAVAVMDCLRNFVLYCLRNEWITKNPFRYYKLKEDEVQAKEHLTAHELELLTRKELD
HRLARIRDVFVFCCLTGLAFADADHLRREHLSQDDEGRWWIHKPREKTSVMSRIPLLPAS
LEILRRYERDEACLARGRVLPTPSNQKMNAYMKEIAAVCGIDKVLTTHCARHTFACMAVE
YGMPIDVLAKILGHSNTNMTRHYAKFSETVIGRAMEAFGERLASAASAE*
>Ley3_66761_scaffold_174_127 # 139934 # 140266 # 1 # ID=4_127;partial=00;start_type=ATG;rbs_motif=None;rbs_spacer=None;gc_cont=0.559
MLAEAGLEHNRSRFIVKRIFAEEFRVVRIDPTLGRYVTYVTRLNQFYEQIQRVGNNYNQI
VRAVNTHFSHTAIPRQVLLLERRTRELKALSEQVIALSRELYELWSRECE*
>Ley3_66761_scaffold_174_128 # 140362 # 142803 # 1 # ID=4_128;partial=00;start_type=ATG;rbs_motif=None;rbs_spacer=None;gc_cont=0.627
MTDQLIFVHDKRRDAYVDKTSEIVGLRPAGAYVYVDYGAARVFRYRKEHVVCYPLLATRR
QVRIYKDGTLQEPYDTLFDYGKYVRLGAGEGLRSPAIEKSRIEAVDAQPLPADKERLLSY
FAEVLAAKASLESETDTEAAEEVPEGEKKSSIAALLAETMQRIDPQDPRTALYAYLNGRT
AACDVDNVALVYPFGCNASQKLAVQRALGNRVSVVEGPPGTGKTQTILNIVANLLMQGKT
VGVVSNNNAAVDNVRDKLSKYEYGALMAELGNRTRRQAFFADKQQDFMPDPTWRLPAEER
TALRTRLGELSAAIDELFRVNAELADLRTKRSYAQCEYRHLLWEQPLDEARMRRVDRCFF
RPIDSRRALSFRHLVTERWQGGRPSLALRAGLLFRCGAWPGKRLFADAELLPAYADRKFY
ETYIAELSARIARLGAPSDEQRAKSLIEAYGKVSEALFRDMLYRKYERLNEARQEERPPF
TMQNYRTHFRTFVERYPVVLSTTHSLCASIGAGHLLDYVIIDESSQVDILTAAVCCACCR
NIIIIGDSRQLPHIVEEQLRAKAEELRDKHRVPDAYDYVRQNILSSFKRVFGERLPVTLL
REHYRCHPLIIDFCNRKYYRNELLIMTEPKGDYPFTVLTTTASKTYSHNGRIYNQRQIDA
TCDWIERQHTEYAAMRFASDAKRESPAERIAERLIGGILAEEDRFSAIGVHRHYRLYDLV
GRNVELSDEERLFVRRRSHLDFLLYNRMDNTPILGIEVDGVLHHRFDEVQVARDRRKNGI
LVKIGLPLLRLSTDGSSEKERIVGALEQAMQQG*
>Ley3_66761_scaffold_174_129 # 142977 # 143876 # -1 # ID=4_129;partial=00;start_type=TTG;rbs_motif=None;rbs_spacer=None;gc_cont=0.538
MHGFDYTAFFGKSDLERAKAISGGVDFLQAPEREEPKKLFIKEALLLRQALSLCQSLLNY
EQRLEAAYFEAVRTLLTRIEGKGKMSLREINARINELLKQSIKSDGVINLFSDVEEEFSL
FDPKFLEEISRMKERNFAVELLRKLIAEQVRIYQRTNTVRAEKFSEILSRAMSNYLKGLL
TNEEVIQELLKIAHEIAHGKESDKALDLNDEELAFYDALTKPEAVRDFYTNEQLVAITRE
LTDALRCNKTIDWNLKESARAGMRRIVKRLLRKYDYPPEGQEDALSTIMKQCDMWSENS*
>Ley3_66761_scaffold_191_1 # 311 # 772 # -1 # ID=5_1;partial=00;start_type=ATG;rbs_motif=None;rbs_spacer=None;gc_cont=0.604
MEKICLSQRRIDEIKNVCRKYGNDPGELINILHGVQDTLGYLPKEVQELIALELGISAAR
VYGVVSFYSFFTMKPKGKYPISVCMGTACXXXXXXXXVGGTTPDGLFSLDSLRCVGACGL
APVVMIGPRVYGRLKVTDVKGILDEIQALEKEI*
>Ley3_66761_scaffold_191_2 # 779 # 2548 # -1 # ID=5_2;partial=00;start_type=ATG;rbs_motif=None;rbs_spacer=None;gc_cont=0.618
METIKLTIDNRTAEVAPGTNLVEAAASVGIKIPTLCYLNLHELGCKNDPGVCRICVVEVE
GRKNLAPACKTVCTEGMVVRTHTPRVINARQTILELILSDHPNECLTCSKNGYCSLQTMA
KDLGIREAKYKGETTKPMMDLSPSVVRNMEKCILCRRCETVCNQVQTVGALSVVGRGFTS
VLCTAFNDPILTTNCVNCGQCVAVCPTSALSENSNIREVMQALADPGKTVVVQTAPAVRV
ALGQDFGLEGRSVTGKMTTALRRLGFDYVFDTDFAADLTIMEEGTELLQRLNKYLAGDRT
VKIPLMTSCCPGWVSFMEKHFPELGENLSTAKSPQQMFGAIAKNYLAPKLGIDRRNFIVV
SVMPCVAKKSEAARPEFGKDGDPDVNISITTRELAHMIRFANMNFDELEESDFDRPLGES
TGAGVIFGTTGGVIEAAVRTAYEIQTKKTLPKLDFTELRGLAGIRSATIDFDGVPVKIGI
AHGLGNARRLVEEIRAGRSPYHAIEIMACPGGCINGGGQPYHRGNEELLKRRAEALYAED
AAKPLRKSHENPDIQALYEEFLGEPCGPLSHELLHTRYYDRKPVVEPKK*
>Ley3_66761_scaffold_191_3 # 2572 # 4362 # -1 # ID=5_3;partial=00;start_type=ATG;rbs_motif=None;rbs_spacer=None;gc_cont=0.627
MAKINNYILVCGGTGCRASRSEEIIAALRRALDRTEESERTRVIRTGCFGFCEQGPIVKM
IPDNTFYVSVKPEDAEEIVREHVVKGRKVERLLYTAPDTGQHVPDSKHMKFYKPQLRIAL
RNCGFIDPENIGEYIARDGYAALAKVLGMQPDHVLQEIIDSGLRGRGGGGFPTGLKWKIT
RDAKADRKYVVCNADEGDPGAFMDRSILEGDPHSILEAMAINGYCTGASHGLIYIRAEYP
LAIERLRRAIEQAREYGLLGNDILGSGFSFDIELRYGAGAFVCGEETALIHSMEGRRGEP
TVKPPYPSESGYKGYPTNVNNVETYANIPPIILRGAEWFSSIGTEKSKGTKVFALAGKVN
NVGLIEVPMGTTLREVIFEIGGGIKNGKKFKAVQTGGPSGGCLTEKHLDTPIDYDNLLAS
GSMMGSGGMIVMDEDDCMVSVAKFYLEFTVDESCGKCTPCRIGNKRLLEILDRITRGLGR
DEDLDELQNLARVIRDSSLCALGQTAPNPVLSTLENFWDEYVAHVRDHHCTAHRCRDLMS
FVIDPKVCKGCSLCARMCPPGAISGIPKQPYAIDQARCIKCGTCLEKCKFGAISIR*
>Ley3_66761_scaffold_191_4 # 4474 # 4848 # -1 # ID=5_4;partial=00;start_type=ATG;rbs_motif=None;rbs_spacer=None;gc_cont=0.619
MAKINTPEELRLMREKLRADLEIRENSNTPDKLPQIRVSMDECGIAAGAKAVLATFIEEL
AARRIRGVVTQTSCAGHCKDEPTVEITMPGHRPVLYGHVTPERVAELVERQIVRGETAEG
LIEA*
>Ley3_66761_scaffold_191_5 # 5977 # 7020 # -1 # ID=5_5;partial=00;start_type=ATG;rbs_motif=None;rbs_spacer=None;gc_cont=0.620
MFRFAYPEYLWLLWLLPLLVAVWAAAGQLARRRLNRFGRLETIRPLMPDASTGRRRLKFI
LFLTAFALLTLALARPQLGSKLREVESRGIEMMLVVDVSNSMLAEDFQPNRLERTKYAID
KLFDGLKQDRVGLVVFAGDAVVQLPITSDYRMAKAFARRISPSMVSVQGTDIGQALSLAT
MSFSEKGDNPAGRVIVLITDGEGHDSGAIEAAERAAEQGIRIFTIGIGTPEGAPIQIGGE
FIKDDKGEMVVSKLGEPLLEKIAQATDGAYIRSTNQSIGLDEIVRTINNMEKGDLAALRF
EEFNEQFQYLIGAALVLLLLEFLLLDRRNPLLRRFNIFGTDTGTESR*
>Ley3_66761_scaffold_191_6 # 7020 # 8006 # -1 # ID=5_6;partial=00;start_type=ATG;rbs_motif=None;rbs_spacer=None;gc_cont=0.623
MQFASPYFLWLLAVIPLMVVYYVWRTRQGGASIQVSTIDGVAEAPRTVRYYLRHLPFALR
CAAVALLIVALARPQSVDEGSTSNTEGIDIVLAIDISTSMLAQDLQPDRIQAAKQVAGNF
IADRPGDRIGLVAFAGEAFTQSPLTTDQGTLQTLLGRLRSGVVEDGTAIGNGLATAINRL
RESNAKSKVIILLTDGENNRGEIAPLTAAEIARDQGIRVYTIGVGTHGTAPYPTVDFFGN
PTVVQAKVQIDEKILGEIADLTGGRYFRATDNAKLQSIYDEINQLEKSKVEISQYTTYTE
EYLRWAAAALALLLVEFLLRTLWLKSLP*
>Ley3_66761_scaffold_191_7 # 8028 # 8849 # -1 # ID=5_7;partial=00;start_type=ATG;rbs_motif=None;rbs_spacer=None;gc_cont=0.574
MPNRILLIFITLLFGIGSASAQKYPERSLVRKGNRDFAKERYDRSIERYTKALEAAPENF
EAAYDLGGALYRTEKYEEAAKTLERIAADSTRTDQERAEAFYNLGNAQFKQEKYPEALES
YKNSLRMNPADQEAKYNYAYTKRLLQKQQNEDQNKDQNKDQQNSGGQDQNQDKNKDNNSD
KDRQQDKGGEQQDQQDRQNGQNDPDKNGQNPDEQPQDSDKPDSDDRQPGQPRENGISPEE
QERMLDAIQAQEDKTQEKLKEKAGVVVRGNKNW*
>Ley3_66761_scaffold_191_8 # 8863 # 10014 # -1 # ID=5_8;partial=00;start_type=ATG;rbs_motif=None;rbs_spacer=None;gc_cont=0.622
MKSIPNNPASTCSPFARNGGIQPSAAAERQNAAQTPPSEAVPVGLRSSGRPKAGRTSITK
RVKTALATALLTGLTTVLYAAPPTITARVEPDSIGIGDRFDVVIDVDRDLVQVVEFPTFN
PPPQSGLEVVESHPVDTLRRDGRHLSLRKRYTLAAFEEGNLGLGRAQVLYLDKNITDTLY
TADTLRLQVGTFQIDSTSHTIYDIKAQRTLPFRYGEISGYVLWSLLGLIVLGGAIYAGRR
LMARYARKVRDIFRPAPPLPPHIAAIQALETLHNQKLWQSGRHKQYYSGLTDILRTYLAD
RYGFGAMEMTSDEILAAVRRYDLPQKCVMDLQAILRDADLVKFAKARPEGTTNEDNYLNA
YYFVEETKPAEIAEEGAEQDDTQ*
>Ley3_66761_scaffold_191_9 # 10011 # 10895 # -1 # ID=5_9;partial=00;start_type=ATG;rbs_motif=None;rbs_spacer=None;gc_cont=0.609
MQETENDILKRVRKIEIKTRGLSNEIFAGKYHTAFRGRGMSFSEVREYRAGDDVRDIDWN
VTARSRTPHIKVYEEERELTMMLLVDVSGSRMFGTTDRLKKNLQTEIAAVLAFSASENND
KVGCIFFSDRIEKFIPPKKGRSHILAIIRELVGFEPQSRGTRISEALRFLTNVTKKHCTA
FLLSDFLDPGKDRTALEDALKIASGKHDLVEIRVSDPREAELPDVGIVEMKDAETGRKAW
VDTSSARVREHYARVWQERSAAILSALKHHRIDTAEVSTDGDYVVELIKLFKQR*
>Ley3_66761_scaffold_191_10 # 10910 # 11908 # -1 # ID=5_10;partial=00;start_type=ATG;rbs_motif=None;rbs_spacer=None;gc_cont=0.593
MSEVINIKELNERIERESVFVDTLRSEMGKVIIGQNHLIDTLLIGLLSNGHILLEGVPGL
AKTLAITTLAKAVDADFSRIQFTPDLLPADLIGTLIYSQKKEEFLVRKGPVFANFVLADE
INRSPAKVQSALLEAMQERQVTIGDETYPLPEPFLVLATQNPLEQEGTYPLPEAQVDRFM
LKAKISYPQKQEERDIMRMNLAGEGLPKVNKVTSPEDIVKARRVVEEVYMDEKIEKYIID
IIFATREPAEYNLEKLQPLIAYGGSPRASISLAKAARAYAFIRRRGYVIPEDVRAVCHDV
LRHRIGLTYEAEAENITTEQIITDILNNVIVP*
>Ley3_66761_scaffold_191_11 # 12196 # 14637 # 1 # ID=5_11;partial=00;start_type=ATG;rbs_motif=None;rbs_spacer=None;gc_cont=0.606
MESQILKGLNQAQRDAVVNYDSPSLIIAGAGSGKTRVLTSRIAYMIEQGVAPYNILALTF
TNKAAEQMRERIAQMLPDGRHRYIRMGTFHSVFSRILRDNAERIGFPQSFTIYEPSDCKN
LLKTIVKELNLDDTKYKPAMLASRISYAKNCLVTPGAYLANAGAAAEDRRMQIPEFGNIY
NIYCARCKRNGAMDFDDLLLQTNILLRDCPDVTARYQEQFKYILVDEYQDTNYAQYVIIR
RLSQLHSKVCVVGDDAQSIYSFRGAKIENILSFKKDFPNAMIFKLEQNYRSTRTIVEAAN
SVIERNSKRMEKKCFSEGDMGEKIRVLRAYTDREEAEMVVSDLRDKVRAAGDEWAEAAIL
YRTNNQSQALEDALRRKGIPYRIYKGNSFYDHKEIKDLLAYIRLVINPRDDEAFKRIVNY
PARGIGDTTVERIALLAKARNLSMWEAVDALTAEPVTDPVQKTIVRKVAEFVALVRGLSL
ARAEKGLYDLGLEIATRSGIIGAYRAENTPEATSALDNIEELLNSMQLFNEQREAEIRAG
ERQQEERATIEEWLQGVMLMTDMDKDDPQDRNKVTLMTVHSAKGLEYKFVYIVGLEENLF
PSQRAVESPDGFEEERRLFYVALTRAKELATLSYAEMRFKWGNMEFSRPSCFLREIDSRY
LETDAMQEEREPVRRSAGRGEGSSALDELRRRFDYRYQQKPAAGGSQAGARFGGGSSAGV
KSEAQRPVVVQPTRSTAGMRSVGIRQGESSLVEGAAPASCGDYSVGDRVSHLKFGAGVIR
RIETLASDHKLVVEFSGYGEKTLLAKFAKLTKL*
>Ley3_66761_scaffold_191_12 # 14678 # 15334 # 1 # ID=5_12;partial=00;start_type=ATG;rbs_motif=None;rbs_spacer=None;gc_cont=0.601
MTLKERYAGVISWFEEHMPAAGSELAYGSPYELLVAVILSAQCTDKRVNMTTPALFEAFP
TPQAMAAATPEQIYPYIKSISYPNNKAKNLAGMARMLCEEFGGEVPSDLKELQRLPGVGR
KTANVVGAVIWQKEVMPVDTHVFRVSNRIGLTNRSKTPLQTELTLERQIPSHLLPTAHHW
LILHGRYVCTARAPKCAECGISTWCRKYAEDNKRSKTE*
>Ley3_66761_scaffold_191_13 # 15331 # 16869 # 1 # ID=5_13;partial=00;start_type=ATG;rbs_motif=None;rbs_spacer=None;gc_cont=0.589
MIMKRFCHAILACGVFAAIVAAVSCTKDATGGGGGGYDGEPEVNHDMDGILRRNYLWNEE
YATLSPDFGLPYDEFLGDVLMRMKTNDLDKKFRNGRWQLYSNIQRLSPVSRTALSADIDS
QFPKEPVYGFGAVSLAIISYTDAGKETGQYGFAVMAVYPDSPMARAGLGRGTIINQVDGQ
WITAGNLNAVYSKLLAPNGAATLSVADNQGGFGVSEHKLTAELIYENPVLYHDVLEYGEH
KIGYLVYASFDAAFDGELLDALQAFKDAGINDLILDLRLNGGGYVMSSRMLASCIAGARC
EGQVFQYYRYNDTRMASPEMMAAETGQAYDESKGRFYEEFIYGDYRGADLRGYALNLPRL
YVIVSSGTASASEAVVNGLRGIGLEVVLVGQKTNGKNVGMEGVCLEDGAYEYLFMPVSFQ
GYNARLETVDPNGLAPDALKADWNNGYEEFGSLDDDCLEYAVTSITGQSVRSSEPAAQRR
PGVRLVEGLSLPEISCRPEGMILLPPDAVRKD*
>Ley3_66761_scaffold_191_14 # 16962 # 17993 # 1 # ID=5_14;partial=00;start_type=ATG;rbs_motif=None;rbs_spacer=None;gc_cont=0.573
MMVSQEDIERLRELLARPAQNIVIVSHTNPDGDAVGSSLAWREALLEMGHRVTCIVPNKY
PYFLDWMTGIENLVLFKTDEAGVARRAVEESDLIFFLDFNAVSRLEGLSEVIESNTTARR
ILIDHHLSPGPGFDLMFSCTGSSSTSFLIYRILEKMLGTQAITRSMAESLYVGMMTDTGN
FSFSFLTPELYRAVAVLVETGIDIPTIHNNVYNAFTEGRARLFGYAINRKMEVIHNGTVA
YMSLLESEMRRFQFQPGDSEGFVNYPLTIKSMKLSAIFVATHKFIRVSLRSRGGVDVDLF
ARKYFNGGGHRNAAGGKSFMTMRETIEHFKRSVAEFAAQGGLD*
>Ley3_66761_scaffold_191_15 # 18000 # 18887 # 1 # ID=5_15;partial=00;start_type=ATG;rbs_motif=None;rbs_spacer=None;gc_cont=0.611
MDDFRLRVFITAAKTLNFTKCAEQLYISQPAVSKHIGELESRYKVQLFERSGSRLALTEA
GRVMLEHAERIADGYRRLQYEMDLFTDRLGGELKVGASTTIAQYVLPQVLARFTARFPEV
KVSLVSGNSEQVEAALARHDTDLGLVESSARHPGFHYEPFIPDELVLIASTKGWYGRCDQ
VTLAELQTVPLVLRESGSGTLEVISKYLAAADVRLASLRVVMQLGSTESIKSFVRNSDAM
AIVSVASIVDELRSGELRIIDIEGCTIRREFSFCWPEGRSDALAARFVEFARHTA*
>Ley3_66761_scaffold_191_16 # 19111 # 19665 # 1 # ID=5_16;partial=00;start_type=ATG;rbs_motif=None;rbs_spacer=None;gc_cont=0.560
METDLKFRPFRSPADPGWDEAWAIYQNSFPQKEIRSLEDHLQALSDPHYTADGIWSDGRL
IGILYYWTAPEYVYIEHLAISPDLRGANMGSRVLEAFCRKAGRIVLEIDPPETEIAVRRL
RFYERLGFVRNDYHYVHPSFQRPYEPHQLVLMSYPKAMTDEECRSFERFVRDPVLRYSCH
GKKE*
>Ley3_66761_scaffold_191_17 # 19751 # 20704 # -1 # ID=5_17;partial=00;start_type=ATG;rbs_motif=None;rbs_spacer=None;gc_cont=0.604
MKPLQLTKSMQSAKLNWRQILFAGLLIGSLFCSPVVTLFAGILFALTLGNPFPVWSKKAS
KKLLQYCVVGLGFGMNFHESLAAGREGMTFTVVSVVTVMIVGVVLGRLLRIDRKNSYLIS
SGTAICGGSAIAAVAPVIDADENQTSLSLATIFILNAVALFVFPVIGHWLGMGQTQFGTW
AAIAIHDTSSVVGAGAAYGEEALKVATTVKLTRALWIIPLSLVSALIFRQKGKKIQIPWF
IFWFVVAMLVNTYCNLPTQLTHGISVAARCGLSATLFLIGGGLSIEVIRKVGLKPLVLGI
ILWAVISVASLAVILLL*
>Ley3_66761_scaffold_191_18 # 20837 # 22333 # -1 # ID=5_18;partial=00;start_type=ATG;rbs_motif=None;rbs_spacer=None;gc_cont=0.615
MKKEKKIIWLLTGIAAVSLLVLCTVVIVRTATYPFIRTTGPDGPPRSVEPSAQAVERLAG
GIRIPTVSDAIDRTDDNPFQAFKAYLPQAYPAIYSQLDTLTINEYGLVFRWPGKNPALPP
ILLCSHYDVVPVLNYDPSAPDAPLPGWDYPPFSGAVADGRIYGRGTLDMKGMLFSILEAT
DSLLAEGFRPERDVWIALGFDEETGGTQGALKIARYFEEQGIAFDAVYDEGGIIIAPGLG
GIQRTAALVGTAEKGFSTIRITVRGTGGHSSMPPEKGSLVLAAEIIEQLNREQMPAFLTA
PVIAFLDRIGGSMGVAQRTAIANRWLLESLLLRSFESNPATNALVRTTTAITMARGSDAA
NVLASEAEVTVNFRLLPGNTTAQVKRHVENICNGYDVRIEELSTREPSQISPDDVHAFEM
IRTSLAGLYPGTIVTPYLTLGGTDAYKYEAVSPNVYRFMPVLLTEQEQGTIHNENESISL
ENYGRMIAYFRDLIRNYR*
>Ley3_66761_scaffold_191_19 # 22624 # 23052 # 1 # ID=5_19;partial=00;start_type=ATG;rbs_motif=None;rbs_spacer=None;gc_cont=0.508
MKVRVYLSVGALLLFLAPLGCSDKAESPAPETPPEEQPTPEPEPEKPEFVDANMSMEELM
KTEDPDRNYRLVSYRDDTCAMYSFFDPMTELQRGTPRDQLQWVSEKVDGNSVCWTYRITN
GDHDEAVRQILERWAEKEDEEE*
>Ley3_66761_scaffold_191_20 # 23090 # 23578 # 1 # ID=5_20;partial=00;start_type=ATG;rbs_motif=None;rbs_spacer=None;gc_cont=0.521
MSLRDRSNPTVAYSRPAATFIILHFPCVLFSEGGLGCIASQAVMKYAITIRKNKTGLEII
LNRFVVPRTRLELTRANAHHPLKVACLPIPPPGPRFPPQRVFRCANIVTILFFPKYTAKK
LPGHETDPAIRRCFRSVRRSRQRAARLLRKTVYSAKSISSKR*
>Ley3_66761_scaffold_191_21 # 23545 # 25539 # -1 # ID=5_21;partial=00;start_type=ATG;rbs_motif=None;rbs_spacer=None;gc_cont=0.592
MKRIFSTLCLALLSLTALADEGMWLPSLISSRIDDMRAKGFQLTAEDIYSINKASLKDAV
MLFDDGCTAELISPEGLLITNHHCGYGAIQRLSSVEHDYLTDGFWAQSREEELPNENLNV
KFLKRMEDITERLAAGESREEILEKARENGRYKASIEQMYYGNQQFLFVYEQFDDVRLVG
TPPSSIGKFGGDTDNWAWPRHTGDFSMFRIYADKDNRPAAYSPDNVPYRSKKHFKISTEG
IQEGDFTMIYGFPGNTQEYILSDAVDYIVHRSDPMKIRIRTERLDRINAAQEKDPAMRIM
YAAINAGISNAWKKWQGEALGLTRLNTVASKQEYERAFQAWAQDKPEYRDVLKELKAEYA
RIFDAYFALELMSETIRTGELNRIYNRPSFGDEIYPQVKALNRDLFRVLYREYYDNCPQE
YMVPLFAAEVERLGSPEAYAELMFEATHKEDESTEAPELEALRADIRTTVTRIFDELGKC
STRNLNSERLNELYTTYIKGLREWDTERAFYPDANLTLRVAYGKVGGYRYADGVYHKPYT
TVEGILEKDNPEIYDYNIPQRLRDIIAAKDYGRWGVEIDGRTTVPVCFLADNHTTGGNSG
SPVLNGRGELIGVNFDRTWLSTMSDIAFDPAFCRNIALDIRYVLFVIDRIGDASYLFEEM
DFAE*
>Ley3_66761_scaffold_191_22 # 25536 # 26147 # -1 # ID=5_22;partial=00;start_type=ATG;rbs_motif=None;rbs_spacer=None;gc_cont=0.616
MLLHDKLKPYRLILASQSPRRQQLLAESGLPYEPAPRYDCQEVYPATLAATQVPRYLSQL
KSRAYPRPLAENEILLTADTVVILNGEVLGKPEDREDAIRMLERLSGHRHTVVTGVTLRT
ARRRRSFSVRSNVWFRALTREEIVYYVDNFHPLDKAGSYGIQEWIGYAAIERIDGSFFNV
MGLPIQRVYTELNQFIQSIKNNP*
>Ley3_66761_scaffold_191_23 # 26152 # 27282 # -1 # ID=5_23;partial=00;start_type=ATG;rbs_motif=None;rbs_spacer=None;gc_cont=0.594
MKPQLLLSLLLAALLPMTASAQSGEGEFPDLFNTSAAYDILAVFPQADKLAEDPFFSGTL
GADTLFLDRAHRIDSVVRPSQLCNLYSLSGGSKDDPEQVVEFFASFDPESLPQKVRGAWI
DEICSVRDELSYCLQRLAQAGYAQYWQEQVRPCLNNAIEQYRIAPEQLGAIHQEITRLAG
GQPLDATGSRIYILGNIDNAFALLDETFCCTPLLLDPETARQYRIDFMQVYIHENLHRLS
LSGELLDMLQTLYDNDDFYRTHEDRARAYGEGGNEAFVVAAERYVSRRLGRIDDKQVLDE
FLVYCDGTHVLAPIVYRYLPDLRDGESFDGFLRRLFDRRIRPGKVESQYRRAMKKLAGTR
KSEPTAAETRSRTQNP*
>Ley3_66761_scaffold_191_24 # 27297 # 27932 # -1 # ID=5_24;partial=00;start_type=ATG;rbs_motif=None;rbs_spacer=None;gc_cont=0.594
MKIICIGRNYAEHVKELHNTAGGPDGLPTEPVFFLKPDTALLRNNDPFYIPSFSQEVHYE
CELVVRINRVGKCIEERFAHRYYDEVGLGIDFTARDLQREAIARGLPWERAKGFDHSAAL
SPEFIPLAELGGDVQRLHFELTIDGQVRQRGDTARMLFGIDRIIHHISQYITLKIGDLIY
TGTPAGVGPVHPGDNLKASLEGHMLLDFDIR*
>Ley3_66761_scaffold_191_25 # 28458 # 28784 # -1 # ID=5_25;partial=00;start_type=ATG;rbs_motif=None;rbs_spacer=None;gc_cont=0.541
MRELFTTYPTQLLGGGLLVLLGILVRFFPNLIAGYNTMSAEQKKNVDVKGLSRFMCLSLA
AIGIGWIALGMLAGNLGGEKWVLAVDFLWLPAGCVFLLVKAQKYDRNK*
>Ley3_66761_scaffold_191_26 # 28786 # 29922 # -1 # ID=5_26;partial=00;start_type=ATG;rbs_motif=None;rbs_spacer=None;gc_cont=0.621
MRYYLIAGEPSGDLHGANLMKGLKAHDPEAKFRFWGGDKMAGVGGSGNLAKHYKETSFFG
IVEVIKNLRTIRRQMKECRQDVEAFAPDVLILVDYPGFNMKMARWAKEHGIRVFYYIAPK
VWAWREWRVKAIRKYVDELFIIFPFERDYFPKHGIRPIFEGNPLVDAIEARRASLPSPDE
FRRRHALDERPIVALLAGSRRSEIKANLPLMADLARKFPDRQFVVTGVSWLDRSIYEQYI
ADSGIRYVCDQTYETLAAAEAAVVTSGTATLETALLNVPEVVVYRTLWFQVKLQPYVLKV
PYVSLVNLNLGRESVVEIIQSDLDITRAERELRAILTGGEKRERMLRDFAELQAVIGAPG
ASDRFAARMVELLKKQVR*
>Ley3_66761_scaffold_191_27 # 29933 # 30613 # -1 # ID=5_27;partial=00;start_type=ATG;rbs_motif=None;rbs_spacer=None;gc_cont=0.612
MRIDILTVVPELLASPLNESILKRAQEKGLVEIHIHNIRDYTEDKHRTTDDYPFGGEAGM
VMKIEPIYRCIEALKAEREYDEVIYTSPDGIRYDQHEANRLSTLDNLIILCGHYKGIDYR
IREHLVTREISIGDYVLTGGELAACIIADSVIRIIPGAIGDEASALTDCFQDNLLAPPVY
TRPAEFNGWKVPDVLLSGNFARIDRWKEEQAWERTKRLRPDLLKEE*
>Ley3_66761_scaffold_191_28 # 30618 # 31349 # -1 # ID=5_28;partial=00;start_type=ATG;rbs_motif=None;rbs_spacer=None;gc_cont=0.622
MKALLHKILYRTLPLEGYLRAVSRLFFISYRLGLGRRSAATEYVYHLPRLAKAGDTAIDI
GANLGYYARPLSEIVGTAGRVHAVEPVPVVCRVLRRNLRGCRNVEIFDCALGAENKEITM
SNDSARETGYLGTGRNFVGDAAGEGAVTFTARMRRGSELFAGLERLDFVKCDVEGYELIV
MHELRPLLERFRPTVLIETGGENRPQIIELFTELDYKGYTLENGREIPLAPDTEKDIIFR
QAR*
>Ley3_66761_scaffold_191_29 # 31367 # 32035 # -1 # ID=5_29;partial=00;start_type=ATG;rbs_motif=None;rbs_spacer=None;gc_cont=0.590
MKIACLTFNPIQENTYVVWDDTKECAVIDAGNSTPKEDAALDGFLAEHGLKPVLAVNTHG
HFDHVLGVEHLRKTYGIPFALSGKDAFMLDTDAVGSTVYGVKINAMPTIDIDLDKVEEVK
FGHTVLRVIRTPGHTPGHVSLYEPESKSLFTGDTLFRESIGRTDLPGGDYSWIMRSILDN
LLPLGDEVRVYPGHGPETTIGHEVLYNPFVTEVLNQEVNYKN*
>Ley3_66761_scaffold_191_30 # 32188 # 33330 # 1 # ID=5_30;partial=00;start_type=ATG;rbs_motif=None;rbs_spacer=None;gc_cont=0.614
MKIRLLKIFAAVAVLLSFGGCSLLKVSVDTGNPPLPASEANTRMMTRGFYYDLADEIART
ADSVAAASSEIPVRIRAIRWKMQATRAAVTAVMQSNPDVALIDTWLLCVRMDSAFRRLPD
SLLFAGQTPLVRKVVARLDRKAEHLASTLLAPEKFALMQEFVGNYMQANPVTGSQFTPVN
TTLPWIEFLQSKGVETQYNVGSISDVIADLGDRFGGQSEQMVNSIGWSKDIFELQMQQDS
VRNRLTRQLDSLERNFDRIVTVMEHLPQIADYMGKSLNTEVAALIETLNGAVDNAFADLD
RQRAELQGYISAERKALVDQAQQAVDAAVQNAMDRVPALVAKLLAWIVLFAVIMLGVPFG
IGFWLGRVRERAKTRKTGGA*
>Ley3_66761_scaffold_191_31 # 33371 # 34780 # 1 # ID=5_31;partial=00;start_type=ATG;rbs_motif=None;rbs_spacer=None;gc_cont=0.616
MARKKANYPLIEGLEITTLAAEGKAMGRYNDVVVFVPMTVPGDVVDVQIRSKRRRYMEGF
VVNYVKRSPLREEPFCAHFGVCGGCKWQNLPYAEQLRFKTDQVRDQLARIGKVELPEIAP
CLPSAETRFYRNKLEFTFAERRWLTYEEIAEKGEIADAPALGFHIPGMFDKVLDIEKCWL
QPDPSNAIREETRRFCLEHGYTFHNPREHRGLMRNMVVRTASTGEVMVIVVFHADEREKI
AALLDHLAAAFPEITSLFYVINEKFNDSTGDLEPVCYRGKDHIIERMEGLQFKVGPKSFY
QTNSAQAYELYKVARDFAALTGKEILYDLYTGTGTIANFCAARCAKVVGVEYVPEAIEDA
RINSTLNGIGNTVFYAGDMKAVLSDEFIRRNGRPDVIILDPPRAGVDEPVIDVILRAAPE
RIVYVSCNPATQARDLALMDGAYRVEAVQPVDMFPHTHHVENVVKLVRR*
>Ley3_66761_scaffold_191_32 # 34869 # 35564 # 1 # ID=5_32;partial=00;start_type=ATG;rbs_motif=None;rbs_spacer=None;gc_cont=0.545
MKKWMILAAAVVLAAPVFAQTQEAFPSYIQVNGRSQMEVTPDEFYLSIVINERESKGKIT
VETQQRQMIDALKKLGVDVEKQLKVANMSSDFYKKASSLTTAKYQLLLHSAAEVGDVTAA
LGDLGISNVGIVRVTRSDIDSLKEQVRLDAIRNAKSSAEALAGAIGQKIGKCFYIYDSNY
DVAPQYYDNMMMVRSKAMMADSAEAGAPEEPSLDFKTIKLEYNVQTKFVLE*
>Ley3_66761_scaffold_191_33 # 35583 # 36122 # 1 # ID=5_33;partial=00;start_type=ATG;rbs_motif=None;rbs_spacer=None;gc_cont=0.604
MNWQAEFLDNPEIRLTFDHFPFFQKQGIMENRFSFDYQHYDSPEGMPAGDRELVEEARRA
VARAYAPYSKFRVGAAARLRSGKILCGSNQESEVFPAGMCAERSLLFHAGACYADDPIEA
LAIASEPSERECYPCGQCRQVLLDAERRQGSPIRIIMSGAGGATVVDSAVRLLPFTFQL*
>Ley3_66761_scaffold_191_34 # 36151 # 36861 # 1 # ID=5_34;partial=00;start_type=ATG;rbs_motif=None;rbs_spacer=None;gc_cont=0.598
MFAPEDILYEDNHLLIVNKRCGDLVQPDPSGGDALERQIKEFIRRRDAKPGEVFLGVVHR
IDRPVSGAVIFAKTSKALARLNEMIRRGEIEKTYWALTESRPDPEEGELSHYILRNEKTN
RSRALDAPRGDAKLAKLRYRTLGASTRYTLVEVDLLTGRHHQIRAQLSKIGCPIKGDLKY
GARRSNPDGGISLHSYRVDFIHPVRRERIVVTAPVPKEDNLWAFFARQFSLLPCEF*
>Ley3_66761_scaffold_191_35 # 36849 # 37301 # 1 # ID=5_35;partial=00;start_type=ATG;rbs_motif=None;rbs_spacer=None;gc_cont=0.614
MRILIQRVRRASVSIGGILKSAIGPGLLVFVGIEAEDGEEDIEWLAGKLTRLRIFDDENG
VMNLDVRQVGGEILVVSQFTLHASTRKGNRPSYIKAAPEAISRPLYERFAAGVGRALGRE
VATGEFGADMQVELVNDGPVTIWIDSRQRE*
>Ley3_66761_scaffold_191_36 # 37414 # 39531 # 1 # ID=5_36;partial=00;start_type=ATG;rbs_motif=None;rbs_spacer=None;gc_cont=0.553
MKKYFLCMVALLSLAIVACESDDTAPAPAVRPTFDLIDAQPDVTSAVVAANIESKGEVPI
SEVGFSYQEAGGEYVDVVCTNFKDGLARQTLTGLKPDTEYRWYCYAVLSGERFNASLSKT
FKTLKEGEVPPAPTPQFGKPSASEVQATSASLACAYLYTGDAADIAEAGFGYKPAASAQT
GYTMVEITPDDSSLSARLEELTPETAYEFYAYLVIDGKNYTSERVVFTTLKEGEQPGAPQ
FETPSSSGVSPTGATLACVYEYEGDGDVAEAGFGYKAGAQEEYTEVKAASTASPLTYELN
GLEPETKYDFYAYVVIGDERYTSAVAQFTTLKAGENPEPEFGPVAATDVTASSAILTGSF
TYEGEETVGIEVGFAYKASGETDYATKTVTASSGDKRAAITGLSAATTYTFHLYASIGGK
QYRSEEGTFTTESGTVPPPENVYRTGWAELPVEVQNSDYYYAYHICPDFSVNGHRARNIS
ICYSAEHHCPVWVSGPVHSCYKGSNGNRNYGPDPVIPSSIQPKNKTVEGSYNKGHMIGNN
ERSKTSGMNKQVSYYTNMAPQHSSTFNTGGGAWNNLEDQIDGYWCRDTLYTVVGCYFETW
TDSYGNTAQPKRTGFGGVQASVPTMFYTLLLRTKKGNTEKSVMECSREELQCVAFVMSHA
MQKGHEPERRDMRSVAEIERLTGFTFFANVPNAPKDTYNPSDWGL*
>Ley3_66761_scaffold_191_37 # 39540 # 40502 # 1 # ID=5_37;partial=00;start_type=ATG;rbs_motif=None;rbs_spacer=None;gc_cont=0.618
METRVYSWGDGRPWHSYAAYCRRHFGGRVRKIAVDAGLSCPNRDGTIGSEGCTFCDNRAF
TPSYCSPRKSLTRQIDEGIAFHAARGRDEGLCLAYFQPFSNTHAPVARLWELYAEALDHP
RISGLVIGTRPDCVDDEKLDLLAELARKHYVAVEYGVESTCDETLRAVRRGHDFAAARQA
IAASAARGLHVGAHFILGLPGEDDEMLLRQVERINALPLETVKFHQLQLVRGTALAAQYD
AEPGRFRLRTSEEYLSLVVEVLRRLRPDMAVERIASEVPMGFHHLTQWHLTRVSTLWSLL
EKRLTARNAYQGEIFIPLRR*
>Ley3_66761_scaffold_191_38 # 40524 # 41504 # 1 # ID=5_38;partial=00;start_type=ATG;rbs_motif=None;rbs_spacer=None;gc_cont=0.556
MTLLKEKITFGTIMGVVREYFVMTIGILLYTFAWIACILPAHGTGGGATGAALVLCGAIE
NLFNFQINIGTMAFIVNGILLLFAGFIIGWNFGIKTIFCIIVLPASLNFFQETLPGVQAW
LAELGVIPPDAISLFGNLEPLLLVIMGGMLSGVGIYMCFRQGGSTGGTDIVALLINKYHP
INYGRVVLVTDSLIICASLLVGNGIETVIYGFLLTAVFGLSTDALLAGNQQSNQILVISH
EHDRIAAEIVEKAHRGVTMLNGMGWYTKESSQVVMVICRKRETADILKIVRNLDPKAFVS
VASVTGVYGQGFGIIDGGMLNGMKKN*
>Ley3_66761_scaffold_191_39 # 41695 # 43941 # 1 # ID=5_39;partial=00;start_type=ATG;rbs_motif=None;rbs_spacer=None;gc_cont=0.658
MRYADIVLPLAQPLYTFAVAEGVTLCEGMAVVVPFGRSKIYTGIVWRLHDRRPDFKTVKT
VSRVLYGTPLLDERQRRFWEWVADYYMCTLGEVMRVALPSLMKPSGHGEEEFAADEFRPR
REWFVALAGEALTADGLAAALERMGRRAPRQREALEELAALAPDGAEVARSRLAADRTAL
ALLVKKGLLTCIEREVAPGPVTGGAQFRLPTLSAAQRKAAEEIRAVFADRATVLLRGVTG
SGKTEIYMHFAAEVLARGGQVLLLVPEIALTAQLVDRLRQVFGERVIAYHSKLTDRKRTE
LYLRLRDSAGGELVIGARSAIFLPLRRLELVVVDEEHDPSYKQTDPAPRYQARDCAVLMT
RLLGCRTLLGSATPSLESYLNAATGKYGSVVLAERYGPSRMPQILVSDTIRAVKRGERHA
HFNKLLLDRMEETLGGGGQAMLFQNRRGFAPYVECRECGWTARCPDCNVTLTLHKGSGRM
VCHYCGHTEPVPAKCPHCRVTEPVPMGFGTEKVEEEIARVFPEARVARLDRDSVTSERAF
RQIVEAFARGDDDILVGTQMITKGFDFGGVELVGVLNADNLLNNPDFRSAERAFQLLMQV
AGRAGRRENPGTVVIQTAEPGHPVLQQVIAGDYEAMARQQLAERKAFFYPPYARLLNLLL
RHRDPVTLRRAANALAAALRERFGRRVLGPTAPPVDRVRGEYLATLLLKIEAGASLARAR
EAVRGILDRVVESPEFKGVTILCDVDPQ*
>Ley3_66761_scaffold_191_40 # 43925 # 44635 # 1 # ID=5_40;partial=00;start_type=ATG;rbs_motif=None;rbs_spacer=None;gc_cont=0.634
MSILNDIKGLFLPPVCPVCGGELHEGEGAFCMMCRTLAPQTGFWRRADNPLAERLRNEFP
IVQASAFLWFVAGSSWQRAIHGFKYYNRWRTARDLGAWYGGNLADSGLYGSVDCIVPVPL
HTRRLLARGYNQAAYIAEGIASRMGVPVEDRVVRRLRNNPSQTTRSSAGRWENVRDLFAV
ARPGALAGRHVLLVDDVVTTGSTLLSCTEALLRAVPDCRVSIAALAVSRRHFGLDR*
>Ley3_66761_scaffold_191_41 # 44892 # 45176 # 1 # ID=5_41;partial=00;start_type=ATG;rbs_motif=None;rbs_spacer=None;gc_cont=0.582
MFRIVLLLFAGIGAGYLLRNWSFVARLERGVSLTVWALLFVFGVTIGSNRELIANFGRFG
WQAAVIACLGVAGSFAVVFVVRRYFFRKGGCDER*
>Ley3_66761_scaffold_191_42 # 45166 # 45786 # 1 # ID=5_42;partial=00;start_type=ATG;rbs_motif=AGGAGG;rbs_spacer=5-10bp;gc_cont=0.612
MRDSLIVFVFFAVGVALGYADAVPTWLLDPDLPMIILSVMVVLVSLGLGAGDNLHYMLRT
FNWRMFLLPLCTIVGTLLFSALGVLVLQGFSLTDCLAVGSGFGYYSLSSVLIADLKSATL
GVQGAAELATVALLANVVREMIALFGMPLFARWGGPLAPISVSGVTSMDVCLPSIARYSG
SDLVPLAILHGIVLEVCVPILVGAFC*
>Ley3_66761_scaffold_191_43 # 45969 # 47531 # 1 # ID=5_43;partial=00;start_type=ATG;rbs_motif=None;rbs_spacer=None;gc_cont=0.612
MAKEYTPASRNREAFAAMTDTPGNVPPQAVELEEAVLGALMLEKDSIITVQEFITPEAFY
TEEHRTIYRAIEELSTELKPIDLYTVTERLKVRKELQKVGGASYLAQLTQKVGSAANVEF
HAKIIAQKYVQRELIRSATEIQRRSYDESTDVTELIGYAESEIFKVAEGHVKRSVQSSKD
LLAKALMQIEEASKNTSAFNGVPSGFMAIDRVTLGWQLSDLIIVAARPSMGKTAFVLSMA
RNMAVDHERPVAFFSLEMSSVQLMMRLIIAETGIPGNDIKSGRLTPEQWRHLESATKPLG
AAPLYIDDTPALSVFEFRSKARRLKIHNDIQIIIIDYLQLMTGGTQDSKGNREQEVAFIS
RTLKAIAKELNVPIIALSQLSRATELRGGSKRPQLSDLRESGAIEQDADIVAFIHRPEYY
GINQDENGMPTAGMAEIIIAKHRNGAVTDVNLRFLKDQARFADVDETLMPEAGSRPAPGQ
YEDVSSGSNSGLGGFGGVPEEFLTPGVSGAPVNLNEEEPF*
>Ley3_66761_scaffold_191_44 # 47665 # 49206 # 1 # ID=5_44;partial=00;start_type=ATG;rbs_motif=None;rbs_spacer=None;gc_cont=0.656
MFVSTYAGAVAGIDAVKVTVEVNLTGGGLGLYLVGLPDNAVKESEQRIRAAFENTGRKMS
GRKVVVNLAPADLRKEGAGFDLPIAVGILAAMSEVSGELLPTTMFAGELSLDGTLRPVRG
VLPLAVKARDEGLRRLVVPAENAAEAAVVEGVEVYGLHSLGEVIALLNGERRFDATVPVD
AEATLASQSAYAEDFADVKGQTAVKRALEIAAAGGHNVLMIGAPGSGKTMLARRMPTILP
PLSVEEALETTKIHSVAGKLGAERGLLSQRPFRAPHHMTSQVALIGGGQSPQPGEVSLAH
NGVLFLDELPEFGRSVLEVLRQPLEDKKIMVSRARYSVEYPANFTLVAAMNPCPCGYYNH
PTKECTCPPGAVHRYMGRISGPLLDRIDLQVEVTPVAIGEISQVRPSEPSAAIRERVIRA
REVQAERFRGVPGVHTNAMMNARMLREFCPLDQAARELLERAMVRLDLSARAYDRIVKVA
RTIADLEGTADIGAAHLAEAINYRSLDRGSWGR*
>Ley3_66761_scaffold_191_45 # 49225 # 49482 # 1 # ID=5_45;partial=00;start_type=ATG;rbs_motif=None;rbs_spacer=None;gc_cont=0.612
MKKWKPERRDGLLLLGIGLGAAVGLLRGAVLAWLPVGVALGLCLRGGAGTRSGSGKDSFG
DISDTNQEFYAGGDASAEAGNENKI*
>Ley3_66761_scaffold_191_46 # 49479 # 50588 # 1 # ID=5_46;partial=00;start_type=ATG;rbs_motif=None;rbs_spacer=None;gc_cont=0.626
MKRVIVSGGGTGGHIYPAVAVAEALRRRFGEEVEILFVGAEGKMEMEKVPALGYRIVGLP
VAGLQRRFDLKNLAVPFKVLKSIRKARRTIRDFGADVVVGFGGYASGPVLWAAQRMGIPT
VIQEQNSYAGVTNKLLAKRARTICVSYEGMERFFPKEKIVMTGNPLRGRFSKAGADRREA
LAHFGFRDDLPVLLVVGGSLGTRTLNEMMKAWVLRQGGASPVQVIWQTGKYYEREMREFL
AQHPTANIWQGTFIDRMDYAYAAADLVVSRSGACTVSELCLVAKPTLFVPSPNVAEDHQT
KNARALADKGAALLIPDSEAVARVMDEVVGLLKDPARLSELSRNIEALAIPDSAERIVNE
IERQLPQSK*
>Ley3_66761_scaffold_191_47 # 50676 # 52136 # 1 # ID=5_47;partial=00;start_type=ATG;rbs_motif=AGxAG;rbs_spacer=5-10bp;gc_cont=0.620
MKEFSNVFDERGERRICSDSAEPEKQRMQFNVYFLGIGGIGMSALARYFLHEGRRVAGYD
RVRSHLTDQIEAEGAVVHYEEDPALIPVDFRDPATTIVVYTPAVPADHAELRWFRQNGFE
IVKRSQMLGYLSQGKFVIAVAGTHGKTTTTTLVAWLNHRVTGGGSAFLGGISRNFSSNLV
LGRGRRLAVEADEFDRSFLRLWPDVAVVSSADADHLDIYGTHEALREAFSQFVGQIREGG
ALVVKQGVDLKIGNPGIRVYRYSYDEPCDFYARNVTLLEGGHYRYDLVTPGGVIEGCTLG
IPGWVNIENAVAAVAALWCASERDGEPLDAERLREALASFEGVKRRFEFYVNTPRQVYMD
DYAHHPRELAAAITSVKKMFPGRRLTALFQPHLYTRTRDFYREFAEALSHADRVVLLPIY
PAREEPIPGVESEMIGRLLTVPWTICDRAELAEKVAAMDTDVVVSFGAGNIDACCGALAE
KLREKA*
>Ley3_66761_scaffold_191_48 # 52240 # 53337 # 1 # ID=5_48;partial=00;start_type=ATG;rbs_motif=None;rbs_spacer=None;gc_cont=0.568
MPKYLKYTLLALLWGGVAAYLLYAGGKVRRHRAEQPVTRIEVEVVDSTSQLRLVSEATVR
GWLARSGIKTVGEKIGAVRLDALERLIARNGFVADARVTVSYSGVLHVAVWQRTPLMRLL
IDGYNSYVTEEGYLFAVPRASSVYVPVITGTYRPPFPASYVGYAADYRREQMQQIDDKIA
ELEREKYPLYRRELKNDENIRSLRRMLIKKRWFESSESFGERVRELRKRKEQLRRKYRYE
AQVIQSAIDKISEKQEAERRRQKILEKRYEDFSKLTTFVKWMENDDFWRSEIVQITARTT
ESGAIDLELTPRSGNYTILFGRLDDAEQKLDKLLRFYREGLGKAGWDRYRTINVKYAGQV
VCTEW*
>Ley3_66761_scaffold_191_49 # 53432 # 54931 # 1 # ID=5_49;partial=00;start_type=GTG;rbs_motif=None;rbs_spacer=None;gc_cont=0.618
MEKKSYTVAIDLGSSNVVVAVGSKREDGTLGIEAVVSKPVEGVKAGRIDNIEQAGNAIRE
AVAEVESTLGVRITEAYAGISGEFVRCARHTDHVFTYDPQNGVNQGDVDALFDRMRNVQA
PDDETIMERIPQHYMVDDAEEVRNPVGSFCKRLSSTFNFILCGKTPLQRLDMALRRLGIR
MLGVFPNALATPEAVLSSDEKEEGVAVVDIGGGVTDVAVYYRGVPRYVATIPMGASAINR
DIRSQSIPEKHVESLKCKYGSAVAELAPEDKLIRVSGRTAREAKDILLRNLATVIEARAT
DIVEFVQQEIRDSGYAERLAYGIVLTGGSARLKDIDELFRRVTGMDVRIASAETGISEDS
REAVANPAFATVVGLLLKGAGMGSCNVIEDKAGLSPRRPVPPTSVPGFQPPQPQSRPQPQ
PYAPTRPSTETVNAAYARREAARAESAAVEPEAEDAGEDPAPQAPVQEPVKKERNWRSIF
KRTLDKINEGFNAADDEEI*
>Ley3_66761_scaffold_191_50 # 54974 # 56290 # 1 # ID=5_50;partial=00;start_type=ATG;rbs_motif=None;rbs_spacer=None;gc_cont=0.608
MTQLAAARTNPSIIMVVGVGGAGGNAVNHMWNLGIKGVDFMVCNTDQQALDKSPVELKVR
LGSEGLGAGNDPENGRKAAIESLDVVRQRFEASGTKMVFITAGMGGGTGTGASPVIAKLA
KEMGMLTVGIVTSPLAVEGKIRYEQAFRGIEELRQNVDSLLIINNENILEIYGRLALKQA
FGKADDILASAAKGIAEIITVESDLVNVDFADVSKVMRDSGRAHMSVATAEGDNRAEAVA
EASLHSPLLDHNLISGARNILLNISVANAEELMYEEVVRILEYIQAHASVEDESGNIHNA
NIIWGTSEKPQLGNAIELVVVATGFEGDEEKRMMKTVIPPARIVKPVPEGADPAGKPVLE
PVGKPGKATPQTRPLEQVILGEKSTRYSNIDQILAKPAYQSRKAQFIVEMPAGRKEVLKE
EKGAAERAEENRSESLFD*
>Ley3_66761_scaffold_191_51 # 56344 # 57591 # 1 # ID=5_51;partial=00;start_type=ATG;rbs_motif=None;rbs_spacer=None;gc_cont=0.542
MTFHVVVLCCVTLFLLLVSALVSGSETAFFSLSGNDVRKIRRHDTPVCRRMLNLLGKADL
LLATILVVNNLVNIGIVILSSEIIDSLFTFARFEFLFKTVIVTFLLLLFGEILPKVAAQT
IPLRFAGFAARPLLVLRWIFYPLSYVLVRTGNRISERAAHHQEISIGELADAIDMTRTAS
KEEHGMLSGIVSFVNTEVQEIMKPRVDITAVAITDSYEQVKQTIIRSGFSRIPVYEGDLD
NIKGTLYVKDLLSHIDRGDEFGWQQLIRRPYFVPEHKKINDLLADFQNQKIHMAIVVDEY
GSTQGLVSLEDIVEEVVGEISDESDKDEVFYTRLDKDTYLFDGKTHIGDFERIVEIAEGT
FADVKGRAETLAGLMLELKCDFLKKGDTVTAHGVRFTVEEIEGHRIDKIKVRLHG*
>Ley3_66761_scaffold_191_52 # 57584 # 58150 # 1 # ID=5_52;partial=00;start_type=ATG;rbs_motif=None;rbs_spacer=None;gc_cont=0.577
MDNILCIEKVLSWERLLRLVPERDLRLAAALKPASRREEFLMWRSIVYRRLPDAEIAYNA
VGAPVVCNYPLHIGVSHCPGYVAVCFSDRPCAVDIEPLARDFGRAAVRFASAEERQLSDS
PLLLPALWCAKETLYKYSGRRNLDLLRDLRIERFDPDEGRMTGRICGESALEIGLRREEE
LLAAYILV*
>Ley3_66761_scaffold_191_53 # 58541 # 59926 # 1 # ID=5_53;partial=00;start_type=ATG;rbs_motif=None;rbs_spacer=None;gc_cont=0.587
MKQAVTPLRLGSDRISSLLVRYAIPSIIAMTSSSLYNIVDSIFIGHGVGPIAISGVALSM
PLMNIASAFGSLIGIGAAALTSIRLGQGRREAAEGVLGNVVLLNFLVAALFTAVGLLLLD
PILCFFGASDATIGYARDFMQIILGGTIVTHMYLSLNEVIRASGYPRRAMTIMLTAVVLN
CLLNPLFIFGFGWGIRGSAAATVLAQAAALSVSLIHFSSRGSFIRFERGIFRLQASVVGK
IFSIGMASFLLHLCASAVVIVVNKSLREYGGDVAIGAYGIIYRVAMLFLMIVSGLNQGMQ
PIVGYNYGARRYDRVLKVLRQTVVCAVCVTTTGFLLGQLFPRQVAMLFVDAADGAAAERM
ISTAAEGLRIVLCVFPIVGFQIVTSNFFQYIGKPHKAIFLSLTRQMLFLIPLLLVLPPHF
GTLGVWMSMPIADGTASLLAAVLLFYQVRKFRHRPHAERSI*
>Ley3_66761_scaffold_191_54 # 60179 # 61378 # -1 # ID=5_54;partial=00;start_type=ATG;rbs_motif=None;rbs_spacer=None;gc_cont=0.547
MKKLLLLAGLALMVCSASAKKPAQKTQEEGYKFTDLTTVPTTSVKDQHRSGTCWCYSALS
FLENEILRAGGPEMDLSEMWIVRNMYFDKGVKYVRLHGHLNFAEGGAAHDVIEGIKKYGI
VPQEVYPGLNYGTEKPVFGELDAALKAYLDAVIKARNNGVLTTAWQDGLNALLDTYFGVR
PEKFTYEGKEYTPESFAASLPIKMDDYVSIASFTHHPFYSEFIIEVPDNWMWETVYNVPL
EEMMAVVDNAMANNYSIEWSTDVSEKGFDRIKAIGIIPETDIDGMEGTEAEKWGKLSAAE
KEAALYKFDKPVKEKKITQEMRQIAFDNYETTDDHGMVIVGTAVDQQGNPFFKVKNSWDV
RPPYDGYYYFSRPFVEYKTLSIMVNKNAVPQEIRSKLGI*
>Ley3_66761_scaffold_191_55 # 61396 # 63693 # -1 # ID=5_55;partial=00;start_type=ATG;rbs_motif=None;rbs_spacer=None;gc_cont=0.574
MQENLVIVESPAKAKTIEKFLGKDFVVKSSFGHIRDLSKKDLGVNLDKDYEPVYEIPSDK
RKVVEELSSLAKKTKTVWLASDEDREGEAIAWHLAEVLGLPIDQTKRIVFHEITKPAILA
AIESPRTIDMNLVNAQQARRVLDRLVGFELSPLLWKKVRPQLSAGRVQSVAVRLLVERER
EIIAFRSTPYYRVVAQFYAAADPDKTLFKAELSTRFDTREEAETFLRSCIDARFTVAKAE
EKPAQRYPAPPFTTSTLQQEAGRKLGMSVSQTMSVAQHLYEQGLITYMRTDSVNLSKQAI
GQCKEEIIKLFGEKYSSAHNYKTKTKGAQEAHEAIRPSYIERQTIEGTPAEKKLYDLIWK
RTVASQMVPAELDRTTIVIDISGSDAQFVATGEVIRFDGFLKLYSESTDEEPGEEGSGIL
PKMAQGESVNPAQITATERFTAPPARYNEASLVKRLEELGIGRPSTYAPTITTIINRGYV
VKQNKEGQKRSYVQLTLTGSKIAEKRLTETYGKEKNRLQPTDIGMVVNDYLESQFEPIMD
YNFTANVEKEFDRIADGEITWNSMIDDFYGPFHKMVDHATTTQTTKNNQIRILGTDPTTG
HTVKARIGRYGPMVEIEGNEGEKSRFASLKKGQLIESLTLEEALALFSLPRNLGPYEGED
LVIGIGKFGPYVRHGKSFASLARTDDPYTIGYDRAAELVREQQARAAAANTPLKTFAEEP
ELLIKNGRYGPYIAYKGKNYRIPKGTKPEEITLEACMKIIQTSKK*
>Ley3_66761_scaffold_191_56 # 63763 # 65364 # -1 # ID=5_56;partial=00;start_type=ATG;rbs_motif=None;rbs_spacer=None;gc_cont=0.565
MIRSSKIRRAAELAAVLTAAGIVFFTGCTKVDDRLGAGYQPGDQQMKIGLKVFALAPDAE
RPYFETRLYKTDSLKASNLGEGYFGVMHDETFGRRTAGFLTQYRAVALSDTTGFGYQPIF
DSIELKIKISNYGGDTLKPMTYNVYEVISNDYLNPSLTAPAGAGSVADTLFYPTFDPTPY
LNPNPVFTFTFPNGTTTGPATEYVTLQPTPEGRGLIKRLMLLEGKYKGDMTIYRNPELWV
DYFNGIYIKPAQEDPSGEGNLFATNLAESGLLMYTRSRNRTDPTLIQDTITASYLFYRED
DPYGNVSINTIRHDYTGSKINPADIDERNEQRPLNPNVYVEGMDGVITELTLTDALFEGI
EALYKEVTDESGMPYTSIAINQAELMIYLEKSDYDWEKIDVGAITPLLDASFERLGLYAD
YKHVLGISDYYYTYERLYSSQNFQLPYGGYLNRSQGCYVMDITSHLQEVWNGYLKSQGIE
TGGSQTENPAPRTIYIGPEAYGLFTMPYTSAQGMENTANNAPIKLRLIYTMIK*
>Ley3_66761_scaffold_191_57 # 65348 # 66157 # -1 # ID=5_57;partial=00;start_type=ATG;rbs_motif=None;rbs_spacer=None;gc_cont=0.547
MASNRILYVCQEVAPYVPDTEGALLCRKLSQAMQERGNEIRTFMPRYGCINERRHQLHEV
IRLSGMNLIIDDNDHQLIIKVASIPSARVQIYFIDNDDYFARKAILRDADESYFEDNDER
AIFFARGVLETVKKLRWTPTVVHCHDWFSGIVPIYLKKVFADDPIFKEVKIVVSLYGDGF
DKPLNAGMKEKIANEGVKDKKLSILDTPSYENLCRYVMEYADGIILASDAVNPEVAELAR
NSGKPLLEYQSPDAEDFFDNYNRFYDSIQ*
>Ley3_66761_scaffold_191_58 # 66428 # 67477 # -1 # ID=5_58;partial=00;start_type=ATG;rbs_motif=None;rbs_spacer=None;gc_cont=0.558
MKLSQYGYDFSADLLAKYPAENRDESRLMVVNRAKGTIEHRIFKEIIEYFDEKDLFIFND
TKVFPARLYGNKEKTGAEIEIFLLRELNRELRLWDVLVDPARKIRIGNKLYFGDDDLLVA
EVIDNTTSRGRTLRFLFDGSYEEFKETLFKLGETPLPKWVREKVEPEDAERYQTIFASKE
GAVAAPTAGMHFSKHLFKRMEIKGIEKAFITLHVGLGNFRTVDVEDLSKHKMDSEQFFVD
EPTAEAVNKTKREGHKIVSIGTTVMRTLETAVSTGGMIKPMEGWTNKFIFAPYEFSVADA
MVTNFQLPYSTQLMMVSAFGGYDLIMNAYKIAKEEGYRFGTYGDAMLIL*
>Ley3_66761_scaffold_191_59 # 67586 # 68308 # -1 # ID=5_59;partial=00;start_type=ATG;rbs_motif=None;rbs_spacer=None;gc_cont=0.602
MTQQSELNLQGIDFEEGYIAVIDKPLEWTSSDVVRKIKFALRRAGYPKIKVGHAGTLDPL
ATGILLVCIGKATKMADALQAEEKEYVADLMLGATTPSFDLEHPIDKTYPFEHITREAVE
EVLRSLTGERLQTPPLYSAKKVEGVRAYELARAGEEVELRKALINIYEMELMEYDLPRIR
IRVRCSKGTYIRSLAGEIGQALGSGAHLTSLCRTRSGGFRLDAAHELNFFLEKLQKAETK
*
>Ley3_66761_scaffold_191_60 # 68316 # 69128 # -1 # ID=5_60;partial=00;start_type=ATG;rbs_motif=None;rbs_spacer=None;gc_cont=0.592
METIQAIILGIVQGLTEFLPVSSSGHLQLAKELLGVDPEVGGLTFDLTLHAATVLSTIVV
LWSEIKRLVVGLFSKRFNAEQAYVLKIILSMIPVVIVGFTLEPFLQSLVEDLPNHGILLL
VGAMLLVTAILLTFAYYAKPRHKETISYRDAFIIGLAQAVATLPGLSRSGTTIATGLILG
NRKESVAQFSFLMVLAPILGKMVLDLMSGELAAQSIGTAPLLAGFAAAFVVGCLACKFMI
NIVKRGKLNWFAIYCTLVGGLAIIRYFVIQ*
>Ley3_66761_scaffold_191_61 # 69209 # 69457 # -1 # ID=5_61;partial=00;start_type=ATG;rbs_motif=None;rbs_spacer=None;gc_cont=0.534
MKKFKEINDKNDPKMPLSLKNYILLLAGLIVIILGFVLMAGGGSDSPDEFNYAMFSWRRI
TLAPILVIGGFIFEIYAILKRF*
>Ley3_66761_scaffold_191_62 # 69471 # 70352 # -1 # ID=5_62;partial=00;start_type=ATG;rbs_motif=None;rbs_spacer=None;gc_cont=0.559
MKDDKRLKRKVRNSYIVSNISIALVLFLLGSVGYLMTAAMQVARTLQESVTVTVELRNGA
DEKQKESLRKRFEANELVSHVEYSSKDDKLNDTDFRQMFEQEFEAILEENPLLDSFELTL
SADSADPDKLETFIAQIAELDGVDRVSYPAQTVERLHATIAKIRLVLLLFGGALLVISLI
LLNNTIRLAIFSKRYLINTMKLVGATKWFIMRPFLGSSITQGILSGIIASALFLTAVYGL
NEAVPELMSLAETMKIGIIVGGMVLGGILISLCFTFFAVNKFVNMKSNKIYLY*
>Ley3_66761_scaffold_191_63 # 70324 # 72804 # -1 # ID=5_63;partial=00;start_type=ATG;rbs_motif=None;rbs_spacer=None;gc_cont=0.622
MTRFKEILPKVLPTGAALLLFFIVSALYFAPQFRGEVLPQHDVQQYEGMAKEIWDNRAQT
GEDPQWAGRMFGGMPAYLINVAYPAQLVKNTAGQIVKIINTPAAFVFFAMVSMWLMLLIV
GVNPWVGIIPSLMYGLSTYFFLIIGAGHVTKMWALVYAPLMMGGAWLTLRSNMWLGGALT
ALFASLEIGANHPQITYYFLLAMAALWISEGIVAFRKKHLPSFARRTAVLLGAGILAVGS
NFAPLWYTMHHSKQTIRGGSELAAGEETSQEGLALDYATAWSYGRAESWNLLIPDFMGGD
SGRAFTRDGEMAKALKPYGLESFAEQLPAYWGEQPYTAGPTYLGAAALFLALLGLLLASG
RNKWWIAAVSLLTLLLAWGHNFMGFTEFAFKYLPGYNKFRTVSMALVVVEWTVPLLAALA
LMPLWRGEVPRRKLLRALAWAGGITGGFCLLFAVAGSAIFDFGRTEAADFMSRQYYQMFQ
AAGMQEAIAQGAPEELGEVTADAMAADRAAIMRSDAWRSLLMIALAAGSVLLFALGRIRR
GWLIALLGVIVLIDLVPVNLRYLPQSRFVAARRQQIQPTEADRAILRDPEPGFRVLNLTV
SPFNDATTSYFHRSVGGYHGAKLARYQDLIERYLTSMDESVLDMLNTRYLIRFDPAGQTV
AELRTTANGPAWFVQEVVDAATPEEEIDALGRIDTKTAAVINTREFEIRPLIGGEGEIRL
EEYRPNYLRYEYTATAPGTAIFSEIYYKDGWTAYIDGIETPYFRADYLLRGMELPAGTHT
VEWRFRAPGWNVAEGVTLASSLAILAGIIATVILVLRHERRQKTQA*
>Ley3_66761_scaffold_191_64 # 72986 # 73975 # 1 # ID=5_64;partial=00;start_type=ATG;rbs_motif=None;rbs_spacer=None;gc_cont=0.627
MVTLDMIRKPVEGDLEAFEQFIRQKFTADGTLLSEMLDYALSARGKGIRPMTVLLSAALN
APAGQRSGGLRTLLAATLVEMIHVASLIHDDVIDESDMRRGRASVNARWQSRNAVVVGDY
ILAKNMDLGLKSGQFDLVTHVCGAIATLCEGEILQNDKANRQEMTRASYLDIIYKKTACL
IGVSASAGALAVGASREKQALMRKFGESIGMAFQIQDDILDYTRTARTGKPSNNDLREHK
VTLPLLTVLESVGEERRRELQARLARCHEEDESVEYLQHIVENEGGMEKAARVMQEYLAR
AMSVLSEYEPSEYRDALANLCVYVGERDR*
>Ley3_66761_scaffold_191_65 # 74461 # 76662 # -1 # ID=5_65;partial=00;start_type=ATG;rbs_motif=None;rbs_spacer=None;gc_cont=0.613
MDLTRYDKLRSAIRRTLSPDEAAAADRALEYAAEHTASQVRHDGSPMLDHAAEVARIGLE
EIGLGGDSVVAAILHDVVRTASRQDEETFLRLTDEIRDRFGKEVLGMTVSLSHISDIRLK
ASREQAENFRELIVSYSEDPRVILIKLADRLEVMRRLEIFPREKWRKKSWESLNLYAQIA
HKLGLYNIKSELEDIALRYLEPQDYQHIADKLAETESERRAFIARVLEPITQRLDQAGLR
YHVKSRTKSIFSIWNKMRKQHVPFEGVYDIFAIRIILDCPLEEEKQQCWTVYSIVTDFYT
PNPERMRDWISIPKSNGYESLHTTVATKEGRWVEIQIRTERMDAVAERGIAAHWRYKGVN
AGSDGSEMWMKQLRELMEDKTRPLAQNFDAKPSSGEIFVFTPGGDLRKLPEGATVLDFAF
DIHTSLGLTCSGGKVNNRPAAIRDVLHNGDIVEVLTQKNQKPKADWLGFVTTSKARTRIK
ASLREEHTKNARLGREELERKLKNWKLPLTVDEGVGILCKHFKLRTGTELYASIGTEKID
LMQIKELLQAHLSGEAEEERRAAAAAIESEKRRKAEKVSTQSSGDALIIDEKIGQLDYKL
AKCCNPIHGDEIFGFITVGAGITIHRTDCPNAQRLRRNYPYRVLEARWRDEAQGAFRVSI
RVVASDTTGMINHIAEVINRDLKLSIRSMNLSPGGGLLSGVIHVEVPGTGMVDMLIHSIL
RIKGVQKAYRVNN*
>Ley3_66761_scaffold_191_66 # 76811 # 77476 # 1 # ID=5_66;partial=00;start_type=ATG;rbs_motif=None;rbs_spacer=None;gc_cont=0.578
MKKEEKVRLPYVPTYGEEVANTVSHAVMLPLTLCLLPFAAVWTYLHDARPVLASVSVSVC
VISIFLMLLASTLYHSMRPDSKHKAVFHKLDHIFIFVAIAGTYTPVALLVIGGWQGVFVT
VLQWTAVLLGILYKTLARRSIPALSLTIYLVMGWTAIFFLPRLIRNASLPLLLLILLGGV
LYTAGAIVYAKKGFRYHHLVWHLFIDLALLSHLAGIVFFIG*
>Ley3_66761_scaffold_191_67 # 77611 # 78045 # 1 # ID=5_67;partial=00;start_type=ATG;rbs_motif=None;rbs_spacer=None;gc_cont=0.593
MSVVKVGPDDFEELAEVWEASVRATHDFLSEADIRELRSLLPVRYLPAVELRCLRDAGRI
VAFIGLNGSHIAMLFVRPEYRGRGCGRKLVEWAVARQGADSVDVNEQNPQAVGFYLRMGF
AVVGRSETDDADRPFPILHLRLEK*
>Ley3_66761_scaffold_191_68 # 78079 # 78897 # -1 # ID=5_68;partial=00;start_type=ATG;rbs_motif=None;rbs_spacer=None;gc_cont=0.591
MVEKFITAGDTPVHVCDSEKGDRCAVLLHGYLESMLVWDDFVPYLYKQVRVITLDLPGHG
ISVVKGPVHTMEYLADVVKDTLDALGIARCTLVGHSMGGYVALAFCEKYPERLDGVVLLS
STPDADTDEKKENRLREIKLVEAGKKDALARVAPEAGFAPENRPRMRDEIEDLVEQVFVT
EDEGIAALLRGMIERPDRNEMLRRSAVRQLFIFGKHDGYIPLEKAEALAAAHPQARIAWL
EHSGHMGFLEEPEITARALLDFMGTENEPESR*
>Ley3_66761_scaffold_191_69 # 78912 # 79106 # -1 # ID=5_69;partial=00;start_type=ATG;rbs_motif=None;rbs_spacer=None;gc_cont=0.574
MKTNKGFRDENHADELRKAKRLEPIHKSGKERHTIYRELDDEEDDAPARPKRESAFDYFD
DEEN*
>Ley3_66761_scaffold_191_70 # 79130 # 79936 # -1 # ID=5_70;partial=00;start_type=ATG;rbs_motif=None;rbs_spacer=None;gc_cont=0.634
MRFAKYEGAGNDFILLDLRNGGATPQSAEIARLCDRHFGIGADGLMTLAASAVSGCDCSM
RYYNADGSPGEMCGNGGRCFALFAHHLGIGGDIKRFDSTDGIHEARMLRIDGLRSTVELG
MIDVERIDRGDGYWFLDTGVPHYVEFTDDLEAVDVIGRGRRIRYDKRFAKGTNVNFVKVV
GPGHIAVRTYERGVEDETLACGTGSTAAALVTHLAAQPSVTAFRIDVRGGRLGIAFDEPK
PGIYTRIRLSGEARKVFEGSYDTANFQS*
>Ley3_66761_scaffold_191_71 # 80162 # 80908 # 1 # ID=5_71;partial=00;start_type=ATG;rbs_motif=None;rbs_spacer=None;gc_cont=0.570
MKTLLAKHRSIRKFRSEPIAPEVLQDMLEAASRASTCGNMQLYSLIVTQSRELREALAPC
HFNQPMVTQAPCVITVCADVHRFSMWCEQRDAEPCYDNFAWFLNGVTDALLAAQNLCVEA
EAHGLGICYLGTTIYTAEEIARILDLPKGVIPVTTIVVGHPDESPELTDRLPLDAVVHCE
KYHHYTSSEIDELWAEKETSEETRRLLEENGLPNLAQIFTRNRYRAEDNLAISRNYFALL
KKQGFFNN*
>Ley3_66761_scaffold_191_72 # 80926 # 83304 # 1 # ID=5_72;partial=00;start_type=TTG;rbs_motif=None;rbs_spacer=None;gc_cont=0.544
MPVIFVFLLAVLAGVSCSVTRKLPEESYLVQKVTVETDKETPKKERIPASDLRKFIRQNP
NKRFLGLNFYVWVYEQADPEKDNWWNRFKRRIGEAPVLLDMSLTEQSVRNLKVYMDYRGF
FSSQATYEVDTTSRKKRAFITYRTVQREPYRINRLSYDFRDRFLEQIILPDTVHSLLRTG
EVFDMEVLDQERQRITTYLKQRGYYNFTVNNIEYEADTLGGNHLVDLKMIVKQHLAGYNE
QGYPILRNNTVYRIDQINIFPNYDPTAAIAPDYRKGLDTIYYRGLNVVYHKDNKRPNIRP
SVLRQIVPIYPNYVYNINRVDQTYNQIMSMGYFKSANVIFNEQADSVAKDNYVTFVGEGK
EPADSVHQTREGYLQCDIQCIPALKQGYKIELEGSTTSSFYGLRATVGYQNRNIFRGAES
FDVSFSVGYEYMKTPSARKRNAIEFGVNMGLQFPRFLLPFRTQRWQSIQMPRTRLEFGIN
FQDRPYYRCTLSSVAWGYSWSDLKYSSYSLRPIDINVIDMGYVNRKDFLDHLQNEYLKRS
YESQFISGLSFSYVYNNQRKHLGGNATLLRFNYEMAGNLLDGLMHLFSRPAAGKDYYEVF
GLQYSQYFRADLSVSRKIMLGEVTALVGRLYGGYGMAYGNSTSIPFDRLFYAGGANSMRG
WAPRMLGPGAVPEPEDAVFPTQLGDMKLEANLELRFPIWGMFHGATFVDVGNIWFADRHS
APSPAAVFHFDSFYRQLGFDAGIGLRLDIKFAVLRLDWGIQIHNPNAPAGQRWIHNFKWK
NTALNFGVGYPF*
>Ley3_66761_scaffold_191_73 # 83542 # 84054 # -1 # ID=5_73;partial=00;start_type=ATG;rbs_motif=None;rbs_spacer=None;gc_cont=0.511
MKKLIKLTLVVALVLGSSSLFAQKLGRINLEEIITLMPEYKEMMTNMEAYSKDLRDNLET
IQVELNTKYNDFQKNKATYSEVTRQLKEKELTDLQNRLQEFYQSAQEDLQKKEKELTDPI
VAKAQEAVKKVAQKGAYVAVFNTTIPSMVYYDEAAMTDLSTEVKAELGIQ*
>Ley3_66761_scaffold_191_74 # 84084 # 84593 # -1 # ID=5_74;partial=00;start_type=ATG;rbs_motif=None;rbs_spacer=None;gc_cont=0.498
MKRILLLVLAFTAAIGSLSAQNYIVVNSEKVFKSIDEYNKALDTLDQLAKSYQQQVDLKF
EEVEALYNNYKAQEMSLSASSRQARQNLILTREEEASKFQEEIFGQDGTLMKKRIELIQP
IQKRVFDAIANYAAQNGYELVLDAASNPTLLYNSEKIDHTQALIEFMKK*
>Ley3_66761_scaffold_191_75 # 84666 # 87245 # -1 # ID=5_75;partial=00;start_type=ATG;rbs_motif=None;rbs_spacer=None;gc_cont=0.551
MNHPGKVFLTLTAALLLLCPQIFAQEPSGEAAPPPAEQTDQDEDTNQLLQQFEKAPTLEG
GTQKLYHIRNVNIHGAQYIDNSILRASSGLIPGDSIYLPSNFISTAITRLWNQRLFSDIR
VGATIEGDSLDLEVFLKERPRVNYWRFEGISKSNQKDLLEKLKLKRGTELSDYVIDKNSK
LIHKYYADKGFRNAEVSVRIDNDSILKQAVNVTFIVDRKRKIKIGEINFTGNEEFSDKRL
RRTFKKTHQKSLNFFRGAKFNEEDFENDKELLLDFYNSKGFRNANIVADSIYAINDKRMG
ITLDISEGNKYYIRNVSWIGNSVYETDELARMFGVEKGSIYDKKSMYKRLGIGAYYNPDE
PSITNLYKDQGYLTSQIDPAEIIIGKDSIDLEVRVFEGKQFTINNVGISGNMRLDDEVIR
RELYTRPGELYNQSLLFQAIRTLGSMGHFTAEAIAPDIQPVVNSDELVDINWPLEEIASD
QFQIAGGWGGGTFVGSVGVTLNNLSIKNFFKKGAWRPYPMGQNQRLSISAQTNGTYYKAF
AISFTDPWMGGRKPNSFTISAHYSDENNAYYAWQKGTRYFRTAGVAAGLGKRLDWPDPYF
TFYAEASYERYMLKDWNTFVLKNGAANLLSIRLVLGRNSVDQPIYPRRGSDFSVSVQLTP
PYSLWDGKDYKSTALSEQERYNWIEFHKWMLKGQWFTPLTRNGNLVLMARAEMGYLGHYN
KNKVSPFERFEVGGDGMTGYNMYGIDIISMRGYDDGALDPVGSNYSCAYNKYTMELRYPL
LLKGQTNIYVLGFLEGGNGFTSWKEFSPFKIKRSAGIGVRLFLPVVGMVGVDWGWGFDPA
AGQTKRSGSHIHFTMGMQF*
>Ley3_66761_scaffold_191_76 # 87328 # 88017 # -1 # ID=5_76;partial=00;start_type=ATG;rbs_motif=None;rbs_spacer=None;gc_cont=0.590
MDGNGRWAAQHGLERFEGHIRGVESVRRAIQAATRHGVRYLTLYAFSTENWGRPAAEVDA
LMELFCKSVINETPELAAQGVRVRIIGDKSRFPEKVKHHLDQIENRTATGKRLTLQLALN
YSSRSEIVHAMQGLARRAAAGIFSSEEISEQTVSEALYTAGCPDPDLLIRTSGEQRLSNF
LLWQAAYAELFFTPVLWPDFTEEDFAQALDEYARRERRFGLVKNNERIR*
>Ley3_66761_scaffold_191_77 # 88124 # 89005 # -1 # ID=5_77;partial=00;start_type=ATG;rbs_motif=None;rbs_spacer=None;gc_cont=0.612
MKIILFSRQGVVHTAGDLHQMFDAIARFGFDYAVNEEFAPQIERLTGISIDAAHRYGRPM
GPQPAESVLVCYGGDGTLLDGIHRLGGAEIPVIGINSGHLGFLTSVPRNGCIGDVFELIA
AGKLECQPRSMLEVTGDFGDGISTRYAVNEVVIQRQGAGMISVETYVNDQMVATYHGDGL
IVSTPTGSTAYSLSVGGPVVAPQCACLVLSPVAPHNLTMRPIVIPSSSDVRLKVHARHAE
ISIATDNETCPIPEGAEFRVRLASRRFFLAVPHNISFYDTLRKKMMWGVDIRS*
>Ley3_66761_scaffold_191_78 # 89344 # 90060 # 1 # ID=5_78;partial=00;start_type=ATG;rbs_motif=None;rbs_spacer=None;gc_cont=0.608
MTKLSVNINKIAVVRNSRGGNLPDVVRAALDCERFGAQGITVHPRPDARHIRYSDVRDLK
KVLTTEFNIEGNPIPSFRELVLEVRPAQVTLVPDAENAITSNAGWNTVKYRDFLREVTAE
FQARGIRVSIFVDPVAEMVAGAKECGADRVELYTEAYARDFAAGRERAIEPYVRAAEEAR
RCGLGLNAGHDLNLENLCYFVERIPWTDEVSIGHALICDALYYGLENTVRLYRRELAF*
>Ley3_66761_scaffold_191_79 # 90207 # 91625 # 1 # ID=5_79;partial=00;start_type=GTG;rbs_motif=None;rbs_spacer=None;gc_cont=0.600
MKKNDSTAPLSLPVFRQISAIAARQDVPAFVVGGYVRDFYLGRPSTDIDVVVVGSGIGLA
EELGRELRTKVSVYKTFGTAALRTRGVEVEFVGARKESYVRDSRKPQVEAGTLEDDQRRR
DFTINAMAWSLAEEDFGRLVDPFDGMRDLHEGIIRTPCDPDVTFSDDPLRMMRAVRFASQ
LNFRLFPETFEAIVRNRERIGIVSRERIAVELNKIVLSPVPSVGFDLLERTGLLELIFPE
MQRLKGIERRGQHAHKDNFYHTLKVLDNVAAVSDDLWLRWAAILHDIGKPLTKAYDPQVG
WTFHSHEVVGSKMVPGIFRQLKLPLNEHMKFVRKMVFLHLRPIILSEDMVTDSAVRRLLF
EAGDDVEKLMTLCEADITSGIDAKVKRYLQNFELVRRKMKDLEERDRIRNFQPPITGEII
[truncated: 13,451,131 more chars]
