# Supplementary material for: Recovery of genomes from metagenomes via a dereplication, aggregation and scoring strategy
Source: Nat Microbiol. 2018 May 28;3(7):836–43. doi: 10.1038/s41564-018-0171-1 (PMC6786971; doi:10.1038/s41564-018-0171-1)
Supplement: Supplementary file 8 — Source code of DAS Tool. For latest version please see https://github.com/cmks/DAS_Tool [file 41564_2018_171_MOESM8_ESM.gz › DAS_Tool/sample_output/DASToolRun2_DASTool_scaffolds2bin.txt]

Ley3_66761_scaffold_6	metabat.8
Ley3_66761_scaffold_118	metabat.8
Ley3_66761_scaffold_139	metabat.8
Ley3_66761_scaffold_174	metabat.8
Ley3_66761_scaffold_191	metabat.8
Ley3_66761_scaffold_220	metabat.8
Ley3_66761_scaffold_253	metabat.8
Ley3_66761_scaffold_277	metabat.8
Ley3_66761_scaffold_312	metabat.8
Ley3_66761_scaffold_364	metabat.8
Ley3_66761_scaffold_433	metabat.8
Ley3_66761_scaffold_560	metabat.8
Ley3_66761_scaffold_689	metabat.8
Ley3_66761_scaffold_707	metabat.8
Ley3_66761_scaffold_787	metabat.8
Ley3_66761_scaffold_1981	metabat.8
Ley3_66761_scaffold_2211	metabat.8
Ley3_66761_scaffold_2350	metabat.8
Ley3_66761_scaffold_2597	metabat.8
Ley3_66761_scaffold_3095	metabat.8
Ley3_66761_scaffold_3564	metabat.8
Ley3_66761_scaffold_4563	metabat.8
Ley3_66761_scaffold_5692	metabat.8
Ley3_66761_scaffold_23267	metabat.8
Ley3_66761_scaffold_8	tetraESOM.83
Ley3_66761_scaffold_42	tetraESOM.83
Ley3_66761_scaffold_99	tetraESOM.83
Ley3_66761_scaffold_127	tetraESOM.83
Ley3_66761_scaffold_194	tetraESOM.83
Ley3_66761_scaffold_215	tetraESOM.83
Ley3_66761_scaffold_226	tetraESOM.83
Ley3_66761_scaffold_359	tetraESOM.83
Ley3_66761_scaffold_376	tetraESOM.83
Ley3_66761_scaffold_386	tetraESOM.83
Ley3_66761_scaffold_469	tetraESOM.83
Ley3_66761_scaffold_499	tetraESOM.83
Ley3_66761_scaffold_527	tetraESOM.83
Ley3_66761_scaffold_531	tetraESOM.83
Ley3_66761_scaffold_585	tetraESOM.83
Ley3_66761_scaffold_713	tetraESOM.83
Ley3_66761_scaffold_734	tetraESOM.83
Ley3_66761_scaffold_756	tetraESOM.83
Ley3_66761_scaffold_827	tetraESOM.83
Ley3_66761_scaffold_844	tetraESOM.83
Ley3_66761_scaffold_1006	tetraESOM.83
Ley3_66761_scaffold_1045	tetraESOM.83
Ley3_66761_scaffold_1085	tetraESOM.83
Ley3_66761_scaffold_1139	tetraESOM.83
Ley3_66761_scaffold_1145	tetraESOM.83
Ley3_66761_scaffold_1215	tetraESOM.83
Ley3_66761_scaffold_1325	tetraESOM.83
Ley3_66761_scaffold_1377	tetraESOM.83
Ley3_66761_scaffold_1567	tetraESOM.83
Ley3_66761_scaffold_1869	tetraESOM.83
Ley3_66761_scaffold_1922	tetraESOM.83
Ley3_66761_scaffold_2123	tetraESOM.83
Ley3_66761_scaffold_2171	tetraESOM.83
Ley3_66761_scaffold_2200	tetraESOM.83
Ley3_66761_scaffold_2213	tetraESOM.83
Ley3_66761_scaffold_2938	tetraESOM.83
Ley3_66761_scaffold_3038	tetraESOM.83
Ley3_66761_scaffold_3358	tetraESOM.83
Ley3_66761_scaffold_3476	tetraESOM.83
Ley3_66761_scaffold_3895	tetraESOM.83
Ley3_66761_scaffold_3896	tetraESOM.83
Ley3_66761_scaffold_5118	tetraESOM.83
Ley3_66761_scaffold_7242	tetraESOM.83
Ley3_66761_scaffold_15420	tetraESOM.83
Ley3_66761_scaffold_49	metabat.11
Ley3_66761_scaffold_113	metabat.11
Ley3_66761_scaffold_116	metabat.11
Ley3_66761_scaffold_172	metabat.11
Ley3_66761_scaffold_185	metabat.11
Ley3_66761_scaffold_204	metabat.11
Ley3_66761_scaffold_206	metabat.11
Ley3_66761_scaffold_307	metabat.11
Ley3_66761_scaffold_325	metabat.11
Ley3_66761_scaffold_379	metabat.11
Ley3_66761_scaffold_422	metabat.11
Ley3_66761_scaffold_467	metabat.11
Ley3_66761_scaffold_482	metabat.11
Ley3_66761_scaffold_528	metabat.11
Ley3_66761_scaffold_604	metabat.11
Ley3_66761_scaffold_644	metabat.11
Ley3_66761_scaffold_652	metabat.11
Ley3_66761_scaffold_653	metabat.11
Ley3_66761_scaffold_654	metabat.11
Ley3_66761_scaffold_655	metabat.11
Ley3_66761_scaffold_812	metabat.11
Ley3_66761_scaffold_826	metabat.11
Ley3_66761_scaffold_837	metabat.11
Ley3_66761_scaffold_899	metabat.11
Ley3_66761_scaffold_937	metabat.11
Ley3_66761_scaffold_939	metabat.11
Ley3_66761_scaffold_955	metabat.11
Ley3_66761_scaffold_1015	metabat.11
Ley3_66761_scaffold_1047	metabat.11
Ley3_66761_scaffold_1077	metabat.11
Ley3_66761_scaffold_1140	metabat.11
Ley3_66761_scaffold_1154	metabat.11
Ley3_66761_scaffold_1250	metabat.11
Ley3_66761_scaffold_1297	metabat.11
Ley3_66761_scaffold_1321	metabat.11
Ley3_66761_scaffold_1333	metabat.11
Ley3_66761_scaffold_1457	metabat.11
Ley3_66761_scaffold_1467	metabat.11
Ley3_66761_scaffold_1524	metabat.11
Ley3_66761_scaffold_1760	metabat.11
Ley3_66761_scaffold_1779	metabat.11
Ley3_66761_scaffold_1898	metabat.11
Ley3_66761_scaffold_1901	metabat.11
Ley3_66761_scaffold_1972	metabat.11
Ley3_66761_scaffold_2068	metabat.11
Ley3_66761_scaffold_2261	metabat.11
Ley3_66761_scaffold_2279	metabat.11
Ley3_66761_scaffold_2281	metabat.11
Ley3_66761_scaffold_2383	metabat.11
Ley3_66761_scaffold_2416	metabat.11
Ley3_66761_scaffold_2499	metabat.11
Ley3_66761_scaffold_2548	metabat.11
Ley3_66761_scaffold_2572	metabat.11
Ley3_66761_scaffold_2703	metabat.11
Ley3_66761_scaffold_2871	metabat.11
Ley3_66761_scaffold_2945	metabat.11
Ley3_66761_scaffold_2949	metabat.11
Ley3_66761_scaffold_2962	metabat.11
Ley3_66761_scaffold_3045	metabat.11
Ley3_66761_scaffold_3413	metabat.11
Ley3_66761_scaffold_3627	metabat.11
Ley3_66761_scaffold_3659	metabat.11
Ley3_66761_scaffold_3671	metabat.11
Ley3_66761_scaffold_4070	metabat.11
Ley3_66761_scaffold_4136	metabat.11
Ley3_66761_scaffold_4533	metabat.11
Ley3_66761_scaffold_5071	metabat.11
Ley3_66761_scaffold_6031	metabat.11
Ley3_66761_scaffold_6352	metabat.11
Ley3_66761_scaffold_11044	metabat.11
Ley3_66761_scaffold_634	concoct.17
Ley3_66761_scaffold_1057	concoct.17
Ley3_66761_scaffold_1091	concoct.17
Ley3_66761_scaffold_1541	concoct.17
Ley3_66761_scaffold_1576	concoct.17
Ley3_66761_scaffold_1715	concoct.17
Ley3_66761_scaffold_1852	concoct.17
Ley3_66761_scaffold_1963	concoct.17
Ley3_66761_scaffold_1971	concoct.17
Ley3_66761_scaffold_2089	concoct.17
Ley3_66761_scaffold_2094	concoct.17
Ley3_66761_scaffold_2096	concoct.17
Ley3_66761_scaffold_2242	concoct.17
Ley3_66761_scaffold_2491	concoct.17
Ley3_66761_scaffold_2522	concoct.17
Ley3_66761_scaffold_2690	concoct.17
Ley3_66761_scaffold_2716	concoct.17
Ley3_66761_scaffold_2762	concoct.17
Ley3_66761_scaffold_2864	concoct.17
Ley3_66761_scaffold_2873	concoct.17
Ley3_66761_scaffold_2930	concoct.17
Ley3_66761_scaffold_3002	concoct.17
Ley3_66761_scaffold_3103	concoct.17
Ley3_66761_scaffold_3141	concoct.17
Ley3_66761_scaffold_3161	concoct.17
Ley3_66761_scaffold_3213	concoct.17
Ley3_66761_scaffold_3311	concoct.17
Ley3_66761_scaffold_3594	concoct.17
Ley3_66761_scaffold_3613	concoct.17
Ley3_66761_scaffold_3932	concoct.17
Ley3_66761_scaffold_4004	concoct.17
Ley3_66761_scaffold_4013	concoct.17
Ley3_66761_scaffold_4040	concoct.17
Ley3_66761_scaffold_4158	concoct.17
Ley3_66761_scaffold_4228	concoct.17
Ley3_66761_scaffold_4236	concoct.17
Ley3_66761_scaffold_4401	concoct.17
Ley3_66761_scaffold_4421	concoct.17
Ley3_66761_scaffold_4733	concoct.17
Ley3_66761_scaffold_5114	concoct.17
Ley3_66761_scaffold_5164	concoct.17
Ley3_66761_scaffold_5211	concoct.17
Ley3_66761_scaffold_5238	concoct.17
Ley3_66761_scaffold_5396	concoct.17
Ley3_66761_scaffold_5853	concoct.17
Ley3_66761_scaffold_6115	concoct.17
Ley3_66761_scaffold_7091	concoct.17
Ley3_66761_scaffold_7490	concoct.17
Ley3_66761_scaffold_7919	concoct.17
Ley3_66761_scaffold_10476	concoct.17
Ley3_66761_scaffold_11735	concoct.17
Ley3_66761_scaffold_14994	concoct.17
Ley3_66761_scaffold_16606	concoct.17
Ley3_66761_scaffold_17109	concoct.17
Ley3_66761_scaffold_22269	concoct.17
Ley3_66761_scaffold_29306	concoct.17
Ley3_66761_scaffold_53179	concoct.17
Ley3_66761_scaffold_122	concoct.77
Ley3_66761_scaffold_428	concoct.77
Ley3_66761_scaffold_461	concoct.77
Ley3_66761_scaffold_599	concoct.77
Ley3_66761_scaffold_600	concoct.77
Ley3_66761_scaffold_676	concoct.77
Ley3_66761_scaffold_711	concoct.77
Ley3_66761_scaffold_762	concoct.77
Ley3_66761_scaffold_814	concoct.77
Ley3_66761_scaffold_833	concoct.77
Ley3_66761_scaffold_854	concoct.77
Ley3_66761_scaffold_859	concoct.77
Ley3_66761_scaffold_870	concoct.77
Ley3_66761_scaffold_999	concoct.77
Ley3_66761_scaffold_1149	concoct.77
Ley3_66761_scaffold_1196	concoct.77
Ley3_66761_scaffold_1255	concoct.77
Ley3_66761_scaffold_1264	concoct.77
Ley3_66761_scaffold_1291	concoct.77
Ley3_66761_scaffold_1330	concoct.77
Ley3_66761_scaffold_1434	concoct.77
Ley3_66761_scaffold_1485	concoct.77
Ley3_66761_scaffold_1505	concoct.77
Ley3_66761_scaffold_1629	concoct.77
Ley3_66761_scaffold_1631	concoct.77
Ley3_66761_scaffold_1698	concoct.77
Ley3_66761_scaffold_1829	concoct.77
Ley3_66761_scaffold_1899	concoct.77
Ley3_66761_scaffold_2095	concoct.77
Ley3_66761_scaffold_2228	concoct.77
Ley3_66761_scaffold_2349	concoct.77
Ley3_66761_scaffold_2356	concoct.77
Ley3_66761_scaffold_2443	concoct.77
Ley3_66761_scaffold_2591	concoct.77
Ley3_66761_scaffold_2844	concoct.77
Ley3_66761_scaffold_2860	concoct.77
Ley3_66761_scaffold_2866	concoct.77
Ley3_66761_scaffold_2955	concoct.77
Ley3_66761_scaffold_3031	concoct.77
Ley3_66761_scaffold_3349	concoct.77
Ley3_66761_scaffold_3370	concoct.77
Ley3_66761_scaffold_3399	concoct.77
Ley3_66761_scaffold_3426	concoct.77
Ley3_66761_scaffold_3492	concoct.77
Ley3_66761_scaffold_3709	concoct.77
Ley3_66761_scaffold_3861	concoct.77
Ley3_66761_scaffold_4391	concoct.77
Ley3_66761_scaffold_4575	concoct.77
Ley3_66761_scaffold_4682	concoct.77
Ley3_66761_scaffold_4822	concoct.77
Ley3_66761_scaffold_4920	concoct.77
Ley3_66761_scaffold_4941	concoct.77
Ley3_66761_scaffold_5141	concoct.77
Ley3_66761_scaffold_5412	concoct.77
Ley3_66761_scaffold_5911	concoct.77
Ley3_66761_scaffold_6000	concoct.77
Ley3_66761_scaffold_6354	concoct.77
Ley3_66761_scaffold_7594	concoct.77
Ley3_66761_scaffold_8178	concoct.77
Ley3_66761_scaffold_8570	concoct.77
Ley3_66761_scaffold_8943	concoct.77
Ley3_66761_scaffold_9581	concoct.77
Ley3_66761_scaffold_9942	concoct.77
Ley3_66761_scaffold_10372	concoct.77
Ley3_66761_scaffold_11094	concoct.77
Ley3_66761_scaffold_14030	concoct.77
Ley3_66761_scaffold_16052	concoct.77
Ley3_66761_scaffold_161	maxbin2.032
Ley3_66761_scaffold_313	maxbin2.032
Ley3_66761_scaffold_545	maxbin2.032
Ley3_66761_scaffold_546	maxbin2.032
Ley3_66761_scaffold_598	maxbin2.032
Ley3_66761_scaffold_623	maxbin2.032
Ley3_66761_scaffold_677	maxbin2.032
Ley3_66761_scaffold_898	maxbin2.032
Ley3_66761_scaffold_959	maxbin2.032
Ley3_66761_scaffold_960	maxbin2.032
Ley3_66761_scaffold_1019	maxbin2.032
Ley3_66761_scaffold_1060	maxbin2.032
Ley3_66761_scaffold_1093	maxbin2.032
Ley3_66761_scaffold_1113	maxbin2.032
Ley3_66761_scaffold_1172	maxbin2.032
Ley3_66761_scaffold_1219	maxbin2.032
Ley3_66761_scaffold_1260	maxbin2.032
Ley3_66761_scaffold_1277	maxbin2.032
Ley3_66761_scaffold_1300	maxbin2.032
Ley3_66761_scaffold_1305	maxbin2.032
Ley3_66761_scaffold_1342	maxbin2.032
Ley3_66761_scaffold_1364	maxbin2.032
Ley3_66761_scaffold_1365	maxbin2.032
Ley3_66761_scaffold_1370	maxbin2.032
Ley3_66761_scaffold_1444	maxbin2.032
Ley3_66761_scaffold_1472	maxbin2.032
Ley3_66761_scaffold_1571	maxbin2.032
Ley3_66761_scaffold_1685	maxbin2.032
Ley3_66761_scaffold_1751	maxbin2.032
Ley3_66761_scaffold_1759	maxbin2.032
Ley3_66761_scaffold_1814	maxbin2.032
Ley3_66761_scaffold_1825	maxbin2.032
Ley3_66761_scaffold_1908	maxbin2.032
Ley3_66761_scaffold_2046	maxbin2.032
Ley3_66761_scaffold_2078	maxbin2.032
Ley3_66761_scaffold_2122	maxbin2.032
Ley3_66761_scaffold_2139	maxbin2.032
Ley3_66761_scaffold_2185	maxbin2.032
Ley3_66761_scaffold_2199	maxbin2.032
Ley3_66761_scaffold_2218	maxbin2.032
Ley3_66761_scaffold_2229	maxbin2.032
Ley3_66761_scaffold_2246	maxbin2.032
Ley3_66761_scaffold_2273	maxbin2.032
Ley3_66761_scaffold_2294	maxbin2.032
Ley3_66761_scaffold_2432	maxbin2.032
Ley3_66761_scaffold_2448	maxbin2.032
Ley3_66761_scaffold_2492	maxbin2.032
Ley3_66761_scaffold_2501	maxbin2.032
Ley3_66761_scaffold_2617	maxbin2.032
Ley3_66761_scaffold_2627	maxbin2.032
Ley3_66761_scaffold_2759	maxbin2.032
Ley3_66761_scaffold_2776	maxbin2.032
Ley3_66761_scaffold_2795	maxbin2.032
Ley3_66761_scaffold_2816	maxbin2.032
Ley3_66761_scaffold_2897	maxbin2.032
Ley3_66761_scaffold_3101	maxbin2.032
Ley3_66761_scaffold_3146	maxbin2.032
Ley3_66761_scaffold_3170	maxbin2.032
Ley3_66761_scaffold_3415	maxbin2.032
Ley3_66761_scaffold_3445	maxbin2.032
Ley3_66761_scaffold_3560	maxbin2.032
Ley3_66761_scaffold_3562	maxbin2.032
Ley3_66761_scaffold_3677	maxbin2.032
Ley3_66761_scaffold_3830	maxbin2.032
Ley3_66761_scaffold_3879	maxbin2.032
Ley3_66761_scaffold_3923	maxbin2.032
Ley3_66761_scaffold_3986	maxbin2.032
Ley3_66761_scaffold_4057	maxbin2.032
Ley3_66761_scaffold_4059	maxbin2.032
Ley3_66761_scaffold_4067	maxbin2.032
Ley3_66761_scaffold_4223	maxbin2.032
Ley3_66761_scaffold_4276	maxbin2.032
Ley3_66761_scaffold_4304	maxbin2.032
Ley3_66761_scaffold_4447	maxbin2.032
Ley3_66761_scaffold_4459	maxbin2.032
Ley3_66761_scaffold_4611	maxbin2.032
Ley3_66761_scaffold_5088	maxbin2.032
Ley3_66761_scaffold_5099	maxbin2.032
Ley3_66761_scaffold_5184	maxbin2.032
Ley3_66761_scaffold_5224	maxbin2.032
Ley3_66761_scaffold_5280	maxbin2.032
Ley3_66761_scaffold_5331	maxbin2.032
Ley3_66761_scaffold_5534	maxbin2.032
Ley3_66761_scaffold_5771	maxbin2.032
Ley3_66761_scaffold_6243	maxbin2.032
Ley3_66761_scaffold_6761	maxbin2.032
Ley3_66761_scaffold_7147	maxbin2.032
Ley3_66761_scaffold_7290	maxbin2.032
Ley3_66761_scaffold_8192	maxbin2.032
Ley3_66761_scaffold_8530	maxbin2.032
Ley3_66761_scaffold_8605	maxbin2.032
Ley3_66761_scaffold_8659	maxbin2.032
Ley3_66761_scaffold_9276	maxbin2.032
Ley3_66761_scaffold_10059	maxbin2.032
Ley3_66761_scaffold_11316	maxbin2.032
Ley3_66761_scaffold_11889	maxbin2.032
Ley3_66761_scaffold_12915	maxbin2.032
Ley3_66761_scaffold_13755	maxbin2.032
Ley3_66761_scaffold_14042	maxbin2.032
Ley3_66761_scaffold_14110	maxbin2.032
Ley3_66761_scaffold_14195	maxbin2.032
Ley3_66761_scaffold_14831	maxbin2.032
Ley3_66761_scaffold_16460	maxbin2.032
Ley3_66761_scaffold_18524	maxbin2.032
Ley3_66761_scaffold_22337	maxbin2.032
Ley3_66761_scaffold_22674	maxbin2.032
Ley3_66761_scaffold_35364	maxbin2.032
Ley3_66761_scaffold_34	tetraESOM.26
Ley3_66761_scaffold_48	tetraESOM.26
Ley3_66761_scaffold_87	tetraESOM.26
Ley3_66761_scaffold_149	tetraESOM.26
Ley3_66761_scaffold_152	tetraESOM.26
Ley3_66761_scaffold_163	tetraESOM.26
Ley3_66761_scaffold_184	tetraESOM.26
Ley3_66761_scaffold_219	tetraESOM.26
Ley3_66761_scaffold_236	tetraESOM.26
Ley3_66761_scaffold_430	tetraESOM.26
Ley3_66761_scaffold_581	tetraESOM.26
Ley3_66761_scaffold_597	tetraESOM.26
Ley3_66761_scaffold_922	tetraESOM.26
Ley3_66761_scaffold_983	tetraESOM.26
Ley3_66761_scaffold_1010	tetraESOM.26
Ley3_66761_scaffold_1026	tetraESOM.26
Ley3_66761_scaffold_1771	tetraESOM.26
Ley3_66761_scaffold_1807	tetraESOM.26
Ley3_66761_scaffold_2973	tetraESOM.26
Ley3_66761_scaffold_5974	tetraESOM.26
Ley3_66761_scaffold_6365	tetraESOM.26
Ley3_66761_scaffold_7308	tetraESOM.26
Ley3_66761_scaffold_10133	tetraESOM.26
Ley3_66761_scaffold_14732	tetraESOM.26
Ley3_66761_scaffold_17467	tetraESOM.26
Ley3_66761_scaffold_20641	tetraESOM.26
Ley3_66761_scaffold_175	tetraESOM.5
Ley3_66761_scaffold_227	tetraESOM.5
Ley3_66761_scaffold_239	tetraESOM.5
Ley3_66761_scaffold_291	tetraESOM.5
Ley3_66761_scaffold_438	tetraESOM.5
Ley3_66761_scaffold_696	tetraESOM.5
Ley3_66761_scaffold_823	tetraESOM.5
Ley3_66761_scaffold_862	tetraESOM.5
Ley3_66761_scaffold_863	tetraESOM.5
Ley3_66761_scaffold_904	tetraESOM.5
Ley3_66761_scaffold_909	tetraESOM.5
Ley3_66761_scaffold_934	tetraESOM.5
Ley3_66761_scaffold_971	tetraESOM.5
Ley3_66761_scaffold_973	tetraESOM.5
Ley3_66761_scaffold_974	tetraESOM.5
Ley3_66761_scaffold_1027	tetraESOM.5
Ley3_66761_scaffold_1107	tetraESOM.5
Ley3_66761_scaffold_1126	tetraESOM.5
Ley3_66761_scaffold_1141	tetraESOM.5
Ley3_66761_scaffold_1706	tetraESOM.5
Ley3_66761_scaffold_2339	tetraESOM.5
Ley3_66761_scaffold_2467	tetraESOM.5
Ley3_66761_scaffold_2859	tetraESOM.5
Ley3_66761_scaffold_3053	tetraESOM.5
Ley3_66761_scaffold_3117	tetraESOM.5
Ley3_66761_scaffold_3437	tetraESOM.5
Ley3_66761_scaffold_3483	tetraESOM.5
Ley3_66761_scaffold_3945	tetraESOM.5
Ley3_66761_scaffold_4128	tetraESOM.5
Ley3_66761_scaffold_4384	tetraESOM.5
Ley3_66761_scaffold_4547	tetraESOM.5
Ley3_66761_scaffold_4553	tetraESOM.5
Ley3_66761_scaffold_5012	tetraESOM.5
Ley3_66761_scaffold_395	tetraESOM.17
Ley3_66761_scaffold_449	tetraESOM.17
Ley3_66761_scaffold_722	tetraESOM.17
Ley3_66761_scaffold_879	tetraESOM.17
Ley3_66761_scaffold_918	tetraESOM.17
Ley3_66761_scaffold_1153	tetraESOM.17
Ley3_66761_scaffold_1173	tetraESOM.17
Ley3_66761_scaffold_1573	tetraESOM.17
Ley3_66761_scaffold_1663	tetraESOM.17
Ley3_66761_scaffold_1761	tetraESOM.17
Ley3_66761_scaffold_1820	tetraESOM.17
Ley3_66761_scaffold_1855	tetraESOM.17
Ley3_66761_scaffold_2133	tetraESOM.17
Ley3_66761_scaffold_2244	tetraESOM.17
Ley3_66761_scaffold_2271	tetraESOM.17
Ley3_66761_scaffold_2442	tetraESOM.17
Ley3_66761_scaffold_2621	tetraESOM.17
Ley3_66761_scaffold_2637	tetraESOM.17
Ley3_66761_scaffold_2738	tetraESOM.17
Ley3_66761_scaffold_2826	tetraESOM.17
Ley3_66761_scaffold_2847	tetraESOM.17
Ley3_66761_scaffold_2910	tetraESOM.17
Ley3_66761_scaffold_3497	tetraESOM.17
Ley3_66761_scaffold_3760	tetraESOM.17
Ley3_66761_scaffold_3927	tetraESOM.17
Ley3_66761_scaffold_4346	tetraESOM.17
Ley3_66761_scaffold_4858	tetraESOM.17
Ley3_66761_scaffold_4971	tetraESOM.17
Ley3_66761_scaffold_5019	tetraESOM.17
Ley3_66761_scaffold_5117	tetraESOM.17
Ley3_66761_scaffold_5790	tetraESOM.17
Ley3_66761_scaffold_7034	tetraESOM.17
Ley3_66761_scaffold_8624	tetraESOM.17
Ley3_66761_scaffold_8800	tetraESOM.17
Ley3_66761_scaffold_9985	tetraESOM.17
Ley3_66761_scaffold_11091	tetraESOM.17
Ley3_66761_scaffold_2739	maxbin2.094
Ley3_66761_scaffold_2954	maxbin2.094
Ley3_66761_scaffold_3478	maxbin2.094
Ley3_66761_scaffold_3733	maxbin2.094
Ley3_66761_scaffold_4251	maxbin2.094
Ley3_66761_scaffold_4340	maxbin2.094
Ley3_66761_scaffold_4342	maxbin2.094
Ley3_66761_scaffold_4400	maxbin2.094
Ley3_66761_scaffold_4768	maxbin2.094
Ley3_66761_scaffold_4787	maxbin2.094
Ley3_66761_scaffold_4966	maxbin2.094
Ley3_66761_scaffold_4968	maxbin2.094
Ley3_66761_scaffold_5001	maxbin2.094
Ley3_66761_scaffold_5102	maxbin2.094
Ley3_66761_scaffold_5142	maxbin2.094
Ley3_66761_scaffold_5282	maxbin2.094
Ley3_66761_scaffold_5329	maxbin2.094
Ley3_66761_scaffold_5401	maxbin2.094
Ley3_66761_scaffold_5407	maxbin2.094
Ley3_66761_scaffold_5415	maxbin2.094
Ley3_66761_scaffold_5447	maxbin2.094
Ley3_66761_scaffold_5512	maxbin2.094
Ley3_66761_scaffold_5567	maxbin2.094
Ley3_66761_scaffold_5581	maxbin2.094
Ley3_66761_scaffold_5599	maxbin2.094
Ley3_66761_scaffold_5707	maxbin2.094
Ley3_66761_scaffold_5783	maxbin2.094
Ley3_66761_scaffold_5802	maxbin2.094
Ley3_66761_scaffold_5849	maxbin2.094
Ley3_66761_scaffold_5882	maxbin2.094
Ley3_66761_scaffold_5915	maxbin2.094
Ley3_66761_scaffold_5917	maxbin2.094
Ley3_66761_scaffold_5927	maxbin2.094
Ley3_66761_scaffold_5944	maxbin2.094
Ley3_66761_scaffold_6107	maxbin2.094
Ley3_66761_scaffold_6194	maxbin2.094
Ley3_66761_scaffold_6250	maxbin2.094
Ley3_66761_scaffold_6254	maxbin2.094
Ley3_66761_scaffold_6256	maxbin2.094
Ley3_66761_scaffold_6385	maxbin2.094
Ley3_66761_scaffold_6505	maxbin2.094
Ley3_66761_scaffold_6540	maxbin2.094
Ley3_66761_scaffold_6621	maxbin2.094
Ley3_66761_scaffold_6678	maxbin2.094
Ley3_66761_scaffold_6754	maxbin2.094
Ley3_66761_scaffold_6816	maxbin2.094
Ley3_66761_scaffold_6823	maxbin2.094
Ley3_66761_scaffold_6876	maxbin2.094
Ley3_66761_scaffold_6881	maxbin2.094
Ley3_66761_scaffold_6884	maxbin2.094
Ley3_66761_scaffold_6933	maxbin2.094
Ley3_66761_scaffold_6976	maxbin2.094
Ley3_66761_scaffold_6991	maxbin2.094
Ley3_66761_scaffold_7060	maxbin2.094
Ley3_66761_scaffold_7117	maxbin2.094
Ley3_66761_scaffold_7216	maxbin2.094
Ley3_66761_scaffold_7321	maxbin2.094
Ley3_66761_scaffold_7343	maxbin2.094
Ley3_66761_scaffold_7389	maxbin2.094
Ley3_66761_scaffold_7656	maxbin2.094
Ley3_66761_scaffold_7668	maxbin2.094
Ley3_66761_scaffold_7672	maxbin2.094
Ley3_66761_scaffold_7673	maxbin2.094
Ley3_66761_scaffold_7725	maxbin2.094
Ley3_66761_scaffold_7890	maxbin2.094
Ley3_66761_scaffold_8040	maxbin2.094
Ley3_66761_scaffold_8084	maxbin2.094
Ley3_66761_scaffold_8143	maxbin2.094
Ley3_66761_scaffold_8218	maxbin2.094
Ley3_66761_scaffold_8360	maxbin2.094
Ley3_66761_scaffold_8539	maxbin2.094
Ley3_66761_scaffold_8557	maxbin2.094
Ley3_66761_scaffold_8607	maxbin2.094
Ley3_66761_scaffold_8615	maxbin2.094
Ley3_66761_scaffold_8702	maxbin2.094
Ley3_66761_scaffold_8824	maxbin2.094
Ley3_66761_scaffold_8854	maxbin2.094
Ley3_66761_scaffold_8966	maxbin2.094
Ley3_66761_scaffold_9024	maxbin2.094
Ley3_66761_scaffold_9037	maxbin2.094
Ley3_66761_scaffold_9144	maxbin2.094
Ley3_66761_scaffold_9347	maxbin2.094
Ley3_66761_scaffold_9365	maxbin2.094
Ley3_66761_scaffold_9606	maxbin2.094
Ley3_66761_scaffold_9615	maxbin2.094
Ley3_66761_scaffold_9627	maxbin2.094
Ley3_66761_scaffold_9683	maxbin2.094
Ley3_66761_scaffold_9720	maxbin2.094
Ley3_66761_scaffold_9811	maxbin2.094
Ley3_66761_scaffold_10042	maxbin2.094
Ley3_66761_scaffold_10082	maxbin2.094
Ley3_66761_scaffold_10140	maxbin2.094
Ley3_66761_scaffold_10309	maxbin2.094
Ley3_66761_scaffold_10322	maxbin2.094
Ley3_66761_scaffold_10358	maxbin2.094
Ley3_66761_scaffold_10417	maxbin2.094
Ley3_66761_scaffold_10644	maxbin2.094
Ley3_66761_scaffold_10686	maxbin2.094
Ley3_66761_scaffold_10995	maxbin2.094
Ley3_66761_scaffold_11058	maxbin2.094
Ley3_66761_scaffold_11130	maxbin2.094
Ley3_66761_scaffold_11163	maxbin2.094
Ley3_66761_scaffold_11172	maxbin2.094
Ley3_66761_scaffold_11202	maxbin2.094
Ley3_66761_scaffold_11260	maxbin2.094
Ley3_66761_scaffold_11266	maxbin2.094
Ley3_66761_scaffold_11287	maxbin2.094
Ley3_66761_scaffold_11461	maxbin2.094
Ley3_66761_scaffold_11488	maxbin2.094
Ley3_66761_scaffold_11556	maxbin2.094
Ley3_66761_scaffold_11646	maxbin2.094
Ley3_66761_scaffold_11700	maxbin2.094
Ley3_66761_scaffold_11975	maxbin2.094
Ley3_66761_scaffold_12565	maxbin2.094
Ley3_66761_scaffold_12688	maxbin2.094
Ley3_66761_scaffold_12704	maxbin2.094
Ley3_66761_scaffold_12799	maxbin2.094
Ley3_66761_scaffold_12998	maxbin2.094
Ley3_66761_scaffold_13027	maxbin2.094
Ley3_66761_scaffold_13078	maxbin2.094
Ley3_66761_scaffold_13086	maxbin2.094
Ley3_66761_scaffold_13590	maxbin2.094
Ley3_66761_scaffold_13650	maxbin2.094
Ley3_66761_scaffold_13968	maxbin2.094
Ley3_66761_scaffold_13987	maxbin2.094
Ley3_66761_scaffold_14363	maxbin2.094
Ley3_66761_scaffold_14404	maxbin2.094
Ley3_66761_scaffold_14780	maxbin2.094
Ley3_66761_scaffold_14887	maxbin2.094
Ley3_66761_scaffold_15094	maxbin2.094
Ley3_66761_scaffold_15144	maxbin2.094
Ley3_66761_scaffold_15525	maxbin2.094
Ley3_66761_scaffold_15751	maxbin2.094
Ley3_66761_scaffold_15966	maxbin2.094
Ley3_66761_scaffold_15968	maxbin2.094
Ley3_66761_scaffold_16013	maxbin2.094
Ley3_66761_scaffold_16241	maxbin2.094
Ley3_66761_scaffold_16281	maxbin2.094
Ley3_66761_scaffold_16511	maxbin2.094
Ley3_66761_scaffold_16593	maxbin2.094
Ley3_66761_scaffold_16957	maxbin2.094
Ley3_66761_scaffold_17298	maxbin2.094
Ley3_66761_scaffold_17783	maxbin2.094
Ley3_66761_scaffold_17926	maxbin2.094
Ley3_66761_scaffold_18007	maxbin2.094
Ley3_66761_scaffold_18039	maxbin2.094
Ley3_66761_scaffold_18450	maxbin2.094
Ley3_66761_scaffold_18454	maxbin2.094
Ley3_66761_scaffold_18804	maxbin2.094
Ley3_66761_scaffold_19375	maxbin2.094
Ley3_66761_scaffold_20614	maxbin2.094
Ley3_66761_scaffold_21319	maxbin2.094
Ley3_66761_scaffold_21772	maxbin2.094
Ley3_66761_scaffold_23308	maxbin2.094
Ley3_66761_scaffold_23997	maxbin2.094
Ley3_66761_scaffold_24440	maxbin2.094
Ley3_66761_scaffold_24456	maxbin2.094
Ley3_66761_scaffold_24483	maxbin2.094
Ley3_66761_scaffold_25472	maxbin2.094
Ley3_66761_scaffold_27205	maxbin2.094
Ley3_66761_scaffold_27524	maxbin2.094
Ley3_66761_scaffold_27780	maxbin2.094
Ley3_66761_scaffold_28087	maxbin2.094
Ley3_66761_scaffold_28336	maxbin2.094
Ley3_66761_scaffold_30740	maxbin2.094
Ley3_66761_scaffold_33984	maxbin2.094
Ley3_66761_scaffold_35659	maxbin2.094
Ley3_66761_scaffold_37273	maxbin2.094
Ley3_66761_scaffold_37633	maxbin2.094
Ley3_66761_scaffold_70253	maxbin2.094
Ley3_66761_scaffold_44	maxbin2.017
Ley3_66761_scaffold_106	maxbin2.017
Ley3_66761_scaffold_126	maxbin2.017
Ley3_66761_scaffold_151	maxbin2.017
Ley3_66761_scaffold_169	maxbin2.017
Ley3_66761_scaffold_173	maxbin2.017
Ley3_66761_scaffold_203	maxbin2.017
Ley3_66761_scaffold_272	maxbin2.017
Ley3_66761_scaffold_320	maxbin2.017
Ley3_66761_scaffold_343	maxbin2.017
Ley3_66761_scaffold_350	maxbin2.017
Ley3_66761_scaffold_366	maxbin2.017
Ley3_66761_scaffold_919	maxbin2.017
Ley3_66761_scaffold_1053	maxbin2.017
Ley3_66761_scaffold_1410	maxbin2.017
Ley3_66761_scaffold_1670	maxbin2.017
Ley3_66761_scaffold_1696	maxbin2.017
Ley3_66761_scaffold_1714	maxbin2.017
Ley3_66761_scaffold_2986	maxbin2.017
Ley3_66761_scaffold_3098	maxbin2.017
Ley3_66761_scaffold_4426	maxbin2.017
Ley3_66761_scaffold_5314	maxbin2.017
Ley3_66761_scaffold_5375	maxbin2.017
Ley3_66761_scaffold_8248	maxbin2.017
Ley3_66761_scaffold_8314	maxbin2.017
Ley3_66761_scaffold_8690	maxbin2.017
Ley3_66761_scaffold_10437	maxbin2.017
Ley3_66761_scaffold_10504	maxbin2.017
Ley3_66761_scaffold_11485	maxbin2.017
Ley3_66761_scaffold_11620	maxbin2.017
Ley3_66761_scaffold_12117	maxbin2.017
Ley3_66761_scaffold_12788	maxbin2.017
Ley3_66761_scaffold_13077	maxbin2.017
Ley3_66761_scaffold_13234	maxbin2.017
Ley3_66761_scaffold_13309	maxbin2.017
Ley3_66761_scaffold_13649	maxbin2.017
Ley3_66761_scaffold_14006	maxbin2.017
Ley3_66761_scaffold_14136	maxbin2.017
Ley3_66761_scaffold_16319	maxbin2.017
Ley3_66761_scaffold_17270	maxbin2.017
Ley3_66761_scaffold_18091	maxbin2.017
Ley3_66761_scaffold_20199	maxbin2.017
Ley3_66761_scaffold_24914	maxbin2.017
Ley3_66761_scaffold_27901	maxbin2.017
Ley3_66761_scaffold_28543	maxbin2.017
Ley3_66761_scaffold_32039	maxbin2.017
Ley3_66761_scaffold_46798	maxbin2.017
Ley3_66761_scaffold_1311	metabat.85
Ley3_66761_scaffold_1853	metabat.85
Ley3_66761_scaffold_1884	metabat.85
Ley3_66761_scaffold_1943	metabat.85
Ley3_66761_scaffold_2025	metabat.85
Ley3_66761_scaffold_2028	metabat.85
Ley3_66761_scaffold_2062	metabat.85
Ley3_66761_scaffold_2063	metabat.85
Ley3_66761_scaffold_2088	metabat.85
Ley3_66761_scaffold_2191	metabat.85
Ley3_66761_scaffold_2343	metabat.85
Ley3_66761_scaffold_2402	metabat.85
Ley3_66761_scaffold_2485	metabat.85
Ley3_66761_scaffold_2516	metabat.85
Ley3_66761_scaffold_2691	metabat.85
Ley3_66761_scaffold_3189	metabat.85
Ley3_66761_scaffold_3224	metabat.85
Ley3_66761_scaffold_3304	metabat.85
Ley3_66761_scaffold_3335	metabat.85
Ley3_66761_scaffold_3376	metabat.85
Ley3_66761_scaffold_3491	metabat.85
Ley3_66761_scaffold_3507	metabat.85
Ley3_66761_scaffold_3544	metabat.85
Ley3_66761_scaffold_3607	metabat.85
Ley3_66761_scaffold_3669	metabat.85
Ley3_66761_scaffold_3774	metabat.85
Ley3_66761_scaffold_3779	metabat.85
Ley3_66761_scaffold_3878	metabat.85
Ley3_66761_scaffold_4002	metabat.85
Ley3_66761_scaffold_4091	metabat.85
Ley3_66761_scaffold_4103	metabat.85
Ley3_66761_scaffold_4284	metabat.85
Ley3_66761_scaffold_4424	metabat.85
Ley3_66761_scaffold_4446	metabat.85
Ley3_66761_scaffold_4473	metabat.85
Ley3_66761_scaffold_4515	metabat.85
Ley3_66761_scaffold_4535	metabat.85
Ley3_66761_scaffold_4601	metabat.85
Ley3_66761_scaffold_4743	metabat.85
Ley3_66761_scaffold_4984	metabat.85
Ley3_66761_scaffold_4988	metabat.85
Ley3_66761_scaffold_5027	metabat.85
Ley3_66761_scaffold_5078	metabat.85
Ley3_66761_scaffold_5433	metabat.85
Ley3_66761_scaffold_5674	metabat.85
Ley3_66761_scaffold_5996	metabat.85
Ley3_66761_scaffold_6137	metabat.85
Ley3_66761_scaffold_6337	metabat.85
Ley3_66761_scaffold_6565	metabat.85
Ley3_66761_scaffold_6684	metabat.85
Ley3_66761_scaffold_7176	metabat.85
Ley3_66761_scaffold_8066	metabat.85
Ley3_66761_scaffold_8071	metabat.85
Ley3_66761_scaffold_9285	metabat.85
Ley3_66761_scaffold_9342	metabat.85
Ley3_66761_scaffold_9623	metabat.85
Ley3_66761_scaffold_9633	metabat.85
Ley3_66761_scaffold_12036	metabat.85
Ley3_66761_scaffold_13347	metabat.85
Ley3_66761_scaffold_14239	metabat.85
