# Supplementary material for: Recovery of genomes from metagenomes via a dereplication, aggregation and scoring strategy
Source: Nat Microbiol. 2018 May 28;3(7):836–43. doi: 10.1038/s41564-018-0171-1 (PMC6786971; doi:10.1038/s41564-018-0171-1)
Supplement: Supplementary file 8 — Source code of DAS Tool. For latest version please see https://github.com/cmks/DAS_Tool [file 41564_2018_171_MOESM8_ESM.gz › DAS_Tool/sample_output/DASToolRun1_metabat.eval]

bin	uniqueBacSCGs	multipleBacSCGs	bacRatio	uniqueArcSCGs	multipleArcSCGs	arcRatio	size	nContigs	N50	score
metabat.11	51	0	1	14	0	0.368421052631579	3295025	70	69995	1
metabat.25	30	0	0.588235294117647	5	0	0.131578947368421	916488	8	161240	0.588235294117647
metabat.4	51	0	1	12	0	0.315789473684211	1901400	64	47497	1
metabat.7	51	0	1	12	0	0.315789473684211	2989930	56	80561	1
metabat.8	51	0	1	12	1	0.315789473684211	2110148	24	144036	1
metabat.85	34	0	0.666666666666667	7	1	0.184210526315789	1947396	60	47599	0.666666666666667
