# Supplementary material for: Recovery of genomes from metagenomes via a dereplication, aggregation and scoring strategy
Source: Nat Microbiol. 2018 May 28;3(7):836–43. doi: 10.1038/s41564-018-0171-1 (PMC6786971; doi:10.1038/s41564-018-0171-1)
Supplement: Supplementary file 8 — Source code of DAS Tool. For latest version please see https://github.com/cmks/DAS_Tool [file 41564_2018_171_MOESM8_ESM.gz › DAS_Tool/sample_output/DASToolRun1_tetraESOM.eval]

bin	uniqueBacSCGs	multipleBacSCGs	bacRatio	uniqueArcSCGs	multipleArcSCGs	arcRatio	size	nContigs	N50	score
tetraESOM.17	50	0	0.980392156862745	11	0	0.289473684210526	2117566	36	102700	0.980392156862745
tetraESOM.26	50	0	0.980392156862745	11	0	0.289473684210526	1930369	26	125506	0.980392156862745
tetraESOM.5	50	0	0.980392156862745	14	2	0.368421052631579	1912208	33	104909	0.980392156862745
tetraESOM.83	51	0	1	12	0	0.315789473684211	2712894	44	90886	1
